# Supplementary material for: Accurate error control in high-dimensional association testing using conditional false discovery rates
Source: Biom J. Author manuscript; Available in PMC 2022 Feb 3. (PMC7612315; doi:10.1002/bimj.201900254)
Supplement: Supplementary material 2 [file EMS140914-supplement-Supplementary_material_2.zip]

Archive with 77 entries (71 files):
- cfdr_pipeline-master/
- cfdr_pipeline-master/README.txt
- cfdr_pipeline-master/code/
- cfdr_pipeline-master/code/functions.R
- cfdr_pipeline-master/code/reproducibility_check.R
- cfdr_pipeline-master/code/run_sim_paradj.R
- cfdr_pipeline-master/code/run_simulation.R
- cfdr_pipeline-master/code/simulation_analysis.R
- cfdr_pipeline-master/code/submit_codes.txt
- cfdr_pipeline-master/code/twas_analysis.R
- cfdr_pipeline-master/data/
- cfdr_pipeline-master/data/.DS_Store
- cfdr_pipeline-master/data/README.txt
- cfdr_pipeline-master/data/TWAS/
- cfdr_pipeline-master/data/TWAS/raw/
- cfdr_pipeline-master/data/TWAS/raw/BCAC.dat
- cfdr_pipeline-master/data/TWAS/raw/OCAC.dat
- cfdr_pipeline-master/data/TWAS/twas_summary.RData
- cfdr_pipeline-master/data/convergence_data.RData
- cfdr_pipeline-master/data/iterated_cfdr_data.RData
- cfdr_pipeline-master/data/sim_cov.txt
- cfdr_pipeline-master/data/sim_cov_null.txt
- cfdr_pipeline-master/data/sim_fixed.txt
- cfdr_pipeline-master/data/sim_gen_high_fdr.txt
- cfdr_pipeline-master/data/sim_gen_high_fdr_null.txt
- cfdr_pipeline-master/data/sim_gen_low_fdr.txt
- cfdr_pipeline-master/data/sim_gen_low_fdr_null.txt
- cfdr_pipeline-master/data/sim_null.txt
- cfdr_pipeline-master/data/sim_parametric_adjustment.txt
- cfdr_pipeline-master/data/sim_unrelated.txt
- cfdr_pipeline-master/outputs/
- cfdr_pipeline-master/outputs/adjustment_par_vs_emp.pdf
- cfdr_pipeline-master/outputs/chaoticity.pdf
- cfdr_pipeline-master/outputs/convergence.pdf
- cfdr_pipeline-master/outputs/fdr_control_alpha1_dist1.pdf
- cfdr_pipeline-master/outputs/fdr_control_alpha1_dist2.pdf
- cfdr_pipeline-master/outputs/fdr_control_alpha2_dist1.pdf
- cfdr_pipeline-master/outputs/fdr_control_alpha2_dist2.pdf
- cfdr_pipeline-master/outputs/fdr_cov_1.pdf
- cfdr_pipeline-master/outputs/fdr_cov_2.pdf
- cfdr_pipeline-master/outputs/fig_iterated.pdf
- cfdr_pipeline-master/outputs/fixed_tab.txt
- cfdr_pipeline-master/outputs/fixed_tab_maintext.txt
- cfdr_pipeline-master/outputs/fixed_tab_supp1.txt
- cfdr_pipeline-master/outputs/fixed_tab_supp2.txt
- cfdr_pipeline-master/outputs/fixed_tab_supp3.txt
- cfdr_pipeline-master/outputs/fixed_tab_supp4.txt
- cfdr_pipeline-master/outputs/lcomp_10000_cdf.pdf
- cfdr_pipeline-master/outputs/lcomp_10000_pdf.pdf
- cfdr_pipeline-master/outputs/lcomp_1000_cdf.pdf
- cfdr_pipeline-master/outputs/lcomp_1000_pdf.pdf
- cfdr_pipeline-master/outputs/lcomp_1e+05_cdf.pdf
- cfdr_pipeline-master/outputs/lcomp_1e+05_pdf.pdf
- cfdr_pipeline-master/outputs/lconvergence.pdf
- cfdr_pipeline-master/outputs/min_percentage_alpha_high.pdf
- cfdr_pipeline-master/outputs/min_percentage_alpha_low.pdf
- cfdr_pipeline-master/outputs/mix_condition.pdf
- cfdr_pipeline-master/outputs/ml.pdf
- cfdr_pipeline-master/outputs/onepoint_demo.pdf
- cfdr_pipeline-master/outputs/onepoint_diff.pdf
- cfdr_pipeline-master/outputs/power1_alpha1.pdf
- cfdr_pipeline-master/outputs/power1_alpha2.pdf
- cfdr_pipeline-master/outputs/power2_dist1_alpha1.pdf
- cfdr_pipeline-master/outputs/power2_dist1_alpha2.pdf
- cfdr_pipeline-master/outputs/power2_dist2_alpha1.pdf
- cfdr_pipeline-master/outputs/power2_dist2_alpha2.pdf
- cfdr_pipeline-master/outputs/power3_alpha1_dist1.pdf
- cfdr_pipeline-master/outputs/power3_alpha1_dist2.pdf
- cfdr_pipeline-master/outputs/power3_alpha2_dist1.pdf
- cfdr_pipeline-master/outputs/power3_alpha2_dist2.pdf
- cfdr_pipeline-master/outputs/tdr_cov_1.pdf
- cfdr_pipeline-master/outputs/tdr_cov_2.pdf
- cfdr_pipeline-master/outputs/twas_regions_brca.pdf
- cfdr_pipeline-master/outputs/twas_regions_brca_bh.pdf
- cfdr_pipeline-master/outputs/twas_regions_brca_if.pdf
- cfdr_pipeline-master/outputs/twas_regions_brca_pval.pdf
- cfdr_pipeline-master/outputs/twas_regions_oca.pdf
