# Supplementary material for: Accurate error control in high-dimensional association testing using conditional false discovery rates
Source: Biom J. Author manuscript; Available in PMC 2022 Feb 3. (PMC7612315; doi:10.1002/bimj.201900254)
Supplement: Supplementary material 2 [file EMS140914-supplement-Supplementary_material_2.zip › cfdr_pipeline-master/data/TWAS/raw/BCAC.dat]

PANEL	FILE	ID	CHR	P0	P1	HSQ	BEST.GWAS.ID	BEST.GWAS.Z	EQTL.ID	EQTL.R2	EQTL.Z	EQTL.GWAS.Z	NSNP	NWGT	MODEL	MODELCV.R2	MODELCV.PV	TWAS.Z	TWAS.P	COLOC.PP0	COLOC.PP1	COLOC.PP2	COLOC.PP3	COLOC.PP4
CMC.BRAIN.RNASEQ	./WEIGHTS//CMC.BRAIN.RNASEQ/CMC.ABCA4.wgt.RDat	ABCA4	1	9.45e+07	9.46e+07	0.15419	rs7540684	3.03	rs553608	9.02e-02	6.94	-0.259	508	508	bslmm	9.25e-02	2.38e-11	-1.18e+00	2.38e-01	NA	NA	NA	NA	NA
CMC.BRAIN.RNASEQ	./WEIGHTS//CMC.BRAIN.RNASEQ/CMC.ABL2.wgt.RDat	ABL2	1	1.79e+08	1.79e+08	0.11296	rs4652367	-2.40	rs409386	3.03e-02	5.14	-0.255	523	31	enet	5.76e-02	1.46e-07	3.89e-01	6.97e-01	NA	NA	NA	NA	NA
CMC.BRAIN.RNASEQ	./WEIGHTS//CMC.BRAIN.RNASEQ/CMC.ACADM.wgt.RDat	ACADM	1	7.62e+07	7.62e+07	0.05329	rs12411159	-2.74	rs5745429	3.36e-03	3.71	1.783	479	479	bslmm	9.69e-03	2.04e-02	1.13e+00	2.57e-01	NA	NA	NA	NA	NA
CMC.BRAIN.RNASEQ	./WEIGHTS//CMC.BRAIN.RNASEQ/CMC.ACBD6.wgt.RDat	ACBD6	1	1.80e+08	1.80e+08	0.08105	rs2794961	3.24	rs4642852	6.72e-02	6.21	1.993	515	6	lasso	6.28e-02	3.96e-08	1.97e+00	4.91e-02	NA	NA	NA	NA	NA
CMC.BRAIN.RNASEQ	./WEIGHTS//CMC.BRAIN.RNASEQ/CMC.ACP6.wgt.RDat	ACP6	1	1.47e+08	1.47e+08	0.43724	rs1890038	-2.54	rs1344	2.65e-01	-11.30	-0.888	415	7	lasso	3.07e-01	6.26e-38	1.29e+00	1.96e-01	NA	NA	NA	NA	NA
CMC.BRAIN.RNASEQ	./WEIGHTS//CMC.BRAIN.RNASEQ/CMC.ACTN2.wgt.RDat	ACTN2	1	2.37e+08	2.37e+08	0.09602	rs3893143	2.91	rs1803032	4.13e-03	-4.12	0.211	685	42	enet	8.28e-03	2.96e-02	1.34e+00	1.80e-01	NA	NA	NA	NA	NA
CMC.BRAIN.RNASEQ	./WEIGHTS//CMC.BRAIN.RNASEQ/CMC.ADAM15.wgt.RDat	ADAM15	1	1.55e+08	1.55e+08	0.50025	rs4971059	-6.58	rs3806256	1.43e-01	8.28	-0.007	379	37	enet	2.54e-01	9.07e-31	2.69e+00	7.21e-03	NA	NA	NA	NA	NA
CMC.BRAIN.RNASEQ	./WEIGHTS//CMC.BRAIN.RNASEQ/CMC.ADAR.wgt.RDat	ADAR	1	1.55e+08	1.55e+08	0.12184	rs12145362	-5.33	rs1127309	1.27e-01	-7.99	1.006	446	4	lasso	1.27e-01	2.96e-15	-8.50e-01	3.95e-01	NA	NA	NA	NA	NA
CMC.BRAIN.RNASEQ	./WEIGHTS//CMC.BRAIN.RNASEQ/CMC.ADCK3.wgt.RDat	ADCK3	1	2.27e+08	2.27e+08	0.07666	rs12024326	-3.01	rs7553837	4.28e-02	-5.01	-1.184	546	546	bslmm	3.83e-02	1.66e-05	1.42e+00	1.56e-01	NA	NA	NA	NA	NA
CMC.BRAIN.RNASEQ	./WEIGHTS//CMC.BRAIN.RNASEQ/CMC.ADCY10.wgt.RDat	ADCY10	1	1.68e+08	1.68e+08	0.14775	rs12097383	4.61	rs7516279	8.58e-02	6.43	3.432	571	571	bslmm	1.05e-01	9.27e-13	3.61e+00	3.12e-04	NA	NA	NA	NA	NA
CMC.BRAIN.RNASEQ	./WEIGHTS//CMC.BRAIN.RNASEQ/CMC.ADIPOR1.wgt.RDat	ADIPOR1	1	2.03e+08	2.03e+08	0.08650	rs10800842	-3.20	rs10920531	4.74e-02	4.83	1.792	493	493	bslmm	5.07e-02	7.96e-07	1.44e+00	1.51e-01	NA	NA	NA	NA	NA
CMC.BRAIN.RNASEQ	./WEIGHTS//CMC.BRAIN.RNASEQ/CMC.ADORA1.wgt.RDat	ADORA1	1	2.03e+08	2.03e+08	0.05933	rs2821225	2.59	rs3766558	1.44e-02	4.19	-1.437	513	5	lasso	2.30e-02	7.04e-04	-1.39e+00	1.66e-01	NA	NA	NA	NA	NA
CMC.BRAIN.RNASEQ	./WEIGHTS//CMC.BRAIN.RNASEQ/CMC.AGBL4.wgt.RDat	AGBL4	1	4.90e+07	5.05e+07	0.15086	rs7525764	5.44	rs2354463	2.42e-02	-4.63	0.611	741	36	enet	5.51e-02	2.67e-07	-1.29e+00	1.99e-01	NA	NA	NA	NA	NA
CMC.BRAIN.RNASEQ	./WEIGHTS//CMC.BRAIN.RNASEQ/CMC.AGL.wgt.RDat	AGL	1	1.00e+08	1.00e+08	0.32144	rs10875290	-4.64	rs2307129	1.83e-01	-9.19	-2.177	464	16	enet	2.27e-01	3.67e-27	2.54e+00	1.11e-02	NA	NA	NA	NA	NA
CMC.BRAIN.RNASEQ	./WEIGHTS//CMC.BRAIN.RNASEQ/CMC.AGMAT.wgt.RDat	AGMAT	1	1.59e+07	1.59e+07	0.21089	rs12562216	-3.71	rs6429746	2.48e-01	10.79	-1.868	505	5	lasso	2.68e-01	1.25e-32	-2.15e+00	3.16e-02	NA	NA	NA	NA	NA
CMC.BRAIN.RNASEQ	./WEIGHTS//CMC.BRAIN.RNASEQ/CMC.AGRN.wgt.RDat	AGRN	1	9.56e+05	9.91e+05	0.06552	rs13303010	-3.12	rs9442372	5.21e-02	-5.73	-1.473	200	6	lasso	6.26e-02	4.15e-08	1.77e+00	7.69e-02	NA	NA	NA	NA	NA
CMC.BRAIN.RNASEQ	./WEIGHTS//CMC.BRAIN.RNASEQ/CMC.AGT.wgt.RDat	AGT	1	2.31e+08	2.31e+08	0.27526	rs6687360	3.65	rs3789649	2.95e-01	-11.67	1.329	691	691	bslmm	2.87e-01	3.28e-35	-1.71e+00	8.82e-02	NA	NA	NA	NA	NA
CMC.BRAIN.RNASEQ	./WEIGHTS//CMC.BRAIN.RNASEQ/CMC.AGTRAP.wgt.RDat	AGTRAP	1	1.18e+07	1.18e+07	0.07387	rs1208984	-3.31	rs6660106	5.28e-02	5.39	0.270	489	9	enet	6.96e-02	7.42e-09	3.17e-01	7.51e-01	NA	NA	NA	NA	NA
CMC.BRAIN.RNASEQ	./WEIGHTS//CMC.BRAIN.RNASEQ/CMC.AK2.wgt.RDat	AK2	1	3.35e+07	3.35e+07	0.02360	rs16835408	-3.91	rs784770	1.60e-02	-3.79	1.221	332	332	blup	1.52e-02	4.97e-03	-1.42e+00	1.56e-01	NA	NA	NA	NA	NA
CMC.BRAIN.RNASEQ	./WEIGHTS//CMC.BRAIN.RNASEQ/CMC.AK5.wgt.RDat	AK5	1	7.77e+07	7.80e+07	0.15310	rs10782639	3.17	rs3509	9.49e-02	7.03	-1.547	524	7	lasso	9.54e-02	1.13e-11	-1.43e+00	1.52e-01	NA	NA	NA	NA	NA
CMC.BRAIN.RNASEQ	./WEIGHTS//CMC.BRAIN.RNASEQ/CMC.ALDH4A1.wgt.RDat	ALDH4A1	1	1.92e+07	1.92e+07	0.23189	rs2992753	-7.11	rs9426794	1.76e-01	9.28	0.017	562	562	bslmm	1.76e-01	6.60e-21	3.29e-02	9.74e-01	NA	NA	NA	NA	NA
CMC.BRAIN.RNASEQ	./WEIGHTS//CMC.BRAIN.RNASEQ/CMC.ALDH9A1.wgt.RDat	ALDH9A1	1	1.66e+08	1.66e+08	0.22274	rs1934272	-2.98	rs4657468	7.39e-02	-6.60	1.115	614	10	lasso	1.59e-01	6.48e-19	-1.07e+00	2.84e-01	NA	NA	NA	NA	NA
CMC.BRAIN.RNASEQ	./WEIGHTS//CMC.BRAIN.RNASEQ/CMC.ALG6.wgt.RDat	ALG6	1	6.38e+07	6.39e+07	0.07653	rs4915878	-3.53	rs11208199	-6.31e-04	3.47	-1.115	572	572	bslmm	6.44e-03	4.83e-02	-1.47e+00	1.42e-01	NA	NA	NA	NA	NA
CMC.BRAIN.RNASEQ	./WEIGHTS//CMC.BRAIN.RNASEQ/CMC.ALPL.wgt.RDat	ALPL	1	2.18e+07	2.19e+07	0.07831	rs6699127	3.65	rs4021228	3.14e-02	5.00	0.742	416	6	enet	1.59e-02	4.23e-03	2.71e-01	7.86e-01	NA	NA	NA	NA	NA
CMC.BRAIN.RNASEQ	./WEIGHTS//CMC.BRAIN.RNASEQ/CMC.AMY2B.wgt.RDat	AMY2B	1	1.04e+08	1.04e+08	0.19897	rs1182585	-3.38	rs12132911	7.76e-02	6.71	1.278	177	14	enet	1.05e-01	9.38e-13	-5.38e-01	5.90e-01	NA	NA	NA	NA	NA
CMC.BRAIN.RNASEQ	./WEIGHTS//CMC.BRAIN.RNASEQ/CMC.ANGPTL1.wgt.RDat	ANGPTL1	1	1.79e+08	1.79e+08	0.05077	rs10494521	-2.22	rs6693283	2.33e-02	5.13	-0.371	431	6	lasso	3.05e-02	1.11e-04	-4.10e-01	6.82e-01	NA	NA	NA	NA	NA
CMC.BRAIN.RNASEQ	./WEIGHTS//CMC.BRAIN.RNASEQ/CMC.ANKRD34A.wgt.RDat	ANKRD34A	1	1.45e+08	1.45e+08	0.02857	rs36107432	6.34	rs2274619	1.10e-02	-4.18	5.076	110	110	blup	2.45e-02	4.91e-04	-7.25e+00	4.28e-13	0.000	0.000	0.630	0.172	0.197
CMC.BRAIN.RNASEQ	./WEIGHTS//CMC.BRAIN.RNASEQ/CMC.ANKRD45.wgt.RDat	ANKRD45	1	1.74e+08	1.74e+08	0.11361	rs912767	-2.60	rs12561796	1.08e-01	-7.12	-1.305	303	303	bslmm	1.15e-01	7.50e-14	1.25e+00	2.11e-01	NA	NA	NA	NA	NA
CMC.BRAIN.RNASEQ	./WEIGHTS//CMC.BRAIN.RNASEQ/CMC.AP4B1.wgt.RDat	AP4B1	1	1.14e+08	1.14e+08	0.15321	rs3761936	-6.59	rs17464525	1.99e-01	-9.59	1.878	469	4	lasso	1.96e-01	2.40e-23	-1.61e+00	1.07e-01	NA	NA	NA	NA	NA
CMC.BRAIN.RNASEQ	./WEIGHTS//CMC.BRAIN.RNASEQ/CMC.APOA1BP.wgt.RDat	APOA1BP	1	1.57e+08	1.57e+08	0.32679	rs2244144	-4.94	rs4661188	4.15e-01	-13.73	0.073	441	7	lasso	4.08e-01	1.78e-53	-1.40e-01	8.89e-01	NA	NA	NA	NA	NA
CMC.BRAIN.RNASEQ	./WEIGHTS//CMC.BRAIN.RNASEQ/CMC.ARHGAP29.wgt.RDat	ARHGAP29	1	9.46e+07	9.47e+07	0.18450	rs7540684	3.03	rs1541098	5.93e-02	5.36	-0.898	595	10	lasso	7.15e-02	4.61e-09	-1.03e+00	3.01e-01	NA	NA	NA	NA	NA
CMC.BRAIN.RNASEQ	./WEIGHTS//CMC.BRAIN.RNASEQ/CMC.ARHGEF11.wgt.RDat	ARHGEF11	1	1.57e+08	1.57e+08	0.07396	rs11811735	-4.01	rs2275200	4.84e-02	5.26	0.136	537	7	lasso	4.61e-02	2.42e-06	4.24e-01	6.71e-01	NA	NA	NA	NA	NA
CMC.BRAIN.RNASEQ	./WEIGHTS//CMC.BRAIN.RNASEQ/CMC.ARHGEF19.wgt.RDat	ARHGEF19	1	1.65e+07	1.65e+07	0.17189	rs6663056	3.65	rs221045	1.47e-01	8.37	2.258	334	2	lasso	1.44e-01	4.13e-17	2.28e+00	2.25e-02	NA	NA	NA	NA	NA
CMC.BRAIN.RNASEQ	./WEIGHTS//CMC.BRAIN.RNASEQ/CMC.ARNT.wgt.RDat	ARNT	1	1.51e+08	1.51e+08	0.23213	rs4246525	3.52	rs11204737	3.05e-01	11.76	2.742	317	6	lasso	3.05e-01	1.10e-37	2.49e+00	1.26e-02	NA	NA	NA	NA	NA
CMC.BRAIN.RNASEQ	./WEIGHTS//CMC.BRAIN.RNASEQ/CMC.ARV1.wgt.RDat	ARV1	1	2.31e+08	2.31e+08	0.19865	rs1614148	3.67	rs11122186	1.72e-01	-9.31	-0.734	626	4	lasso	2.35e-01	3.38e-28	3.14e-01	7.53e-01	NA	NA	NA	NA	NA
CMC.BRAIN.RNASEQ	./WEIGHTS//CMC.BRAIN.RNASEQ/CMC.ATAD3A.wgt.RDat	ATAD3A	1	1.45e+06	1.47e+06	0.06688	rs3855955	-2.96	rs6690515	2.43e-02	-4.11	0.488	285	285	bslmm	2.28e-02	7.40e-04	-6.42e-01	5.21e-01	NA	NA	NA	NA	NA
CMC.BRAIN.RNASEQ	./WEIGHTS//CMC.BRAIN.RNASEQ/CMC.ATAD3B.wgt.RDat	ATAD3B	1	1.41e+06	1.43e+06	0.19124	rs3855955	-2.96	rs2031709	1.43e-01	-8.22	0.187	286	2	lasso	1.40e-01	1.14e-16	-1.92e-01	8.47e-01	NA	NA	NA	NA	NA
CMC.BRAIN.RNASEQ	./WEIGHTS//CMC.BRAIN.RNASEQ/CMC.ATAD3C.wgt.RDat	ATAD3C	1	1.39e+06	1.41e+06	0.29012	rs13303010	-3.12	rs1695824	1.85e-01	-9.35	0.312	287	287	bslmm	2.09e-01	5.36e-25	-1.67e-01	8.68e-01	NA	NA	NA	NA	NA
CMC.BRAIN.RNASEQ	./WEIGHTS//CMC.BRAIN.RNASEQ/CMC.ATF6.wgt.RDat	ATF6	1	1.62e+08	1.62e+08	0.06061	rs885092	-3.54	rs2499853	1.30e-02	-4.65	-0.605	625	625	bslmm	1.69e-02	3.27e-03	-5.71e-01	5.68e-01	NA	NA	NA	NA	NA
CMC.BRAIN.RNASEQ	./WEIGHTS//CMC.BRAIN.RNASEQ/CMC.ATG4C.wgt.RDat	ATG4C	1	6.32e+07	6.33e+07	0.13688	rs4915878	-3.53	rs7513520	1.55e-01	8.53	-0.548	531	8	lasso	1.55e-01	1.81e-18	-6.21e-01	5.35e-01	NA	NA	NA	NA	NA
CMC.BRAIN.RNASEQ	./WEIGHTS//CMC.BRAIN.RNASEQ/CMC.ATP13A2.wgt.RDat	ATP13A2	1	1.73e+07	1.73e+07	0.08210	rs2883272	4.97	rs7513616	6.40e-02	6.20	-0.974	348	5	lasso	7.92e-02	6.85e-10	-1.27e+00	2.04e-01	NA	NA	NA	NA	NA
CMC.BRAIN.RNASEQ	./WEIGHTS//CMC.BRAIN.RNASEQ/CMC.ATP1A4.wgt.RDat	ATP1A4	1	1.60e+08	1.60e+08	0.14334	rs1317944	3.10	rs16831388	1.12e-01	7.21	-0.099	526	31	enet	1.14e-01	8.91e-14	-6.31e-01	5.28e-01	NA	NA	NA	NA	NA
CMC.BRAIN.RNASEQ	./WEIGHTS//CMC.BRAIN.RNASEQ/CMC.ATP5F1.wgt.RDat	ATP5F1	1	1.12e+08	1.12e+08	0.04451	rs7556364	-2.69	rs2251715	1.07e-03	-3.61	0.581	636	636	blup	1.59e-02	4.17e-03	-8.53e-01	3.94e-01	NA	NA	NA	NA	NA
CMC.BRAIN.RNASEQ	./WEIGHTS//CMC.BRAIN.RNASEQ/CMC.ATPAF1.wgt.RDat	ATPAF1	1	4.71e+07	4.71e+07	0.07779	rs1707302	5.54	rs6671124	5.23e-02	-5.26	0.244	349	349	blup	3.38e-02	4.94e-05	-2.05e+00	4.08e-02	NA	NA	NA	NA	NA
CMC.BRAIN.RNASEQ	./WEIGHTS//CMC.BRAIN.RNASEQ/CMC.AXDND1.wgt.RDat	AXDND1	1	1.79e+08	1.80e+08	0.33981	rs12124336	2.96	rs4652366	1.79e-01	-9.14	-0.728	555	37	enet	2.72e-01	4.10e-33	6.30e-01	5.29e-01	NA	NA	NA	NA	NA
CMC.BRAIN.RNASEQ	./WEIGHTS//CMC.BRAIN.RNASEQ/CMC.B3GALNT2.wgt.RDat	B3GALNT2	1	2.36e+08	2.36e+08	0.21264	rs10925953	2.22	rs696247	2.60e-01	-10.96	-0.499	337	3	lasso	2.55e-01	8.01e-31	4.83e-01	6.29e-01	NA	NA	NA	NA	NA
CMC.BRAIN.RNASEQ	./WEIGHTS//CMC.BRAIN.RNASEQ/CMC.BATF3.wgt.RDat	BATF3	1	2.13e+08	2.13e+08	0.12969	rs1105899	3.20	rs2221593	1.05e-01	7.10	-0.030	434	7	lasso	1.02e-01	2.35e-12	4.58e-02	9.63e-01	NA	NA	NA	NA	NA
CMC.BRAIN.RNASEQ	./WEIGHTS//CMC.BRAIN.RNASEQ/CMC.BCAR3.wgt.RDat	BCAR3	1	9.40e+07	9.43e+07	0.04140	rs7540684	3.03	rs6687387	6.12e-03	-3.84	-0.280	521	521	bslmm	1.71e-02	3.08e-03	7.95e-02	9.37e-01	NA	NA	NA	NA	NA
CMC.BRAIN.RNASEQ	./WEIGHTS//CMC.BRAIN.RNASEQ/CMC.BCAS2.wgt.RDat	BCAS2	1	1.15e+08	1.15e+08	0.04565	rs2774281	-2.29	rs178445	1.74e-02	4.73	0.140	448	448	blup	3.05e-02	1.12e-04	-7.63e-01	4.46e-01	NA	NA	NA	NA	NA
CMC.BRAIN.RNASEQ	./WEIGHTS//CMC.BRAIN.RNASEQ/CMC.BCL10.wgt.RDat	BCL10	1	8.57e+07	8.57e+07	0.04807	rs4556376	-2.46	rs4556376	3.28e-03	3.44	-2.464	561	561	bslmm	1.36e-02	7.41e-03	-1.07e+00	2.86e-01	NA	NA	NA	NA	NA
CMC.BRAIN.RNASEQ	./WEIGHTS//CMC.BRAIN.RNASEQ/CMC.BEST4.wgt.RDat	BEST4	1	4.52e+07	4.53e+07	0.05761	rs13948	3.35	rs17391430	6.27e-02	5.54	0.184	344	2	lasso	5.97e-02	8.67e-08	7.67e-02	9.39e-01	NA	NA	NA	NA	NA
CMC.BRAIN.RNASEQ	./WEIGHTS//CMC.BRAIN.RNASEQ/CMC.BLZF1.wgt.RDat	BLZF1	1	1.69e+08	1.69e+08	0.05664	rs10800456	-4.02	rs974793	1.83e-03	-3.92	-3.242	609	609	bslmm	1.76e-02	2.73e-03	1.98e+00	4.80e-02	NA	NA	NA	NA	NA
CMC.BRAIN.RNASEQ	./WEIGHTS//CMC.BRAIN.RNASEQ/CMC.BMP8A.wgt.RDat	BMP8A	1	4.00e+07	4.00e+07	0.04695	rs7515857	-4.20	rs4660293	3.31e-02	4.47	-1.899	379	3	lasso	2.21e-02	8.84e-04	-1.92e+00	5.53e-02	NA	NA	NA	NA	NA
CMC.BRAIN.RNASEQ	./WEIGHTS//CMC.BRAIN.RNASEQ/CMC.BTBD8.wgt.RDat	BTBD8	1	9.25e+07	9.26e+07	0.05850	rs284157	-3.46	rs284170	-1.39e-03	-3.30	0.763	441	441	bslmm	2.07e-02	1.27e-03	-1.90e+00	5.80e-02	NA	NA	NA	NA	NA
CMC.BRAIN.RNASEQ	./WEIGHTS//CMC.BRAIN.RNASEQ/CMC.C1orf101.wgt.RDat	C1orf101	1	2.45e+08	2.45e+08	0.10243	rs472967	-4.05	rs3102458	3.13e-03	-4.65	0.839	539	22	enet	3.50e-02	3.74e-05	-5.54e-01	5.79e-01	NA	NA	NA	NA	NA
CMC.BRAIN.RNASEQ	./WEIGHTS//CMC.BRAIN.RNASEQ/CMC.C1orf109.wgt.RDat	C1orf109	1	3.81e+07	3.82e+07	0.28118	rs748955	2.75	rs684260	1.91e-01	-9.59	0.474	451	25	enet	2.04e-01	2.86e-24	-4.43e-01	6.58e-01	NA	NA	NA	NA	NA
CMC.BRAIN.RNASEQ	./WEIGHTS//CMC.BRAIN.RNASEQ/CMC.C1orf110.wgt.RDat	C1orf110	1	1.63e+08	1.63e+08	0.22764	rs16852030	-2.93	rs12024415	2.25e-01	10.39	1.050	617	617	bslmm	2.21e-01	1.94e-26	1.17e+00	2.44e-01	NA	NA	NA	NA	NA
CMC.BRAIN.RNASEQ	./WEIGHTS//CMC.BRAIN.RNASEQ/CMC.C1orf112.wgt.RDat	C1orf112	1	1.70e+08	1.70e+08	0.16078	rs10800456	-4.02	rs10489172	9.00e-02	-7.07	-1.729	633	633	bslmm	1.56e-01	1.68e-18	1.60e+00	1.10e-01	NA	NA	NA	NA	NA
CMC.BRAIN.RNASEQ	./WEIGHTS//CMC.BRAIN.RNASEQ/CMC.C1orf115.wgt.RDat	C1orf115	1	2.21e+08	2.21e+08	0.07068	rs11118564	-4.08	rs7537305	2.50e-02	4.98	-0.096	402	18	enet	2.98e-02	1.34e-04	-4.13e-01	6.80e-01	NA	NA	NA	NA	NA
CMC.BRAIN.RNASEQ	./WEIGHTS//CMC.BRAIN.RNASEQ/CMC.C1orf123.wgt.RDat	C1orf123	1	5.37e+07	5.37e+07	0.20621	rs4926604	-3.45	rs12737375	2.70e-01	-11.11	-1.121	483	483	bslmm	2.78e-01	6.45e-34	3.31e-01	7.40e-01	NA	NA	NA	NA	NA
CMC.BRAIN.RNASEQ	./WEIGHTS//CMC.BRAIN.RNASEQ/CMC.C1orf159.wgt.RDat	C1orf159	1	1.02e+06	1.05e+06	0.09169	rs13303010	-3.12	rs3766191	2.66e-02	-5.39	-0.934	212	9	enet	7.07e-02	5.63e-09	1.62e+00	1.05e-01	NA	NA	NA	NA	NA
CMC.BRAIN.RNASEQ	./WEIGHTS//CMC.BRAIN.RNASEQ/CMC.C1orf204.wgt.RDat	C1orf204	1	1.60e+08	1.60e+08	0.46301	rs1037145	-3.15	rs4656852	2.92e-01	11.50	-0.192	513	7	lasso	3.78e-01	1.31e-48	-6.49e-01	5.16e-01	NA	NA	NA	NA	NA
CMC.BRAIN.RNASEQ	./WEIGHTS//CMC.BRAIN.RNASEQ/CMC.C1orf228.wgt.RDat	C1orf228	1	4.51e+07	4.52e+07	0.08747	rs13948	3.35	rs2822	9.51e-02	6.72	-1.154	364	2	lasso	9.01e-02	4.42e-11	-1.18e+00	2.38e-01	NA	NA	NA	NA	NA
CMC.BRAIN.RNASEQ	./WEIGHTS//CMC.BRAIN.RNASEQ/CMC.C1orf229.wgt.RDat	C1orf229	1	2.47e+08	2.47e+08	0.08382	rs2000127	3.03	rs2270616	5.93e-02	-5.75	-0.009	468	3	lasso	5.24e-02	5.15e-07	6.89e-02	9.45e-01	NA	NA	NA	NA	NA
CMC.BRAIN.RNASEQ	./WEIGHTS//CMC.BRAIN.RNASEQ/CMC.C1orf27.wgt.RDat	C1orf27	1	1.86e+08	1.86e+08	0.08786	rs7518498	-4.51	rs35877985	2.24e-02	-5.42	0.537	369	24	enet	7.91e-02	6.87e-10	-2.27e-01	8.20e-01	NA	NA	NA	NA	NA
CMC.BRAIN.RNASEQ	./WEIGHTS//CMC.BRAIN.RNASEQ/CMC.C1orf52.wgt.RDat	C1orf52	1	8.57e+07	8.57e+07	0.13370	rs4556376	-2.46	rs11161570	9.12e-02	7.66	-0.028	572	4	enet	1.08e-01	4.61e-13	3.70e-01	7.12e-01	NA	NA	NA	NA	NA
CMC.BRAIN.RNASEQ	./WEIGHTS//CMC.BRAIN.RNASEQ/CMC.C1orf54.wgt.RDat	C1orf54	1	1.50e+08	1.50e+08	0.05390	rs11205303	-7.72	rs34001546	1.29e-02	-3.85	-0.771	246	246	bslmm	1.14e-02	1.33e-02	4.46e-01	6.56e-01	NA	NA	NA	NA	NA
CMC.BRAIN.RNASEQ	./WEIGHTS//CMC.BRAIN.RNASEQ/CMC.C1orf74.wgt.RDat	C1orf74	1	2.10e+08	2.10e+08	0.08520	rs10863816	3.70	rs2049997	4.16e-02	-5.71	1.313	487	6	lasso	5.48e-02	2.89e-07	-1.92e+00	5.47e-02	NA	NA	NA	NA	NA
CMC.BRAIN.RNASEQ	./WEIGHTS//CMC.BRAIN.RNASEQ/CMC.C1orf85.wgt.RDat	C1orf85	1	1.56e+08	1.56e+08	0.03980	rs2244144	-4.94	rs12122180	4.62e-02	-5.07	2.695	394	8	lasso	4.06e-02	9.50e-06	-2.74e+00	6.13e-03	NA	NA	NA	NA	NA
CMC.BRAIN.RNASEQ	./WEIGHTS//CMC.BRAIN.RNASEQ/CMC.C1orf95.wgt.RDat	C1orf95	1	2.27e+08	2.27e+08	0.08592	rs12024326	-3.01	rs1124034	9.83e-03	5.12	-0.705	463	12	enet	4.86e-02	1.32e-06	-1.00e-01	9.20e-01	NA	NA	NA	NA	NA
CMC.BRAIN.RNASEQ	./WEIGHTS//CMC.BRAIN.RNASEQ/CMC.CACNA1E.wgt.RDat	CACNA1E	1	1.81e+08	1.82e+08	0.05837	rs11587378	-3.42	rs549210	1.82e-02	-4.16	1.823	662	3	lasso	1.35e-02	7.76e-03	-2.26e+00	2.40e-02	NA	NA	NA	NA	NA
CMC.BRAIN.RNASEQ	./WEIGHTS//CMC.BRAIN.RNASEQ/CMC.CAMK1G.wgt.RDat	CAMK1G	1	2.10e+08	2.10e+08	0.08510	rs11577136	2.79	rs11589826	3.35e-02	5.35	1.197	489	4	lasso	4.33e-02	4.87e-06	1.65e+00	9.99e-02	NA	NA	NA	NA	NA
CMC.BRAIN.RNASEQ	./WEIGHTS//CMC.BRAIN.RNASEQ/CMC.CAMTA1.wgt.RDat	CAMTA1	1	6.85e+06	7.83e+06	0.09629	rs225132	4.69	rs3011936	6.90e-02	-5.70	0.889	899	3	lasso	6.58e-02	1.88e-08	-8.46e-01	3.98e-01	NA	NA	NA	NA	NA
CMC.BRAIN.RNASEQ	./WEIGHTS//CMC.BRAIN.RNASEQ/CMC.CAPN9.wgt.RDat	CAPN9	1	2.31e+08	2.31e+08	0.38170	rs6687360	3.65	rs11122597	1.96e-01	10.10	-1.508	706	43	enet	3.31e-01	1.94e-41	-2.24e-01	8.23e-01	NA	NA	NA	NA	NA
CMC.BRAIN.RNASEQ	./WEIGHTS//CMC.BRAIN.RNASEQ/CMC.CAPZB.wgt.RDat	CAPZB	1	1.97e+07	1.98e+07	0.13023	rs1473688	4.00	rs12117357	1.63e-01	-8.81	-2.133	576	4	lasso	1.64e-01	1.78e-19	1.93e+00	5.31e-02	NA	NA	NA	NA	NA
CMC.BRAIN.RNASEQ	./WEIGHTS//CMC.BRAIN.RNASEQ/CMC.CASP9.wgt.RDat	CASP9	1	1.58e+07	1.59e+07	0.08892	rs12562216	-3.71	rs4646044	6.78e-02	5.95	-0.090	542	2	lasso	7.42e-02	2.34e-09	-6.46e-01	5.18e-01	NA	NA	NA	NA	NA
CMC.BRAIN.RNASEQ	./WEIGHTS//CMC.BRAIN.RNASEQ/CMC.CASQ1.wgt.RDat	CASQ1	1	1.60e+08	1.60e+08	0.45303	rs1317944	3.10	rs3747623	5.41e-01	-15.75	2.567	509	3	lasso	5.48e-01	9.08e-80	-2.55e+00	1.07e-02	NA	NA	NA	NA	NA
CMC.BRAIN.RNASEQ	./WEIGHTS//CMC.BRAIN.RNASEQ/CMC.CASZ1.wgt.RDat	CASZ1	1	1.07e+07	1.09e+07	0.12769	rs12375	9.24	rs17035549	3.11e-02	4.95	-0.448	445	25	enet	7.00e-02	6.71e-09	1.28e+00	2.00e-01	NA	NA	NA	NA	NA
CMC.BRAIN.RNASEQ	./WEIGHTS//CMC.BRAIN.RNASEQ/CMC.CCBL2.wgt.RDat	CCBL2	1	8.94e+07	8.95e+07	0.58415	rs7534720	3.77	rs3738055	6.85e-01	-17.60	3.723	369	7	lasso	6.93e-01	1.40e-117	-3.80e+00	1.44e-04	NA	NA	NA	NA	NA
CMC.BRAIN.RNASEQ	./WEIGHTS//CMC.BRAIN.RNASEQ/CMC.CCDC163P.wgt.RDat	CCDC163P	1	4.60e+07	4.60e+07	0.30273	rs4660905	5.04	rs1494813	3.56e-01	12.81	-1.149	286	2	lasso	3.54e-01	8.14e-45	-1.15e+00	2.51e-01	NA	NA	NA	NA	NA
CMC.BRAIN.RNASEQ	./WEIGHTS//CMC.BRAIN.RNASEQ/CMC.CCDC23.wgt.RDat	CCDC23	1	4.33e+07	4.33e+07	0.27215	rs11210776	3.76	rs2816602	2.50e-01	11.14	-1.086	432	33	enet	2.86e-01	5.69e-35	-1.84e+00	6.55e-02	NA	NA	NA	NA	NA
CMC.BRAIN.RNASEQ	./WEIGHTS//CMC.BRAIN.RNASEQ/CMC.CD244.wgt.RDat	CD244	1	1.61e+08	1.61e+08	0.04697	rs10752637	3.09	rs4656945	7.84e-03	3.74	-0.389	475	475	bslmm	1.23e-02	1.04e-02	7.02e-01	4.82e-01	NA	NA	NA	NA	NA
CMC.BRAIN.RNASEQ	./WEIGHTS//CMC.BRAIN.RNASEQ/CMC.CD247.wgt.RDat	CD247	1	1.67e+08	1.67e+08	0.14561	rs203777	4.18	rs2293325	1.59e-02	4.78	-1.537	656	15	enet	4.96e-02	1.04e-06	-2.11e+00	3.50e-02	NA	NA	NA	NA	NA
CMC.BRAIN.RNASEQ	./WEIGHTS//CMC.BRAIN.RNASEQ/CMC.CD46.wgt.RDat	CD46	1	2.08e+08	2.08e+08	0.13758	rs2724379	5.22	rs2724384	1.60e-01	-8.94	0.936	499	499	bslmm	1.62e-01	3.41e-19	-1.06e+00	2.89e-01	NA	NA	NA	NA	NA
CMC.BRAIN.RNASEQ	./WEIGHTS//CMC.BRAIN.RNASEQ/CMC.CD52.wgt.RDat	CD52	1	2.66e+07	2.66e+07	0.11951	rs12138368	2.93	rs4471263	1.49e-01	-8.74	-1.168	396	6	lasso	1.71e-01	2.87e-20	1.12e+00	2.62e-01	NA	NA	NA	NA	NA
CMC.BRAIN.RNASEQ	./WEIGHTS//CMC.BRAIN.RNASEQ/CMC.CD53.wgt.RDat	CD53	1	1.11e+08	1.11e+08	0.12366	rs343777	3.82	rs2885805	8.95e-02	7.25	1.656	610	13	lasso	1.07e-01	6.51e-13	2.00e+00	4.60e-02	NA	NA	NA	NA	NA
CMC.BRAIN.RNASEQ	./WEIGHTS//CMC.BRAIN.RNASEQ/CMC.CD55.wgt.RDat	CD55	1	2.07e+08	2.08e+08	0.26028	rs2724373	3.82	rs17042520	1.06e-01	7.26	0.696	380	11	enet	1.15e-01	6.96e-14	8.11e-01	4.17e-01	NA	NA	NA	NA	NA
CMC.BRAIN.RNASEQ	./WEIGHTS//CMC.BRAIN.RNASEQ/CMC.CDC42BPA.wgt.RDat	CDC42BPA	1	2.27e+08	2.28e+08	0.15226	rs12024326	-3.01	rs12028062	8.02e-02	-7.62	-0.528	603	7	lasso	1.79e-01	3.10e-21	-6.92e-01	4.89e-01	NA	NA	NA	NA	NA
CMC.BRAIN.RNASEQ	./WEIGHTS//CMC.BRAIN.RNASEQ/CMC.CDC7.wgt.RDat	CDC7	1	9.20e+07	9.20e+07	0.34538	rs12134245	-4.63	rs13447526	3.15e-01	-12.30	4.530	546	8	lasso	3.72e-01	1.40e-47	-4.50e+00	6.69e-06	0.000	0.026	0.000	0.005	0.969
CMC.BRAIN.RNASEQ	./WEIGHTS//CMC.BRAIN.RNASEQ/CMC.CELSR2.wgt.RDat	CELSR2	1	1.10e+08	1.10e+08	0.03468	rs568686	4.91	rs611917	2.25e-03	-3.74	-0.332	446	10	lasso	1.09e-02	1.48e-02	3.80e-01	7.04e-01	NA	NA	NA	NA	NA
CMC.BRAIN.RNASEQ	./WEIGHTS//CMC.BRAIN.RNASEQ/CMC.CEP104.wgt.RDat	CEP104	1	3.73e+06	3.77e+06	0.12012	rs11589102	-2.77	rs10752721	1.36e-01	-7.92	0.851	484	2	lasso	1.31e-01	1.18e-15	-9.39e-01	3.48e-01	NA	NA	NA	NA	NA
CMC.BRAIN.RNASEQ	./WEIGHTS//CMC.BRAIN.RNASEQ/CMC.CEP170.wgt.RDat	CEP170	1	2.43e+08	2.43e+08	0.04650	rs2490400	3.16	rs2024145	2.11e-02	-4.43	-0.521	378	378	bslmm	2.83e-02	1.95e-04	7.26e-01	4.68e-01	NA	NA	NA	NA	NA
CMC.BRAIN.RNASEQ	./WEIGHTS//CMC.BRAIN.RNASEQ/CMC.CEPT1.wgt.RDat	CEPT1	1	1.12e+08	1.12e+08	0.05637	rs343777	3.82	rs1774780	1.02e-02	-3.99	0.191	593	593	blup	6.92e-03	4.24e-02	1.23e-01	9.02e-01	NA	NA	NA	NA	NA
CMC.BRAIN.RNASEQ	./WEIGHTS//CMC.BRAIN.RNASEQ/CMC.CERS2.wgt.RDat	CERS2	1	1.51e+08	1.51e+08	0.03923	rs4246525	3.52	rs3754211	2.55e-02	4.58	2.807	307	307	bslmm	1.96e-02	1.66e-03	2.22e+00	2.67e-02	NA	NA	NA	NA	NA
CMC.BRAIN.RNASEQ	./WEIGHTS//CMC.BRAIN.RNASEQ/CMC.CFH.wgt.RDat	CFH	1	1.97e+08	1.97e+08	0.03047	rs1925324	2.77	rs10801528	2.62e-02	3.65	1.477	267	267	blup	1.75e-02	2.77e-03	1.21e+00	2.27e-01	NA	NA	NA	NA	NA
CMC.BRAIN.RNASEQ	./WEIGHTS//CMC.BRAIN.RNASEQ/CMC.CHD1L.wgt.RDat	CHD1L	1	1.47e+08	1.47e+08	0.28107	rs1890038	-2.54	rs12726206	8.26e-02	6.32	-0.562	427	427	bslmm	1.86e-01	3.87e-22	5.68e-01	5.70e-01	NA	NA	NA	NA	NA
CMC.BRAIN.RNASEQ	./WEIGHTS//CMC.BRAIN.RNASEQ/CMC.CHIT1.wgt.RDat	CHIT1	1	2.03e+08	2.03e+08	0.15467	rs11240347	-3.55	rs4950932	1.38e-01	-8.20	-1.116	518	518	bslmm	1.42e-01	6.68e-17	9.07e-01	3.64e-01	NA	NA	NA	NA	NA
CMC.BRAIN.RNASEQ	./WEIGHTS//CMC.BRAIN.RNASEQ/CMC.CHRNB2.wgt.RDat	CHRNB2	1	1.55e+08	1.55e+08	0.08020	rs6427641	3.40	rs2072660	7.10e-02	-5.98	1.016	428	12	enet	6.00e-02	7.89e-08	-7.10e-01	4.78e-01	NA	NA	NA	NA	NA
CMC.BRAIN.RNASEQ	./WEIGHTS//CMC.BRAIN.RNASEQ/CMC.CHTOP.wgt.RDat	CHTOP	1	1.54e+08	1.54e+08	0.12287	rs2771118	1.79	rs35138279	1.91e-03	3.97	-0.803	404	404	blup	3.46e-02	4.10e-05	-1.00e+00	3.16e-01	NA	NA	NA	NA	NA
CMC.BRAIN.RNASEQ	./WEIGHTS//CMC.BRAIN.RNASEQ/CMC.CLCA4.wgt.RDat	CLCA4	1	8.70e+07	8.70e+07	0.20933	rs6657426	3.15	rs772598	6.43e-02	-6.56	-0.074	413	10	enet	1.32e-01	9.13e-16	2.40e-01	8.10e-01	NA	NA	NA	NA	NA
CMC.BRAIN.RNASEQ	./WEIGHTS//CMC.BRAIN.RNASEQ/CMC.CLCC1.wgt.RDat	CLCC1	1	1.09e+08	1.10e+08	0.15802	rs659659	3.59	rs10607	1.19e-01	-7.41	0.394	390	15	lasso	1.51e-01	5.49e-18	2.79e-01	7.81e-01	NA	NA	NA	NA	NA
CMC.BRAIN.RNASEQ	./WEIGHTS//CMC.BRAIN.RNASEQ/CMC.CLCN6.wgt.RDat	CLCN6	1	1.19e+07	1.19e+07	0.14398	rs1208984	-3.31	rs2184226	4.61e-02	-4.72	0.503	483	36	enet	7.52e-02	1.85e-09	-1.21e+00	2.28e-01	NA	NA	NA	NA	NA
CMC.BRAIN.RNASEQ	./WEIGHTS//CMC.BRAIN.RNASEQ/CMC.CMPK1.wgt.RDat	CMPK1	1	4.78e+07	4.78e+07	0.08554	rs3925058	2.77	rs1044457	8.05e-02	-6.58	1.638	441	2	lasso	6.88e-02	9.00e-09	-1.59e+00	1.12e-01	NA	NA	NA	NA	NA
CMC.BRAIN.RNASEQ	./WEIGHTS//CMC.BRAIN.RNASEQ/CMC.CNIH4.wgt.RDat	CNIH4	1	2.25e+08	2.25e+08	0.07424	rs7535882	-3.68	rs6686449	3.85e-02	-4.82	-1.693	364	12	enet	3.29e-02	6.19e-05	8.07e-01	4.19e-01	NA	NA	NA	NA	NA
CMC.BRAIN.RNASEQ	./WEIGHTS//CMC.BRAIN.RNASEQ/CMC.CNKSR1.wgt.RDat	CNKSR1	1	2.65e+07	2.65e+07	0.13769	rs12138368	2.93	rs12145714	1.04e-01	-7.21	1.405	439	13	lasso	1.12e-01	1.63e-13	-1.49e+00	1.36e-01	NA	NA	NA	NA	NA
CMC.BRAIN.RNASEQ	./WEIGHTS//CMC.BRAIN.RNASEQ/CMC.CNN3.wgt.RDat	CNN3	1	9.54e+07	9.54e+07	0.06211	rs12725402	-2.68	rs3789696	-2.04e-03	3.63	0.535	549	549	blup	2.15e-02	1.02e-03	-3.33e-01	7.39e-01	NA	NA	NA	NA	NA
CMC.BRAIN.RNASEQ	./WEIGHTS//CMC.BRAIN.RNASEQ/CMC.COL16A1.wgt.RDat	COL16A1	1	3.21e+07	3.22e+07	0.35188	rs10493050	3.00	rs6657383	2.25e-01	-10.23	-1.245	361	361	bslmm	2.30e-01	1.52e-27	8.10e-01	4.18e-01	NA	NA	NA	NA	NA
CMC.BRAIN.RNASEQ	./WEIGHTS//CMC.BRAIN.RNASEQ/CMC.COL24A1.wgt.RDat	COL24A1	1	8.62e+07	8.66e+07	0.14323	rs6657426	3.15	rs12117437	1.07e-01	-7.05	-2.001	734	32	enet	1.22e-01	1.30e-14	1.36e+00	1.75e-01	NA	NA	NA	NA	NA
CMC.BRAIN.RNASEQ	./WEIGHTS//CMC.BRAIN.RNASEQ/CMC.COPA.wgt.RDat	COPA	1	1.60e+08	1.60e+08	0.09369	rs1317944	3.10	rs16831718	7.70e-02	-6.04	-1.681	525	2	lasso	7.96e-02	6.12e-10	1.13e+00	2.59e-01	NA	NA	NA	NA	NA
CMC.BRAIN.RNASEQ	./WEIGHTS//CMC.BRAIN.RNASEQ/CMC.CR1.wgt.RDat	CR1	1	2.08e+08	2.08e+08	0.20136	rs2724379	5.22	rs1408077	1.22e-01	7.67	-1.838	485	485	bslmm	1.42e-01	7.23e-17	-2.14e+00	3.21e-02	NA	NA	NA	NA	NA
CMC.BRAIN.RNASEQ	./WEIGHTS//CMC.BRAIN.RNASEQ/CMC.CRB1.wgt.RDat	CRB1	1	1.97e+08	1.97e+08	0.03209	rs12138550	1.94	rs12026183	7.44e-03	3.96	-0.003	359	359	blup	1.51e-02	5.13e-03	2.94e-01	7.69e-01	NA	NA	NA	NA	NA
CMC.BRAIN.RNASEQ	./WEIGHTS//CMC.BRAIN.RNASEQ/CMC.CREB3L4.wgt.RDat	CREB3L4	1	1.54e+08	1.54e+08	0.04345	rs6427641	3.40	rs10908578	1.28e-02	4.61	0.142	335	335	blup	4.07e-02	9.07e-06	6.87e-02	9.45e-01	NA	NA	NA	NA	NA
CMC.BRAIN.RNASEQ	./WEIGHTS//CMC.BRAIN.RNASEQ/CMC.CROCC.wgt.RDat	CROCC	1	1.71e+07	1.73e+07	0.22899	rs6696295	4.35	rs6691985	9.35e-02	6.73	1.261	419	419	bslmm	1.32e-01	7.97e-16	5.66e-01	5.71e-01	NA	NA	NA	NA	NA
CMC.BRAIN.RNASEQ	./WEIGHTS//CMC.BRAIN.RNASEQ/CMC.CROCCP2.wgt.RDat	CROCCP2	1	1.70e+07	1.70e+07	0.68757	rs6663056	3.65	rs156908	3.12e-01	11.92	-0.375	274	70	enet	3.93e-01	6.22e-51	-5.09e-01	6.10e-01	NA	NA	NA	NA	NA
CMC.BRAIN.RNASEQ	./WEIGHTS//CMC.BRAIN.RNASEQ/CMC.CROCCP3.wgt.RDat	CROCCP3	1	1.68e+07	1.68e+07	0.09584	rs6663056	3.65	rs7537985	2.70e-02	5.17	-0.607	250	250	blup	5.57e-02	2.31e-07	-1.13e+00	2.60e-01	NA	NA	NA	NA	NA
CMC.BRAIN.RNASEQ	./WEIGHTS//CMC.BRAIN.RNASEQ/CMC.CRYZ.wgt.RDat	CRYZ	1	7.52e+07	7.52e+07	0.74300	rs696691	2.98	rs452242	2.29e-01	10.64	-0.277	388	52	enet	6.07e-01	1.73e-93	4.82e-02	9.62e-01	NA	NA	NA	NA	NA
CMC.BRAIN.RNASEQ	./WEIGHTS//CMC.BRAIN.RNASEQ/CMC.CSDE1.wgt.RDat	CSDE1	1	1.15e+08	1.15e+08	0.04120	rs6702696	-2.20	rs12130524	1.15e-02	4.22	1.228	435	435	blup	3.20e-02	7.72e-05	8.03e-01	4.22e-01	NA	NA	NA	NA	NA
CMC.BRAIN.RNASEQ	./WEIGHTS//CMC.BRAIN.RNASEQ/CMC.CTBS.wgt.RDat	CTBS	1	8.50e+07	8.50e+07	0.16222	rs1770561	2.42	rs2994948	1.08e-01	-7.29	0.652	548	9	lasso	1.53e-01	3.81e-18	-8.33e-01	4.05e-01	NA	NA	NA	NA	NA
CMC.BRAIN.RNASEQ	./WEIGHTS//CMC.BRAIN.RNASEQ/CMC.CTNNBIP1.wgt.RDat	CTNNBIP1	1	9.91e+06	9.97e+06	0.10595	rs17034501	-4.26	rs1220395	5.44e-02	5.46	-0.149	331	2	lasso	3.94e-02	1.26e-05	-1.17e-01	9.07e-01	NA	NA	NA	NA	NA
CMC.BRAIN.RNASEQ	./WEIGHTS//CMC.BRAIN.RNASEQ/CMC.CTSK.wgt.RDat	CTSK	1	1.51e+08	1.51e+08	0.12405	rs4246525	3.52	rs11576175	7.87e-02	-6.79	2.690	300	18	enet	9.36e-02	1.81e-11	-2.06e+00	3.91e-02	NA	NA	NA	NA	NA
CMC.BRAIN.RNASEQ	./WEIGHTS//CMC.BRAIN.RNASEQ/CMC.CTSS.wgt.RDat	CTSS	1	1.51e+08	1.51e+08	0.04021	rs4970944	3.27	rs955955	8.46e-03	-4.19	-0.687	313	313	bslmm	2.40e-02	5.54e-04	1.81e+00	6.97e-02	NA	NA	NA	NA	NA
CMC.BRAIN.RNASEQ	./WEIGHTS//CMC.BRAIN.RNASEQ/CMC.CYP4X1.wgt.RDat	CYP4X1	1	4.74e+07	4.75e+07	0.03725	rs3925058	2.77	rs11211464	4.38e-03	-3.46	1.058	405	405	blup	3.53e-02	3.42e-05	-1.77e-01	8.60e-01	NA	NA	NA	NA	NA
CMC.BRAIN.RNASEQ	./WEIGHTS//CMC.BRAIN.RNASEQ/CMC.CYP4Z1.wgt.RDat	CYP4Z1	1	4.75e+07	4.76e+07	0.05161	rs3925058	2.77	rs10890464	1.51e-02	-3.81	0.934	413	413	bslmm	1.89e-02	2.00e-03	-3.55e-01	7.23e-01	NA	NA	NA	NA	NA
CMC.BRAIN.RNASEQ	./WEIGHTS//CMC.BRAIN.RNASEQ/CMC.DAP3.wgt.RDat	DAP3	1	1.56e+08	1.56e+08	0.02507	rs2075571	-6.08	rs821551	9.82e-03	4.21	-4.019	248	248	blup	1.99e-02	1.53e-03	-5.18e+00	2.28e-07	0.000	0.000	0.083	0.105	0.811
CMC.BRAIN.RNASEQ	./WEIGHTS//CMC.BRAIN.RNASEQ/CMC.DARS2.wgt.RDat	DARS2	1	1.74e+08	1.74e+08	0.23722	rs912767	-2.60	rs2144708	1.90e-01	-9.49	-0.420	288	7	lasso	1.81e-01	1.58e-21	8.73e-02	9.30e-01	NA	NA	NA	NA	NA
CMC.BRAIN.RNASEQ	./WEIGHTS//CMC.BRAIN.RNASEQ/CMC.DBT.wgt.RDat	DBT	1	1.01e+08	1.01e+08	0.08122	rs10875290	-4.64	rs7514752	4.72e-03	-3.88	-0.828	444	444	bslmm	2.69e-02	2.74e-04	-1.59e+00	1.11e-01	NA	NA	NA	NA	NA
CMC.BRAIN.RNASEQ	./WEIGHTS//CMC.BRAIN.RNASEQ/CMC.DCLRE1B.wgt.RDat	DCLRE1B	1	1.14e+08	1.14e+08	0.07093	rs3761936	-6.59	rs6674384	4.37e-02	4.78	0.430	472	472	blup	3.58e-02	3.08e-05	3.11e+00	1.86e-03	NA	NA	NA	NA	NA
CMC.BRAIN.RNASEQ	./WEIGHTS//CMC.BRAIN.RNASEQ/CMC.DDR2.wgt.RDat	DDR2	1	1.63e+08	1.63e+08	0.07236	rs6686926	-2.85	rs10494377	3.41e-04	-3.12	1.030	706	706	blup	4.72e-03	7.71e-02	-2.13e+00	3.32e-02	NA	NA	NA	NA	NA
CMC.BRAIN.RNASEQ	./WEIGHTS//CMC.BRAIN.RNASEQ/CMC.DDX20.wgt.RDat	DDX20	1	1.12e+08	1.12e+08	0.08300	rs7556364	-2.69	rs197394	6.96e-02	5.91	-1.574	690	10	lasso	6.06e-02	6.86e-08	-1.39e+00	1.64e-01	NA	NA	NA	NA	NA
CMC.BRAIN.RNASEQ	./WEIGHTS//CMC.BRAIN.RNASEQ/CMC.DDX59.wgt.RDat	DDX59	1	2.01e+08	2.01e+08	0.44451	rs7531526	4.24	rs4437908	4.03e-01	-13.52	0.286	546	6	lasso	4.19e-01	3.03e-55	-1.56e-01	8.76e-01	NA	NA	NA	NA	NA
CMC.BRAIN.RNASEQ	./WEIGHTS//CMC.BRAIN.RNASEQ/CMC.DENND1B.wgt.RDat	DENND1B	1	1.97e+08	1.98e+08	0.07271	rs10922368	-2.44	rs16841842	5.01e-02	-5.76	-0.339	417	417	blup	5.57e-02	2.33e-07	2.90e-01	7.72e-01	NA	NA	NA	NA	NA
CMC.BRAIN.RNASEQ	./WEIGHTS//CMC.BRAIN.RNASEQ/CMC.DHCR24.wgt.RDat	DHCR24	1	5.53e+07	5.54e+07	0.05815	rs12758665	2.78	rs601902	2.38e-03	-4.05	-0.638	570	15	enet	8.23e-03	3.00e-02	-8.38e-01	4.02e-01	NA	NA	NA	NA	NA
CMC.BRAIN.RNASEQ	./WEIGHTS//CMC.BRAIN.RNASEQ/CMC.DIEXF.wgt.RDat	DIEXF	1	2.10e+08	2.10e+08	0.22095	rs10863816	3.70	rs630065	1.73e-01	-9.76	1.200	507	7	lasso	2.28e-01	2.18e-27	-7.94e-01	4.27e-01	NA	NA	NA	NA	NA
CMC.BRAIN.RNASEQ	./WEIGHTS//CMC.BRAIN.RNASEQ/CMC.DIRAS3.wgt.RDat	DIRAS3	1	6.85e+07	6.85e+07	0.05425	rs4655580	-2.95	rs11209162	3.39e-02	-4.42	-1.609	582	5	lasso	2.44e-02	5.08e-04	1.48e+00	1.38e-01	NA	NA	NA	NA	NA
CMC.BRAIN.RNASEQ	./WEIGHTS//CMC.BRAIN.RNASEQ/CMC.DLEU2L.wgt.RDat	DLEU2L	1	6.40e+07	6.40e+07	0.10759	rs4915878	-3.53	rs2367275	1.01e-01	-7.67	-1.530	480	4	lasso	1.14e-01	1.00e-13	1.42e+00	1.56e-01	NA	NA	NA	NA	NA
CMC.BRAIN.RNASEQ	./WEIGHTS//CMC.BRAIN.RNASEQ/CMC.DMAP1.wgt.RDat	DMAP1	1	4.47e+07	4.47e+07	0.09842	rs751442	-3.70	rs4958	9.89e-02	7.00	-1.152	427	1	lasso	8.95e-02	5.05e-11	-1.15e+00	2.49e-01	NA	NA	NA	NA	NA
CMC.BRAIN.RNASEQ	./WEIGHTS//CMC.BRAIN.RNASEQ/CMC.DNAH14.wgt.RDat	DNAH14	1	2.25e+08	2.26e+08	0.10597	rs7542995	3.37	rs7512505	6.84e-03	-4.09	-0.008	631	631	bslmm	3.79e-02	1.82e-05	1.21e-01	9.04e-01	NA	NA	NA	NA	NA
CMC.BRAIN.RNASEQ	./WEIGHTS//CMC.BRAIN.RNASEQ/CMC.DNAJC11.wgt.RDat	DNAJC11	1	6.69e+06	6.76e+06	0.03447	rs2247392	3.34	rs35070405	3.03e-02	4.49	0.215	458	5	lasso	3.57e-02	3.14e-05	7.34e-01	4.63e-01	NA	NA	NA	NA	NA
CMC.BRAIN.RNASEQ	./WEIGHTS//CMC.BRAIN.RNASEQ/CMC.DNALI1.wgt.RDat	DNALI1	1	3.80e+07	3.80e+07	0.11777	rs11263972	-3.12	rs4415526	6.99e-02	6.45	-0.915	455	4	lasso	1.38e-01	1.84e-16	-3.81e-01	7.03e-01	NA	NA	NA	NA	NA
CMC.BRAIN.RNASEQ	./WEIGHTS//CMC.BRAIN.RNASEQ/CMC.DNTTIP2.wgt.RDat	DNTTIP2	1	9.43e+07	9.43e+07	0.15678	rs7540684	3.03	rs10782967	1.96e-01	9.47	1.357	436	6	lasso	1.96e-01	2.34e-23	1.21e+00	2.26e-01	NA	NA	NA	NA	NA
CMC.BRAIN.RNASEQ	./WEIGHTS//CMC.BRAIN.RNASEQ/CMC.DR1.wgt.RDat	DR1	1	9.38e+07	9.38e+07	0.20898	rs11164921	-2.92	rs1572343	2.00e-01	10.37	-2.008	305	305	blup	2.29e-01	1.77e-27	-1.79e+00	7.27e-02	NA	NA	NA	NA	NA
CMC.BRAIN.RNASEQ	./WEIGHTS//CMC.BRAIN.RNASEQ/CMC.DRAM2.wgt.RDat	DRAM2	1	1.12e+08	1.12e+08	0.41912	rs343777	3.82	rs3762374	5.04e-01	15.09	0.367	588	3	lasso	5.01e-01	3.06e-70	4.04e-01	6.86e-01	NA	NA	NA	NA	NA
CMC.BRAIN.RNASEQ	./WEIGHTS//CMC.BRAIN.RNASEQ/CMC.DUSP12.wgt.RDat	DUSP12	1	1.62e+08	1.62e+08	0.05510	rs885092	-3.54	rs12040523	3.09e-02	4.12	-0.848	494	494	bslmm	3.71e-02	2.22e-05	2.69e-01	7.88e-01	NA	NA	NA	NA	NA
CMC.BRAIN.RNASEQ	./WEIGHTS//CMC.BRAIN.RNASEQ/CMC.EBNA1BP2.wgt.RDat	EBNA1BP2	1	4.36e+07	4.37e+07	0.12415	rs11210776	3.76	rs559834	8.44e-02	6.44	-0.619	486	486	bslmm	7.45e-02	2.19e-09	4.46e-01	6.56e-01	NA	NA	NA	NA	NA
CMC.BRAIN.RNASEQ	./WEIGHTS//CMC.BRAIN.RNASEQ/CMC.ECE1.wgt.RDat	ECE1	1	2.15e+07	2.17e+07	0.14632	rs213006	-2.88	rs213039	3.89e-02	4.73	-0.301	414	414	bslmm	3.33e-02	5.63e-05	-1.15e+00	2.50e-01	NA	NA	NA	NA	NA
CMC.BRAIN.RNASEQ	./WEIGHTS//CMC.BRAIN.RNASEQ/CMC.EDEM3.wgt.RDat	EDEM3	1	1.85e+08	1.85e+08	0.11257	rs16823421	-2.45	rs861575	8.45e-02	-6.95	1.191	455	14	lasso	1.11e-01	2.31e-13	-8.68e-01	3.85e-01	NA	NA	NA	NA	NA
CMC.BRAIN.RNASEQ	./WEIGHTS//CMC.BRAIN.RNASEQ/CMC.EFCAB2.wgt.RDat	EFCAB2	1	2.45e+08	2.45e+08	0.37856	rs6697408	2.89	rs10927369	3.71e-01	13.04	-0.814	560	57	enet	4.52e-01	4.89e-61	-7.45e-01	4.56e-01	NA	NA	NA	NA	NA
CMC.BRAIN.RNASEQ	./WEIGHTS//CMC.BRAIN.RNASEQ/CMC.EFCAB7.wgt.RDat	EFCAB7	1	6.40e+07	6.40e+07	0.17115	rs4915878	-3.53	rs217448	1.26e-01	7.87	1.199	513	7	lasso	1.42e-01	7.02e-17	1.28e+00	2.01e-01	NA	NA	NA	NA	NA
CMC.BRAIN.RNASEQ	./WEIGHTS//CMC.BRAIN.RNASEQ/CMC.EGLN1.wgt.RDat	EGLN1	1	2.31e+08	2.32e+08	0.07771	rs6668227	3.93	rs1614148	9.54e-02	-6.96	3.671	495	6	lasso	8.19e-02	3.46e-10	-3.63e+00	2.85e-04	NA	NA	NA	NA	NA
CMC.BRAIN.RNASEQ	./WEIGHTS//CMC.BRAIN.RNASEQ/CMC.EIF2B3.wgt.RDat	EIF2B3	1	4.53e+07	4.55e+07	0.13509	rs4484960	4.76	rs452989	2.12e-01	9.99	2.181	361	4	lasso	2.03e-01	3.33e-24	2.18e+00	2.96e-02	NA	NA	NA	NA	NA
CMC.BRAIN.RNASEQ	./WEIGHTS//CMC.BRAIN.RNASEQ/CMC.EIF2D.wgt.RDat	EIF2D	1	2.07e+08	2.07e+08	0.06598	rs4240844	-2.61	rs3813972	2.28e-02	3.98	-0.156	371	371	bslmm	2.02e-02	1.43e-03	-4.32e-01	6.66e-01	NA	NA	NA	NA	NA
CMC.BRAIN.RNASEQ	./WEIGHTS//CMC.BRAIN.RNASEQ/CMC.ELAVL4.wgt.RDat	ELAVL4	1	5.05e+07	5.07e+07	0.04591	rs7525764	5.44	rs4926851	8.98e-03	4.25	-2.945	253	253	bslmm	5.17e-04	2.67e-01	-3.03e+00	2.44e-03	NA	NA	NA	NA	NA
CMC.BRAIN.RNASEQ	./WEIGHTS//CMC.BRAIN.RNASEQ/CMC.ELOVL1.wgt.RDat	ELOVL1	1	4.38e+07	4.38e+07	0.03556	rs11210776	3.76	rs1199039	1.30e-02	-4.40	-1.491	450	11	enet	1.43e-02	6.27e-03	2.21e+00	2.71e-02	NA	NA	NA	NA	NA
CMC.BRAIN.RNASEQ	./WEIGHTS//CMC.BRAIN.RNASEQ/CMC.ENAH.wgt.RDat	ENAH	1	2.26e+08	2.26e+08	0.04954	rs6686405	-3.24	rs6702452	1.72e-02	4.82	-0.270	458	458	bslmm	2.85e-02	1.83e-04	-4.78e-02	9.62e-01	NA	NA	NA	NA	NA
CMC.BRAIN.RNASEQ	./WEIGHTS//CMC.BRAIN.RNASEQ/CMC.EPHA10.wgt.RDat	EPHA10	1	3.82e+07	3.82e+07	0.23489	rs898979	3.70	rs17464981	7.13e-02	5.88	-1.200	473	5	lasso	1.24e-01	6.52e-15	-9.91e-01	3.22e-01	NA	NA	NA	NA	NA
CMC.BRAIN.RNASEQ	./WEIGHTS//CMC.BRAIN.RNASEQ/CMC.EPHX4.wgt.RDat	EPHX4	1	9.25e+07	9.25e+07	0.04525	rs12134245	-4.63	rs17571088	3.57e-02	-4.58	1.491	461	15	enet	4.43e-02	3.78e-06	-5.12e-01	6.09e-01	NA	NA	NA	NA	NA
CMC.BRAIN.RNASEQ	./WEIGHTS//CMC.BRAIN.RNASEQ/CMC.ERO1LB.wgt.RDat	ERO1LB	1	2.36e+08	2.36e+08	0.46983	rs3893143	2.91	rs1726631	4.41e-01	14.45	0.393	585	8	lasso	4.95e-01	6.98e-69	8.07e-02	9.36e-01	NA	NA	NA	NA	NA
CMC.BRAIN.RNASEQ	./WEIGHTS//CMC.BRAIN.RNASEQ/CMC.EVI5.wgt.RDat	EVI5	1	9.30e+07	9.33e+07	0.02633	rs2046616	-2.63	rs2031494	1.02e-02	4.07	0.898	335	335	blup	2.06e-02	1.28e-03	1.15e+00	2.52e-01	NA	NA	NA	NA	NA
CMC.BRAIN.RNASEQ	./WEIGHTS//CMC.BRAIN.RNASEQ/CMC.EXO1.wgt.RDat	EXO1	1	2.42e+08	2.42e+08	0.06577	rs12568965	-5.06	rs2526699	4.75e-02	-5.36	3.013	550	3	lasso	4.06e-02	9.38e-06	-2.77e+00	5.59e-03	NA	NA	NA	NA	NA
CMC.BRAIN.RNASEQ	./WEIGHTS//CMC.BRAIN.RNASEQ/CMC.EXOSC10.wgt.RDat	EXOSC10	1	1.11e+07	1.12e+07	0.06211	rs12741973	7.26	rs1057079	7.78e-02	6.41	-0.289	373	2	lasso	6.99e-02	6.79e-09	-2.64e-01	7.91e-01	NA	NA	NA	NA	NA
CMC.BRAIN.RNASEQ	./WEIGHTS//CMC.BRAIN.RNASEQ/CMC.F11R.wgt.RDat	F11R	1	1.61e+08	1.61e+08	0.07292	rs10489636	2.94	rs11265548	4.90e-02	5.10	-0.618	447	22	enet	3.22e-02	7.44e-05	-1.30e+00	1.92e-01	NA	NA	NA	NA	NA
CMC.BRAIN.RNASEQ	./WEIGHTS//CMC.BRAIN.RNASEQ/CMC.F5.wgt.RDat	F5	1	1.69e+08	1.70e+08	0.20986	rs10800456	-4.02	rs3766119	6.74e-02	6.38	-2.240	594	594	bslmm	1.19e-01	2.81e-14	-1.95e+00	5.10e-02	NA	NA	NA	NA	NA
CMC.BRAIN.RNASEQ	./WEIGHTS//CMC.BRAIN.RNASEQ/CMC.FAAH.wgt.RDat	FAAH	1	4.69e+07	4.69e+07	0.17299	rs1707302	5.54	rs6662982	1.88e-02	-5.19	-4.430	333	333	bslmm	8.96e-02	5.00e-11	-7.72e-01	4.40e-01	NA	NA	NA	NA	NA
CMC.BRAIN.RNASEQ	./WEIGHTS//CMC.BRAIN.RNASEQ/CMC.FAM131C.wgt.RDat	FAM131C	1	1.64e+07	1.64e+07	0.21382	rs6663056	3.65	rs9442235	1.42e-01	-8.53	1.209	370	10	lasso	1.63e-01	2.05e-19	-1.36e+00	1.73e-01	NA	NA	NA	NA	NA
CMC.BRAIN.RNASEQ	./WEIGHTS//CMC.BRAIN.RNASEQ/CMC.FAM163A.wgt.RDat	FAM163A	1	1.80e+08	1.80e+08	0.28799	rs2794961	3.24	rs17279065	4.73e-02	6.80	1.023	567	20	enet	1.51e-01	5.42e-18	-1.64e-01	8.70e-01	NA	NA	NA	NA	NA
CMC.BRAIN.RNASEQ	./WEIGHTS//CMC.BRAIN.RNASEQ/CMC.FAM20B.wgt.RDat	FAM20B	1	1.79e+08	1.79e+08	0.10741	rs4652367	-2.40	rs7517000	1.16e-01	7.75	0.856	496	4	lasso	1.27e-01	3.08e-15	6.45e-01	5.19e-01	NA	NA	NA	NA	NA
CMC.BRAIN.RNASEQ	./WEIGHTS//CMC.BRAIN.RNASEQ/CMC.FAM69A.wgt.RDat	FAM69A	1	9.33e+07	9.34e+07	0.09837	rs11164921	-2.92	rs11164835	1.32e-01	7.81	1.175	293	4	lasso	1.40e-01	1.24e-16	1.25e+00	2.10e-01	NA	NA	NA	NA	NA
CMC.BRAIN.RNASEQ	./WEIGHTS//CMC.BRAIN.RNASEQ/CMC.FAM89A.wgt.RDat	FAM89A	1	2.31e+08	2.31e+08	0.38966	rs1614148	3.67	rs4658875	2.54e-01	10.99	-0.856	605	20	enet	3.49e-01	3.75e-44	-1.09e+00	2.77e-01	NA	NA	NA	NA	NA
CMC.BRAIN.RNASEQ	./WEIGHTS//CMC.BRAIN.RNASEQ/CMC.FBXO28.wgt.RDat	FBXO28	1	2.24e+08	2.24e+08	0.02786	rs6604728	-4.06	rs12038372	1.34e-02	-3.77	-2.141	356	356	bslmm	9.56e-03	2.11e-02	1.88e+00	6.06e-02	NA	NA	NA	NA	NA
CMC.BRAIN.RNASEQ	./WEIGHTS//CMC.BRAIN.RNASEQ/CMC.FBXO42.wgt.RDat	FBXO42	1	1.66e+07	1.67e+07	0.05202	rs6663056	3.65	rs4291495	2.96e-02	4.50	-1.690	309	309	bslmm	2.18e-02	9.56e-04	-1.54e+00	1.24e-01	NA	NA	NA	NA	NA
CMC.BRAIN.RNASEQ	./WEIGHTS//CMC.BRAIN.RNASEQ/CMC.FBXO6.wgt.RDat	FBXO6	1	1.17e+07	1.17e+07	0.15124	rs1208984	-3.31	rs3117066	4.56e-02	-5.25	-0.318	462	462	bslmm	4.51e-02	3.15e-06	1.16e+00	2.45e-01	NA	NA	NA	NA	NA
CMC.BRAIN.RNASEQ	./WEIGHTS//CMC.BRAIN.RNASEQ/CMC.FCRLB.wgt.RDat	FCRLB	1	1.62e+08	1.62e+08	0.23995	rs885092	-3.54	rs12749327	7.73e-02	-7.36	0.591	499	499	bslmm	1.89e-01	1.69e-22	3.96e-02	9.68e-01	NA	NA	NA	NA	NA
CMC.BRAIN.RNASEQ	./WEIGHTS//CMC.BRAIN.RNASEQ/CMC.FDPS.wgt.RDat	FDPS	1	1.55e+08	1.55e+08	0.03605	rs4971059	-6.58	rs11264361	3.93e-02	-4.64	-5.656	279	2	lasso	3.55e-02	3.29e-05	5.46e+00	4.89e-08	0.000	0.000	0.062	0.445	0.493
CMC.BRAIN.RNASEQ	./WEIGHTS//CMC.BRAIN.RNASEQ/CMC.FGGY.wgt.RDat	FGGY	1	5.98e+07	6.02e+07	0.16854	rs2984906	-3.17	rs835356	8.14e-02	6.24	1.331	613	9	lasso	1.18e-01	3.82e-14	2.35e+00	1.89e-02	NA	NA	NA	NA	NA
CMC.BRAIN.RNASEQ	./WEIGHTS//CMC.BRAIN.RNASEQ/CMC.FHAD1.wgt.RDat	FHAD1	1	1.56e+07	1.57e+07	0.12676	rs12562216	-3.71	rs12033237	4.10e-02	-5.61	-0.105	606	22	enet	1.10e-01	2.56e-13	-1.64e-01	8.70e-01	NA	NA	NA	NA	NA
CMC.BRAIN.RNASEQ	./WEIGHTS//CMC.BRAIN.RNASEQ/CMC.FLG.wgt.RDat	FLG	1	1.52e+08	1.52e+08	0.74864	rs998454	-3.51	rs12130219	4.44e-01	14.20	0.121	415	31	enet	6.13e-01	3.80e-95	9.49e-01	3.43e-01	NA	NA	NA	NA	NA
CMC.BRAIN.RNASEQ	./WEIGHTS//CMC.BRAIN.RNASEQ/CMC.FLG2.wgt.RDat	FLG2	1	1.52e+08	1.52e+08	0.67955	rs923547	-3.07	rs12130219	3.54e-01	12.66	0.121	396	396	bslmm	4.39e-01	9.97e-59	1.14e+00	2.54e-01	NA	NA	NA	NA	NA
CMC.BRAIN.RNASEQ	./WEIGHTS//CMC.BRAIN.RNASEQ/CMC.FLJ23867.wgt.RDat	FLJ23867	1	1.80e+08	1.80e+08	0.13126	rs2794961	3.24	rs17371159	1.08e-02	3.88	0.059	466	466	blup	5.82e-02	1.24e-07	5.58e-01	5.77e-01	NA	NA	NA	NA	NA
CMC.BRAIN.RNASEQ	./WEIGHTS//CMC.BRAIN.RNASEQ/CMC.FLVCR1.wgt.RDat	FLVCR1	1	2.13e+08	2.13e+08	0.10046	rs1105899	3.20	rs3768548	3.64e-02	4.72	-1.452	431	431	bslmm	4.65e-02	2.21e-06	-1.33e+00	1.85e-01	NA	NA	NA	NA	NA
CMC.BRAIN.RNASEQ	./WEIGHTS//CMC.BRAIN.RNASEQ/CMC.FMN2.wgt.RDat	FMN2	1	2.40e+08	2.41e+08	0.10220	rs6682184	3.05	rs10926135	1.37e-02	4.50	-0.491	881	7	lasso	2.48e-02	4.55e-04	-9.28e-01	3.54e-01	NA	NA	NA	NA	NA
CMC.BRAIN.RNASEQ	./WEIGHTS//CMC.BRAIN.RNASEQ/CMC.FMO2.wgt.RDat	FMO2	1	1.71e+08	1.71e+08	0.24248	rs10489247	3.44	rs2020870	8.49e-02	-8.08	-1.278	552	552	bslmm	2.53e-01	1.43e-30	5.83e-01	5.60e-01	NA	NA	NA	NA	NA
CMC.BRAIN.RNASEQ	./WEIGHTS//CMC.BRAIN.RNASEQ/CMC.FMO3.wgt.RDat	FMO3	1	1.71e+08	1.71e+08	0.07219	rs10489247	3.44	rs7882773	7.01e-02	-6.28	1.209	530	9	enet	6.89e-02	8.80e-09	-9.85e-01	3.25e-01	NA	NA	NA	NA	NA
CMC.BRAIN.RNASEQ	./WEIGHTS//CMC.BRAIN.RNASEQ/CMC.FMO4.wgt.RDat	FMO4	1	1.71e+08	1.71e+08	0.06730	rs10489247	3.44	rs12741782	2.20e-03	4.10	1.030	610	610	blup	1.95e-02	1.68e-03	-4.12e-01	6.81e-01	NA	NA	NA	NA	NA
CMC.BRAIN.RNASEQ	./WEIGHTS//CMC.BRAIN.RNASEQ/CMC.FMO5.wgt.RDat	FMO5	1	1.47e+08	1.47e+08	0.13650	rs1890038	-2.54	rs6703187	1.12e-01	7.72	-0.484	383	9	lasso	1.34e-01	5.90e-16	-1.04e+00	2.98e-01	NA	NA	NA	NA	NA
CMC.BRAIN.RNASEQ	./WEIGHTS//CMC.BRAIN.RNASEQ/CMC.FNDC7.wgt.RDat	FNDC7	1	1.09e+08	1.09e+08	0.21780	rs659659	3.59	rs2026485	1.61e-01	-8.98	-1.337	340	3	lasso	1.68e-01	5.32e-20	1.32e+00	1.86e-01	NA	NA	NA	NA	NA
CMC.BRAIN.RNASEQ	./WEIGHTS//CMC.BRAIN.RNASEQ/CMC.FPGT.wgt.RDat	FPGT	1	7.47e+07	7.47e+07	0.34525	rs696691	2.98	rs792321	4.97e-01	-15.01	0.515	367	22	enet	5.02e-01	2.84e-70	-4.19e-01	6.76e-01	NA	NA	NA	NA	NA
CMC.BRAIN.RNASEQ	./WEIGHTS//CMC.BRAIN.RNASEQ/CMC.FPGT-TNNI3K.wgt.RDat	FPGT-TNNI3K	1	7.47e+07	7.50e+07	0.26365	rs696691	2.98	rs518769	3.00e-01	-11.72	0.548	490	490	bslmm	3.26e-01	1.09e-40	-7.66e-01	4.44e-01	NA	NA	NA	NA	NA
CMC.BRAIN.RNASEQ	./WEIGHTS//CMC.BRAIN.RNASEQ/CMC.FRRS1.wgt.RDat	FRRS1	1	1.00e+08	1.00e+08	0.04735	rs10493911	2.84	rs2788517	1.41e-02	3.97	0.337	486	486	blup	2.17e-02	9.73e-04	-3.97e-01	6.91e-01	NA	NA	NA	NA	NA
CMC.BRAIN.RNASEQ	./WEIGHTS//CMC.BRAIN.RNASEQ/CMC.G0S2.wgt.RDat	G0S2	1	2.10e+08	2.10e+08	0.09878	rs2046850	2.93	rs932374	4.01e-02	-4.71	0.163	473	473	bslmm	3.91e-02	1.37e-05	3.09e-01	7.57e-01	NA	NA	NA	NA	NA
CMC.BRAIN.RNASEQ	./WEIGHTS//CMC.BRAIN.RNASEQ/CMC.GABPB2.wgt.RDat	GABPB2	1	1.51e+08	1.51e+08	0.05271	rs4246525	3.52	rs6694357	8.09e-03	4.02	-1.310	324	324	blup	1.05e-02	1.64e-02	-2.54e+00	1.10e-02	NA	NA	NA	NA	NA
CMC.BRAIN.RNASEQ	./WEIGHTS//CMC.BRAIN.RNASEQ/CMC.GALNT2.wgt.RDat	GALNT2	1	2.30e+08	2.30e+08	0.10926	rs6687360	3.65	rs2273968	2.66e-02	-5.26	-1.359	719	3	lasso	6.33e-02	3.53e-08	4.14e-01	6.79e-01	NA	NA	NA	NA	NA
CMC.BRAIN.RNASEQ	./WEIGHTS//CMC.BRAIN.RNASEQ/CMC.GAS5.wgt.RDat	GAS5	1	1.74e+08	1.74e+08	0.33794	rs912767	-2.60	rs2068871	-5.66e-04	4.83	0.237	267	42	enet	5.94e-02	9.21e-08	8.33e-02	9.34e-01	NA	NA	NA	NA	NA
CMC.BRAIN.RNASEQ	./WEIGHTS//CMC.BRAIN.RNASEQ/CMC.GBAP1.wgt.RDat	GBAP1	1	1.55e+08	1.55e+08	0.04016	rs4971059	-6.58	rs7534162	3.01e-02	4.95	1.765	337	337	blup	3.16e-02	8.57e-05	6.12e+00	9.22e-10	0.000	0.000	0.009	0.067	0.924
CMC.BRAIN.RNASEQ	./WEIGHTS//CMC.BRAIN.RNASEQ/CMC.GBP3.wgt.RDat	GBP3	1	8.95e+07	8.95e+07	0.63650	rs7534720	3.77	rs17433780	6.86e-01	-17.61	0.606	349	6	lasso	6.86e-01	1.36e-115	-6.91e-01	4.90e-01	NA	NA	NA	NA	NA
CMC.BRAIN.RNASEQ	./WEIGHTS//CMC.BRAIN.RNASEQ/CMC.GBP4.wgt.RDat	GBP4	1	8.96e+07	8.97e+07	0.05256	rs3738055	3.72	rs12063900	1.90e-02	4.33	-2.482	357	5	lasso	3.40e-02	4.74e-05	-2.22e+00	2.63e-02	NA	NA	NA	NA	NA
CMC.BRAIN.RNASEQ	./WEIGHTS//CMC.BRAIN.RNASEQ/CMC.GCLM.wgt.RDat	GCLM	1	9.44e+07	9.44e+07	0.11770	rs7540684	3.03	rs6687387	9.77e-02	-7.46	-0.280	439	14	enet	1.26e-01	4.24e-15	3.09e-01	7.57e-01	NA	NA	NA	NA	NA
CMC.BRAIN.RNASEQ	./WEIGHTS//CMC.BRAIN.RNASEQ/CMC.GDAP2.wgt.RDat	GDAP2	1	1.18e+08	1.18e+08	0.05583	rs7529522	-6.38	rs6683735	1.25e-02	-4.27	1.447	407	407	blup	3.66e-02	2.49e-05	-4.22e+00	2.48e-05	0.000	0.000	0.224	0.304	0.472
CMC.BRAIN.RNASEQ	./WEIGHTS//CMC.BRAIN.RNASEQ/CMC.GGPS1.wgt.RDat	GGPS1	1	2.35e+08	2.36e+08	0.18057	rs16844196	3.02	rs3765795	2.12e-01	9.83	0.602	351	34	enet	2.38e-01	1.10e-28	7.50e-01	4.53e-01	NA	NA	NA	NA	NA
CMC.BRAIN.RNASEQ	./WEIGHTS//CMC.BRAIN.RNASEQ/CMC.GLRX2.wgt.RDat	GLRX2	1	1.93e+08	1.93e+08	0.09388	rs842796	-2.18	rs7543029	7.94e-02	-6.36	-1.378	355	355	blup	9.40e-02	1.62e-11	1.04e+00	2.99e-01	NA	NA	NA	NA	NA
CMC.BRAIN.RNASEQ	./WEIGHTS//CMC.BRAIN.RNASEQ/CMC.GMEB1.wgt.RDat	GMEB1	1	2.90e+07	2.90e+07	0.05907	rs204074	-2.21	rs528265	3.19e-02	-4.30	0.824	305	305	bslmm	3.00e-02	1.28e-04	-3.33e-01	7.39e-01	NA	NA	NA	NA	NA
CMC.BRAIN.RNASEQ	./WEIGHTS//CMC.BRAIN.RNASEQ/CMC.GNG5.wgt.RDat	GNG5	1	8.50e+07	8.50e+07	0.12738	rs1770561	2.42	rs11163987	7.45e-02	6.80	-0.727	533	533	bslmm	9.13e-02	3.25e-11	-7.33e-02	9.42e-01	NA	NA	NA	NA	NA
CMC.BRAIN.RNASEQ	./WEIGHTS//CMC.BRAIN.RNASEQ/CMC.GOLPH3L.wgt.RDat	GOLPH3L	1	1.51e+08	1.51e+08	0.15072	rs4970944	3.27	rs12089989	2.69e-01	-11.12	0.157	314	11	lasso	2.68e-01	1.51e-32	-3.01e-01	7.64e-01	NA	NA	NA	NA	NA
CMC.BRAIN.RNASEQ	./WEIGHTS//CMC.BRAIN.RNASEQ/CMC.GORAB.wgt.RDat	GORAB	1	1.71e+08	1.71e+08	0.13800	rs4656799	-2.24	rs7552922	1.21e-01	-7.51	-1.010	412	8	lasso	1.40e-01	9.93e-17	1.09e+00	2.74e-01	NA	NA	NA	NA	NA
CMC.BRAIN.RNASEQ	./WEIGHTS//CMC.BRAIN.RNASEQ/CMC.GPATCH4.wgt.RDat	GPATCH4	1	1.57e+08	1.57e+08	0.12136	rs2244144	-4.94	rs10908510	1.02e-01	-7.24	-1.173	446	446	bslmm	1.08e-01	4.60e-13	6.30e-01	5.28e-01	NA	NA	NA	NA	NA
CMC.BRAIN.RNASEQ	./WEIGHTS//CMC.BRAIN.RNASEQ/CMC.GPR161.wgt.RDat	GPR161	1	1.68e+08	1.68e+08	0.16392	rs12097383	4.61	rs2902570	9.03e-02	-7.85	-1.758	507	15	enet	1.44e-01	3.48e-17	-3.33e-01	7.39e-01	NA	NA	NA	NA	NA
CMC.BRAIN.RNASEQ	./WEIGHTS//CMC.BRAIN.RNASEQ/CMC.GPSM2.wgt.RDat	GPSM2	1	1.09e+08	1.09e+08	0.11807	rs659659	3.59	rs10607	8.57e-02	-6.51	0.394	384	4	lasso	8.35e-02	2.28e-10	-3.37e-01	7.36e-01	NA	NA	NA	NA	NA
CMC.BRAIN.RNASEQ	./WEIGHTS//CMC.BRAIN.RNASEQ/CMC.GREM2.wgt.RDat	GREM2	1	2.41e+08	2.41e+08	0.14627	rs7526951	2.99	rs12027604	7.10e-02	-5.78	-1.018	717	717	bslmm	1.03e-01	1.47e-12	1.09e+00	2.75e-01	NA	NA	NA	NA	NA
CMC.BRAIN.RNASEQ	./WEIGHTS//CMC.BRAIN.RNASEQ/CMC.GSTM2.wgt.RDat	GSTM2	1	1.10e+08	1.10e+08	0.19282	rs568686	4.91	rs4970774	1.24e-01	-8.17	-0.371	459	7	lasso	1.46e-01	2.27e-17	2.45e-01	8.06e-01	NA	NA	NA	NA	NA
CMC.BRAIN.RNASEQ	./WEIGHTS//CMC.BRAIN.RNASEQ/CMC.GSTM3.wgt.RDat	GSTM3	1	1.10e+08	1.10e+08	0.74586	rs568686	4.91	rs4970777	6.26e-01	-16.99	-0.221	444	444	bslmm	7.41e-01	2.74e-134	1.17e+00	2.43e-01	NA	NA	NA	NA	NA
CMC.BRAIN.RNASEQ	./WEIGHTS//CMC.BRAIN.RNASEQ/CMC.GSTM4.wgt.RDat	GSTM4	1	1.10e+08	1.10e+08	0.23701	rs568686	4.91	rs560018	2.05e-01	-9.70	-2.728	453	4	lasso	2.39e-01	8.75e-29	4.03e+00	5.58e-05	NA	NA	NA	NA	NA
CMC.BRAIN.RNASEQ	./WEIGHTS//CMC.BRAIN.RNASEQ/CMC.GSTM5.wgt.RDat	GSTM5	1	1.10e+08	1.10e+08	0.65795	rs568686	4.91	rs1360513	4.89e-01	-14.88	-0.359	435	66	enet	6.09e-01	4.74e-94	1.86e+00	6.25e-02	NA	NA	NA	NA	NA
CMC.BRAIN.RNASEQ	./WEIGHTS//CMC.BRAIN.RNASEQ/CMC.H6PD.wgt.RDat	H6PD	1	9.29e+06	9.33e+06	0.21521	rs12565639	3.12	rs2268175	1.82e-01	-9.32	-0.301	438	3	lasso	1.80e-01	1.92e-21	4.05e-01	6.86e-01	NA	NA	NA	NA	NA
CMC.BRAIN.RNASEQ	./WEIGHTS//CMC.BRAIN.RNASEQ/CMC.HAX1.wgt.RDat	HAX1	1	1.54e+08	1.54e+08	0.09900	rs6427641	3.40	rs36106412	7.03e-02	5.83	0.314	352	352	bslmm	8.03e-02	5.10e-10	9.41e-01	3.47e-01	NA	NA	NA	NA	NA
CMC.BRAIN.RNASEQ	./WEIGHTS//CMC.BRAIN.RNASEQ/CMC.HEATR1.wgt.RDat	HEATR1	1	2.37e+08	2.37e+08	0.12261	rs3893143	2.91	rs4233465	7.99e-02	-6.33	0.821	640	9	lasso	6.33e-02	3.53e-08	-3.53e-01	7.24e-01	NA	NA	NA	NA	NA
CMC.BRAIN.RNASEQ	./WEIGHTS//CMC.BRAIN.RNASEQ/CMC.HFM1.wgt.RDat	HFM1	1	9.17e+07	9.19e+07	0.44459	rs12134245	-4.63	rs282053	2.92e-01	11.58	0.182	586	586	bslmm	3.96e-01	1.72e-51	4.00e-02	9.68e-01	NA	NA	NA	NA	NA
CMC.BRAIN.RNASEQ	./WEIGHTS//CMC.BRAIN.RNASEQ/CMC.HHAT.wgt.RDat	HHAT	1	2.11e+08	2.11e+08	0.31024	rs10863816	3.70	rs910033	2.00e-01	9.67	-0.739	665	665	bslmm	2.57e-01	4.70e-31	-5.14e-01	6.07e-01	NA	NA	NA	NA	NA
CMC.BRAIN.RNASEQ	./WEIGHTS//CMC.BRAIN.RNASEQ/CMC.HHLA3.wgt.RDat	HHLA3	1	7.08e+07	7.08e+07	0.08507	rs7550166	-2.55	rs7536099	7.68e-02	-6.17	0.745	418	16	lasso	7.01e-02	6.55e-09	-8.12e-01	4.17e-01	NA	NA	NA	NA	NA
CMC.BRAIN.RNASEQ	./WEIGHTS//CMC.BRAIN.RNASEQ/CMC.HIST2H2BA.wgt.RDat	HIST2H2BA	1	1.21e+08	1.21e+08	0.07233	rs11249433	-15.25	rs6600662	2.98e-02	4.79	-11.792	77	77	bslmm	3.59e-02	3.01e-05	-1.16e+01	4.24e-31	0.000	0.000	0.017	0.103	0.881
CMC.BRAIN.RNASEQ	./WEIGHTS//CMC.BRAIN.RNASEQ/CMC.HLX.wgt.RDat	HLX	1	2.21e+08	2.21e+08	0.08688	rs11118564	-4.08	rs7542375	5.97e-02	-5.37	-0.470	396	6	lasso	4.50e-02	3.18e-06	1.71e+00	8.68e-02	NA	NA	NA	NA	NA
CMC.BRAIN.RNASEQ	./WEIGHTS//CMC.BRAIN.RNASEQ/CMC.HMGCL.wgt.RDat	HMGCL	1	2.41e+07	2.42e+07	0.16592	rs12070291	-3.45	rs11591202	1.18e-01	7.78	-0.959	373	24	enet	1.30e-01	1.63e-15	-1.49e-01	8.82e-01	NA	NA	NA	NA	NA
CMC.BRAIN.RNASEQ	./WEIGHTS//CMC.BRAIN.RNASEQ/CMC.HOOK1.wgt.RDat	HOOK1	1	6.03e+07	6.03e+07	0.10042	rs17557490	-2.71	rs674949	4.57e-03	-4.07	1.093	415	415	blup	3.49e-02	3.81e-05	7.77e-02	9.38e-01	NA	NA	NA	NA	NA
CMC.BRAIN.RNASEQ	./WEIGHTS//CMC.BRAIN.RNASEQ/CMC.HORMAD1.wgt.RDat	HORMAD1	1	1.51e+08	1.51e+08	0.20768	rs4970944	3.27	rs2275235	2.64e-01	11.73	1.052	308	15	lasso	3.16e-01	2.94e-39	1.49e+00	1.37e-01	NA	NA	NA	NA	NA
CMC.BRAIN.RNASEQ	./WEIGHTS//CMC.BRAIN.RNASEQ/CMC.HPCA.wgt.RDat	HPCA	1	3.34e+07	3.34e+07	0.11224	rs16835408	-3.91	rs8040	9.07e-02	-6.94	1.228	279	279	bslmm	9.59e-02	1.02e-11	-1.60e+00	1.10e-01	NA	NA	NA	NA	NA
CMC.BRAIN.RNASEQ	./WEIGHTS//CMC.BRAIN.RNASEQ/CMC.HRNR.wgt.RDat	HRNR	1	1.52e+08	1.52e+08	0.52543	rs998454	-3.51	rs10788826	3.05e-01	-11.79	-2.105	389	9	lasso	3.53e-01	9.83e-45	2.22e+00	2.63e-02	NA	NA	NA	NA	NA
CMC.BRAIN.RNASEQ	./WEIGHTS//CMC.BRAIN.RNASEQ/CMC.HSD3BP4.wgt.RDat	HSD3BP4	1	1.20e+08	1.20e+08	0.09019	rs666930	5.46	rs2281493	6.75e-03	-4.24	2.233	391	391	blup	3.15e-02	8.73e-05	1.54e+00	1.23e-01	NA	NA	NA	NA	NA
CMC.BRAIN.RNASEQ	./WEIGHTS//CMC.BRAIN.RNASEQ/CMC.HSPB7.wgt.RDat	HSPB7	1	1.63e+07	1.63e+07	0.18480	rs6663056	3.65	rs945419	1.56e-01	8.63	0.689	387	11	lasso	1.53e-01	3.11e-18	6.94e-01	4.88e-01	NA	NA	NA	NA	NA
CMC.BRAIN.RNASEQ	./WEIGHTS//CMC.BRAIN.RNASEQ/CMC.HTR1D.wgt.RDat	HTR1D	1	2.35e+07	2.35e+07	0.10957	rs760607	-3.26	rs6694445	7.32e-02	-6.78	1.757	365	21	enet	8.63e-02	1.14e-10	-1.69e+00	9.13e-02	NA	NA	NA	NA	NA
CMC.BRAIN.RNASEQ	./WEIGHTS//CMC.BRAIN.RNASEQ/CMC.HTR6.wgt.RDat	HTR6	1	2.00e+07	2.00e+07	0.09152	rs1473688	4.00	rs10159394	5.22e-02	5.34	-1.803	537	5	lasso	3.38e-02	4.93e-05	-1.74e+00	8.21e-02	NA	NA	NA	NA	NA
CMC.BRAIN.RNASEQ	./WEIGHTS//CMC.BRAIN.RNASEQ/CMC.ICMT.wgt.RDat	ICMT	1	6.28e+06	6.30e+06	0.17734	rs2247392	3.34	rs12070839	1.26e-01	-7.58	0.314	449	3	lasso	1.16e-01	5.48e-14	-2.55e-01	7.99e-01	NA	NA	NA	NA	NA
CMC.BRAIN.RNASEQ	./WEIGHTS//CMC.BRAIN.RNASEQ/CMC.IFI16.wgt.RDat	IFI16	1	1.59e+08	1.59e+08	0.08130	rs16841832	-2.96	rs2276404	7.72e-02	6.05	-0.236	494	22	enet	9.39e-02	1.69e-11	-3.56e-01	7.22e-01	NA	NA	NA	NA	NA
CMC.BRAIN.RNASEQ	./WEIGHTS//CMC.BRAIN.RNASEQ/CMC.IGSF21.wgt.RDat	IGSF21	1	1.84e+07	1.87e+07	0.14737	rs2992753	-7.11	rs1537773	5.84e-02	-5.59	-0.734	791	791	bslmm	6.46e-02	2.53e-08	8.42e-01	4.00e-01	NA	NA	NA	NA	NA
CMC.BRAIN.RNASEQ	./WEIGHTS//CMC.BRAIN.RNASEQ/CMC.IKBKE.wgt.RDat	IKBKE	1	2.07e+08	2.07e+08	0.13007	rs4240844	-2.61	rs1953090	1.57e-01	-8.52	-0.480	343	2	lasso	1.54e-01	2.84e-18	4.83e-01	6.29e-01	NA	NA	NA	NA	NA
CMC.BRAIN.RNASEQ	./WEIGHTS//CMC.BRAIN.RNASEQ/CMC.IL12RB2.wgt.RDat	IL12RB2	1	6.78e+07	6.79e+07	0.12774	rs3790558	-2.63	rs11209045	4.95e-03	4.51	-2.126	540	52	enet	7.11e-02	5.15e-09	-1.34e+00	1.79e-01	NA	NA	NA	NA	NA
CMC.BRAIN.RNASEQ	./WEIGHTS//CMC.BRAIN.RNASEQ/CMC.INADL.wgt.RDat	INADL	1	6.22e+07	6.26e+07	0.27791	rs2207791	3.55	rs7551399	2.02e-01	-9.63	-0.126	667	44	enet	2.45e-01	1.50e-29	1.84e-01	8.54e-01	NA	NA	NA	NA	NA
CMC.BRAIN.RNASEQ	./WEIGHTS//CMC.BRAIN.RNASEQ/CMC.INPP5B.wgt.RDat	INPP5B	1	3.83e+07	3.84e+07	0.25835	rs898979	3.70	rs4585948	1.50e-01	-9.87	-0.391	495	30	enet	2.55e-01	8.39e-31	-1.56e-01	8.76e-01	NA	NA	NA	NA	NA
CMC.BRAIN.RNASEQ	./WEIGHTS//CMC.BRAIN.RNASEQ/CMC.IPO13.wgt.RDat	IPO13	1	4.44e+07	4.44e+07	0.06004	rs751442	-3.70	rs1362153	2.07e-03	-4.18	-0.149	419	13	enet	2.50e-02	4.33e-04	-5.52e-01	5.81e-01	NA	NA	NA	NA	NA
CMC.BRAIN.RNASEQ	./WEIGHTS//CMC.BRAIN.RNASEQ/CMC.IPO9.wgt.RDat	IPO9	1	2.02e+08	2.02e+08	0.20885	rs12134525	-4.86	rs1043823	8.57e-02	6.40	-0.121	559	36	enet	1.28e-01	2.29e-15	6.22e-02	9.50e-01	NA	NA	NA	NA	NA
CMC.BRAIN.RNASEQ	./WEIGHTS//CMC.BRAIN.RNASEQ/CMC.IRF2BP2.wgt.RDat	IRF2BP2	1	2.35e+08	2.35e+08	0.14029	rs6586393	-3.63	rs6672925	1.85e-02	-4.60	-0.472	597	597	blup	4.74e-02	1.78e-06	-2.20e+00	2.78e-02	NA	NA	NA	NA	NA
CMC.BRAIN.RNASEQ	./WEIGHTS//CMC.BRAIN.RNASEQ/CMC.IRF6.wgt.RDat	IRF6	1	2.10e+08	2.10e+08	0.09398	rs10863816	3.70	rs17015250	5.27e-02	-6.27	-2.695	499	18	enet	6.59e-02	1.87e-08	2.99e+00	2.79e-03	NA	NA	NA	NA	NA
CMC.BRAIN.RNASEQ	./WEIGHTS//CMC.BRAIN.RNASEQ/CMC.ITGB3BP.wgt.RDat	ITGB3BP	1	6.39e+07	6.40e+07	0.70743	rs4915878	-3.53	rs217448	7.69e-01	18.70	1.199	560	3	lasso	7.75e-01	2.77e-148	1.04e+00	2.97e-01	NA	NA	NA	NA	NA
CMC.BRAIN.RNASEQ	./WEIGHTS//CMC.BRAIN.RNASEQ/CMC.JAK1.wgt.RDat	JAK1	1	6.53e+07	6.54e+07	0.09357	rs2483616	-3.51	rs310241	1.04e-01	-7.15	0.451	490	4	lasso	1.08e-01	4.72e-13	-8.34e-01	4.04e-01	NA	NA	NA	NA	NA
CMC.BRAIN.RNASEQ	./WEIGHTS//CMC.BRAIN.RNASEQ/CMC.JMJD4.wgt.RDat	JMJD4	1	2.28e+08	2.28e+08	0.10045	rs4233230	-2.58	rs1045407	5.23e-02	5.27	1.292	381	381	bslmm	4.19e-02	6.76e-06	1.72e+00	8.50e-02	NA	NA	NA	NA	NA
CMC.BRAIN.RNASEQ	./WEIGHTS//CMC.BRAIN.RNASEQ/CMC.KANK4.wgt.RDat	KANK4	1	6.27e+07	6.28e+07	0.09396	rs12036786	-3.11	rs1886836	1.51e-02	4.74	-1.356	479	479	bslmm	4.27e-02	5.58e-06	6.59e-01	5.10e-01	NA	NA	NA	NA	NA
CMC.BRAIN.RNASEQ	./WEIGHTS//CMC.BRAIN.RNASEQ/CMC.KCNC4.wgt.RDat	KCNC4	1	1.11e+08	1.11e+08	0.09846	rs343599	3.75	rs11810910	1.87e-02	-5.00	0.212	565	25	enet	5.29e-02	4.55e-07	3.08e-02	9.75e-01	NA	NA	NA	NA	NA
CMC.BRAIN.RNASEQ	./WEIGHTS//CMC.BRAIN.RNASEQ/CMC.KCNN3.wgt.RDat	KCNN3	1	1.55e+08	1.55e+08	0.12165	rs4971059	-6.58	rs7531728	3.57e-02	-6.05	-1.045	477	4	lasso	1.12e-01	1.73e-13	6.73e-02	9.46e-01	NA	NA	NA	NA	NA
CMC.BRAIN.RNASEQ	./WEIGHTS//CMC.BRAIN.RNASEQ/CMC.KCNT2.wgt.RDat	KCNT2	1	1.96e+08	1.97e+08	0.06412	rs11584379	3.15	rs4294368	3.04e-02	4.63	0.719	440	4	lasso	4.89e-02	1.24e-06	5.11e-01	6.10e-01	NA	NA	NA	NA	NA
CMC.BRAIN.RNASEQ	./WEIGHTS//CMC.BRAIN.RNASEQ/CMC.KIAA0040.wgt.RDat	KIAA0040	1	1.75e+08	1.75e+08	0.13301	rs1011808	1.91	rs2272785	6.33e-02	-6.93	-0.243	502	2	lasso	9.64e-02	8.79e-12	6.65e-01	5.06e-01	NA	NA	NA	NA	NA
CMC.BRAIN.RNASEQ	./WEIGHTS//CMC.BRAIN.RNASEQ/CMC.KIAA1324.wgt.RDat	KIAA1324	1	1.10e+08	1.10e+08	0.07904	rs568686	4.91	rs645128	5.03e-02	-6.14	3.115	442	3	lasso	6.62e-02	1.73e-08	-3.32e+00	9.10e-04	NA	NA	NA	NA	NA
CMC.BRAIN.RNASEQ	./WEIGHTS//CMC.BRAIN.RNASEQ/CMC.KIAA1614.wgt.RDat	KIAA1614	1	1.81e+08	1.81e+08	0.19023	rs12408625	-2.96	rs3795503	1.70e-01	-8.84	2.692	452	7	lasso	1.79e-01	2.88e-21	-2.31e+00	2.07e-02	NA	NA	NA	NA	NA
CMC.BRAIN.RNASEQ	./WEIGHTS//CMC.BRAIN.RNASEQ/CMC.KIAA1751.wgt.RDat	KIAA1751	1	1.88e+06	1.94e+06	0.14528	rs12045693	2.87	rs13303201	1.07e-01	-7.08	0.439	360	5	lasso	1.27e-01	3.07e-15	-2.88e-01	7.74e-01	NA	NA	NA	NA	NA
CMC.BRAIN.RNASEQ	./WEIGHTS//CMC.BRAIN.RNASEQ/CMC.KIAA1804.wgt.RDat	KIAA1804	1	2.33e+08	2.34e+08	0.19885	rs6424183	-3.27	rs7541758	1.61e-01	8.75	0.243	613	4	lasso	1.75e-01	7.76e-21	4.45e-01	6.56e-01	NA	NA	NA	NA	NA
CMC.BRAIN.RNASEQ	./WEIGHTS//CMC.BRAIN.RNASEQ/CMC.KIF14.wgt.RDat	KIF14	1	2.01e+08	2.01e+08	0.13601	rs7531526	4.24	rs4437908	4.33e-02	-5.96	0.286	564	564	bslmm	7.14e-02	4.69e-09	-3.50e-01	7.26e-01	NA	NA	NA	NA	NA
CMC.BRAIN.RNASEQ	./WEIGHTS//CMC.BRAIN.RNASEQ/CMC.KIF17.wgt.RDat	KIF17	1	2.10e+07	2.10e+07	0.24703	rs10916848	3.29	rs659046	1.94e-01	-9.87	0.959	476	476	bslmm	2.08e-01	8.24e-25	-1.11e+00	2.66e-01	NA	NA	NA	NA	NA
CMC.BRAIN.RNASEQ	./WEIGHTS//CMC.BRAIN.RNASEQ/CMC.KIF21B.wgt.RDat	KIF21B	1	2.01e+08	2.01e+08	0.19523	rs12134525	-4.86	rs296565	8.87e-02	6.64	0.087	667	667	bslmm	1.08e-01	4.23e-13	3.34e-01	7.38e-01	NA	NA	NA	NA	NA
CMC.BRAIN.RNASEQ	./WEIGHTS//CMC.BRAIN.RNASEQ/CMC.KIF2C.wgt.RDat	KIF2C	1	4.52e+07	4.52e+07	0.06094	rs13948	3.35	rs11211030	3.47e-02	-4.90	1.648	357	357	blup	4.65e-02	2.21e-06	-1.90e+00	5.73e-02	NA	NA	NA	NA	NA
CMC.BRAIN.RNASEQ	./WEIGHTS//CMC.BRAIN.RNASEQ/CMC.KIFAP3.wgt.RDat	KIFAP3	1	1.70e+08	1.70e+08	0.07683	rs10800456	-4.02	rs12724797	6.42e-02	-5.85	0.877	604	5	lasso	5.66e-02	1.82e-07	-6.38e-01	5.23e-01	NA	NA	NA	NA	NA
CMC.BRAIN.RNASEQ	./WEIGHTS//CMC.BRAIN.RNASEQ/CMC.KLHDC9.wgt.RDat	KLHDC9	1	1.61e+08	1.61e+08	0.05967	rs10489636	2.94	rs4078017	2.89e-03	3.78	1.201	410	410	bslmm	1.96e-02	1.67e-03	1.07e+00	2.83e-01	NA	NA	NA	NA	NA
CMC.BRAIN.RNASEQ	./WEIGHTS//CMC.BRAIN.RNASEQ/CMC.L1TD1.wgt.RDat	L1TD1	1	6.27e+07	6.27e+07	0.08421	rs12036786	-3.11	rs2457820	1.20e-02	-4.71	1.345	455	29	enet	4.13e-02	8.02e-06	-1.32e-01	8.95e-01	NA	NA	NA	NA	NA
CMC.BRAIN.RNASEQ	./WEIGHTS//CMC.BRAIN.RNASEQ/CMC.LAMB3.wgt.RDat	LAMB3	1	2.10e+08	2.10e+08	0.08631	rs2046850	2.93	rs2076220	1.49e-02	4.10	-1.141	485	7	lasso	3.41e-02	4.63e-05	-4.45e-01	6.56e-01	NA	NA	NA	NA	NA
CMC.BRAIN.RNASEQ	./WEIGHTS//CMC.BRAIN.RNASEQ/CMC.LAMC2.wgt.RDat	LAMC2	1	1.83e+08	1.83e+08	0.51452	rs10911167	3.24	rs2276543	4.20e-01	13.84	1.622	453	4	lasso	4.41e-01	4.63e-59	1.59e+00	1.13e-01	NA	NA	NA	NA	NA
CMC.BRAIN.RNASEQ	./WEIGHTS//CMC.BRAIN.RNASEQ/CMC.LDLRAP1.wgt.RDat	LDLRAP1	1	2.59e+07	2.59e+07	0.17419	rs369427	3.10	rs11563	1.60e-01	8.71	0.448	339	6	enet	1.58e-01	8.29e-19	4.32e-01	6.66e-01	NA	NA	NA	NA	NA
CMC.BRAIN.RNASEQ	./WEIGHTS//CMC.BRAIN.RNASEQ/CMC.LEFTY1.wgt.RDat	LEFTY1	1	2.26e+08	2.26e+08	0.29559	rs6686405	-3.24	rs12046656	2.92e-02	-5.82	-1.232	401	8	lasso	1.75e-01	9.25e-21	7.16e-01	4.74e-01	NA	NA	NA	NA	NA
CMC.BRAIN.RNASEQ	./WEIGHTS//CMC.BRAIN.RNASEQ/CMC.LEPR.wgt.RDat	LEPR	1	6.59e+07	6.61e+07	0.06844	rs12058296	-2.98	rs9436746	4.75e-02	5.29	0.493	546	15	enet	6.18e-02	5.07e-08	1.09e-01	9.13e-01	NA	NA	NA	NA	NA
CMC.BRAIN.RNASEQ	./WEIGHTS//CMC.BRAIN.RNASEQ/CMC.LEPROT.wgt.RDat	LEPROT	1	6.59e+07	6.59e+07	0.37792	rs4655809	-2.87	rs6588144	2.90e-01	11.88	1.541	444	444	bslmm	3.20e-01	8.33e-40	9.63e-01	3.35e-01	NA	NA	NA	NA	NA
CMC.BRAIN.RNASEQ	./WEIGHTS//CMC.BRAIN.RNASEQ/CMC.LGALS8.wgt.RDat	LGALS8	1	2.37e+08	2.37e+08	0.30143	rs3893143	2.91	rs2275688	3.93e-01	13.50	0.792	638	44	enet	4.23e-01	5.74e-56	7.29e-01	4.66e-01	NA	NA	NA	NA	NA
CMC.BRAIN.RNASEQ	./WEIGHTS//CMC.BRAIN.RNASEQ/CMC.LMOD1.wgt.RDat	LMOD1	1	2.02e+08	2.02e+08	0.08490	rs12134525	-4.86	rs7528681	1.63e-02	-5.22	-0.509	505	9	enet	4.58e-02	2.60e-06	3.99e-01	6.90e-01	NA	NA	NA	NA	NA
CMC.BRAIN.RNASEQ	./WEIGHTS//CMC.BRAIN.RNASEQ/CMC.LOC100129534.wgt.RDat	LOC100129534	1	2.28e+06	2.28e+06	0.10659	rs12045693	2.87	rs3795272	5.99e-02	-6.07	-0.232	352	6	enet	7.44e-02	2.25e-09	-3.46e-01	7.29e-01	NA	NA	NA	NA	NA
CMC.BRAIN.RNASEQ	./WEIGHTS//CMC.BRAIN.RNASEQ/CMC.LOC100130093.wgt.RDat	LOC100130093	1	2.28e+08	2.28e+08	0.08898	rs4233230	-2.58	rs6426474	7.44e-02	6.17	0.770	383	30	enet	9.82e-02	5.57e-12	2.07e+00	3.81e-02	NA	NA	NA	NA	NA
CMC.BRAIN.RNASEQ	./WEIGHTS//CMC.BRAIN.RNASEQ/CMC.LOC100130557.wgt.RDat	LOC100130557	1	4.12e+07	4.12e+07	0.06909	rs7554973	4.93	rs753753	4.99e-02	5.80	-0.555	419	4	lasso	5.28e-02	4.69e-07	-1.36e+00	1.75e-01	NA	NA	NA	NA	NA
CMC.BRAIN.RNASEQ	./WEIGHTS//CMC.BRAIN.RNASEQ/CMC.LOC100131564.wgt.RDat	LOC100131564	1	9.38e+07	9.38e+07	0.38951	rs11164921	-2.92	rs573056	5.32e-01	-15.52	-0.355	315	315	bslmm	5.38e-01	9.61e-78	5.09e-01	6.11e-01	NA	NA	NA	NA	NA
CMC.BRAIN.RNASEQ	./WEIGHTS//CMC.BRAIN.RNASEQ/CMC.LOC100132111.wgt.RDat	LOC100132111	1	1.52e+08	1.52e+08	0.18734	rs998454	-3.51	rs6587622	7.62e-02	-6.11	-1.239	334	334	blup	7.58e-02	1.59e-09	3.89e-01	6.97e-01	NA	NA	NA	NA	NA
CMC.BRAIN.RNASEQ	./WEIGHTS//CMC.BRAIN.RNASEQ/CMC.LOC100506343.wgt.RDat	LOC100506343	1	1.12e+08	1.12e+08	0.35655	rs7556364	-2.69	rs197394	1.34e-01	-8.21	-1.574	707	707	bslmm	2.20e-01	2.43e-26	9.25e-01	3.55e-01	NA	NA	NA	NA	NA
CMC.BRAIN.RNASEQ	./WEIGHTS//CMC.BRAIN.RNASEQ/CMC.LOC100506795.wgt.RDat	LOC100506795	1	2.35e+08	2.35e+08	0.18336	rs6586393	-3.63	rs271764	1.10e-01	-7.60	-0.692	624	42	enet	1.05e-01	9.32e-13	6.38e-01	5.23e-01	NA	NA	NA	NA	NA
CMC.BRAIN.RNASEQ	./WEIGHTS//CMC.BRAIN.RNASEQ/CMC.LOC148413.wgt.RDat	LOC148413	1	1.33e+06	1.34e+06	0.06475	rs13303010	-3.12	rs2649588	7.10e-03	-4.88	0.975	270	13	enet	5.85e-02	1.14e-07	-7.78e-01	4.36e-01	NA	NA	NA	NA	NA
CMC.BRAIN.RNASEQ	./WEIGHTS//CMC.BRAIN.RNASEQ/CMC.LOC149134.wgt.RDat	LOC149134	1	2.47e+08	2.47e+08	0.10393	rs10802393	-2.61	rs6694274	7.99e-02	6.25	-0.627	431	3	lasso	9.18e-02	2.87e-11	-1.11e+00	2.66e-01	NA	NA	NA	NA	NA
CMC.BRAIN.RNASEQ	./WEIGHTS//CMC.BRAIN.RNASEQ/CMC.LOC339505.wgt.RDat	LOC339505	1	2.07e+07	2.08e+07	0.07329	rs10916848	3.29	rs10916786	2.07e-02	-4.44	-1.364	577	9	enet	2.70e-02	2.66e-04	5.60e-01	5.76e-01	NA	NA	NA	NA	NA
CMC.BRAIN.RNASEQ	./WEIGHTS//CMC.BRAIN.RNASEQ/CMC.LOC643723.wgt.RDat	LOC643723	1	2.19e+08	2.19e+08	0.11751	rs1415289	-3.45	rs7539768	8.09e-02	-6.39	0.187	517	517	blup	7.73e-02	1.08e-09	-6.18e-01	5.36e-01	NA	NA	NA	NA	NA
CMC.BRAIN.RNASEQ	./WEIGHTS//CMC.BRAIN.RNASEQ/CMC.LOC643837.wgt.RDat	LOC643837	1	7.63e+05	7.95e+05	0.09792	rs13303010	-3.12	rs3094315	8.65e-02	-6.39	-0.056	159	4	lasso	8.43e-02	1.89e-10	-3.21e-02	9.74e-01	NA	NA	NA	NA	NA
CMC.BRAIN.RNASEQ	./WEIGHTS//CMC.BRAIN.RNASEQ/CMC.LOC728431.wgt.RDat	LOC728431	1	3.79e+07	3.79e+07	0.19330	rs11263972	-3.12	rs2783724	1.36e-01	8.56	-0.954	448	26	enet	1.83e-01	1.03e-21	-5.60e-01	5.76e-01	NA	NA	NA	NA	NA
CMC.BRAIN.RNASEQ	./WEIGHTS//CMC.BRAIN.RNASEQ/CMC.LOC729970.wgt.RDat	LOC729970	1	9.54e+07	9.54e+07	0.10052	rs12725402	-2.68	rs11589700	5.33e-02	-5.44	0.446	560	560	blup	5.62e-02	2.05e-07	5.36e-01	5.92e-01	NA	NA	NA	NA	NA
CMC.BRAIN.RNASEQ	./WEIGHTS//CMC.BRAIN.RNASEQ/CMC.LOC730102.wgt.RDat	LOC730102	1	1.78e+08	1.78e+08	0.18400	rs575908	4.68	rs7529302	1.25e-01	-7.65	1.710	429	9	lasso	1.21e-01	1.44e-14	-1.81e+00	6.97e-02	NA	NA	NA	NA	NA
CMC.BRAIN.RNASEQ	./WEIGHTS//CMC.BRAIN.RNASEQ/CMC.LPAR3.wgt.RDat	LPAR3	1	8.53e+07	8.54e+07	0.27605	rs4556376	-2.46	rs12023575	3.91e-02	5.58	-0.257	585	10	lasso	1.22e-01	1.36e-14	-8.77e-01	3.80e-01	NA	NA	NA	NA	NA
CMC.BRAIN.RNASEQ	./WEIGHTS//CMC.BRAIN.RNASEQ/CMC.LPGAT1.wgt.RDat	LPGAT1	1	2.12e+08	2.12e+08	0.07586	rs12145981	3.98	rs2970580	4.66e-02	-4.80	-1.391	461	461	blup	3.24e-02	6.99e-05	-4.66e-01	6.41e-01	NA	NA	NA	NA	NA
CMC.BRAIN.RNASEQ	./WEIGHTS//CMC.BRAIN.RNASEQ/CMC.LRIG2.wgt.RDat	LRIG2	1	1.14e+08	1.14e+08	0.05324	rs12565589	-5.38	rs946220	1.25e-02	-3.84	1.817	358	358	bslmm	3.08e-02	1.04e-04	-2.39e-01	8.11e-01	NA	NA	NA	NA	NA
CMC.BRAIN.RNASEQ	./WEIGHTS//CMC.BRAIN.RNASEQ/CMC.LRP8.wgt.RDat	LRP8	1	5.37e+07	5.38e+07	0.10284	rs4926604	-3.45	rs1799821	2.99e-02	4.89	0.861	505	505	bslmm	4.05e-02	9.62e-06	1.59e+00	1.12e-01	NA	NA	NA	NA	NA
CMC.BRAIN.RNASEQ	./WEIGHTS//CMC.BRAIN.RNASEQ/CMC.LRRC38.wgt.RDat	LRRC38	1	1.38e+07	1.38e+07	0.05326	rs1261025	-2.01	rs3795750	3.06e-02	-4.84	0.151	372	3	lasso	4.68e-02	2.04e-06	-5.74e-01	5.66e-01	NA	NA	NA	NA	NA
CMC.BRAIN.RNASEQ	./WEIGHTS//CMC.BRAIN.RNASEQ/CMC.LRRC40.wgt.RDat	LRRC40	1	7.06e+07	7.07e+07	0.07914	rs7550166	-2.55	rs672203	2.06e-02	4.30	-0.810	437	437	bslmm	4.13e-02	7.85e-06	5.85e-01	5.58e-01	NA	NA	NA	NA	NA
CMC.BRAIN.RNASEQ	./WEIGHTS//CMC.BRAIN.RNASEQ/CMC.LRRC47.wgt.RDat	LRRC47	1	3.70e+06	3.71e+06	0.07424	rs11589102	-2.77	rs10915437	-1.86e-03	-3.56	-1.909	476	476	blup	9.24e-03	2.30e-02	6.71e-01	5.02e-01	NA	NA	NA	NA	NA
CMC.BRAIN.RNASEQ	./WEIGHTS//CMC.BRAIN.RNASEQ/CMC.LRRC8B.wgt.RDat	LRRC8B	1	9.00e+07	9.01e+07	0.15295	rs2077845	-2.50	rs12409358	1.43e-01	8.18	1.524	383	383	bslmm	1.43e-01	4.74e-17	1.64e+00	1.01e-01	NA	NA	NA	NA	NA
CMC.BRAIN.RNASEQ	./WEIGHTS//CMC.BRAIN.RNASEQ/CMC.LRRC8C.wgt.RDat	LRRC8C	1	9.01e+07	9.02e+07	0.07893	rs4397643	-2.51	rs473412	7.85e-02	-6.41	-0.052	410	2	lasso	7.14e-02	4.72e-09	1.69e-01	8.66e-01	NA	NA	NA	NA	NA
CMC.BRAIN.RNASEQ	./WEIGHTS//CMC.BRAIN.RNASEQ/CMC.LRRIQ3.wgt.RDat	LRRIQ3	1	7.45e+07	7.47e+07	0.22576	rs696691	2.98	rs571848	3.29e-01	-12.31	0.527	421	2	lasso	3.20e-01	7.54e-40	-5.27e-01	5.98e-01	NA	NA	NA	NA	NA
CMC.BRAIN.RNASEQ	./WEIGHTS//CMC.BRAIN.RNASEQ/CMC.LRRN2.wgt.RDat	LRRN2	1	2.05e+08	2.05e+08	0.06579	rs10793766	-3.90	rs11240340	-1.90e-03	3.22	-2.623	665	665	bslmm	1.33e-02	8.15e-03	-8.36e-01	4.03e-01	NA	NA	NA	NA	NA
CMC.BRAIN.RNASEQ	./WEIGHTS//CMC.BRAIN.RNASEQ/CMC.LSM10.wgt.RDat	LSM10	1	3.69e+07	3.69e+07	0.08048	rs4652902	-2.94	rs683622	-2.10e-03	3.68	0.546	366	366	blup	2.11e-02	1.14e-03	-1.34e+00	1.81e-01	NA	NA	NA	NA	NA
CMC.BRAIN.RNASEQ	./WEIGHTS//CMC.BRAIN.RNASEQ/CMC.LUZP1.wgt.RDat	LUZP1	1	2.34e+07	2.35e+07	0.14198	rs760607	-3.26	rs3765407	5.18e-02	6.15	1.290	413	51	enet	1.08e-01	4.77e-13	1.31e+00	1.90e-01	NA	NA	NA	NA	NA
CMC.BRAIN.RNASEQ	./WEIGHTS//CMC.BRAIN.RNASEQ/CMC.LYPLAL1.wgt.RDat	LYPLAL1	1	2.19e+08	2.19e+08	0.04387	rs1415289	-3.45	rs2791559	4.63e-02	-4.86	-0.999	497	3	lasso	2.58e-02	3.58e-04	8.67e-01	3.86e-01	NA	NA	NA	NA	NA
CMC.BRAIN.RNASEQ	./WEIGHTS//CMC.BRAIN.RNASEQ/CMC.MAEL.wgt.RDat	MAEL	1	1.67e+08	1.67e+08	0.42014	rs2281960	2.36	rs2075982	3.40e-01	12.59	0.321	637	637	bslmm	5.02e-01	2.34e-70	2.12e-01	8.32e-01	NA	NA	NA	NA	NA
CMC.BRAIN.RNASEQ	./WEIGHTS//CMC.BRAIN.RNASEQ/CMC.MAGI3.wgt.RDat	MAGI3	1	1.14e+08	1.14e+08	0.05944	rs3761936	-6.59	rs1573996	4.36e-03	-4.26	-1.605	554	554	blup	2.83e-02	1.92e-04	2.32e+00	2.05e-02	NA	NA	NA	NA	NA
CMC.BRAIN.RNASEQ	./WEIGHTS//CMC.BRAIN.RNASEQ/CMC.MANEAL.wgt.RDat	MANEAL	1	3.83e+07	3.83e+07	0.05791	rs898979	3.70	rs640218	-1.76e-03	-3.45	-1.738	456	456	blup	9.59e-03	2.10e-02	1.21e+00	2.27e-01	NA	NA	NA	NA	NA
CMC.BRAIN.RNASEQ	./WEIGHTS//CMC.BRAIN.RNASEQ/CMC.MAP3K6.wgt.RDat	MAP3K6	1	2.77e+07	2.77e+07	0.06938	rs4970516	-3.53	rs11247639	3.35e-02	-5.21	0.604	228	7	enet	5.79e-02	1.34e-07	-1.13e+00	2.60e-01	NA	NA	NA	NA	NA
CMC.BRAIN.RNASEQ	./WEIGHTS//CMC.BRAIN.RNASEQ/CMC.MCOLN3.wgt.RDat	MCOLN3	1	8.55e+07	8.55e+07	0.28464	rs4556376	-2.46	rs17371526	1.24e-01	-9.92	0.038	580	39	enet	2.51e-01	2.58e-30	-2.37e-01	8.13e-01	NA	NA	NA	NA	NA
CMC.BRAIN.RNASEQ	./WEIGHTS//CMC.BRAIN.RNASEQ/CMC.MEAF6.wgt.RDat	MEAF6	1	3.80e+07	3.80e+07	0.07678	rs11263972	-3.12	rs4652960	1.44e-02	4.44	-0.491	453	31	enet	3.57e-02	3.10e-05	-1.59e-01	8.74e-01	NA	NA	NA	NA	NA
CMC.BRAIN.RNASEQ	./WEIGHTS//CMC.BRAIN.RNASEQ/CMC.MED8.wgt.RDat	MED8	1	4.38e+07	4.39e+07	0.03806	rs11210776	3.76	rs11210892	3.75e-03	-3.68	1.711	455	455	blup	1.20e-02	1.13e-02	-8.87e-01	3.75e-01	NA	NA	NA	NA	NA
CMC.BRAIN.RNASEQ	./WEIGHTS//CMC.BRAIN.RNASEQ/CMC.METTL13.wgt.RDat	METTL13	1	1.72e+08	1.72e+08	0.22792	rs10489247	3.44	rs2181216	2.34e-01	10.59	0.035	479	479	bslmm	2.74e-01	2.00e-33	1.41e+00	1.59e-01	NA	NA	NA	NA	NA
CMC.BRAIN.RNASEQ	./WEIGHTS//CMC.BRAIN.RNASEQ/CMC.METTL18.wgt.RDat	METTL18	1	1.70e+08	1.70e+08	0.24413	rs10800456	-4.02	rs17543370	3.89e-01	-13.33	0.014	554	554	bslmm	3.89e-01	2.54e-50	-1.50e-01	8.81e-01	NA	NA	NA	NA	NA
CMC.BRAIN.RNASEQ	./WEIGHTS//CMC.BRAIN.RNASEQ/CMC.MFSD4.wgt.RDat	MFSD4	1	2.06e+08	2.06e+08	0.10433	rs6593954	3.14	rs2282449	6.22e-02	-5.48	-0.732	486	4	lasso	5.99e-02	8.12e-08	-4.36e-01	6.62e-01	NA	NA	NA	NA	NA
CMC.BRAIN.RNASEQ	./WEIGHTS//CMC.BRAIN.RNASEQ/CMC.MGST3.wgt.RDat	MGST3	1	1.66e+08	1.66e+08	0.09493	rs1934272	-2.98	rs8133	4.35e-02	-5.35	-2.621	635	635	bslmm	5.45e-02	3.10e-07	1.82e+00	6.93e-02	NA	NA	NA	NA	NA
CMC.BRAIN.RNASEQ	./WEIGHTS//CMC.BRAIN.RNASEQ/CMC.MIA3.wgt.RDat	MIA3	1	2.23e+08	2.23e+08	0.05475	rs2889921	3.19	rs3748662	3.79e-02	-4.56	0.914	337	3	lasso	4.01e-02	1.07e-05	-1.23e+00	2.19e-01	NA	NA	NA	NA	NA
CMC.BRAIN.RNASEQ	./WEIGHTS//CMC.BRAIN.RNASEQ/CMC.MIIP.wgt.RDat	MIIP	1	1.21e+07	1.21e+07	0.08082	rs1208984	-3.31	rs1208988	8.01e-02	-6.57	1.236	440	3	lasso	7.07e-02	5.62e-09	-1.27e+00	2.05e-01	NA	NA	NA	NA	NA
CMC.BRAIN.RNASEQ	./WEIGHTS//CMC.BRAIN.RNASEQ/CMC.MKNK1.wgt.RDat	MKNK1	1	4.70e+07	4.71e+07	0.08143	rs1707302	5.54	rs11211328	1.31e-02	4.00	-0.160	334	334	bslmm	3.89e-02	1.42e-05	2.56e-01	7.98e-01	NA	NA	NA	NA	NA
CMC.BRAIN.RNASEQ	./WEIGHTS//CMC.BRAIN.RNASEQ/CMC.MNDA.wgt.RDat	MNDA	1	1.59e+08	1.59e+08	0.05467	rs16841832	-2.96	rs703151	1.07e-02	-3.95	-2.154	483	483	bslmm	9.96e-03	1.90e-02	1.50e+00	1.33e-01	NA	NA	NA	NA	NA
CMC.BRAIN.RNASEQ	./WEIGHTS//CMC.BRAIN.RNASEQ/CMC.MORN1.wgt.RDat	MORN1	1	2.25e+06	2.32e+06	0.07157	rs12045693	2.87	rs7545940	8.31e-05	-3.95	-0.234	375	26	enet	1.60e-02	4.13e-03	2.50e+00	1.23e-02	NA	NA	NA	NA	NA
CMC.BRAIN.RNASEQ	./WEIGHTS//CMC.BRAIN.RNASEQ/CMC.MPZ.wgt.RDat	MPZ	1	1.61e+08	1.61e+08	0.12453	rs3892376	2.60	rs12745664	9.46e-02	6.63	0.172	420	4	lasso	1.14e-01	9.62e-14	5.51e-01	5.81e-01	NA	NA	NA	NA	NA
CMC.BRAIN.RNASEQ	./WEIGHTS//CMC.BRAIN.RNASEQ/CMC.MPZL1.wgt.RDat	MPZL1	1	1.68e+08	1.68e+08	0.19413	rs12097383	4.61	rs10489197	1.20e-01	7.89	-0.684	539	31	enet	1.53e-01	3.81e-18	-3.57e-01	7.21e-01	NA	NA	NA	NA	NA
CMC.BRAIN.RNASEQ	./WEIGHTS//CMC.BRAIN.RNASEQ/CMC.MR1.wgt.RDat	MR1	1	1.81e+08	1.81e+08	0.29413	rs12408625	-2.96	rs3747956	1.99e-01	9.72	-0.933	489	489	bslmm	2.45e-01	1.78e-29	-9.36e-01	3.49e-01	NA	NA	NA	NA	NA
CMC.BRAIN.RNASEQ	./WEIGHTS//CMC.BRAIN.RNASEQ/CMC.MRPL24.wgt.RDat	MRPL24	1	1.57e+08	1.57e+08	0.05344	rs11811735	-4.01	rs6701637	7.94e-03	-4.30	0.346	448	10	enet	2.66e-02	2.93e-04	1.49e+00	1.37e-01	NA	NA	NA	NA	NA
CMC.BRAIN.RNASEQ	./WEIGHTS//CMC.BRAIN.RNASEQ/CMC.MRPS14.wgt.RDat	MRPS14	1	1.75e+08	1.75e+08	0.03911	rs11802744	2.29	rs1058741	1.17e-02	4.04	1.110	444	444	blup	2.70e-02	2.66e-04	1.61e-01	8.72e-01	NA	NA	NA	NA	NA
CMC.BRAIN.RNASEQ	./WEIGHTS//CMC.BRAIN.RNASEQ/CMC.MRPS21.wgt.RDat	MRPS21	1	1.50e+08	1.50e+08	0.05810	rs11205303	-7.72	rs486275	3.85e-02	4.73	0.810	251	7	lasso	4.27e-02	5.66e-06	4.00e-01	6.89e-01	NA	NA	NA	NA	NA
CMC.BRAIN.RNASEQ	./WEIGHTS//CMC.BRAIN.RNASEQ/CMC.MRTO4.wgt.RDat	MRTO4	1	1.96e+07	1.96e+07	0.22442	rs12133589	3.95	rs10917275	2.14e-01	-9.87	-0.820	507	507	bslmm	2.23e-01	1.16e-26	1.14e+00	2.55e-01	NA	NA	NA	NA	NA
CMC.BRAIN.RNASEQ	./WEIGHTS//CMC.BRAIN.RNASEQ/CMC.MSH4.wgt.RDat	MSH4	1	7.63e+07	7.64e+07	0.20003	rs12411159	-2.74	rs1146635	2.49e-01	-10.66	0.410	528	6	lasso	2.53e-01	1.21e-30	-1.07e-01	9.15e-01	NA	NA	NA	NA	NA
CMC.BRAIN.RNASEQ	./WEIGHTS//CMC.BRAIN.RNASEQ/CMC.MST1P2.wgt.RDat	MST1P2	1	1.70e+07	1.70e+07	0.06465	rs6663056	3.65	rs149565	3.07e-02	-4.36	1.861	262	16	enet	5.19e-02	5.90e-07	-2.42e+00	1.56e-02	NA	NA	NA	NA	NA
CMC.BRAIN.RNASEQ	./WEIGHTS//CMC.BRAIN.RNASEQ/CMC.MTHFR.wgt.RDat	MTHFR	1	1.18e+07	1.19e+07	0.07772	rs1208984	-3.31	rs1476413	7.91e-02	6.13	-3.212	485	3	lasso	6.85e-02	9.62e-09	-3.19e+00	1.44e-03	NA	NA	NA	NA	NA
CMC.BRAIN.RNASEQ	./WEIGHTS//CMC.BRAIN.RNASEQ/CMC.MTMR9LP.wgt.RDat	MTMR9LP	1	3.27e+07	3.27e+07	0.11410	rs10493050	3.00	rs3795427	1.07e-01	7.72	0.517	202	23	lasso	1.07e-01	6.50e-13	5.29e-01	5.97e-01	NA	NA	NA	NA	NA
CMC.BRAIN.RNASEQ	./WEIGHTS//CMC.BRAIN.RNASEQ/CMC.MTOR.wgt.RDat	MTOR	1	1.12e+07	1.13e+07	0.12787	rs481453	-4.78	rs12124983	1.46e-01	8.22	-0.133	434	4	lasso	1.51e-01	5.56e-18	-6.67e-02	9.47e-01	NA	NA	NA	NA	NA
CMC.BRAIN.RNASEQ	./WEIGHTS//CMC.BRAIN.RNASEQ/CMC.MTR.wgt.RDat	MTR	1	2.37e+08	2.37e+08	0.15217	rs3893143	2.91	rs3890786	1.20e-01	-7.74	-0.802	705	5	lasso	1.13e-01	1.31e-13	9.18e-01	3.59e-01	NA	NA	NA	NA	NA
CMC.BRAIN.RNASEQ	./WEIGHTS//CMC.BRAIN.RNASEQ/CMC.MUL1.wgt.RDat	MUL1	1	2.08e+07	2.08e+07	0.25104	rs10916848	3.29	rs583346	1.71e-01	-9.00	-0.864	518	518	bslmm	2.08e-01	8.88e-25	1.90e+00	5.68e-02	NA	NA	NA	NA	NA
CMC.BRAIN.RNASEQ	./WEIGHTS//CMC.BRAIN.RNASEQ/CMC.MXRA8.wgt.RDat	MXRA8	1	1.29e+06	1.30e+06	0.05033	rs13303010	-3.12	rs1739855	2.06e-02	-5.26	1.089	258	7	lasso	3.59e-02	2.95e-05	-9.56e-01	3.39e-01	NA	NA	NA	NA	NA
CMC.BRAIN.RNASEQ	./WEIGHTS//CMC.BRAIN.RNASEQ/CMC.MYSM1.wgt.RDat	MYSM1	1	5.91e+07	5.92e+07	0.33803	rs706417	3.74	rs232851	5.08e-01	15.19	1.937	574	9	lasso	5.16e-01	4.67e-73	1.97e+00	4.90e-02	NA	NA	NA	NA	NA
CMC.BRAIN.RNASEQ	./WEIGHTS//CMC.BRAIN.RNASEQ/CMC.NBPF1.wgt.RDat	NBPF1	1	1.69e+07	1.69e+07	0.55836	rs6663056	3.65	rs156908	1.53e-01	8.40	-0.375	281	44	enet	2.50e-01	3.29e-30	3.15e-01	7.53e-01	NA	NA	NA	NA	NA
CMC.BRAIN.RNASEQ	./WEIGHTS//CMC.BRAIN.RNASEQ/CMC.NBPF10.wgt.RDat	NBPF10	1	1.45e+08	1.46e+08	0.09898	rs36107432	6.34	rs6669494	-1.47e-03	3.60	4.330	379	379	bslmm	1.76e-02	2.74e-03	3.70e+00	2.17e-04	NA	NA	NA	NA	NA
CMC.BRAIN.RNASEQ	./WEIGHTS//CMC.BRAIN.RNASEQ/CMC.NBPF3.wgt.RDat	NBPF3	1	2.18e+07	2.18e+07	0.65542	rs6699127	3.65	rs7537914	5.39e-01	15.97	1.374	398	8	enet	6.08e-01	1.12e-93	1.58e+00	1.13e-01	NA	NA	NA	NA	NA
CMC.BRAIN.RNASEQ	./WEIGHTS//CMC.BRAIN.RNASEQ/CMC.NDUFS2.wgt.RDat	NDUFS2	1	1.61e+08	1.61e+08	0.10733	rs3892376	2.60	rs1136224	9.35e-02	6.62	-1.399	397	8	lasso	1.09e-01	3.44e-13	-5.38e-01	5.91e-01	NA	NA	NA	NA	NA
CMC.BRAIN.RNASEQ	./WEIGHTS//CMC.BRAIN.RNASEQ/CMC.NDUFS5.wgt.RDat	NDUFS5	1	3.95e+07	3.95e+07	0.15214	rs2004330	2.83	rs11205525	9.45e-02	6.80	-1.370	397	7	lasso	1.05e-01	9.46e-13	-1.41e+00	1.59e-01	NA	NA	NA	NA	NA
CMC.BRAIN.RNASEQ	./WEIGHTS//CMC.BRAIN.RNASEQ/CMC.NHLH2.wgt.RDat	NHLH2	1	1.16e+08	1.16e+08	0.16343	rs6428892	-3.55	rs6670890	1.61e-01	-8.56	-1.379	480	18	enet	1.66e-01	9.89e-20	9.95e-01	3.20e-01	NA	NA	NA	NA	NA
CMC.BRAIN.RNASEQ	./WEIGHTS//CMC.BRAIN.RNASEQ/CMC.NIT1.wgt.RDat	NIT1	1	1.61e+08	1.61e+08	0.08558	rs10489636	2.94	rs17392570	6.63e-02	5.62	1.132	400	4	lasso	7.39e-02	2.54e-09	1.61e+00	1.07e-01	NA	NA	NA	NA	NA
CMC.BRAIN.RNASEQ	./WEIGHTS//CMC.BRAIN.RNASEQ/CMC.NKAIN1.wgt.RDat	NKAIN1	1	3.17e+07	3.17e+07	0.26522	rs11578034	-2.67	rs7549197	2.26e-01	-10.37	1.480	478	478	bslmm	2.24e-01	8.55e-27	-1.71e+00	8.74e-02	NA	NA	NA	NA	NA
CMC.BRAIN.RNASEQ	./WEIGHTS//CMC.BRAIN.RNASEQ/CMC.NLRP3.wgt.RDat	NLRP3	1	2.48e+08	2.48e+08	0.07131	rs2000127	3.03	rs12565738	-2.20e-03	-3.76	0.130	480	480	blup	3.94e-02	1.27e-05	-1.11e+00	2.67e-01	NA	NA	NA	NA	NA
CMC.BRAIN.RNASEQ	./WEIGHTS//CMC.BRAIN.RNASEQ/CMC.NME7.wgt.RDat	NME7	1	1.69e+08	1.69e+08	0.14105	rs10800456	-4.02	rs6656822	7.98e-02	6.19	-2.099	747	747	bslmm	8.43e-02	1.90e-10	-4.46e+00	8.36e-06	0.000	0.965	0.000	0.020	0.015
CMC.BRAIN.RNASEQ	./WEIGHTS//CMC.BRAIN.RNASEQ/CMC.NMNAT1.wgt.RDat	NMNAT1	1	1.00e+07	1.00e+07	0.04995	rs607941	8.76	rs7517812	1.17e-02	-4.12	0.274	314	314	blup	2.18e-02	9.68e-04	1.77e+00	7.64e-02	NA	NA	NA	NA	NA
CMC.BRAIN.RNASEQ	./WEIGHTS//CMC.BRAIN.RNASEQ/CMC.NOTCH2NL.wgt.RDat	NOTCH2NL	1	1.45e+08	1.45e+08	0.07764	rs36107432	6.34	rs7211	2.62e-02	4.20	0.426	112	4	lasso	2.85e-02	1.84e-04	1.23e+00	2.18e-01	NA	NA	NA	NA	NA
CMC.BRAIN.RNASEQ	./WEIGHTS//CMC.BRAIN.RNASEQ/CMC.NPHP4.wgt.RDat	NPHP4	1	5.92e+06	6.05e+06	0.13374	rs2247392	3.34	rs7535806	1.55e-01	-8.63	0.114	553	19	enet	1.61e-01	3.65e-19	1.80e-01	8.57e-01	NA	NA	NA	NA	NA
CMC.BRAIN.RNASEQ	./WEIGHTS//CMC.BRAIN.RNASEQ/CMC.NSL1.wgt.RDat	NSL1	1	2.13e+08	2.13e+08	0.14820	rs1105899	3.20	rs11800642	1.12e-01	7.29	-1.219	445	10	lasso	1.27e-01	2.95e-15	-1.15e+00	2.49e-01	NA	NA	NA	NA	NA
CMC.BRAIN.RNASEQ	./WEIGHTS//CMC.BRAIN.RNASEQ/CMC.NSUN4.wgt.RDat	NSUN4	1	4.68e+07	4.68e+07	0.24254	rs1707302	5.54	rs17357621	3.40e-01	-12.50	-4.482	353	19	lasso	3.83e-01	2.84e-49	4.46e+00	8.11e-06	0.000	0.015	0.000	0.367	0.618
CMC.BRAIN.RNASEQ	./WEIGHTS//CMC.BRAIN.RNASEQ/CMC.NT5C1A.wgt.RDat	NT5C1A	1	4.01e+07	4.01e+07	0.15239	rs7515857	-4.20	rs784600	1.12e-01	7.24	-0.178	388	7	lasso	9.77e-02	6.32e-12	-2.01e-01	8.40e-01	NA	NA	NA	NA	NA
CMC.BRAIN.RNASEQ	./WEIGHTS//CMC.BRAIN.RNASEQ/CMC.NUDC.wgt.RDat	NUDC	1	2.72e+07	2.73e+07	0.05384	rs4970516	-3.53	rs34460334	2.70e-02	4.32	-2.140	257	257	bslmm	3.22e-02	7.39e-05	-9.83e-01	3.26e-01	NA	NA	NA	NA	NA
CMC.BRAIN.RNASEQ	./WEIGHTS//CMC.BRAIN.RNASEQ/CMC.NUDT17.wgt.RDat	NUDT17	1	1.46e+08	1.46e+08	0.06514	rs36107432	6.34	rs1471634	3.06e-02	5.75	5.673	110	110	blup	5.56e-02	2.37e-07	5.19e+00	2.06e-07	0.000	0.000	0.000	0.034	0.966
CMC.BRAIN.RNASEQ	./WEIGHTS//CMC.BRAIN.RNASEQ/CMC.NUP210L.wgt.RDat	NUP210L	1	1.54e+08	1.54e+08	0.08685	rs6427641	3.40	rs2229238	1.03e-03	3.58	-1.777	384	384	bslmm	2.27e-01	3.00e-27	9.10e-01	3.63e-01	NA	NA	NA	NA	NA
CMC.BRAIN.RNASEQ	./WEIGHTS//CMC.BRAIN.RNASEQ/CMC.OBSCN.wgt.RDat	OBSCN	1	2.28e+08	2.29e+08	0.14260	rs10916306	-2.63	rs1620111	1.53e-01	-8.94	-0.108	424	15	enet	1.76e-01	7.17e-21	1.10e+00	2.72e-01	NA	NA	NA	NA	NA
CMC.BRAIN.RNASEQ	./WEIGHTS//CMC.BRAIN.RNASEQ/CMC.ODF2L.wgt.RDat	ODF2L	1	8.68e+07	8.69e+07	0.20528	rs6657426	3.15	rs11799437	2.07e-01	-9.99	-1.036	468	468	bslmm	2.11e-01	3.75e-25	1.26e+00	2.07e-01	NA	NA	NA	NA	NA
CMC.BRAIN.RNASEQ	./WEIGHTS//CMC.BRAIN.RNASEQ/CMC.OLFML2B.wgt.RDat	OLFML2B	1	1.62e+08	1.62e+08	0.13252	rs885092	-3.54	rs2499836	1.41e-02	4.94	0.569	583	4	lasso	2.67e-02	2.82e-04	4.87e-01	6.26e-01	NA	NA	NA	NA	NA
CMC.BRAIN.RNASEQ	./WEIGHTS//CMC.BRAIN.RNASEQ/CMC.OMA1.wgt.RDat	OMA1	1	5.89e+07	5.90e+07	0.61438	rs706417	3.74	rs3087585	7.42e-01	-18.31	-1.228	598	10	lasso	7.69e-01	1.34e-145	1.33e+00	1.84e-01	NA	NA	NA	NA	NA
CMC.BRAIN.RNASEQ	./WEIGHTS//CMC.BRAIN.RNASEQ/CMC.OR14I1.wgt.RDat	OR14I1	1	2.49e+08	2.49e+08	0.10806	rs6587759	-2.00	rs28498595	1.14e-02	-4.39	0.556	199	20	enet	2.17e-02	9.76e-04	-5.26e-01	5.99e-01	NA	NA	NA	NA	NA
CMC.BRAIN.RNASEQ	./WEIGHTS//CMC.BRAIN.RNASEQ/CMC.OR2L13.wgt.RDat	OR2L13	1	2.48e+08	2.48e+08	0.58610	rs4925724	-2.61	rs6664332	3.41e-01	12.45	0.074	453	47	enet	4.67e-01	9.65e-64	-8.45e-01	3.98e-01	NA	NA	NA	NA	NA
CMC.BRAIN.RNASEQ	./WEIGHTS//CMC.BRAIN.RNASEQ/CMC.OSCP1.wgt.RDat	OSCP1	1	3.69e+07	3.69e+07	0.04243	rs4652902	-2.94	rs16823042	3.88e-02	-5.08	0.913	373	2	lasso	2.91e-02	1.58e-04	-6.84e-01	4.94e-01	NA	NA	NA	NA	NA
CMC.BRAIN.RNASEQ	./WEIGHTS//CMC.BRAIN.RNASEQ/CMC.OTUD3.wgt.RDat	OTUD3	1	2.02e+07	2.02e+07	0.25276	rs1473688	4.00	rs2315059	1.36e-01	7.96	-2.690	556	9	lasso	1.88e-01	2.10e-22	-1.77e+00	7.61e-02	NA	NA	NA	NA	NA
CMC.BRAIN.RNASEQ	./WEIGHTS//CMC.BRAIN.RNASEQ/CMC.OVGP1.wgt.RDat	OVGP1	1	1.12e+08	1.12e+08	0.05729	rs7556364	-2.69	rs1264882	7.46e-02	-6.30	-1.138	616	2	lasso	7.54e-02	1.77e-09	1.28e+00	2.01e-01	NA	NA	NA	NA	NA
CMC.BRAIN.RNASEQ	./WEIGHTS//CMC.BRAIN.RNASEQ/CMC.PAFAH2.wgt.RDat	PAFAH2	1	2.63e+07	2.63e+07	0.13749	rs12138368	2.93	rs3008244	6.56e-02	6.98	-1.724	436	4	lasso	6.46e-02	2.54e-08	-1.58e+00	1.14e-01	NA	NA	NA	NA	NA
CMC.BRAIN.RNASEQ	./WEIGHTS//CMC.BRAIN.RNASEQ/CMC.PAPPA2.wgt.RDat	PAPPA2	1	1.76e+08	1.77e+08	0.23744	rs725416	2.90	rs12132072	9.57e-02	6.80	-0.983	524	8	lasso	1.46e-01	2.26e-17	-1.76e+00	7.81e-02	NA	NA	NA	NA	NA
CMC.BRAIN.RNASEQ	./WEIGHTS//CMC.BRAIN.RNASEQ/CMC.PARK7.wgt.RDat	PARK7	1	8.02e+06	8.05e+06	0.05326	rs225132	4.69	rs3766606	2.71e-03	-3.81	4.576	423	423	bslmm	1.19e-02	1.16e-02	-3.69e+00	2.25e-04	NA	NA	NA	NA	NA
CMC.BRAIN.RNASEQ	./WEIGHTS//CMC.BRAIN.RNASEQ/CMC.PCP4L1.wgt.RDat	PCP4L1	1	1.61e+08	1.61e+08	0.05555	rs3892376	2.60	rs2502805	5.69e-02	5.22	-0.696	432	3	lasso	5.44e-02	3.17e-07	-6.95e-01	4.87e-01	NA	NA	NA	NA	NA
CMC.BRAIN.RNASEQ	./WEIGHTS//CMC.BRAIN.RNASEQ/CMC.PDC.wgt.RDat	PDC	1	1.86e+08	1.86e+08	0.09541	rs7518498	-4.51	rs8824	2.20e-02	4.30	-1.511	368	368	bslmm	5.71e-02	1.64e-07	-1.33e+00	1.82e-01	NA	NA	NA	NA	NA
CMC.BRAIN.RNASEQ	./WEIGHTS//CMC.BRAIN.RNASEQ/CMC.PDE4B.wgt.RDat	PDE4B	1	6.63e+07	6.68e+07	0.15328	rs1325267	-3.09	rs783062	1.03e-01	-7.46	0.161	839	10	lasso	1.09e-01	3.66e-13	-2.53e-01	8.00e-01	NA	NA	NA	NA	NA
CMC.BRAIN.RNASEQ	./WEIGHTS//CMC.BRAIN.RNASEQ/CMC.PDIA3P.wgt.RDat	PDIA3P	1	1.47e+08	1.47e+08	0.09677	rs1890038	-2.54	rs894467	3.86e-02	5.63	0.393	372	24	enet	9.03e-02	4.17e-11	2.74e-01	7.84e-01	NA	NA	NA	NA	NA
CMC.BRAIN.RNASEQ	./WEIGHTS//CMC.BRAIN.RNASEQ/CMC.PDPN.wgt.RDat	PDPN	1	1.39e+07	1.39e+07	0.18129	rs4662098	2.64	rs434651	5.92e-02	-6.37	-1.428	448	8	lasso	1.03e-01	1.77e-12	1.09e+00	2.76e-01	NA	NA	NA	NA	NA
CMC.BRAIN.RNASEQ	./WEIGHTS//CMC.BRAIN.RNASEQ/CMC.PEF1.wgt.RDat	PEF1	1	3.21e+07	3.21e+07	0.04086	rs10493050	3.00	rs2139539	3.68e-02	-4.74	-1.135	356	4	lasso	2.67e-02	2.83e-04	1.39e+00	1.63e-01	NA	NA	NA	NA	NA
CMC.BRAIN.RNASEQ	./WEIGHTS//CMC.BRAIN.RNASEQ/CMC.PGM1.wgt.RDat	PGM1	1	6.41e+07	6.41e+07	0.11134	rs4915878	-3.53	rs3790861	3.81e-02	-5.06	-0.750	515	4	lasso	1.04e-01	1.28e-12	1.53e+00	1.27e-01	NA	NA	NA	NA	NA
CMC.BRAIN.RNASEQ	./WEIGHTS//CMC.BRAIN.RNASEQ/CMC.PHACTR4.wgt.RDat	PHACTR4	1	2.87e+07	2.88e+07	0.14462	rs204074	-2.21	rs6682922	2.21e-01	-10.05	-0.506	328	6	lasso	2.25e-01	5.36e-27	7.98e-01	4.25e-01	NA	NA	NA	NA	NA
CMC.BRAIN.RNASEQ	./WEIGHTS//CMC.BRAIN.RNASEQ/CMC.PHC2.wgt.RDat	PHC2	1	3.38e+07	3.39e+07	0.11847	rs16835408	-3.91	rs7512470	8.75e-02	7.42	2.119	500	500	bslmm	1.17e-01	4.75e-14	1.51e+00	1.31e-01	NA	NA	NA	NA	NA
CMC.BRAIN.RNASEQ	./WEIGHTS//CMC.BRAIN.RNASEQ/CMC.PHGDH.wgt.RDat	PHGDH	1	1.20e+08	1.20e+08	0.12589	rs666930	5.46	rs942835	3.61e-02	-5.02	-1.798	349	349	bslmm	6.11e-02	6.05e-08	-1.84e+00	6.62e-02	NA	NA	NA	NA	NA
CMC.BRAIN.RNASEQ	./WEIGHTS//CMC.BRAIN.RNASEQ/CMC.PHLDA3.wgt.RDat	PHLDA3	1	2.01e+08	2.01e+08	0.15748	rs12134525	-4.86	rs654072	1.02e-01	6.90	-1.386	658	12	lasso	1.06e-01	7.19e-13	-1.19e+00	2.34e-01	NA	NA	NA	NA	NA
CMC.BRAIN.RNASEQ	./WEIGHTS//CMC.BRAIN.RNASEQ/CMC.PHTF1.wgt.RDat	PHTF1	1	1.14e+08	1.14e+08	0.06689	rs3761936	-6.59	rs1111695	6.08e-02	-5.50	-2.353	517	517	blup	4.89e-02	1.24e-06	2.28e+00	2.25e-02	NA	NA	NA	NA	NA
CMC.BRAIN.RNASEQ	./WEIGHTS//CMC.BRAIN.RNASEQ/CMC.PIGK.wgt.RDat	PIGK	1	7.76e+07	7.77e+07	0.15728	rs10782639	3.17	rs1028737	6.55e-02	-5.74	-0.529	552	552	bslmm	5.72e-02	1.61e-07	5.07e-01	6.12e-01	NA	NA	NA	NA	NA
CMC.BRAIN.RNASEQ	./WEIGHTS//CMC.BRAIN.RNASEQ/CMC.PIGV.wgt.RDat	PIGV	1	2.71e+07	2.71e+07	0.04358	rs4970516	-3.53	rs34460334	2.78e-02	-5.12	-2.140	295	295	bslmm	3.45e-02	4.18e-05	2.01e+00	4.48e-02	NA	NA	NA	NA	NA
CMC.BRAIN.RNASEQ	./WEIGHTS//CMC.BRAIN.RNASEQ/CMC.PIK3CD.wgt.RDat	PIK3CD	1	9.71e+06	9.79e+06	0.22699	rs17034501	-4.26	rs4333853	1.87e-01	9.36	-1.885	348	7	enet	1.82e-01	1.33e-21	-2.11e+00	3.45e-02	NA	NA	NA	NA	NA
CMC.BRAIN.RNASEQ	./WEIGHTS//CMC.BRAIN.RNASEQ/CMC.PINK1.wgt.RDat	PINK1	1	2.10e+07	2.10e+07	0.06770	rs10916848	3.29	rs1573132	3.29e-02	-5.13	-1.588	476	3	lasso	2.49e-02	4.45e-04	1.53e+00	1.26e-01	NA	NA	NA	NA	NA
CMC.BRAIN.RNASEQ	./WEIGHTS//CMC.BRAIN.RNASEQ/CMC.PKP1.wgt.RDat	PKP1	1	2.01e+08	2.01e+08	0.31747	rs12134525	-4.86	rs4915499	1.42e-01	-8.08	-0.152	673	673	bslmm	2.03e-01	3.55e-24	-9.17e-01	3.59e-01	NA	NA	NA	NA	NA
CMC.BRAIN.RNASEQ	./WEIGHTS//CMC.BRAIN.RNASEQ/CMC.PLA2G5.wgt.RDat	PLA2G5	1	2.04e+07	2.04e+07	0.16685	rs1473688	4.00	rs660414	1.37e-01	-8.28	-0.893	582	2	lasso	1.55e-01	1.74e-18	8.17e-01	4.14e-01	NA	NA	NA	NA	NA
CMC.BRAIN.RNASEQ	./WEIGHTS//CMC.BRAIN.RNASEQ/CMC.PLD5.wgt.RDat	PLD5	1	2.42e+08	2.43e+08	0.06890	rs12568965	-5.06	rs316840	3.74e-02	5.41	0.152	744	3	lasso	3.61e-02	2.86e-05	-1.84e-01	8.54e-01	NA	NA	NA	NA	NA
CMC.BRAIN.RNASEQ	./WEIGHTS//CMC.BRAIN.RNASEQ/CMC.PLEKHG5.wgt.RDat	PLEKHG5	1	6.53e+06	6.58e+06	0.08718	rs2247392	3.34	rs4908554	5.53e-02	5.68	1.394	444	28	enet	5.45e-02	3.07e-07	6.27e-01	5.31e-01	NA	NA	NA	NA	NA
CMC.BRAIN.RNASEQ	./WEIGHTS//CMC.BRAIN.RNASEQ/CMC.PLXNA2.wgt.RDat	PLXNA2	1	2.08e+08	2.08e+08	0.07192	rs2724379	5.22	rs4844635	2.03e-02	-4.94	0.044	653	653	blup	3.13e-02	9.15e-05	-6.56e-01	5.12e-01	NA	NA	NA	NA	NA
CMC.BRAIN.RNASEQ	./WEIGHTS//CMC.BRAIN.RNASEQ/CMC.PM20D1.wgt.RDat	PM20D1	1	2.06e+08	2.06e+08	0.26980	rs6593954	3.14	rs708727	4.12e-01	13.70	1.194	385	15	enet	4.11e-01	7.75e-54	1.38e+00	1.68e-01	NA	NA	NA	NA	NA
CMC.BRAIN.RNASEQ	./WEIGHTS//CMC.BRAIN.RNASEQ/CMC.PMF1-BGLAP.wgt.RDat	PMF1-BGLAP	1	1.56e+08	1.56e+08	0.09895	rs2244144	-4.94	rs1543294	6.67e-02	-6.12	1.533	391	4	lasso	6.22e-02	4.64e-08	-1.08e+00	2.80e-01	NA	NA	NA	NA	NA
CMC.BRAIN.RNASEQ	./WEIGHTS//CMC.BRAIN.RNASEQ/CMC.POGK.wgt.RDat	POGK	1	1.67e+08	1.67e+08	0.05062	rs2281960	2.36	rs7548191	2.59e-03	-4.88	-0.008	606	606	blup	2.73e-02	2.48e-04	7.04e-02	9.44e-01	NA	NA	NA	NA	NA
CMC.BRAIN.RNASEQ	./WEIGHTS//CMC.BRAIN.RNASEQ/CMC.POLR3C.wgt.RDat	POLR3C	1	1.46e+08	1.46e+08	0.01852	rs36107432	6.34	rs9728619	3.00e-02	-3.98	-2.191	110	110	bslmm	1.89e-02	1.97e-03	5.73e+00	1.00e-08	0.000	0.000	0.579	0.053	0.368
CMC.BRAIN.RNASEQ	./WEIGHTS//CMC.BRAIN.RNASEQ/CMC.PPAP2B.wgt.RDat	PPAP2B	1	5.70e+07	5.70e+07	0.06819	rs706361	-3.06	rs9970807	4.68e-02	4.78	-2.420	621	4	lasso	3.66e-02	2.51e-05	-2.25e+00	2.47e-02	NA	NA	NA	NA	NA
CMC.BRAIN.RNASEQ	./WEIGHTS//CMC.BRAIN.RNASEQ/CMC.PPIEL.wgt.RDat	PPIEL	1	4.00e+07	4.00e+07	0.15473	rs7515857	-4.20	rs1180341	1.08e-01	7.39	-2.345	394	21	enet	1.12e-01	1.63e-13	-2.44e+00	1.49e-02	NA	NA	NA	NA	NA
CMC.BRAIN.RNASEQ	./WEIGHTS//CMC.BRAIN.RNASEQ/CMC.PPM1J.wgt.RDat	PPM1J	1	1.13e+08	1.13e+08	0.04519	rs11102493	-2.50	rs3818729	1.12e-02	3.54	-1.042	322	322	bslmm	1.06e-02	1.63e-02	-3.32e-01	7.40e-01	NA	NA	NA	NA	NA
CMC.BRAIN.RNASEQ	./WEIGHTS//CMC.BRAIN.RNASEQ/CMC.PPOX.wgt.RDat	PPOX	1	1.61e+08	1.61e+08	0.11585	rs10489636	2.94	rs3813619	8.24e-02	-7.14	0.195	377	4	lasso	1.03e-01	1.65e-12	-4.28e-01	6.69e-01	NA	NA	NA	NA	NA
CMC.BRAIN.RNASEQ	./WEIGHTS//CMC.BRAIN.RNASEQ/CMC.PPP2R5A.wgt.RDat	PPP2R5A	1	2.12e+08	2.13e+08	0.09009	rs1548127	-3.43	rs11590242	5.22e-02	5.82	0.862	467	11	enet	5.65e-02	1.91e-07	1.29e+00	1.97e-01	NA	NA	NA	NA	NA
CMC.BRAIN.RNASEQ	./WEIGHTS//CMC.BRAIN.RNASEQ/CMC.PPT1.wgt.RDat	PPT1	1	4.05e+07	4.06e+07	0.06216	rs7515857	-4.20	rs7513553	3.53e-03	-3.86	0.619	419	419	bslmm	1.85e-02	2.19e-03	1.15e+00	2.49e-01	NA	NA	NA	NA	NA
CMC.BRAIN.RNASEQ	./WEIGHTS//CMC.BRAIN.RNASEQ/CMC.PRCC.wgt.RDat	PRCC	1	1.57e+08	1.57e+08	0.03107	rs11811735	-4.01	rs1133856	8.69e-04	-3.37	1.311	465	4	lasso	1.11e-03	2.21e-01	-4.85e-02	9.61e-01	NA	NA	NA	NA	NA
CMC.BRAIN.RNASEQ	./WEIGHTS//CMC.BRAIN.RNASEQ/CMC.PRDX1.wgt.RDat	PRDX1	1	4.60e+07	4.60e+07	0.07796	rs4660905	5.04	rs1938299	7.69e-03	3.61	-0.617	289	289	blup	2.89e-02	1.68e-04	1.94e-01	8.46e-01	NA	NA	NA	NA	NA
CMC.BRAIN.RNASEQ	./WEIGHTS//CMC.BRAIN.RNASEQ/CMC.PRMT6.wgt.RDat	PRMT6	1	1.08e+08	1.08e+08	0.19153	rs7552695	3.20	rs1335055	1.64e-01	-8.93	-0.029	463	6	lasso	1.60e-01	5.44e-19	9.90e-02	9.21e-01	NA	NA	NA	NA	NA
CMC.BRAIN.RNASEQ	./WEIGHTS//CMC.BRAIN.RNASEQ/CMC.PRRX1.wgt.RDat	PRRX1	1	1.71e+08	1.71e+08	0.42457	rs12404183	-2.25	rs17549441	1.77e-01	-9.05	1.198	516	516	bslmm	2.86e-01	4.66e-35	-1.82e+00	6.92e-02	NA	NA	NA	NA	NA
CMC.BRAIN.RNASEQ	./WEIGHTS//CMC.BRAIN.RNASEQ/CMC.PRUNE.wgt.RDat	PRUNE	1	1.51e+08	1.51e+08	0.04761	rs4246525	3.52	rs12090604	2.29e-02	4.50	-1.963	311	4	lasso	2.45e-02	4.91e-04	-1.70e+00	8.95e-02	NA	NA	NA	NA	NA
CMC.BRAIN.RNASEQ	./WEIGHTS//CMC.BRAIN.RNASEQ/CMC.PSMB4.wgt.RDat	PSMB4	1	1.51e+08	1.51e+08	0.08774	rs4246525	3.52	rs6587572	6.89e-02	5.81	-0.102	327	1	lasso	6.21e-02	4.77e-08	-1.02e-01	9.19e-01	NA	NA	NA	NA	NA
CMC.BRAIN.RNASEQ	./WEIGHTS//CMC.BRAIN.RNASEQ/CMC.PSRC1.wgt.RDat	PSRC1	1	1.10e+08	1.10e+08	0.19667	rs568686	4.91	rs14000	3.79e-02	-5.59	-1.462	444	8	lasso	1.34e-01	4.77e-16	2.79e+00	5.27e-03	NA	NA	NA	NA	NA
CMC.BRAIN.RNASEQ	./WEIGHTS//CMC.BRAIN.RNASEQ/CMC.PTBP2.wgt.RDat	PTBP2	1	9.72e+07	9.73e+07	0.08064	rs290829	-3.47	rs17525106	6.27e-02	5.96	-0.082	487	10	lasso	8.07e-02	4.59e-10	-7.80e-01	4.35e-01	NA	NA	NA	NA	NA
CMC.BRAIN.RNASEQ	./WEIGHTS//CMC.BRAIN.RNASEQ/CMC.PTCHD2.wgt.RDat	PTCHD2	1	1.15e+07	1.16e+07	0.16119	rs1208984	-3.31	rs4846010	9.97e-02	6.88	-0.544	443	443	bslmm	9.93e-02	4.24e-12	-8.02e-01	4.23e-01	NA	NA	NA	NA	NA
CMC.BRAIN.RNASEQ	./WEIGHTS//CMC.BRAIN.RNASEQ/CMC.PTGER3.wgt.RDat	PTGER3	1	7.13e+07	7.15e+07	0.48953	rs7550166	-2.55	rs2651244	3.79e-01	13.10	0.111	456	39	enet	5.37e-01	1.98e-77	2.38e-01	8.12e-01	NA	NA	NA	NA	NA
CMC.BRAIN.RNASEQ	./WEIGHTS//CMC.BRAIN.RNASEQ/CMC.PTGFR.wgt.RDat	PTGFR	1	7.90e+07	7.90e+07	0.09130	rs12136365	3.41	rs12140633	7.46e-03	3.80	0.033	409	409	blup	1.62e-02	3.86e-03	-1.23e+00	2.20e-01	NA	NA	NA	NA	NA
CMC.BRAIN.RNASEQ	./WEIGHTS//CMC.BRAIN.RNASEQ/CMC.PTPN14.wgt.RDat	PTPN14	1	2.15e+08	2.15e+08	0.24770	rs1472441	-3.66	rs4465172	1.16e-01	7.38	-2.037	659	659	bslmm	1.87e-01	3.01e-22	-2.54e+00	1.12e-02	NA	NA	NA	NA	NA
CMC.BRAIN.RNASEQ	./WEIGHTS//CMC.BRAIN.RNASEQ/CMC.PTPN22.wgt.RDat	PTPN22	1	1.14e+08	1.14e+08	0.08819	rs3761936	-6.59	rs6665194	1.08e-01	7.13	-2.544	503	2	lasso	1.19e-01	2.69e-14	-7.80e-01	4.35e-01	NA	NA	NA	NA	NA
CMC.BRAIN.RNASEQ	./WEIGHTS//CMC.BRAIN.RNASEQ/CMC.PTPRU.wgt.RDat	PTPRU	1	2.96e+07	2.97e+07	0.07396	rs166604	2.58	rs271328	1.75e-02	-4.38	-1.208	403	4	lasso	1.50e-02	5.31e-03	1.35e+00	1.77e-01	NA	NA	NA	NA	NA
CMC.BRAIN.RNASEQ	./WEIGHTS//CMC.BRAIN.RNASEQ/CMC.QSOX1.wgt.RDat	QSOX1	1	1.80e+08	1.80e+08	0.09125	rs2794961	3.24	rs3842888	4.14e-02	-4.61	1.498	480	480	bslmm	3.09e-02	1.02e-04	-3.82e-01	7.02e-01	NA	NA	NA	NA	NA
CMC.BRAIN.RNASEQ	./WEIGHTS//CMC.BRAIN.RNASEQ/CMC.RAB3B.wgt.RDat	RAB3B	1	5.24e+07	5.25e+07	0.12789	rs7553078	-3.54	rs10888742	5.98e-02	6.38	0.084	223	223	blup	5.52e-02	2.63e-07	1.57e+00	1.16e-01	NA	NA	NA	NA	NA
CMC.BRAIN.RNASEQ	./WEIGHTS//CMC.BRAIN.RNASEQ/CMC.RAB3GAP2.wgt.RDat	RAB3GAP2	1	2.20e+08	2.20e+08	0.03980	rs11118564	-4.08	rs2577152	-4.30e-04	-3.48	-0.806	450	450	blup	1.86e-02	2.13e-03	2.33e+00	1.96e-02	NA	NA	NA	NA	NA
CMC.BRAIN.RNASEQ	./WEIGHTS//CMC.BRAIN.RNASEQ/CMC.RAB4A.wgt.RDat	RAB4A	1	2.29e+08	2.29e+08	0.03771	rs342826	-3.23	rs3811473	-1.95e-03	-3.42	-1.201	489	489	blup	1.88e-02	2.02e-03	1.25e+00	2.12e-01	NA	NA	NA	NA	NA
CMC.BRAIN.RNASEQ	./WEIGHTS//CMC.BRAIN.RNASEQ/CMC.RAB7L1.wgt.RDat	RAB7L1	1	2.06e+08	2.06e+08	0.06852	rs6593954	3.14	rs7522056	2.61e-02	-5.26	-0.501	402	16	enet	5.34e-02	4.08e-07	1.63e+00	1.03e-01	NA	NA	NA	NA	NA
CMC.BRAIN.RNASEQ	./WEIGHTS//CMC.BRAIN.RNASEQ/CMC.RABGAP1L.wgt.RDat	RABGAP1L	1	1.74e+08	1.75e+08	0.10199	rs11802744	2.29	rs7538588	8.96e-02	7.26	-0.021	647	647	blup	1.08e-01	4.05e-13	4.26e-01	6.70e-01	NA	NA	NA	NA	NA
CMC.BRAIN.RNASEQ	./WEIGHTS//CMC.BRAIN.RNASEQ/CMC.RASAL2.wgt.RDat	RASAL2	1	1.78e+08	1.78e+08	0.05024	rs575908	4.68	rs722321	1.78e-02	-4.25	0.616	596	596	blup	2.26e-02	7.87e-04	8.03e-02	9.36e-01	NA	NA	NA	NA	NA
CMC.BRAIN.RNASEQ	./WEIGHTS//CMC.BRAIN.RNASEQ/CMC.RASSF5.wgt.RDat	RASSF5	1	2.07e+08	2.07e+08	0.06047	rs4240844	-2.61	rs11799614	1.52e-02	3.91	1.836	381	3	lasso	3.78e-02	1.86e-05	4.15e-01	6.78e-01	NA	NA	NA	NA	NA
CMC.BRAIN.RNASEQ	./WEIGHTS//CMC.BRAIN.RNASEQ/CMC.RAVER2.wgt.RDat	RAVER2	1	6.52e+07	6.53e+07	0.07114	rs12564350	-4.05	rs310245	6.30e-02	-5.90	-1.374	485	4	lasso	5.97e-02	8.62e-08	1.59e+00	1.13e-01	NA	NA	NA	NA	NA
CMC.BRAIN.RNASEQ	./WEIGHTS//CMC.BRAIN.RNASEQ/CMC.RBBP5.wgt.RDat	RBBP5	1	2.05e+08	2.05e+08	0.15374	rs10900601	-3.20	rs2197909	6.61e-02	6.99	-0.187	617	617	bslmm	1.02e-01	2.29e-12	-9.67e-01	3.33e-01	NA	NA	NA	NA	NA
CMC.BRAIN.RNASEQ	./WEIGHTS//CMC.BRAIN.RNASEQ/CMC.RBM34.wgt.RDat	RBM34	1	2.35e+08	2.35e+08	0.05894	rs16844196	3.02	rs16832568	5.63e-02	5.32	1.193	413	3	lasso	4.94e-02	1.09e-06	1.22e+00	2.23e-01	NA	NA	NA	NA	NA
CMC.BRAIN.RNASEQ	./WEIGHTS//CMC.BRAIN.RNASEQ/CMC.RBMXL1.wgt.RDat	RBMXL1	1	8.94e+07	8.95e+07	0.06352	rs7534720	3.77	rs1409150	4.66e-03	-3.99	1.380	354	3	lasso	2.89e-02	1.66e-04	-1.20e+00	2.31e-01	NA	NA	NA	NA	NA
CMC.BRAIN.RNASEQ	./WEIGHTS//CMC.BRAIN.RNASEQ/CMC.RBP7.wgt.RDat	RBP7	1	1.01e+07	1.01e+07	0.04835	rs616488	9.16	rs6683452	2.38e-03	-3.77	0.556	314	314	bslmm	1.73e-02	2.94e-03	2.36e+00	1.84e-02	NA	NA	NA	NA	NA
CMC.BRAIN.RNASEQ	./WEIGHTS//CMC.BRAIN.RNASEQ/CMC.RER1.wgt.RDat	RER1	1	2.32e+06	2.34e+06	0.05714	rs12045693	2.87	rs2840532	-2.22e-03	-3.53	-1.530	359	359	blup	1.33e-02	8.13e-03	-4.72e-01	6.37e-01	NA	NA	NA	NA	NA
CMC.BRAIN.RNASEQ	./WEIGHTS//CMC.BRAIN.RNASEQ/CMC.RHCE.wgt.RDat	RHCE	1	2.57e+07	2.58e+07	0.28791	rs4649033	-3.73	rs3091242	3.38e-01	-12.40	-2.170	400	4	lasso	3.38e-01	1.97e-42	2.20e+00	2.75e-02	NA	NA	NA	NA	NA
CMC.BRAIN.RNASEQ	./WEIGHTS//CMC.BRAIN.RNASEQ/CMC.RHD.wgt.RDat	RHD	1	2.56e+07	2.57e+07	0.49082	rs4649033	-3.73	rs3091242	3.03e-01	11.98	-2.170	372	10	lasso	4.72e-01	1.40e-64	-2.60e+00	9.33e-03	NA	NA	NA	NA	NA
CMC.BRAIN.RNASEQ	./WEIGHTS//CMC.BRAIN.RNASEQ/CMC.RIIAD1.wgt.RDat	RIIAD1	1	1.52e+08	1.52e+08	0.31962	rs4246525	3.52	rs2298294	1.27e-01	-7.73	-0.184	337	41	enet	2.05e-01	1.98e-24	1.43e+00	1.54e-01	NA	NA	NA	NA	NA
CMC.BRAIN.RNASEQ	./WEIGHTS//CMC.BRAIN.RNASEQ/CMC.RIMKLA.wgt.RDat	RIMKLA	1	4.28e+07	4.29e+07	0.08387	rs12045479	3.73	rs12403920	4.30e-03	-4.03	-0.319	348	348	blup	3.68e-02	2.37e-05	-2.55e-01	7.99e-01	NA	NA	NA	NA	NA
CMC.BRAIN.RNASEQ	./WEIGHTS//CMC.BRAIN.RNASEQ/CMC.RNASEL.wgt.RDat	RNASEL	1	1.83e+08	1.83e+08	0.42503	rs10911167	3.24	rs12041623	4.04e-01	13.74	-1.009	446	7	lasso	4.05e-01	6.22e-53	-8.94e-01	3.71e-01	NA	NA	NA	NA	NA
CMC.BRAIN.RNASEQ	./WEIGHTS//CMC.BRAIN.RNASEQ/CMC.RPA2.wgt.RDat	RPA2	1	2.82e+07	2.82e+07	0.32548	rs4075401	-2.09	rs17257252	1.03e-01	7.32	1.021	255	49	enet	1.22e-01	1.35e-14	1.91e+00	5.67e-02	NA	NA	NA	NA	NA
CMC.BRAIN.RNASEQ	./WEIGHTS//CMC.BRAIN.RNASEQ/CMC.RPAP2.wgt.RDat	RPAP2	1	9.28e+07	9.29e+07	0.19874	rs284157	-3.46	rs2391140	5.98e-02	7.46	1.029	310	29	enet	1.58e-01	8.60e-19	1.22e+00	2.24e-01	NA	NA	NA	NA	NA
CMC.BRAIN.RNASEQ	./WEIGHTS//CMC.BRAIN.RNASEQ/CMC.RPF1.wgt.RDat	RPF1	1	8.49e+07	8.50e+07	0.06467	rs1770561	2.42	rs11163977	5.76e-02	-5.29	-1.002	530	4	lasso	5.08e-02	7.72e-07	9.99e-01	3.18e-01	NA	NA	NA	NA	NA
CMC.BRAIN.RNASEQ	./WEIGHTS//CMC.BRAIN.RNASEQ/CMC.RPRD2.wgt.RDat	RPRD2	1	1.50e+08	1.50e+08	0.05828	rs11205303	-7.72	rs7513205	3.56e-02	-4.55	0.333	295	3	lasso	2.26e-02	7.92e-04	-6.38e-01	5.23e-01	NA	NA	NA	NA	NA
CMC.BRAIN.RNASEQ	./WEIGHTS//CMC.BRAIN.RNASEQ/CMC.RPS10P7.wgt.RDat	RPS10P7	1	2.01e+08	2.01e+08	0.12933	rs12134525	-4.86	rs12134619	3.14e-02	5.34	-1.690	668	668	blup	3.79e-02	1.84e-05	-2.06e+00	3.99e-02	NA	NA	NA	NA	NA
CMC.BRAIN.RNASEQ	./WEIGHTS//CMC.BRAIN.RNASEQ/CMC.RPS6KC1.wgt.RDat	RPS6KC1	1	2.13e+08	2.13e+08	0.14331	rs1105899	3.20	rs3924768	1.61e-01	-8.68	-1.965	551	551	bslmm	1.54e-01	2.34e-18	2.40e+00	1.65e-02	NA	NA	NA	NA	NA
CMC.BRAIN.RNASEQ	./WEIGHTS//CMC.BRAIN.RNASEQ/CMC.RPS8.wgt.RDat	RPS8	1	4.52e+07	4.52e+07	0.03198	rs13948	3.35	rs11803622	2.18e-02	-4.31	2.044	345	3	lasso	1.60e-02	4.06e-03	-1.87e+00	6.11e-02	NA	NA	NA	NA	NA
CMC.BRAIN.RNASEQ	./WEIGHTS//CMC.BRAIN.RNASEQ/CMC.RRP15.wgt.RDat	RRP15	1	2.18e+08	2.19e+08	0.55203	rs12742498	3.88	rs10863387	4.63e-01	14.86	1.058	505	22	enet	5.19e-01	8.99e-74	1.34e+00	1.79e-01	NA	NA	NA	NA	NA
CMC.BRAIN.RNASEQ	./WEIGHTS//CMC.BRAIN.RNASEQ/CMC.RSBN1.wgt.RDat	RSBN1	1	1.14e+08	1.14e+08	0.04719	rs3761936	-6.59	rs7364	1.75e-02	3.72	0.315	509	6	enet	2.05e-02	1.32e-03	6.57e-01	5.11e-01	NA	NA	NA	NA	NA
CMC.BRAIN.RNASEQ	./WEIGHTS//CMC.BRAIN.RNASEQ/CMC.RSG1.wgt.RDat	RSG1	1	1.66e+07	1.66e+07	0.08459	rs6663056	3.65	rs6603850	6.76e-02	6.41	-1.216	317	25	enet	7.65e-02	1.32e-09	-2.45e-01	8.07e-01	NA	NA	NA	NA	NA
CMC.BRAIN.RNASEQ	./WEIGHTS//CMC.BRAIN.RNASEQ/CMC.RWDD3.wgt.RDat	RWDD3	1	9.57e+07	9.57e+07	0.16096	rs11165283	-2.38	rs6678964	1.28e-01	7.86	-0.382	488	14	lasso	1.66e-01	9.51e-20	5.85e-02	9.53e-01	NA	NA	NA	NA	NA
CMC.BRAIN.RNASEQ	./WEIGHTS//CMC.BRAIN.RNASEQ/CMC.S100A1.wgt.RDat	S100A1	1	1.54e+08	1.54e+08	0.07828	rs2771118	1.79	rs3818632	6.05e-02	5.56	-0.524	402	2	lasso	5.54e-02	2.48e-07	-3.29e-01	7.42e-01	NA	NA	NA	NA	NA
CMC.BRAIN.RNASEQ	./WEIGHTS//CMC.BRAIN.RNASEQ/CMC.S100A10.wgt.RDat	S100A10	1	1.52e+08	1.52e+08	0.04520	rs998454	-3.51	rs1490187	6.88e-03	4.20	0.314	346	346	bslmm	1.25e-02	9.99e-03	1.46e+00	1.44e-01	NA	NA	NA	NA	NA
CMC.BRAIN.RNASEQ	./WEIGHTS//CMC.BRAIN.RNASEQ/CMC.S100A13.wgt.RDat	S100A13	1	1.54e+08	1.54e+08	0.38100	rs2771118	1.79	rs28754733	3.87e-01	13.48	-0.103	408	9	lasso	4.15e-01	1.36e-54	1.17e-01	9.07e-01	NA	NA	NA	NA	NA
CMC.BRAIN.RNASEQ	./WEIGHTS//CMC.BRAIN.RNASEQ/CMC.S100A16.wgt.RDat	S100A16	1	1.54e+08	1.54e+08	0.03931	rs2771118	1.79	rs9330298	4.26e-02	-4.86	0.376	405	1	lasso	2.88e-02	1.72e-04	-3.76e-01	7.07e-01	NA	NA	NA	NA	NA
CMC.BRAIN.RNASEQ	./WEIGHTS//CMC.BRAIN.RNASEQ/CMC.S100PBP.wgt.RDat	S100PBP	1	3.33e+07	3.33e+07	0.04959	rs16835408	-3.91	rs6694085	3.85e-02	-5.15	-0.020	272	10	enet	2.10e-02	1.16e-03	-5.91e-01	5.54e-01	NA	NA	NA	NA	NA
CMC.BRAIN.RNASEQ	./WEIGHTS//CMC.BRAIN.RNASEQ/CMC.SASS6.wgt.RDat	SASS6	1	1.01e+08	1.01e+08	0.10018	rs10875290	-4.64	rs12135920	8.64e-02	6.84	-0.717	468	468	bslmm	9.73e-02	7.14e-12	-7.98e-01	4.25e-01	NA	NA	NA	NA	NA
CMC.BRAIN.RNASEQ	./WEIGHTS//CMC.BRAIN.RNASEQ/CMC.SCAMP3.wgt.RDat	SCAMP3	1	1.55e+08	1.55e+08	0.04503	rs4971059	-6.58	rs734074	4.48e-02	-4.73	-5.225	309	2	lasso	3.49e-02	3.85e-05	5.21e+00	1.89e-07	0.000	0.000	0.182	0.588	0.229
CMC.BRAIN.RNASEQ	./WEIGHTS//CMC.BRAIN.RNASEQ/CMC.SCCPDH.wgt.RDat	SCCPDH	1	2.47e+08	2.47e+08	0.09858	rs10802393	-2.61	rs4926448	4.06e-03	-4.21	-1.346	449	449	bslmm	6.73e-02	1.32e-08	1.25e+00	2.10e-01	NA	NA	NA	NA	NA
CMC.BRAIN.RNASEQ	./WEIGHTS//CMC.BRAIN.RNASEQ/CMC.SCNN1D.wgt.RDat	SCNN1D	1	1.22e+06	1.23e+06	0.17037	rs13303010	-3.12	rs11260570	8.40e-02	7.18	1.647	248	248	bslmm	1.14e-01	9.28e-14	1.39e+00	1.64e-01	NA	NA	NA	NA	NA
CMC.BRAIN.RNASEQ	./WEIGHTS//CMC.BRAIN.RNASEQ/CMC.SCP2.wgt.RDat	SCP2	1	5.34e+07	5.35e+07	0.07603	rs1288347	-3.06	rs11206043	4.62e-02	-5.65	-0.331	490	490	bslmm	3.70e-02	2.26e-05	3.81e-01	7.03e-01	NA	NA	NA	NA	NA
CMC.BRAIN.RNASEQ	./WEIGHTS//CMC.BRAIN.RNASEQ/CMC.SCYL3.wgt.RDat	SCYL3	1	1.70e+08	1.70e+08	0.06246	rs10800456	-4.02	rs10800476	1.95e-02	4.25	-1.231	572	7	lasso	3.96e-02	1.21e-05	-9.52e-01	3.41e-01	NA	NA	NA	NA	NA
CMC.BRAIN.RNASEQ	./WEIGHTS//CMC.BRAIN.RNASEQ/CMC.SDCCAG8.wgt.RDat	SDCCAG8	1	2.43e+08	2.44e+08	0.12587	rs472967	-4.05	rs2636320	1.05e-01	-7.21	-0.605	359	32	enet	1.07e-01	5.59e-13	1.50e+00	1.33e-01	NA	NA	NA	NA	NA
CMC.BRAIN.RNASEQ	./WEIGHTS//CMC.BRAIN.RNASEQ/CMC.SDHB.wgt.RDat	SDHB	1	1.73e+07	1.74e+07	0.03344	rs2883272	4.97	rs12073028	2.43e-02	-4.02	1.604	361	361	blup	1.71e-02	3.12e-03	1.37e+00	1.71e-01	NA	NA	NA	NA	NA
CMC.BRAIN.RNASEQ	./WEIGHTS//CMC.BRAIN.RNASEQ/CMC.SDHC.wgt.RDat	SDHC	1	1.61e+08	1.61e+08	0.12522	rs3892376	2.60	rs16832908	5.95e-02	5.74	-0.832	436	436	bslmm	6.82e-02	1.05e-08	-8.64e-01	3.87e-01	NA	NA	NA	NA	NA
CMC.BRAIN.RNASEQ	./WEIGHTS//CMC.BRAIN.RNASEQ/CMC.SEC16B.wgt.RDat	SEC16B	1	1.78e+08	1.78e+08	0.06417	rs575908	4.68	rs7556610	6.95e-03	-3.96	0.164	464	464	bslmm	4.47e-03	8.26e-02	1.90e+00	5.75e-02	NA	NA	NA	NA	NA
CMC.BRAIN.RNASEQ	./WEIGHTS//CMC.BRAIN.RNASEQ/CMC.SEC22B.wgt.RDat	SEC22B	1	1.45e+08	1.45e+08	0.01897	rs36107432	6.34	rs4126494	-1.88e-03	2.77	0.196	67	67	bslmm	5.82e-04	2.62e-01	4.23e+00	2.33e-05	0.000	0.000	0.913	0.011	0.075
CMC.BRAIN.RNASEQ	./WEIGHTS//CMC.BRAIN.RNASEQ/CMC.SELENBP1.wgt.RDat	SELENBP1	1	1.51e+08	1.51e+08	0.23464	rs4246525	3.52	rs17564294	8.67e-02	-6.40	-1.221	326	25	enet	8.87e-02	6.25e-11	9.15e-01	3.60e-01	NA	NA	NA	NA	NA
CMC.BRAIN.RNASEQ	./WEIGHTS//CMC.BRAIN.RNASEQ/CMC.SELL.wgt.RDat	SELL	1	1.70e+08	1.70e+08	0.16442	rs10800456	-4.02	rs7525461	1.22e-01	-7.56	-0.882	538	4	lasso	1.02e-01	2.10e-12	1.02e+00	3.07e-01	NA	NA	NA	NA	NA
CMC.BRAIN.RNASEQ	./WEIGHTS//CMC.BRAIN.RNASEQ/CMC.SELRC1.wgt.RDat	SELRC1	1	5.32e+07	5.32e+07	0.17331	rs1288347	-3.06	rs269319	1.51e-01	-8.42	-0.596	354	4	lasso	1.49e-01	9.97e-18	7.13e-01	4.76e-01	NA	NA	NA	NA	NA
CMC.BRAIN.RNASEQ	./WEIGHTS//CMC.BRAIN.RNASEQ/CMC.SEP15.wgt.RDat	SEP15	1	8.73e+07	8.74e+07	0.07736	rs2065908	-4.32	rs540049	1.07e-01	7.54	-0.101	458	3	lasso	1.10e-01	2.68e-13	1.46e-01	8.84e-01	NA	NA	NA	NA	NA
CMC.BRAIN.RNASEQ	./WEIGHTS//CMC.BRAIN.RNASEQ/CMC.SF3A3.wgt.RDat	SF3A3	1	3.84e+07	3.85e+07	0.04721	rs898979	3.70	rs4072980	3.39e-02	-5.18	0.724	474	3	lasso	4.56e-02	2.79e-06	-3.77e-01	7.06e-01	NA	NA	NA	NA	NA
CMC.BRAIN.RNASEQ	./WEIGHTS//CMC.BRAIN.RNASEQ/CMC.SHISA4.wgt.RDat	SHISA4	1	2.02e+08	2.02e+08	0.30328	rs12134525	-4.86	rs6427922	2.22e-01	-10.56	-0.493	504	3	lasso	2.11e-01	3.08e-25	3.16e-01	7.52e-01	NA	NA	NA	NA	NA
CMC.BRAIN.RNASEQ	./WEIGHTS//CMC.BRAIN.RNASEQ/CMC.SIKE1.wgt.RDat	SIKE1	1	1.15e+08	1.15e+08	0.07752	rs6702696	-2.20	rs7536564	1.89e-02	-3.87	0.863	425	425	bslmm	3.80e-02	1.77e-05	-1.11e-02	9.91e-01	NA	NA	NA	NA	NA
CMC.BRAIN.RNASEQ	./WEIGHTS//CMC.BRAIN.RNASEQ/CMC.SLAMF8.wgt.RDat	SLAMF8	1	1.60e+08	1.60e+08	0.09148	rs1037145	-3.15	rs10158752	5.21e-02	-5.97	-0.103	499	2	lasso	2.60e-02	3.37e-04	1.28e-01	8.98e-01	NA	NA	NA	NA	NA
CMC.BRAIN.RNASEQ	./WEIGHTS//CMC.BRAIN.RNASEQ/CMC.SLC22A15.wgt.RDat	SLC22A15	1	1.17e+08	1.17e+08	0.13121	rs6428892	-3.55	rs1592234	6.48e-02	5.91	-1.142	501	17	enet	6.45e-02	2.64e-08	-6.97e-01	4.86e-01	NA	NA	NA	NA	NA
CMC.BRAIN.RNASEQ	./WEIGHTS//CMC.BRAIN.RNASEQ/CMC.SLC25A24.wgt.RDat	SLC25A24	1	1.09e+08	1.09e+08	0.35698	rs12116716	-3.39	rs594397	3.61e-01	-12.79	0.982	410	32	enet	3.95e-01	3.15e-51	-1.11e+00	2.66e-01	NA	NA	NA	NA	NA
CMC.BRAIN.RNASEQ	./WEIGHTS//CMC.BRAIN.RNASEQ/CMC.SLC25A34.wgt.RDat	SLC25A34	1	1.61e+07	1.61e+07	0.16681	rs12562216	-3.71	rs7539884	1.67e-01	-8.81	-1.152	442	5	lasso	1.62e-01	3.27e-19	1.14e+00	2.53e-01	NA	NA	NA	NA	NA
CMC.BRAIN.RNASEQ	./WEIGHTS//CMC.BRAIN.RNASEQ/CMC.SLC26A9.wgt.RDat	SLC26A9	1	2.06e+08	2.06e+08	0.13401	rs6593954	3.14	rs708727	1.64e-01	8.69	1.194	339	3	lasso	1.62e-01	3.07e-19	1.15e+00	2.48e-01	NA	NA	NA	NA	NA
CMC.BRAIN.RNASEQ	./WEIGHTS//CMC.BRAIN.RNASEQ/CMC.SLC30A10.wgt.RDat	SLC30A10	1	2.20e+08	2.20e+08	0.12418	rs1578049	-3.96	rs2275707	1.30e-01	-7.74	-0.421	578	14	enet	1.12e-01	1.79e-13	1.20e+00	2.29e-01	NA	NA	NA	NA	NA
CMC.BRAIN.RNASEQ	./WEIGHTS//CMC.BRAIN.RNASEQ/CMC.SLC30A7.wgt.RDat	SLC30A7	1	1.01e+08	1.01e+08	0.07572	rs3737578	-3.83	rs12039319	5.04e-02	-5.18	0.574	479	479	blup	4.67e-02	2.13e-06	-1.34e+00	1.80e-01	NA	NA	NA	NA	NA
CMC.BRAIN.RNASEQ	./WEIGHTS//CMC.BRAIN.RNASEQ/CMC.SLC35A3.wgt.RDat	SLC35A3	1	1.00e+08	1.00e+08	0.06174	rs10875290	-4.64	rs3806239	2.14e-02	-3.95	0.167	460	460	blup	3.84e-02	1.63e-05	5.75e-01	5.66e-01	NA	NA	NA	NA	NA
CMC.BRAIN.RNASEQ	./WEIGHTS//CMC.BRAIN.RNASEQ/CMC.SLC35E2.wgt.RDat	SLC35E2	1	1.66e+06	1.68e+06	0.35121	rs3855955	-2.96	rs4648764	1.46e-01	-8.40	0.342	298	24	enet	1.74e-01	1.04e-20	-1.03e+00	3.03e-01	NA	NA	NA	NA	NA
CMC.BRAIN.RNASEQ	./WEIGHTS//CMC.BRAIN.RNASEQ/CMC.SLC35E2B.wgt.RDat	SLC35E2B	1	1.59e+06	1.68e+06	0.15753	rs3855955	-2.96	rs4648611	8.94e-03	4.21	0.123	326	326	bslmm	3.24e-02	7.04e-05	-3.48e-01	7.28e-01	NA	NA	NA	NA	NA
CMC.BRAIN.RNASEQ	./WEIGHTS//CMC.BRAIN.RNASEQ/CMC.SLC44A3.wgt.RDat	SLC44A3	1	9.53e+07	9.54e+07	0.43304	rs12725402	-2.68	rs17406291	1.97e-01	-9.59	0.162	555	555	bslmm	2.35e-01	3.58e-28	1.60e-01	8.73e-01	NA	NA	NA	NA	NA
CMC.BRAIN.RNASEQ	./WEIGHTS//CMC.BRAIN.RNASEQ/CMC.SLC44A5.wgt.RDat	SLC44A5	1	7.57e+07	7.61e+07	0.15153	rs12411159	-2.74	rs1249815	1.37e-02	-5.08	0.854	623	16	enet	6.32e-02	3.60e-08	-8.68e-02	9.31e-01	NA	NA	NA	NA	NA
CMC.BRAIN.RNASEQ	./WEIGHTS//CMC.BRAIN.RNASEQ/CMC.SLC45A1.wgt.RDat	SLC45A1	1	8.38e+06	8.40e+06	0.03954	rs225132	4.69	rs10399665	5.18e-02	5.22	-1.991	328	9	enet	1.93e-02	1.80e-03	-1.19e+00	2.33e-01	NA	NA	NA	NA	NA
CMC.BRAIN.RNASEQ	./WEIGHTS//CMC.BRAIN.RNASEQ/CMC.SLC5A9.wgt.RDat	SLC5A9	1	4.87e+07	4.87e+07	0.11385	rs6668399	3.06	rs1056042	1.36e-01	8.02	-0.738	495	4	lasso	1.37e-01	2.33e-16	-7.04e-01	4.81e-01	NA	NA	NA	NA	NA
CMC.BRAIN.RNASEQ	./WEIGHTS//CMC.BRAIN.RNASEQ/CMC.SMPDL3B.wgt.RDat	SMPDL3B	1	2.83e+07	2.83e+07	0.05905	rs4075401	-2.09	rs1010082	5.17e-02	4.94	0.072	248	4	lasso	6.40e-02	3.00e-08	2.73e-01	7.85e-01	NA	NA	NA	NA	NA
CMC.BRAIN.RNASEQ	./WEIGHTS//CMC.BRAIN.RNASEQ/CMC.SMYD2.wgt.RDat	SMYD2	1	2.14e+08	2.15e+08	0.11744	rs1472441	-3.66	rs11120288	2.04e-02	-4.81	-0.087	575	41	enet	1.74e-02	2.84e-03	2.75e-01	7.83e-01	NA	NA	NA	NA	NA
CMC.BRAIN.RNASEQ	./WEIGHTS//CMC.BRAIN.RNASEQ/CMC.SNAP47.wgt.RDat	SNAP47	1	2.28e+08	2.28e+08	0.23134	rs4233230	-2.58	rs10916205	1.94e-01	-9.54	1.571	409	7	lasso	1.93e-01	5.65e-23	-1.64e+00	1.02e-01	NA	NA	NA	NA	NA
CMC.BRAIN.RNASEQ	./WEIGHTS//CMC.BRAIN.RNASEQ/CMC.SNHG3.wgt.RDat	SNHG3	1	2.88e+07	2.88e+07	0.03922	rs204074	-2.21	rs519176	4.23e-02	4.53	2.025	278	2	lasso	3.79e-02	1.83e-05	1.97e+00	4.83e-02	NA	NA	NA	NA	NA
CMC.BRAIN.RNASEQ	./WEIGHTS//CMC.BRAIN.RNASEQ/CMC.SNRNP40.wgt.RDat	SNRNP40	1	3.17e+07	3.18e+07	0.04916	rs11578034	-2.67	rs6694857	4.36e-03	-4.17	2.262	431	431	blup	2.76e-02	2.27e-04	-1.99e+00	4.70e-02	NA	NA	NA	NA	NA
CMC.BRAIN.RNASEQ	./WEIGHTS//CMC.BRAIN.RNASEQ/CMC.SOAT1.wgt.RDat	SOAT1	1	1.79e+08	1.79e+08	0.05894	rs4652367	-2.40	rs10798656	3.41e-02	4.70	-0.741	499	499	blup	2.69e-02	2.72e-04	-4.96e-01	6.20e-01	NA	NA	NA	NA	NA
CMC.BRAIN.RNASEQ	./WEIGHTS//CMC.BRAIN.RNASEQ/CMC.SRSF4.wgt.RDat	SRSF4	1	2.95e+07	2.95e+07	0.03282	rs16838255	2.35	rs2230678	-1.58e-03	3.38	-1.598	362	362	bslmm	7.81e-03	3.35e-02	-1.55e+00	1.20e-01	NA	NA	NA	NA	NA
CMC.BRAIN.RNASEQ	./WEIGHTS//CMC.BRAIN.RNASEQ/CMC.SSU72.wgt.RDat	SSU72	1	1.48e+06	1.51e+06	0.25162	rs3855955	-2.96	rs3766180	3.26e-01	-12.27	-0.391	288	2	lasso	3.21e-01	6.71e-40	3.36e-01	7.37e-01	NA	NA	NA	NA	NA
CMC.BRAIN.RNASEQ	./WEIGHTS//CMC.BRAIN.RNASEQ/CMC.ST6GALNAC3.wgt.RDat	ST6GALNAC3	1	7.65e+07	7.71e+07	0.07343	rs10782639	3.17	rs315012	6.23e-03	-3.99	-0.540	775	775	blup	2.71e-02	2.62e-04	-3.12e-02	9.75e-01	NA	NA	NA	NA	NA
CMC.BRAIN.RNASEQ	./WEIGHTS//CMC.BRAIN.RNASEQ/CMC.ST7L.wgt.RDat	ST7L	1	1.13e+08	1.13e+08	0.25067	rs11102493	-2.50	rs2932536	3.33e-01	12.36	0.319	401	401	bslmm	3.43e-01	3.44e-43	9.31e-01	3.52e-01	NA	NA	NA	NA	NA
CMC.BRAIN.RNASEQ	./WEIGHTS//CMC.BRAIN.RNASEQ/CMC.STX12.wgt.RDat	STX12	1	2.81e+07	2.82e+07	0.04751	rs4970516	-3.53	rs11247766	2.61e-03	-3.09	0.269	274	274	blup	1.95e-02	1.71e-03	1.80e+00	7.18e-02	NA	NA	NA	NA	NA
CMC.BRAIN.RNASEQ	./WEIGHTS//CMC.BRAIN.RNASEQ/CMC.STX6.wgt.RDat	STX6	1	1.81e+08	1.81e+08	0.10397	rs12408625	-2.96	rs6665134	1.14e-01	7.30	1.070	486	12	enet	1.08e-01	4.87e-13	1.11e+00	2.66e-01	NA	NA	NA	NA	NA
CMC.BRAIN.RNASEQ	./WEIGHTS//CMC.BRAIN.RNASEQ/CMC.SUSD4.wgt.RDat	SUSD4	1	2.23e+08	2.24e+08	0.18170	rs6604728	-4.06	rs34238669	1.96e-01	-10.66	-0.820	469	7	lasso	2.54e-01	1.18e-30	7.50e-01	4.53e-01	NA	NA	NA	NA	NA
CMC.BRAIN.RNASEQ	./WEIGHTS//CMC.BRAIN.RNASEQ/CMC.SWT1.wgt.RDat	SWT1	1	1.85e+08	1.85e+08	0.09798	rs16823421	-2.45	rs1415072	5.88e-02	5.69	0.913	441	1	lasso	5.24e-02	5.21e-07	9.13e-01	3.61e-01	NA	NA	NA	NA	NA
CMC.BRAIN.RNASEQ	./WEIGHTS//CMC.BRAIN.RNASEQ/CMC.SYT6.wgt.RDat	SYT6	1	1.15e+08	1.15e+08	0.06205	rs3761936	-6.59	rs642746	2.26e-02	-3.98	0.086	475	23	enet	3.46e-02	4.10e-05	-1.08e+00	2.82e-01	NA	NA	NA	NA	NA
CMC.BRAIN.RNASEQ	./WEIGHTS//CMC.BRAIN.RNASEQ/CMC.TADA1.wgt.RDat	TADA1	1	1.67e+08	1.67e+08	0.05850	rs2281960	2.36	rs16858144	4.80e-02	-4.84	-0.824	599	4	lasso	3.46e-02	4.12e-05	1.08e+00	2.79e-01	NA	NA	NA	NA	NA
CMC.BRAIN.RNASEQ	./WEIGHTS//CMC.BRAIN.RNASEQ/CMC.TAF1A.wgt.RDat	TAF1A	1	2.23e+08	2.23e+08	0.07476	rs2889921	3.19	rs2936033	3.89e-02	-5.31	-0.168	339	2	lasso	4.34e-02	4.75e-06	-2.56e-01	7.98e-01	NA	NA	NA	NA	NA
CMC.BRAIN.RNASEQ	./WEIGHTS//CMC.BRAIN.RNASEQ/CMC.TATDN3.wgt.RDat	TATDN3	1	2.13e+08	2.13e+08	0.07481	rs1105899	3.20	rs6702101	5.33e-02	-5.40	-1.183	416	11	lasso	4.85e-02	1.35e-06	1.14e+00	2.56e-01	NA	NA	NA	NA	NA
CMC.BRAIN.RNASEQ	./WEIGHTS//CMC.BRAIN.RNASEQ/CMC.TBX15.wgt.RDat	TBX15	1	1.19e+08	1.20e+08	0.04730	NA	NA	NA	NA	NA	NA	0	0	enet	2.41e-03	1.49e-01	NA	NA	NA	NA	NA	NA	NA
CMC.BRAIN.RNASEQ	./WEIGHTS//CMC.BRAIN.RNASEQ/CMC.TCEA3.wgt.RDat	TCEA3	1	2.37e+07	2.38e+07	0.44121	rs760607	-3.26	rs2077066	4.14e-01	-13.70	1.668	324	14	enet	4.18e-01	4.72e-55	-1.26e+00	2.06e-01	NA	NA	NA	NA	NA
CMC.BRAIN.RNASEQ	./WEIGHTS//CMC.BRAIN.RNASEQ/CMC.TCTEX1D1.wgt.RDat	TCTEX1D1	1	6.72e+07	6.72e+07	0.05771	rs1325267	-3.09	rs512691	2.19e-03	-4.29	-2.152	574	574	bslmm	3.37e-02	5.14e-05	1.23e+00	2.18e-01	NA	NA	NA	NA	NA
CMC.BRAIN.RNASEQ	./WEIGHTS//CMC.BRAIN.RNASEQ/CMC.TDRD5.wgt.RDat	TDRD5	1	1.80e+08	1.80e+08	0.57469	rs12124336	2.96	rs913514	5.86e-01	16.28	-0.508	541	541	bslmm	5.97e-01	5.81e-91	-4.89e-01	6.24e-01	NA	NA	NA	NA	NA
CMC.BRAIN.RNASEQ	./WEIGHTS//CMC.BRAIN.RNASEQ/CMC.TESK2.wgt.RDat	TESK2	1	4.58e+07	4.60e+07	0.05659	rs11211239	5.03	rs1826691	1.89e-02	4.69	4.530	327	327	bslmm	3.69e-02	2.33e-05	5.27e+00	1.39e-07	0.001	0.018	0.012	0.178	0.791
CMC.BRAIN.RNASEQ	./WEIGHTS//CMC.BRAIN.RNASEQ/CMC.TFB2M.wgt.RDat	TFB2M	1	2.47e+08	2.47e+08	0.04172	rs12040418	-2.96	rs10924545	1.73e-02	-4.75	-0.043	482	12	enet	4.99e-02	9.71e-07	-7.93e-01	4.28e-01	NA	NA	NA	NA	NA
CMC.BRAIN.RNASEQ	./WEIGHTS//CMC.BRAIN.RNASEQ/CMC.THBS3.wgt.RDat	THBS3	1	1.55e+08	1.55e+08	0.11722	rs4971059	-6.58	rs4072037	1.30e-02	-4.37	4.669	342	23	enet	7.07e-02	5.64e-09	-2.90e+00	3.79e-03	NA	NA	NA	NA	NA
CMC.BRAIN.RNASEQ	./WEIGHTS//CMC.BRAIN.RNASEQ/CMC.THEM4.wgt.RDat	THEM4	1	1.52e+08	1.52e+08	0.43299	rs998454	-3.51	rs13320	5.36e-01	-15.62	-2.856	342	6	lasso	5.46e-01	1.71e-79	2.68e+00	7.37e-03	NA	NA	NA	NA	NA
CMC.BRAIN.RNASEQ	./WEIGHTS//CMC.BRAIN.RNASEQ/CMC.TIE1.wgt.RDat	TIE1	1	4.38e+07	4.38e+07	0.04472	rs11210776	3.76	rs3768046	4.84e-02	-5.84	-1.123	469	3	lasso	4.68e-02	2.08e-06	1.14e+00	2.54e-01	NA	NA	NA	NA	NA
CMC.BRAIN.RNASEQ	./WEIGHTS//CMC.BRAIN.RNASEQ/CMC.TIPRL.wgt.RDat	TIPRL	1	1.68e+08	1.68e+08	0.09032	rs12097383	4.61	rs2072778	4.05e-02	4.70	-1.508	487	487	blup	2.61e-02	3.31e-04	-6.57e-01	5.11e-01	NA	NA	NA	NA	NA
CMC.BRAIN.RNASEQ	./WEIGHTS//CMC.BRAIN.RNASEQ/CMC.TMCC2.wgt.RDat	TMCC2	1	2.05e+08	2.05e+08	0.17001	rs6593954	3.14	rs1668871	1.83e-01	-9.40	-0.554	590	5	lasso	1.87e-01	2.97e-22	3.46e-01	7.29e-01	NA	NA	NA	NA	NA
CMC.BRAIN.RNASEQ	./WEIGHTS//CMC.BRAIN.RNASEQ/CMC.TMED5.wgt.RDat	TMED5	1	9.36e+07	9.36e+07	0.06388	rs11164921	-2.92	rs10782959	7.33e-02	-6.79	-1.278	277	20	enet	8.84e-02	6.75e-11	1.74e+00	8.24e-02	NA	NA	NA	NA	NA
CMC.BRAIN.RNASEQ	./WEIGHTS//CMC.BRAIN.RNASEQ/CMC.TMEM167B.wgt.RDat	TMEM167B	1	1.10e+08	1.10e+08	0.07224	rs659659	3.59	rs616378	8.93e-02	-6.43	-0.122	412	1	lasso	8.82e-02	7.05e-11	1.22e-01	9.03e-01	NA	NA	NA	NA	NA
CMC.BRAIN.RNASEQ	./WEIGHTS//CMC.BRAIN.RNASEQ/CMC.TMEM183A.wgt.RDat	TMEM183A	1	2.03e+08	2.03e+08	0.07724	rs10800842	-3.20	rs782810	6.71e-03	-4.37	1.570	523	523	bslmm	1.46e-02	5.80e-03	-3.90e-01	6.97e-01	NA	NA	NA	NA	NA
CMC.BRAIN.RNASEQ	./WEIGHTS//CMC.BRAIN.RNASEQ/CMC.TMEM206.wgt.RDat	TMEM206	1	2.13e+08	2.13e+08	0.16620	rs1548127	-3.43	rs1539206	1.03e-01	7.70	1.622	477	477	blup	1.32e-01	8.67e-16	2.32e+00	2.06e-02	NA	NA	NA	NA	NA
CMC.BRAIN.RNASEQ	./WEIGHTS//CMC.BRAIN.RNASEQ/CMC.TMEM50A.wgt.RDat	TMEM50A	1	2.57e+07	2.57e+07	0.32071	rs4649033	-3.73	rs4649084	3.73e-01	-13.10	-2.117	381	8	lasso	3.67e-01	6.89e-47	2.14e+00	3.24e-02	NA	NA	NA	NA	NA
CMC.BRAIN.RNASEQ	./WEIGHTS//CMC.BRAIN.RNASEQ/CMC.TMEM54.wgt.RDat	TMEM54	1	3.34e+07	3.34e+07	0.04556	rs16835408	-3.91	rs9729837	-1.61e-03	-3.65	1.277	281	281	blup	1.56e-02	4.54e-03	-1.04e+00	3.00e-01	NA	NA	NA	NA	NA
CMC.BRAIN.RNASEQ	./WEIGHTS//CMC.BRAIN.RNASEQ/CMC.TMEM56.wgt.RDat	TMEM56	1	9.56e+07	9.57e+07	0.07396	rs12725402	-2.68	rs933107	2.36e-03	-4.25	-0.385	602	602	bslmm	1.83e-02	2.29e-03	1.92e-01	8.48e-01	NA	NA	NA	NA	NA
CMC.BRAIN.RNASEQ	./WEIGHTS//CMC.BRAIN.RNASEQ/CMC.TMEM59.wgt.RDat	TMEM59	1	5.45e+07	5.45e+07	0.14648	rs4926604	-3.45	rs7539402	8.02e-03	-4.64	-1.969	491	491	bslmm	5.86e-02	1.12e-07	1.33e+00	1.83e-01	NA	NA	NA	NA	NA
CMC.BRAIN.RNASEQ	./WEIGHTS//CMC.BRAIN.RNASEQ/CMC.TMEM63A.wgt.RDat	TMEM63A	1	2.26e+08	2.26e+08	0.11597	rs6686405	-3.24	rs360103	1.09e-01	-7.12	-0.228	400	4	lasso	9.86e-02	5.13e-12	3.49e-01	7.27e-01	NA	NA	NA	NA	NA
CMC.BRAIN.RNASEQ	./WEIGHTS//CMC.BRAIN.RNASEQ/CMC.TMEM81.wgt.RDat	TMEM81	1	2.05e+08	2.05e+08	0.06550	rs10900601	-3.20	rs10900456	4.07e-02	4.72	-0.317	598	5	lasso	3.28e-02	6.41e-05	-9.37e-01	3.49e-01	NA	NA	NA	NA	NA
CMC.BRAIN.RNASEQ	./WEIGHTS//CMC.BRAIN.RNASEQ/CMC.TMEM9.wgt.RDat	TMEM9	1	2.01e+08	2.01e+08	0.21762	rs12134525	-4.86	rs10920129	4.02e-02	-5.01	-0.800	682	682	bslmm	7.06e-02	5.77e-09	4.72e-01	6.37e-01	NA	NA	NA	NA	NA
CMC.BRAIN.RNASEQ	./WEIGHTS//CMC.BRAIN.RNASEQ/CMC.TNFRSF14.wgt.RDat	TNFRSF14	1	2.49e+06	2.50e+06	0.05163	rs12045693	2.87	rs12410859	1.13e-03	3.03	1.944	372	372	blup	2.01e-02	1.46e-03	4.69e-01	6.39e-01	NA	NA	NA	NA	NA
CMC.BRAIN.RNASEQ	./WEIGHTS//CMC.BRAIN.RNASEQ/CMC.TNFRSF25.wgt.RDat	TNFRSF25	1	6.52e+06	6.53e+06	0.08997	rs2247392	3.34	rs4908554	3.16e-02	4.68	1.394	416	22	enet	5.88e-02	1.07e-07	-5.79e-02	9.54e-01	NA	NA	NA	NA	NA
CMC.BRAIN.RNASEQ	./WEIGHTS//CMC.BRAIN.RNASEQ/CMC.TNFSF18.wgt.RDat	TNFSF18	1	1.73e+08	1.73e+08	0.24193	rs912767	-2.60	rs6676785	2.19e-01	10.18	-0.753	355	355	bslmm	2.22e-01	1.46e-26	-1.10e+00	2.72e-01	NA	NA	NA	NA	NA
CMC.BRAIN.RNASEQ	./WEIGHTS//CMC.BRAIN.RNASEQ/CMC.TNN.wgt.RDat	TNN	1	1.75e+08	1.75e+08	0.45601	rs1011808	1.91	rs2072031	2.90e-01	11.57	-0.820	494	8	lasso	3.69e-01	3.18e-47	-2.85e-01	7.76e-01	NA	NA	NA	NA	NA
CMC.BRAIN.RNASEQ	./WEIGHTS//CMC.BRAIN.RNASEQ/CMC.TNNT2.wgt.RDat	TNNT2	1	2.01e+08	2.01e+08	0.09798	rs12134525	-4.86	rs947485	7.79e-02	-6.06	-0.556	662	4	lasso	7.50e-02	1.92e-09	9.02e-01	3.67e-01	NA	NA	NA	NA	NA
CMC.BRAIN.RNASEQ	./WEIGHTS//CMC.BRAIN.RNASEQ/CMC.TOR3A.wgt.RDat	TOR3A	1	1.79e+08	1.79e+08	0.20456	rs4652367	-2.40	rs1128952	1.06e-01	-7.15	0.747	473	5	lasso	1.06e-01	7.65e-13	-6.34e-01	5.26e-01	NA	NA	NA	NA	NA
CMC.BRAIN.RNASEQ	./WEIGHTS//CMC.BRAIN.RNASEQ/CMC.TP73-AS1.wgt.RDat	TP73-AS1	1	3.65e+06	3.66e+06	0.14213	rs11589102	-2.77	rs2298222	5.23e-02	5.92	-0.766	460	4	lasso	6.24e-02	4.38e-08	-9.86e-01	3.24e-01	NA	NA	NA	NA	NA
CMC.BRAIN.RNASEQ	./WEIGHTS//CMC.BRAIN.RNASEQ/CMC.TPRG1L.wgt.RDat	TPRG1L	1	3.54e+06	3.55e+06	0.29254	rs11589102	-2.77	rs4648537	7.61e-02	6.64	1.397	458	458	bslmm	1.93e-01	5.74e-23	1.00e+00	3.16e-01	NA	NA	NA	NA	NA
CMC.BRAIN.RNASEQ	./WEIGHTS//CMC.BRAIN.RNASEQ/CMC.TRAF5.wgt.RDat	TRAF5	1	2.11e+08	2.12e+08	0.11454	rs12145981	3.98	rs6698113	2.37e-02	5.30	-1.311	457	38	enet	4.47e-02	3.41e-06	-2.03e+00	4.23e-02	NA	NA	NA	NA	NA
CMC.BRAIN.RNASEQ	./WEIGHTS//CMC.BRAIN.RNASEQ/CMC.TRIM58.wgt.RDat	TRIM58	1	2.48e+08	2.48e+08	0.38131	rs4925650	-3.00	rs28481280	1.04e-01	8.13	-1.452	476	54	enet	3.35e-01	4.78e-42	-4.54e-01	6.50e-01	NA	NA	NA	NA	NA
CMC.BRAIN.RNASEQ	./WEIGHTS//CMC.BRAIN.RNASEQ/CMC.TRIT1.wgt.RDat	TRIT1	1	4.03e+07	4.03e+07	0.46971	rs7515857	-4.20	rs12123609	4.36e-01	-14.06	1.096	400	32	enet	4.46e-01	8.01e-60	-1.05e+00	2.92e-01	NA	NA	NA	NA	NA
CMC.BRAIN.RNASEQ	./WEIGHTS//CMC.BRAIN.RNASEQ/CMC.TSEN15.wgt.RDat	TSEN15	1	1.84e+08	1.84e+08	0.23491	rs11549003	-4.10	rs1046934	1.79e-01	9.10	-1.571	517	9	lasso	1.77e-01	4.66e-21	-1.56e+00	1.20e-01	NA	NA	NA	NA	NA
CMC.BRAIN.RNASEQ	./WEIGHTS//CMC.BRAIN.RNASEQ/CMC.TSPAN2.wgt.RDat	TSPAN2	1	1.16e+08	1.16e+08	0.11579	rs1409807	-2.46	rs2798659	6.02e-02	-5.39	0.321	495	495	blup	5.49e-02	2.79e-07	1.56e-01	8.76e-01	NA	NA	NA	NA	NA
CMC.BRAIN.RNASEQ	./WEIGHTS//CMC.BRAIN.RNASEQ/CMC.TSTD1.wgt.RDat	TSTD1	1	1.61e+08	1.61e+08	0.14900	rs10489636	2.94	rs4559524	9.72e-02	6.85	-0.789	434	3	lasso	1.15e-01	7.59e-14	-7.34e-01	4.63e-01	NA	NA	NA	NA	NA
CMC.BRAIN.RNASEQ	./WEIGHTS//CMC.BRAIN.RNASEQ/CMC.TTC39A.wgt.RDat	TTC39A	1	5.18e+07	5.18e+07	0.05418	rs2487824	-5.27	rs4073099	3.78e-02	-4.56	0.013	204	8	enet	1.77e-02	2.65e-03	-4.73e-01	6.36e-01	NA	NA	NA	NA	NA
CMC.BRAIN.RNASEQ	./WEIGHTS//CMC.BRAIN.RNASEQ/CMC.TTF2.wgt.RDat	TTF2	1	1.18e+08	1.18e+08	0.40822	rs10923351	-5.07	rs12029623	4.16e-01	13.72	0.043	447	447	bslmm	4.15e-01	1.72e-54	1.01e-01	9.19e-01	NA	NA	NA	NA	NA
CMC.BRAIN.RNASEQ	./WEIGHTS//CMC.BRAIN.RNASEQ/CMC.TXLNA.wgt.RDat	TXLNA	1	3.26e+07	3.27e+07	0.03847	rs10493050	3.00	rs640243	3.59e-02	-4.51	1.639	221	221	bslmm	2.86e-02	1.81e-04	-1.70e+00	8.85e-02	NA	NA	NA	NA	NA
CMC.BRAIN.RNASEQ	./WEIGHTS//CMC.BRAIN.RNASEQ/CMC.TXNDC12.wgt.RDat	TXNDC12	1	5.25e+07	5.25e+07	0.04916	rs7533508	-3.42	rs1538881	-1.28e-03	3.22	0.550	209	209	bslmm	6.54e-03	4.70e-02	3.93e-01	6.94e-01	NA	NA	NA	NA	NA
CMC.BRAIN.RNASEQ	./WEIGHTS//CMC.BRAIN.RNASEQ/CMC.TYW3.wgt.RDat	TYW3	1	7.52e+07	7.52e+07	0.27860	rs696691	2.98	rs1409785	2.25e-01	10.22	-0.294	405	19	enet	2.35e-01	3.08e-28	-9.16e-01	3.60e-01	NA	NA	NA	NA	NA
CMC.BRAIN.RNASEQ	./WEIGHTS//CMC.BRAIN.RNASEQ/CMC.UBE2T.wgt.RDat	UBE2T	1	2.02e+08	2.02e+08	0.06153	rs4950833	3.75	rs17490864	1.14e-01	-7.31	0.433	407	8	lasso	9.78e-02	6.18e-12	-2.02e-01	8.40e-01	NA	NA	NA	NA	NA
CMC.BRAIN.RNASEQ	./WEIGHTS//CMC.BRAIN.RNASEQ/CMC.UBQLN4.wgt.RDat	UBQLN4	1	1.56e+08	1.56e+08	0.03079	rs348196	-5.63	rs6665760	9.75e-03	-3.28	-0.004	309	309	bslmm	1.14e-02	1.32e-02	1.72e+00	8.50e-02	NA	NA	NA	NA	NA
CMC.BRAIN.RNASEQ	./WEIGHTS//CMC.BRAIN.RNASEQ/CMC.UBXN11.wgt.RDat	UBXN11	1	2.66e+07	2.66e+07	0.26415	rs12138368	2.93	rs3795686	2.40e-01	10.53	0.169	416	4	lasso	2.56e-01	6.27e-31	-4.36e-02	9.65e-01	NA	NA	NA	NA	NA
CMC.BRAIN.RNASEQ	./WEIGHTS//CMC.BRAIN.RNASEQ/CMC.UQCRH.wgt.RDat	UQCRH	1	4.68e+07	4.68e+07	0.14509	rs1707302	5.54	rs17102101	1.19e-01	-7.65	-0.159	344	6	enet	1.19e-01	3.02e-14	4.91e-02	9.61e-01	NA	NA	NA	NA	NA
CMC.BRAIN.RNASEQ	./WEIGHTS//CMC.BRAIN.RNASEQ/CMC.USP33.wgt.RDat	USP33	1	7.82e+07	7.82e+07	0.03867	rs6675105	-2.56	rs6603956	2.20e-02	4.37	-1.184	455	455	blup	1.89e-02	2.00e-03	-1.46e+00	1.45e-01	NA	NA	NA	NA	NA
CMC.BRAIN.RNASEQ	./WEIGHTS//CMC.BRAIN.RNASEQ/CMC.USP48.wgt.RDat	USP48	1	2.20e+07	2.21e+07	0.06112	rs7521902	3.73	rs829396	2.90e-04	3.88	-0.506	535	535	blup	2.29e-02	7.35e-04	-7.88e-02	9.37e-01	NA	NA	NA	NA	NA
CMC.BRAIN.RNASEQ	./WEIGHTS//CMC.BRAIN.RNASEQ/CMC.VAMP4.wgt.RDat	VAMP4	1	1.72e+08	1.72e+08	0.15151	rs10489247	3.44	rs10913578	1.57e-01	-8.88	-2.612	537	17	enet	1.67e-01	7.05e-20	2.47e+00	1.35e-02	NA	NA	NA	NA	NA
CMC.BRAIN.RNASEQ	./WEIGHTS//CMC.BRAIN.RNASEQ/CMC.VANGL1.wgt.RDat	VANGL1	1	1.16e+08	1.16e+08	0.04915	rs11578967	-3.23	rs3010396	1.76e-02	4.20	1.597	556	6	lasso	2.17e-02	9.86e-04	2.19e+00	2.83e-02	NA	NA	NA	NA	NA
CMC.BRAIN.RNASEQ	./WEIGHTS//CMC.BRAIN.RNASEQ/CMC.VASH2.wgt.RDat	VASH2	1	2.13e+08	2.13e+08	0.06825	rs1105899	3.20	rs3002284	2.19e-02	4.50	-1.271	440	5	lasso	4.96e-02	1.04e-06	7.01e-01	4.83e-01	NA	NA	NA	NA	NA
CMC.BRAIN.RNASEQ	./WEIGHTS//CMC.BRAIN.RNASEQ/CMC.VAV3.wgt.RDat	VAV3	1	1.08e+08	1.09e+08	0.08933	rs12116716	-3.39	rs2000259	2.62e-02	-4.44	-0.541	643	24	enet	4.94e-02	1.10e-06	-7.42e-01	4.58e-01	NA	NA	NA	NA	NA
CMC.BRAIN.RNASEQ	./WEIGHTS//CMC.BRAIN.RNASEQ/CMC.WARS2.wgt.RDat	WARS2	1	1.20e+08	1.20e+08	0.13832	rs11590559	-4.05	rs2645303	1.23e-01	-7.60	-1.628	457	2	lasso	1.30e-01	1.54e-15	1.44e+00	1.50e-01	NA	NA	NA	NA	NA
CMC.BRAIN.RNASEQ	./WEIGHTS//CMC.BRAIN.RNASEQ/CMC.WDR63.wgt.RDat	WDR63	1	8.55e+07	8.56e+07	0.13417	rs4556376	-2.46	rs10873679	8.09e-02	-6.77	0.346	619	5	lasso	9.97e-02	3.84e-12	-3.98e-01	6.90e-01	NA	NA	NA	NA	NA
CMC.BRAIN.RNASEQ	./WEIGHTS//CMC.BRAIN.RNASEQ/CMC.WDR64.wgt.RDat	WDR64	1	2.42e+08	2.42e+08	0.33703	rs12568965	-5.06	rs12133073	2.14e-01	9.89	-1.662	661	23	enet	2.60e-01	1.61e-31	-2.34e+00	1.92e-02	NA	NA	NA	NA	NA
CMC.BRAIN.RNASEQ	./WEIGHTS//CMC.BRAIN.RNASEQ/CMC.WDR65.wgt.RDat	WDR65	1	4.36e+07	4.37e+07	0.19913	rs11210776	3.76	rs603560	1.48e-01	-9.30	-1.227	476	476	blup	1.73e-01	1.43e-20	-3.23e-01	7.47e-01	NA	NA	NA	NA	NA
CMC.BRAIN.RNASEQ	./WEIGHTS//CMC.BRAIN.RNASEQ/CMC.WDR78.wgt.RDat	WDR78	1	6.73e+07	6.74e+07	0.12957	rs1325267	-3.09	rs1118392	1.45e-01	-8.24	-1.021	598	3	lasso	1.38e-01	1.69e-16	1.02e+00	3.07e-01	NA	NA	NA	NA	NA
CMC.BRAIN.RNASEQ	./WEIGHTS//CMC.BRAIN.RNASEQ/CMC.WNT2B.wgt.RDat	WNT2B	1	1.13e+08	1.13e+08	0.43156	rs17739321	-2.63	rs12049572	4.60e-01	14.61	1.271	410	44	enet	4.68e-01	7.45e-64	7.38e-01	4.61e-01	NA	NA	NA	NA	NA
CMC.BRAIN.RNASEQ	./WEIGHTS//CMC.BRAIN.RNASEQ/CMC.YY1AP1.wgt.RDat	YY1AP1	1	1.56e+08	1.56e+08	0.35343	rs4971059	-6.58	rs3738590	5.15e-01	15.31	-4.632	291	291	bslmm	5.18e-01	1.45e-73	-4.43e+00	9.32e-06	0.000	0.000	0.000	0.985	0.014
CMC.BRAIN.RNASEQ	./WEIGHTS//CMC.BRAIN.RNASEQ/CMC.ZBTB41.wgt.RDat	ZBTB41	1	1.97e+08	1.97e+08	0.08909	rs10801553	1.69	rs2336596	5.79e-03	4.39	0.228	276	33	enet	6.54e-02	2.07e-08	-7.21e-02	9.42e-01	NA	NA	NA	NA	NA
CMC.BRAIN.RNASEQ	./WEIGHTS//CMC.BRAIN.RNASEQ/CMC.ZBTB7B.wgt.RDat	ZBTB7B	1	1.55e+08	1.55e+08	0.06039	rs4971059	-6.58	rs10908453	1.02e-02	3.94	-0.769	388	388	bslmm	2.16e-02	9.97e-04	4.94e-01	6.21e-01	NA	NA	NA	NA	NA
CMC.BRAIN.RNASEQ	./WEIGHTS//CMC.BRAIN.RNASEQ/CMC.ZCCHC11.wgt.RDat	ZCCHC11	1	5.29e+07	5.30e+07	0.03631	rs34521609	-3.01	rs17364517	1.91e-02	4.17	0.797	292	21	enet	2.72e-02	2.54e-04	1.29e+00	1.97e-01	NA	NA	NA	NA	NA
CMC.BRAIN.RNASEQ	./WEIGHTS//CMC.BRAIN.RNASEQ/CMC.ZMYND12.wgt.RDat	ZMYND12	1	4.29e+07	4.29e+07	0.13875	rs12045479	3.73	rs10493108	1.45e-01	-8.23	-0.620	353	22	enet	1.52e-01	5.08e-18	9.70e-01	3.32e-01	NA	NA	NA	NA	NA
CMC.BRAIN.RNASEQ	./WEIGHTS//CMC.BRAIN.RNASEQ/CMC.ZNF124.wgt.RDat	ZNF124	1	2.47e+08	2.47e+08	0.53187	rs2000127	3.03	rs10924924	4.90e-01	-14.97	-0.894	484	6	lasso	4.95e-01	5.87e-69	8.73e-01	3.82e-01	NA	NA	NA	NA	NA
CMC.BRAIN.RNASEQ	./WEIGHTS//CMC.BRAIN.RNASEQ/CMC.ZNF362.wgt.RDat	ZNF362	1	3.37e+07	3.38e+07	0.04906	rs16835408	-3.91	rs6679416	6.17e-02	5.48	0.013	434	1	lasso	5.58e-02	2.23e-07	1.30e-02	9.90e-01	NA	NA	NA	NA	NA
CMC.BRAIN.RNASEQ	./WEIGHTS//CMC.BRAIN.RNASEQ/CMC.ZNF593.wgt.RDat	ZNF593	1	2.65e+07	2.65e+07	0.25209	rs12138368	2.93	rs12145714	2.08e-01	9.75	1.405	440	4	lasso	2.54e-01	8.96e-31	8.56e-01	3.92e-01	NA	NA	NA	NA	NA
CMC.BRAIN.RNASEQ	./WEIGHTS//CMC.BRAIN.RNASEQ/CMC.ZNF669.wgt.RDat	ZNF669	1	2.47e+08	2.47e+08	0.18682	rs2000127	3.03	rs2270616	2.26e-01	10.16	-0.009	469	469	bslmm	2.19e-01	3.78e-26	-2.42e-01	8.09e-01	NA	NA	NA	NA	NA
CMC.BRAIN.RNASEQ	./WEIGHTS//CMC.BRAIN.RNASEQ/CMC.ZNF670.wgt.RDat	ZNF670	1	2.47e+08	2.47e+08	0.30649	rs2000127	3.03	rs10924897	3.67e-01	-12.92	1.382	478	11	lasso	4.10e-01	1.15e-53	-1.17e+00	2.41e-01	NA	NA	NA	NA	NA
CMC.BRAIN.RNASEQ	./WEIGHTS//CMC.BRAIN.RNASEQ/CMC.ZNF678.wgt.RDat	ZNF678	1	2.28e+08	2.28e+08	0.08149	rs4653789	3.00	rs1060295	-2.03e-03	-3.48	0.150	449	449	bslmm	1.63e-02	3.77e-03	7.81e-01	4.35e-01	NA	NA	NA	NA	NA
CMC.BRAIN.RNASEQ	./WEIGHTS//CMC.BRAIN.RNASEQ/CMC.ZNF695.wgt.RDat	ZNF695	1	2.47e+08	2.47e+08	0.18398	rs2000127	3.03	rs10924897	1.58e-01	-8.61	1.382	489	8	lasso	1.50e-01	8.15e-18	-1.50e+00	1.34e-01	NA	NA	NA	NA	NA
CMC.BRAIN.RNASEQ	./WEIGHTS//CMC.BRAIN.RNASEQ/CMC.ZNF697.wgt.RDat	ZNF697	1	1.20e+08	1.20e+08	0.10955	rs666930	5.46	rs10754411	5.84e-02	-6.11	0.111	374	3	lasso	7.63e-02	1.39e-09	5.07e-01	6.12e-01	NA	NA	NA	NA	NA
CMC.BRAIN.RNASEQ	./WEIGHTS//CMC.BRAIN.RNASEQ/CMC.ZNHIT6.wgt.RDat	ZNHIT6	1	8.61e+07	8.62e+07	0.04741	rs6682503	-2.65	rs313710	6.52e-03	-3.94	0.362	552	552	bslmm	9.92e-03	1.92e-02	-8.09e-01	4.18e-01	NA	NA	NA	NA	NA
CMC.BRAIN.RNASEQ	./WEIGHTS//CMC.BRAIN.RNASEQ/CMC.ZSWIM5.wgt.RDat	ZSWIM5	1	4.55e+07	4.57e+07	0.07225	rs12049503	4.99	rs4660834	9.08e-03	4.55	-0.723	383	383	bslmm	3.84e-02	1.60e-05	2.55e+00	1.07e-02	NA	NA	NA	NA	NA
CMC.BRAIN.RNASEQ	./WEIGHTS//CMC.BRAIN.RNASEQ/CMC.ZYG11B.wgt.RDat	ZYG11B	1	5.32e+07	5.33e+07	0.04372	rs1288347	-3.06	rs7523761	4.42e-02	5.58	-0.247	414	4	lasso	3.59e-02	3.00e-05	-2.34e-01	8.15e-01	NA	NA	NA	NA	NA
GTEx.Adipose_Subcutaneous	./WEIGHTS//GTEx.Adipose_Subcutaneous/GTEx.Adipose_Subcutaneous.ENSG00000000971.11.CFH.wgt.RDat	CFH	1	1.97e+08	1.97e+08	0.09748	rs1925324	2.77	rs1538687	3.36e-02	4.83	0.004	269	25	enet	2.83e-02	2.10e-03	-5.06e-01	6.13e-01	NA	NA	NA	NA	NA
GTEx.Adipose_Subcutaneous	./WEIGHTS//GTEx.Adipose_Subcutaneous/GTEx.Adipose_Subcutaneous.ENSG00000001460.13.STPG1.wgt.RDat	STPG1	1	2.47e+07	2.47e+07	0.24884	rs4649033	-3.73	rs2281188	1.01e-01	7.39	-0.329	422	23	enet	2.32e-01	7.59e-19	-6.94e-02	9.45e-01	NA	NA	NA	NA	NA
GTEx.Adipose_Subcutaneous	./WEIGHTS//GTEx.Adipose_Subcutaneous/GTEx.Adipose_Subcutaneous.ENSG00000001461.12.NIPAL3.wgt.RDat	NIPAL3	1	2.47e+07	2.48e+07	0.09274	rs4649033	-3.73	rs519782	5.70e-02	-4.89	-0.557	431	2	lasso	4.27e-02	2.00e-04	6.60e-01	5.09e-01	NA	NA	NA	NA	NA
GTEx.Adipose_Subcutaneous	./WEIGHTS//GTEx.Adipose_Subcutaneous/GTEx.Adipose_Subcutaneous.ENSG00000007341.14.ST7L.wgt.RDat	ST7L	1	1.13e+08	1.13e+08	0.27178	rs11102493	-2.50	rs7554916	3.22e-01	10.21	0.493	375	17	enet	3.36e-01	2.59e-28	4.85e-01	6.27e-01	NA	NA	NA	NA	NA
GTEx.Adipose_Subcutaneous	./WEIGHTS//GTEx.Adipose_Subcutaneous/GTEx.Adipose_Subcutaneous.ENSG00000008130.11.NADK.wgt.RDat	NADK	1	1.68e+06	1.71e+06	0.06434	rs3855955	-2.96	rs9970652	4.07e-02	4.95	0.241	276	3	lasso	4.07e-02	2.74e-04	2.42e-01	8.09e-01	NA	NA	NA	NA	NA
GTEx.Adipose_Subcutaneous	./WEIGHTS//GTEx.Adipose_Subcutaneous/GTEx.Adipose_Subcutaneous.ENSG00000009724.12.MASP2.wgt.RDat	MASP2	1	1.11e+07	1.11e+07	0.09944	rs12375	9.24	rs7556039	6.05e-02	4.83	0.562	360	2	lasso	3.36e-02	8.81e-04	5.87e-01	5.57e-01	NA	NA	NA	NA	NA
GTEx.Adipose_Subcutaneous	./WEIGHTS//GTEx.Adipose_Subcutaneous/GTEx.Adipose_Subcutaneous.ENSG00000010803.12.SCMH1.wgt.RDat	SCMH1	1	4.15e+07	4.17e+07	0.09344	rs7548872	5.40	rs11579485	8.51e-02	5.99	-2.573	503	8	enet	8.04e-02	4.00e-07	-2.52e+00	1.16e-02	NA	NA	NA	NA	NA
GTEx.Adipose_Subcutaneous	./WEIGHTS//GTEx.Adipose_Subcutaneous/GTEx.Adipose_Subcutaneous.ENSG00000014914.15.MTMR11.wgt.RDat	MTMR11	1	1.50e+08	1.50e+08	0.07543	rs11205303	-7.72	rs4926400	4.33e-02	4.79	3.833	130	4	lasso	5.33e-02	3.47e-05	4.01e+00	6.20e-05	NA	NA	NA	NA	NA
GTEx.Adipose_Subcutaneous	./WEIGHTS//GTEx.Adipose_Subcutaneous/GTEx.Adipose_Subcutaneous.ENSG00000041988.11.THAP3.wgt.RDat	THAP3	1	6.68e+06	6.69e+06	0.17908	rs2247392	3.34	rs12127219	2.12e-01	8.03	-0.289	423	5	lasso	2.16e-01	1.62e-17	-4.17e-01	6.76e-01	NA	NA	NA	NA	NA
GTEx.Adipose_Subcutaneous	./WEIGHTS//GTEx.Adipose_Subcutaneous/GTEx.Adipose_Subcutaneous.ENSG00000043514.11.TRIT1.wgt.RDat	TRIT1	1	4.03e+07	4.03e+07	0.34236	rs7515857	-4.20	rs12123609	9.60e-02	-6.14	1.096	392	9	lasso	1.41e-01	1.45e-11	-8.83e-01	3.77e-01	NA	NA	NA	NA	NA
GTEx.Adipose_Subcutaneous	./WEIGHTS//GTEx.Adipose_Subcutaneous/GTEx.Adipose_Subcutaneous.ENSG00000049239.8.H6PD.wgt.RDat	H6PD	1	9.29e+06	9.33e+06	0.27698	rs12565639	3.12	rs2268169	6.99e-02	5.18	0.176	422	20	enet	1.49e-01	3.32e-12	-1.44e+00	1.50e-01	NA	NA	NA	NA	NA
GTEx.Adipose_Subcutaneous	./WEIGHTS//GTEx.Adipose_Subcutaneous/GTEx.Adipose_Subcutaneous.ENSG00000053372.4.MRTO4.wgt.RDat	MRTO4	1	1.96e+07	1.96e+07	0.20576	rs1266444	3.71	rs10917275	3.55e-02	-4.84	-0.820	492	38	enet	1.06e-01	5.79e-09	-5.95e-01	5.52e-01	NA	NA	NA	NA	NA
GTEx.Adipose_Subcutaneous	./WEIGHTS//GTEx.Adipose_Subcutaneous/GTEx.Adipose_Subcutaneous.ENSG00000054282.11.SDCCAG8.wgt.RDat	SDCCAG8	1	2.43e+08	2.44e+08	0.17931	rs472967	-4.05	rs2275154	1.02e-01	6.75	-2.635	349	25	enet	1.14e-01	1.37e-09	-2.13e+00	3.34e-02	NA	NA	NA	NA	NA
GTEx.Adipose_Subcutaneous	./WEIGHTS//GTEx.Adipose_Subcutaneous/GTEx.Adipose_Subcutaneous.ENSG00000057757.5.PITHD1.wgt.RDat	PITHD1	1	2.41e+07	2.41e+07	0.04919	rs12070291	-3.45	rs7514394	4.14e-02	-4.74	-0.278	353	8	enet	4.83e-02	7.92e-05	1.44e-01	8.86e-01	NA	NA	NA	NA	NA
GTEx.Adipose_Subcutaneous	./WEIGHTS//GTEx.Adipose_Subcutaneous/GTEx.Adipose_Subcutaneous.ENSG00000058085.10.LAMC2.wgt.RDat	LAMC2	1	1.83e+08	1.83e+08	0.14638	rs10911167	3.24	rs2276543	1.66e-01	7.18	1.622	461	3	lasso	1.37e-01	2.70e-11	1.54e+00	1.24e-01	NA	NA	NA	NA	NA
GTEx.Adipose_Subcutaneous	./WEIGHTS//GTEx.Adipose_Subcutaneous/GTEx.Adipose_Subcutaneous.ENSG00000058453.12.CROCC.wgt.RDat	CROCC	1	1.71e+07	1.73e+07	0.17786	rs2883272	4.97	rs7531163	1.46e-01	7.48	1.498	408	24	enet	1.88e-01	2.95e-15	2.14e+00	3.26e-02	NA	NA	NA	NA	NA
GTEx.Adipose_Subcutaneous	./WEIGHTS//GTEx.Adipose_Subcutaneous/GTEx.Adipose_Subcutaneous.ENSG00000058668.10.ATP2B4.wgt.RDat	ATP2B4	1	2.04e+08	2.04e+08	0.16411	rs6658514	-6.36	rs3766554	-3.16e-03	3.33	-1.233	561	30	enet	-2.18e-03	5.51e-01	1.09e+00	2.75e-01	NA	NA	NA	NA	NA
GTEx.Adipose_Subcutaneous	./WEIGHTS//GTEx.Adipose_Subcutaneous/GTEx.Adipose_Subcutaneous.ENSG00000060642.6.PIGV.wgt.RDat	PIGV	1	2.71e+07	2.71e+07	0.04479	rs4970516	-3.53	rs12748152	3.93e-02	-4.38	-2.251	285	6	lasso	2.71e-02	2.58e-03	1.98e+00	4.77e-02	NA	NA	NA	NA	NA
GTEx.Adipose_Subcutaneous	./WEIGHTS//GTEx.Adipose_Subcutaneous/GTEx.Adipose_Subcutaneous.ENSG00000060656.15.PTPRU.wgt.RDat	PTPRU	1	2.96e+07	2.97e+07	0.07816	rs166604	2.58	rs157208	4.28e-02	4.34	-1.997	390	16	enet	3.65e-02	5.48e-04	-1.81e+00	7.02e-02	NA	NA	NA	NA	NA
GTEx.Adipose_Subcutaneous	./WEIGHTS//GTEx.Adipose_Subcutaneous/GTEx.Adipose_Subcutaneous.ENSG00000064703.7.DDX20.wgt.RDat	DDX20	1	1.12e+08	1.12e+08	0.10477	rs7556364	-2.69	rs197411	2.71e-02	4.79	-1.408	667	7	lasso	3.82e-02	4.14e-04	-1.25e+00	2.10e-01	NA	NA	NA	NA	NA
GTEx.Adipose_Subcutaneous	./WEIGHTS//GTEx.Adipose_Subcutaneous/GTEx.Adipose_Subcutaneous.ENSG00000066056.9.TIE1.wgt.RDat	TIE1	1	4.38e+07	4.38e+07	0.10454	rs11210776	3.76	rs3768046	5.39e-02	-5.51	-1.123	462	3	lasso	5.19e-02	4.37e-05	1.10e+00	2.69e-01	NA	NA	NA	NA	NA
GTEx.Adipose_Subcutaneous	./WEIGHTS//GTEx.Adipose_Subcutaneous/GTEx.Adipose_Subcutaneous.ENSG00000066136.15.NFYC.wgt.RDat	NFYC	1	4.12e+07	4.12e+07	0.07216	rs6600358	4.74	rs556875	7.74e-02	-4.98	-2.532	426	1	lasso	6.88e-02	2.74e-06	2.53e+00	1.13e-02	NA	NA	NA	NA	NA
GTEx.Adipose_Subcutaneous	./WEIGHTS//GTEx.Adipose_Subcutaneous/GTEx.Adipose_Subcutaneous.ENSG00000066185.8.ZMYND12.wgt.RDat	ZMYND12	1	4.29e+07	4.29e+07	0.09067	rs12045479	3.73	rs7411957	6.91e-02	-4.69	-0.602	335	5	lasso	6.37e-02	6.36e-06	1.07e+00	2.85e-01	NA	NA	NA	NA	NA
GTEx.Adipose_Subcutaneous	./WEIGHTS//GTEx.Adipose_Subcutaneous/GTEx.Adipose_Subcutaneous.ENSG00000067208.10.EVI5.wgt.RDat	EVI5	1	9.30e+07	9.33e+07	0.09032	rs2046616	-2.63	rs6698233	7.20e-02	5.92	1.251	344	3	lasso	8.76e-02	1.22e-07	1.07e+00	2.83e-01	NA	NA	NA	NA	NA
GTEx.Adipose_Subcutaneous	./WEIGHTS//GTEx.Adipose_Subcutaneous/GTEx.Adipose_Subcutaneous.ENSG00000067533.5.RRP15.wgt.RDat	RRP15	1	2.18e+08	2.19e+08	0.23676	rs12742498	3.88	rs10495098	1.42e-01	7.05	1.344	493	2	lasso	1.23e-01	3.21e-10	1.27e+00	2.06e-01	NA	NA	NA	NA	NA
GTEx.Adipose_Subcutaneous	./WEIGHTS//GTEx.Adipose_Subcutaneous/GTEx.Adipose_Subcutaneous.ENSG00000069275.12.NUCKS1.wgt.RDat	NUCKS1	1	2.06e+08	2.06e+08	0.10512	rs6593954	3.14	rs823130	1.03e-01	-5.62	1.632	407	3	lasso	7.53e-02	9.43e-07	-1.63e+00	1.04e-01	NA	NA	NA	NA	NA
GTEx.Adipose_Subcutaneous	./WEIGHTS//GTEx.Adipose_Subcutaneous/GTEx.Adipose_Subcutaneous.ENSG00000072694.14.FCGR2B.wgt.RDat	FCGR2B	1	1.62e+08	1.62e+08	0.08927	rs885092	-3.54	rs10917688	1.82e-02	-4.07	0.648	497	7	lasso	3.89e-03	1.43e-01	-1.42e-01	8.87e-01	NA	NA	NA	NA	NA
GTEx.Adipose_Subcutaneous	./WEIGHTS//GTEx.Adipose_Subcutaneous/GTEx.Adipose_Subcutaneous.ENSG00000078618.15.NRD1.wgt.RDat	NRD1	1	5.23e+07	5.23e+07	0.16909	rs7553078	-3.54	rs2842581	3.82e-02	4.79	-1.667	220	4	lasso	5.14e-02	4.78e-05	-8.74e-01	3.82e-01	NA	NA	NA	NA	NA
GTEx.Adipose_Subcutaneous	./WEIGHTS//GTEx.Adipose_Subcutaneous/GTEx.Adipose_Subcutaneous.ENSG00000084072.12.PPIE.wgt.RDat	PPIE	1	4.02e+07	4.02e+07	0.57755	rs7515857	-4.20	rs10888958	5.91e-01	13.30	-1.166	403	5	lasso	5.99e-01	1.22e-60	-1.11e+00	2.68e-01	NA	NA	NA	NA	NA
GTEx.Adipose_Subcutaneous	./WEIGHTS//GTEx.Adipose_Subcutaneous/GTEx.Adipose_Subcutaneous.ENSG00000084636.13.COL16A1.wgt.RDat	COL16A1	1	3.21e+07	3.22e+07	0.16772	rs10493050	3.00	rs3862892	3.56e-02	-3.95	-1.266	343	3	lasso	1.97e-02	8.81e-03	2.21e+00	2.73e-02	NA	NA	NA	NA	NA
GTEx.Adipose_Subcutaneous	./WEIGHTS//GTEx.Adipose_Subcutaneous/GTEx.Adipose_Subcutaneous.ENSG00000085465.11.OVGP1.wgt.RDat	OVGP1	1	1.12e+08	1.12e+08	0.07447	rs7556364	-2.69	rs1264894	8.51e-02	-5.55	-1.318	592	1	lasso	6.73e-02	3.51e-06	1.32e+00	1.88e-01	NA	NA	NA	NA	NA
GTEx.Adipose_Subcutaneous	./WEIGHTS//GTEx.Adipose_Subcutaneous/GTEx.Adipose_Subcutaneous.ENSG00000085832.12.EPS15.wgt.RDat	EPS15	1	5.18e+07	5.20e+07	0.58804	rs2487824	-5.27	rs2185592	4.01e-01	11.01	0.070	228	2	lasso	3.99e-01	9.89e-35	2.99e-02	9.76e-01	NA	NA	NA	NA	NA
GTEx.Adipose_Subcutaneous	./WEIGHTS//GTEx.Adipose_Subcutaneous/GTEx.Adipose_Subcutaneous.ENSG00000086015.16.MAST2.wgt.RDat	MAST2	1	4.63e+07	4.65e+07	0.09468	rs1707302	5.54	rs6666743	8.54e-02	5.83	-2.213	391	4	lasso	8.31e-02	2.59e-07	-1.58e+00	1.14e-01	NA	NA	NA	NA	NA
GTEx.Adipose_Subcutaneous	./WEIGHTS//GTEx.Adipose_Subcutaneous/GTEx.Adipose_Subcutaneous.ENSG00000088280.14.ASAP3.wgt.RDat	ASAP3	1	2.38e+07	2.38e+07	0.09125	rs760607	-3.26	rs1555024	7.29e-02	-4.84	1.610	308	3	lasso	6.38e-02	6.23e-06	-1.49e+00	1.37e-01	NA	NA	NA	NA	NA
GTEx.Adipose_Subcutaneous	./WEIGHTS//GTEx.Adipose_Subcutaneous/GTEx.Adipose_Subcutaneous.ENSG00000090432.5.MUL1.wgt.RDat	MUL1	1	2.08e+07	2.08e+07	0.28407	rs12026680	3.20	rs12724366	1.92e-01	7.61	1.260	491	7	lasso	2.22e-01	5.08e-18	1.94e+00	5.24e-02	NA	NA	NA	NA	NA
GTEx.Adipose_Subcutaneous	./WEIGHTS//GTEx.Adipose_Subcutaneous/GTEx.Adipose_Subcutaneous.ENSG00000090621.9.PABPC4.wgt.RDat	PABPC4	1	4.00e+07	4.00e+07	0.15283	rs7515857	-4.20	rs3916164	4.22e-02	-5.00	-2.337	386	8	lasso	3.96e-02	3.31e-04	2.09e+00	3.64e-02	NA	NA	NA	NA	NA
GTEx.Adipose_Subcutaneous	./WEIGHTS//GTEx.Adipose_Subcutaneous/GTEx.Adipose_Subcutaneous.ENSG00000094963.9.FMO2.wgt.RDat	FMO2	1	1.71e+08	1.71e+08	0.19587	rs10913129	3.18	rs2020870	3.25e-02	-4.22	-1.278	547	12	lasso	1.13e-01	1.82e-09	2.42e-01	8.09e-01	NA	NA	NA	NA	NA
GTEx.Adipose_Subcutaneous	./WEIGHTS//GTEx.Adipose_Subcutaneous/GTEx.Adipose_Subcutaneous.ENSG00000097021.15.ACOT7.wgt.RDat	ACOT7	1	6.32e+06	6.45e+06	0.17187	rs2247392	3.34	rs9662106	1.56e-01	6.94	1.671	476	3	lasso	1.56e-01	9.56e-13	1.82e+00	6.90e-02	NA	NA	NA	NA	NA
GTEx.Adipose_Subcutaneous	./WEIGHTS//GTEx.Adipose_Subcutaneous/GTEx.Adipose_Subcutaneous.ENSG00000116151.9.MORN1.wgt.RDat	MORN1	1	2.25e+06	2.32e+06	0.20176	rs12045693	2.87	rs7545940	1.65e-01	-7.35	-0.234	348	4	lasso	1.67e-01	1.28e-13	1.09e-01	9.13e-01	NA	NA	NA	NA	NA
GTEx.Adipose_Subcutaneous	./WEIGHTS//GTEx.Adipose_Subcutaneous/GTEx.Adipose_Subcutaneous.ENSG00000116157.5.GPX7.wgt.RDat	GPX7	1	5.31e+07	5.31e+07	0.34469	rs34521609	-3.01	rs835341	3.32e-01	10.12	1.845	295	6	lasso	3.48e-01	1.93e-29	1.60e+00	1.09e-01	NA	NA	NA	NA	NA
GTEx.Adipose_Subcutaneous	./WEIGHTS//GTEx.Adipose_Subcutaneous/GTEx.Adipose_Subcutaneous.ENSG00000116191.13.RALGPS2.wgt.RDat	RALGPS2	1	1.79e+08	1.79e+08	0.19795	rs4652367	-2.40	rs2988259	1.40e-01	6.61	-0.005	461	5	lasso	1.33e-01	5.84e-11	-1.37e-01	8.91e-01	NA	NA	NA	NA	NA
GTEx.Adipose_Subcutaneous	./WEIGHTS//GTEx.Adipose_Subcutaneous/GTEx.Adipose_Subcutaneous.ENSG00000116198.8.CEP104.wgt.RDat	CEP104	1	3.73e+06	3.77e+06	0.23815	rs35383955	-2.72	rs2154068	2.23e-01	8.27	0.517	458	4	lasso	2.29e-01	1.22e-18	1.84e-02	9.85e-01	NA	NA	NA	NA	NA
GTEx.Adipose_Subcutaneous	./WEIGHTS//GTEx.Adipose_Subcutaneous/GTEx.Adipose_Subcutaneous.ENSG00000116213.11.WRAP73.wgt.RDat	WRAP73	1	3.55e+06	3.57e+06	0.30607	rs35383955	-2.72	rs12408890	1.15e-01	-6.83	1.647	437	22	enet	2.09e-01	6.03e-17	-1.40e+00	1.62e-01	NA	NA	NA	NA	NA
GTEx.Adipose_Subcutaneous	./WEIGHTS//GTEx.Adipose_Subcutaneous/GTEx.Adipose_Subcutaneous.ENSG00000116396.9.KCNC4.wgt.RDat	KCNC4	1	1.11e+08	1.11e+08	0.08518	rs343777	3.82	rs1323724	9.97e-02	-5.56	0.604	589	4	lasso	9.34e-02	4.58e-08	-3.67e-01	7.13e-01	NA	NA	NA	NA	NA
GTEx.Adipose_Subcutaneous	./WEIGHTS//GTEx.Adipose_Subcutaneous/GTEx.Adipose_Subcutaneous.ENSG00000116406.14.EDEM3.wgt.RDat	EDEM3	1	1.85e+08	1.85e+08	0.15230	rs16823421	-2.45	rs2333716	1.33e-01	-6.81	-0.069	453	3	lasso	1.29e-01	1.02e-10	1.70e-02	9.86e-01	NA	NA	NA	NA	NA
GTEx.Adipose_Subcutaneous	./WEIGHTS//GTEx.Adipose_Subcutaneous/GTEx.Adipose_Subcutaneous.ENSG00000116473.10.RAP1A.wgt.RDat	RAP1A	1	1.12e+08	1.12e+08	0.17050	rs7556364	-2.69	rs6573	1.53e-01	-7.06	-0.487	738	4	lasso	1.42e-01	1.17e-11	5.83e-01	5.60e-01	NA	NA	NA	NA	NA
GTEx.Adipose_Subcutaneous	./WEIGHTS//GTEx.Adipose_Subcutaneous/GTEx.Adipose_Subcutaneous.ENSG00000116489.8.CAPZA1.wgt.RDat	CAPZA1	1	1.13e+08	1.13e+08	0.08545	rs11102493	-2.50	rs2999155	6.38e-02	4.94	0.415	329	3	lasso	5.11e-02	5.01e-05	4.62e-01	6.44e-01	NA	NA	NA	NA	NA
GTEx.Adipose_Subcutaneous	./WEIGHTS//GTEx.Adipose_Subcutaneous/GTEx.Adipose_Subcutaneous.ENSG00000116667.8.C1orf21.wgt.RDat	C1orf21	1	1.84e+08	1.85e+08	0.17328	rs11549003	-4.10	rs6696816	1.43e-01	6.76	1.100	569	1	lasso	1.27e-01	1.48e-10	1.10e+00	2.71e-01	NA	NA	NA	NA	NA
GTEx.Adipose_Subcutaneous	./WEIGHTS//GTEx.Adipose_Subcutaneous/GTEx.Adipose_Subcutaneous.ENSG00000116688.12.MFN2.wgt.RDat	MFN2	1	1.20e+07	1.21e+07	0.18277	rs1208984	-3.31	rs7550536	1.20e-01	6.28	1.052	428	5	lasso	1.21e-01	4.57e-10	8.68e-01	3.85e-01	NA	NA	NA	NA	NA
GTEx.Adipose_Subcutaneous	./WEIGHTS//GTEx.Adipose_Subcutaneous/GTEx.Adipose_Subcutaneous.ENSG00000116698.16.SMG7.wgt.RDat	SMG7	1	1.83e+08	1.84e+08	0.14563	rs11549003	-4.10	rs6662844	4.00e-02	-3.94	-0.386	573	2	lasso	1.61e-02	1.62e-02	2.28e-01	8.20e-01	NA	NA	NA	NA	NA
GTEx.Adipose_Subcutaneous	./WEIGHTS//GTEx.Adipose_Subcutaneous/GTEx.Adipose_Subcutaneous.ENSG00000116791.9.CRYZ.wgt.RDat	CRYZ	1	7.52e+07	7.52e+07	0.64447	rs696691	2.98	rs277375	3.08e-01	9.64	-0.305	386	13	lasso	4.74e-01	3.12e-43	-6.15e-01	5.39e-01	NA	NA	NA	NA	NA
GTEx.Adipose_Subcutaneous	./WEIGHTS//GTEx.Adipose_Subcutaneous/GTEx.Adipose_Subcutaneous.ENSG00000116857.12.TMEM9.wgt.RDat	TMEM9	1	2.01e+08	2.01e+08	0.25183	rs12134525	-4.86	rs7542768	2.52e-01	8.74	1.026	661	2	lasso	2.47e-01	3.74e-20	1.03e+00	3.05e-01	NA	NA	NA	NA	NA
GTEx.Adipose_Subcutaneous	./WEIGHTS//GTEx.Adipose_Subcutaneous/GTEx.Adipose_Subcutaneous.ENSG00000116874.7.WARS2.wgt.RDat	WARS2	1	1.20e+08	1.20e+08	0.39637	rs11590559	-4.05	rs2645303	3.49e-01	-10.69	-1.628	448	34	enet	4.75e-01	2.32e-43	9.93e-01	3.21e-01	NA	NA	NA	NA	NA
GTEx.Adipose_Subcutaneous	./WEIGHTS//GTEx.Adipose_Subcutaneous/GTEx.Adipose_Subcutaneous.ENSG00000116898.7.MRPS15.wgt.RDat	MRPS15	1	3.69e+07	3.69e+07	0.10663	rs4652902	-2.94	rs946680	7.19e-03	3.54	-1.912	367	19	enet	1.98e-02	8.72e-03	-6.82e-01	4.95e-01	NA	NA	NA	NA	NA
GTEx.Adipose_Subcutaneous	./WEIGHTS//GTEx.Adipose_Subcutaneous/GTEx.Adipose_Subcutaneous.ENSG00000116906.7.GNPAT.wgt.RDat	GNPAT	1	2.31e+08	2.31e+08	0.17662	rs4658925	3.68	rs3767758	1.85e-01	8.02	-1.789	487	9	lasso	1.93e-01	1.15e-15	-1.90e+00	5.68e-02	NA	NA	NA	NA	NA
GTEx.Adipose_Subcutaneous	./WEIGHTS//GTEx.Adipose_Subcutaneous/GTEx.Adipose_Subcutaneous.ENSG00000116957.8.TBCE.wgt.RDat	TBCE	1	2.36e+08	2.36e+08	0.12431	rs16844196	3.02	rs12405889	9.59e-02	5.52	0.936	360	2	lasso	8.31e-02	2.59e-07	9.40e-01	3.47e-01	NA	NA	NA	NA	NA
GTEx.Adipose_Subcutaneous	./WEIGHTS//GTEx.Adipose_Subcutaneous/GTEx.Adipose_Subcutaneous.ENSG00000117151.8.CTBS.wgt.RDat	CTBS	1	8.50e+07	8.50e+07	0.11593	rs1770561	2.42	rs2911602	3.37e-02	5.39	-0.088	544	15	enet	5.69e-02	1.94e-05	-8.77e-01	3.80e-01	NA	NA	NA	NA	NA
GTEx.Adipose_Subcutaneous	./WEIGHTS//GTEx.Adipose_Subcutaneous/GTEx.Adipose_Subcutaneous.ENSG00000117174.6.ZNHIT6.wgt.RDat	ZNHIT6	1	8.61e+07	8.62e+07	0.13464	rs6682503	-2.65	rs1764285	7.78e-02	-5.79	0.316	543	8	lasso	9.23e-02	5.51e-08	-3.99e-01	6.90e-01	NA	NA	NA	NA	NA
GTEx.Adipose_Subcutaneous	./WEIGHTS//GTEx.Adipose_Subcutaneous/GTEx.Adipose_Subcutaneous.ENSG00000117226.7.GBP3.wgt.RDat	GBP3	1	8.95e+07	8.95e+07	0.49670	rs7534720	3.77	rs17433780	3.48e-01	-10.18	0.606	342	4	lasso	3.42e-01	7.96e-29	-4.91e-01	6.24e-01	NA	NA	NA	NA	NA
GTEx.Adipose_Subcutaneous	./WEIGHTS//GTEx.Adipose_Subcutaneous/GTEx.Adipose_Subcutaneous.ENSG00000117280.8.RAB7L1.wgt.RDat	RAB7L1	1	2.06e+08	2.06e+08	0.19556	rs6593954	3.14	rs947211	9.28e-02	-6.94	-1.396	391	4	lasso	1.83e-01	7.59e-15	1.58e+00	1.14e-01	NA	NA	NA	NA	NA
GTEx.Adipose_Subcutaneous	./WEIGHTS//GTEx.Adipose_Subcutaneous/GTEx.Adipose_Subcutaneous.ENSG00000117335.14.CD46.wgt.RDat	CD46	1	2.08e+08	2.08e+08	0.06946	rs2724379	5.22	rs2724374	5.12e-02	-5.04	0.888	494	3	lasso	3.42e-02	7.92e-04	-1.15e+00	2.52e-01	NA	NA	NA	NA	NA
GTEx.Adipose_Subcutaneous	./WEIGHTS//GTEx.Adipose_Subcutaneous/GTEx.Adipose_Subcutaneous.ENSG00000117450.9.PRDX1.wgt.RDat	PRDX1	1	4.60e+07	4.60e+07	0.07698	rs4660905	5.04	rs17522918	5.64e-02	-5.89	3.400	277	5	enet	9.61e-02	2.95e-08	-4.20e+00	2.66e-05	0.000	0.029	0.003	0.370	0.598
GTEx.Adipose_Subcutaneous	./WEIGHTS//GTEx.Adipose_Subcutaneous/GTEx.Adipose_Subcutaneous.ENSG00000117480.11.FAAH.wgt.RDat	FAAH	1	4.69e+07	4.69e+07	0.14225	rs1707302	5.54	rs7520850	7.01e-02	4.69	0.520	349	4	lasso	7.16e-02	1.74e-06	6.57e-01	5.11e-01	NA	NA	NA	NA	NA
GTEx.Adipose_Subcutaneous	./WEIGHTS//GTEx.Adipose_Subcutaneous/GTEx.Adipose_Subcutaneous.ENSG00000117481.6.NSUN4.wgt.RDat	NSUN4	1	4.68e+07	4.68e+07	0.11583	rs1707302	5.54	rs17357621	9.67e-02	-5.78	-4.482	369	25	enet	8.57e-02	1.67e-07	4.13e+00	3.67e-05	0.000	0.015	0.000	0.369	0.615
GTEx.Adipose_Subcutaneous	./WEIGHTS//GTEx.Adipose_Subcutaneous/GTEx.Adipose_Subcutaneous.ENSG00000117505.8.DR1.wgt.RDat	DR1	1	9.38e+07	9.38e+07	0.18198	rs11164921	-2.92	rs771472	1.37e-01	6.86	-0.483	300	6	lasso	1.22e-01	3.73e-10	-8.84e-01	3.77e-01	NA	NA	NA	NA	NA
GTEx.Adipose_Subcutaneous	./WEIGHTS//GTEx.Adipose_Subcutaneous/GTEx.Adipose_Subcutaneous.ENSG00000117528.7.ABCD3.wgt.RDat	ABCD3	1	9.49e+07	9.50e+07	0.19913	rs7540684	3.03	rs2147795	9.74e-02	5.89	1.536	601	6	lasso	9.19e-02	5.92e-08	1.91e+00	5.56e-02	NA	NA	NA	NA	NA
GTEx.Adipose_Subcutaneous	./WEIGHTS//GTEx.Adipose_Subcutaneous/GTEx.Adipose_Subcutaneous.ENSG00000117748.5.RPA2.wgt.RDat	RPA2	1	2.82e+07	2.82e+07	0.20531	rs4075401	-2.09	rs10902678	7.00e-02	5.43	1.310	252	12	enet	1.54e-01	1.48e-12	1.59e+00	1.13e-01	NA	NA	NA	NA	NA
GTEx.Adipose_Subcutaneous	./WEIGHTS//GTEx.Adipose_Subcutaneous/GTEx.Adipose_Subcutaneous.ENSG00000118197.9.DDX59.wgt.RDat	DDX59	1	2.01e+08	2.01e+08	0.32660	rs7531526	4.24	rs4437908	1.79e-01	-7.54	0.286	544	3	lasso	1.62e-01	3.48e-13	-1.75e-01	8.61e-01	NA	NA	NA	NA	NA
GTEx.Adipose_Subcutaneous	./WEIGHTS//GTEx.Adipose_Subcutaneous/GTEx.Adipose_Subcutaneous.ENSG00000118200.10.CAMSAP2.wgt.RDat	CAMSAP2	1	2.01e+08	2.01e+08	0.11695	rs7531526	4.24	rs3806358	8.67e-02	-5.26	-0.557	621	18	enet	3.87e-02	3.81e-04	1.16e-01	9.08e-01	NA	NA	NA	NA	NA
GTEx.Adipose_Subcutaneous	./WEIGHTS//GTEx.Adipose_Subcutaneous/GTEx.Adipose_Subcutaneous.ENSG00000118473.17.SGIP1.wgt.RDat	SGIP1	1	6.70e+07	6.72e+07	0.09433	rs1325267	-3.09	rs17129365	5.36e-03	-4.14	0.376	663	5	lasso	2.61e-02	3.03e-03	-5.44e-01	5.86e-01	NA	NA	NA	NA	NA
GTEx.Adipose_Subcutaneous	./WEIGHTS//GTEx.Adipose_Subcutaneous/GTEx.Adipose_Subcutaneous.ENSG00000121454.4.LHX4.wgt.RDat	LHX4	1	1.80e+08	1.80e+08	0.14868	rs2794961	3.24	rs3845397	1.08e-01	6.12	1.631	462	10	enet	9.03e-02	7.79e-08	1.55e+00	1.21e-01	NA	NA	NA	NA	NA
GTEx.Adipose_Subcutaneous	./WEIGHTS//GTEx.Adipose_Subcutaneous/GTEx.Adipose_Subcutaneous.ENSG00000122417.11.ODF2L.wgt.RDat	ODF2L	1	8.68e+07	8.69e+07	0.28607	rs6657426	3.15	rs7515651	2.30e-01	-8.31	-1.025	460	6	lasso	2.63e-01	1.69e-21	1.32e+00	1.86e-01	NA	NA	NA	NA	NA
GTEx.Adipose_Subcutaneous	./WEIGHTS//GTEx.Adipose_Subcutaneous/GTEx.Adipose_Subcutaneous.ENSG00000122477.8.LRRC39.wgt.RDat	LRRC39	1	1.01e+08	1.01e+08	0.10284	rs10875290	-4.64	rs12035706	9.49e-02	5.61	-0.258	435	3	lasso	8.86e-02	1.03e-07	3.97e-01	6.91e-01	NA	NA	NA	NA	NA
GTEx.Adipose_Subcutaneous	./WEIGHTS//GTEx.Adipose_Subcutaneous/GTEx.Adipose_Subcutaneous.ENSG00000122481.12.RWDD3.wgt.RDat	RWDD3	1	9.57e+07	9.57e+07	0.15012	rs11165283	-2.38	rs10157254	1.52e-02	4.69	0.484	491	14	enet	3.46e-02	7.46e-04	4.82e-01	6.30e-01	NA	NA	NA	NA	NA
GTEx.Adipose_Subcutaneous	./WEIGHTS//GTEx.Adipose_Subcutaneous/GTEx.Adipose_Subcutaneous.ENSG00000122483.13.CCDC18.wgt.RDat	CCDC18	1	9.36e+07	9.37e+07	0.06359	rs11164921	-2.92	rs771463	1.74e-03	-3.78	-0.519	306	6	lasso	1.46e-02	2.10e-02	1.06e+00	2.88e-01	NA	NA	NA	NA	NA
GTEx.Adipose_Subcutaneous	./WEIGHTS//GTEx.Adipose_Subcutaneous/GTEx.Adipose_Subcutaneous.ENSG00000122484.8.RPAP2.wgt.RDat	RPAP2	1	9.28e+07	9.29e+07	0.11668	rs284157	-3.46	rs12240065	1.62e-02	-4.31	0.159	327	8	lasso	4.00e-02	3.07e-04	1.23e-01	9.02e-01	NA	NA	NA	NA	NA
GTEx.Adipose_Subcutaneous	./WEIGHTS//GTEx.Adipose_Subcutaneous/GTEx.Adipose_Subcutaneous.ENSG00000125945.10.ZNF436.wgt.RDat	ZNF436	1	2.37e+07	2.37e+07	0.21508	rs760607	-3.26	rs3795308	1.62e-01	7.16	-0.183	305	1	lasso	1.51e-01	2.33e-12	-1.83e-01	8.55e-01	NA	NA	NA	NA	NA
GTEx.Adipose_Subcutaneous	./WEIGHTS//GTEx.Adipose_Subcutaneous/GTEx.Adipose_Subcutaneous.ENSG00000126088.8.UROD.wgt.RDat	UROD	1	4.55e+07	4.55e+07	0.25695	rs4484960	4.76	rs6678726	2.60e-01	-9.49	3.317	310	6	lasso	3.06e-01	1.84e-25	-3.26e+00	1.10e-03	NA	NA	NA	NA	NA
GTEx.Adipose_Subcutaneous	./WEIGHTS//GTEx.Adipose_Subcutaneous/GTEx.Adipose_Subcutaneous.ENSG00000126091.15.ST3GAL3.wgt.RDat	ST3GAL3	1	4.42e+07	4.44e+07	0.19684	rs751442	-3.70	rs4660740	1.48e-02	4.20	0.813	506	23	enet	5.59e-02	2.30e-05	2.41e+00	1.61e-02	NA	NA	NA	NA	NA
GTEx.Adipose_Subcutaneous	./WEIGHTS//GTEx.Adipose_Subcutaneous/GTEx.Adipose_Subcutaneous.ENSG00000126698.6.DNAJC8.wgt.RDat	DNAJC8	1	2.85e+07	2.86e+07	0.09348	rs1467464	1.92	rs12129991	1.28e-02	-4.79	0.680	256	18	enet	3.27e-02	1.02e-03	-2.85e-01	7.75e-01	NA	NA	NA	NA	NA
GTEx.Adipose_Subcutaneous	./WEIGHTS//GTEx.Adipose_Subcutaneous/GTEx.Adipose_Subcutaneous.ENSG00000127054.14.CPSF3L.wgt.RDat	CPSF3L	1	1.25e+06	1.26e+06	0.12552	rs13303010	-3.12	rs307380	3.15e-02	4.81	1.288	245	3	lasso	5.50e-02	2.67e-05	1.12e+00	2.61e-01	NA	NA	NA	NA	NA
GTEx.Adipose_Subcutaneous	./WEIGHTS//GTEx.Adipose_Subcutaneous/GTEx.Adipose_Subcutaneous.ENSG00000127463.9.EMC1.wgt.RDat	EMC1	1	1.95e+07	1.96e+07	0.26295	rs1266444	3.71	rs710865	2.60e-01	-9.33	-0.197	516	4	lasso	3.58e-01	1.80e-30	6.26e-01	5.31e-01	NA	NA	NA	NA	NA
GTEx.Adipose_Subcutaneous	./WEIGHTS//GTEx.Adipose_Subcutaneous/GTEx.Adipose_Subcutaneous.ENSG00000127481.10.UBR4.wgt.RDat	UBR4	1	1.94e+07	1.95e+07	0.20073	rs12123337	3.45	rs10916957	8.79e-02	6.15	-0.097	559	5	lasso	9.34e-02	4.64e-08	-5.67e-01	5.71e-01	NA	NA	NA	NA	NA
GTEx.Adipose_Subcutaneous	./WEIGHTS//GTEx.Adipose_Subcutaneous/GTEx.Adipose_Subcutaneous.ENSG00000130770.13.ATPIF1.wgt.RDat	ATPIF1	1	2.86e+07	2.86e+07	0.14485	rs1467464	1.92	rs490633	1.15e-01	-6.41	0.370	253	4	lasso	1.09e-01	3.31e-09	-3.42e-01	7.33e-01	NA	NA	NA	NA	NA
GTEx.Adipose_Subcutaneous	./WEIGHTS//GTEx.Adipose_Subcutaneous/GTEx.Adipose_Subcutaneous.ENSG00000131236.12.CAP1.wgt.RDat	CAP1	1	4.05e+07	4.05e+07	0.12524	rs7515857	-4.20	rs3131651	-3.27e-03	-3.44	-0.294	411	35	enet	2.31e-02	4.97e-03	-1.66e+00	9.69e-02	NA	NA	NA	NA	NA
GTEx.Adipose_Subcutaneous	./WEIGHTS//GTEx.Adipose_Subcutaneous/GTEx.Adipose_Subcutaneous.ENSG00000131238.12.PPT1.wgt.RDat	PPT1	1	4.05e+07	4.06e+07	0.08405	rs7515857	-4.20	rs3131650	6.75e-02	5.54	-0.858	410	3	lasso	5.32e-02	3.53e-05	-8.93e-01	3.72e-01	NA	NA	NA	NA	NA
GTEx.Adipose_Subcutaneous	./WEIGHTS//GTEx.Adipose_Subcutaneous/GTEx.Adipose_Subcutaneous.ENSG00000131697.13.NPHP4.wgt.RDat	NPHP4	1	5.92e+06	6.05e+06	0.08736	rs2247392	3.34	rs3747992	7.61e-02	5.45	-0.986	534	2	lasso	6.25e-02	7.75e-06	-5.88e-01	5.57e-01	NA	NA	NA	NA	NA
GTEx.Adipose_Subcutaneous	./WEIGHTS//GTEx.Adipose_Subcutaneous/GTEx.Adipose_Subcutaneous.ENSG00000132763.10.MMACHC.wgt.RDat	MMACHC	1	4.60e+07	4.60e+07	0.08548	rs4660905	5.04	rs1691217	3.14e-02	-4.22	0.272	273	4	lasso	5.89e-02	1.39e-05	3.02e+00	2.56e-03	NA	NA	NA	NA	NA
GTEx.Adipose_Subcutaneous	./WEIGHTS//GTEx.Adipose_Subcutaneous/GTEx.Adipose_Subcutaneous.ENSG00000132781.13.MUTYH.wgt.RDat	MUTYH	1	4.58e+07	4.58e+07	0.04054	rs12049503	4.99	rs12139364	-2.82e-03	-3.55	3.986	278	23	enet	-3.27e-03	8.48e-01	-3.66e+00	2.49e-04	NA	NA	NA	NA	NA
GTEx.Adipose_Subcutaneous	./WEIGHTS//GTEx.Adipose_Subcutaneous/GTEx.Adipose_Subcutaneous.ENSG00000132881.7.RSG1.wgt.RDat	RSG1	1	1.66e+07	1.66e+07	0.08474	rs6663056	3.65	rs6603850	5.21e-02	5.43	-1.216	304	3	lasso	5.76e-02	1.72e-05	-1.25e+00	2.12e-01	NA	NA	NA	NA	NA
GTEx.Adipose_Subcutaneous	./WEIGHTS//GTEx.Adipose_Subcutaneous/GTEx.Adipose_Subcutaneous.ENSG00000132906.13.CASP9.wgt.RDat	CASP9	1	1.58e+07	1.59e+07	0.10612	rs12562216	-3.71	rs4646018	1.20e-01	-6.27	-0.039	515	17	enet	1.10e-01	2.89e-09	5.53e-02	9.56e-01	NA	NA	NA	NA	NA
GTEx.Adipose_Subcutaneous	./WEIGHTS//GTEx.Adipose_Subcutaneous/GTEx.Adipose_Subcutaneous.ENSG00000133059.12.DSTYK.wgt.RDat	DSTYK	1	2.05e+08	2.05e+08	0.20817	rs6593954	3.14	rs1172111	1.81e-01	7.94	-0.410	622	14	enet	1.78e-01	1.70e-14	-2.94e-03	9.98e-01	NA	NA	NA	NA	NA
GTEx.Adipose_Subcutaneous	./WEIGHTS//GTEx.Adipose_Subcutaneous/GTEx.Adipose_Subcutaneous.ENSG00000134184.8.GSTM1.wgt.RDat	GSTM1	1	1.10e+08	1.10e+08	0.30920	rs568686	4.91	rs2234696	1.19e-02	4.56	3.612	440	18	enet	9.15e-02	6.35e-08	4.12e+00	3.86e-05	0.326	0.249	0.168	0.128	0.128
GTEx.Adipose_Subcutaneous	./WEIGHTS//GTEx.Adipose_Subcutaneous/GTEx.Adipose_Subcutaneous.ENSG00000134201.6.GSTM5.wgt.RDat	GSTM5	1	1.10e+08	1.10e+08	0.26773	rs568686	4.91	rs1927328	9.22e-02	-5.45	-1.834	453	4	lasso	7.49e-02	9.98e-07	1.95e+00	5.08e-02	NA	NA	NA	NA	NA
GTEx.Adipose_Subcutaneous	./WEIGHTS//GTEx.Adipose_Subcutaneous/GTEx.Adipose_Subcutaneous.ENSG00000134202.6.GSTM3.wgt.RDat	GSTM3	1	1.10e+08	1.10e+08	0.51545	rs568686	4.91	rs4970777	3.04e-01	-9.65	-0.221	434	12	lasso	3.49e-01	1.45e-29	2.12e+00	3.40e-02	NA	NA	NA	NA	NA
GTEx.Adipose_Subcutaneous	./WEIGHTS//GTEx.Adipose_Subcutaneous/GTEx.Adipose_Subcutaneous.ENSG00000134245.13.WNT2B.wgt.RDat	WNT2B	1	1.13e+08	1.13e+08	0.09542	rs17739321	-2.63	rs1175630	9.62e-02	5.77	0.676	396	19	enet	5.97e-02	1.23e-05	2.49e-01	8.03e-01	NA	NA	NA	NA	NA
GTEx.Adipose_Subcutaneous	./WEIGHTS//GTEx.Adipose_Subcutaneous/GTEx.Adipose_Subcutaneous.ENSG00000134744.9.ZCCHC11.wgt.RDat	ZCCHC11	1	5.29e+07	5.30e+07	0.09568	rs34521609	-3.01	rs17364517	5.16e-02	5.19	0.797	292	3	lasso	5.01e-02	5.94e-05	8.37e-01	4.03e-01	NA	NA	NA	NA	NA
GTEx.Adipose_Subcutaneous	./WEIGHTS//GTEx.Adipose_Subcutaneous/GTEx.Adipose_Subcutaneous.ENSG00000134748.12.PRPF38A.wgt.RDat	PRPF38A	1	5.29e+07	5.29e+07	0.07147	rs34521609	-3.01	rs7512768	8.33e-02	5.50	0.879	252	12	enet	7.67e-02	7.38e-07	1.14e+00	2.55e-01	NA	NA	NA	NA	NA
GTEx.Adipose_Subcutaneous	./WEIGHTS//GTEx.Adipose_Subcutaneous/GTEx.Adipose_Subcutaneous.ENSG00000135744.7.AGT.wgt.RDat	AGT	1	2.31e+08	2.31e+08	0.13281	rs2004776	3.28	rs5050	2.25e-01	8.26	2.607	668	1	lasso	2.21e-01	5.78e-18	2.61e+00	9.13e-03	NA	NA	NA	NA	NA
GTEx.Adipose_Subcutaneous	./WEIGHTS//GTEx.Adipose_Subcutaneous/GTEx.Adipose_Subcutaneous.ENSG00000135747.7.ZNF670.wgt.RDat	ZNF670	1	2.47e+08	2.47e+08	0.21263	rs2000127	3.03	rs7547915	1.17e-01	-6.18	1.406	501	7	lasso	1.30e-01	9.85e-11	-1.69e+00	9.02e-02	NA	NA	NA	NA	NA
GTEx.Adipose_Subcutaneous	./WEIGHTS//GTEx.Adipose_Subcutaneous/GTEx.Adipose_Subcutaneous.ENSG00000135750.10.KCNK1.wgt.RDat	KCNK1	1	2.34e+08	2.34e+08	0.20374	rs6424183	-3.27	rs630938	1.84e-01	7.97	0.143	638	2	lasso	2.17e-01	1.33e-17	-1.69e-01	8.66e-01	NA	NA	NA	NA	NA
GTEx.Adipose_Subcutaneous	./WEIGHTS//GTEx.Adipose_Subcutaneous/GTEx.Adipose_Subcutaneous.ENSG00000135778.7.NTPCR.wgt.RDat	NTPCR	1	2.33e+08	2.33e+08	0.38385	rs6424183	-3.27	rs12744791	2.68e-01	-9.19	0.301	593	5	lasso	3.58e-01	2.10e-30	1.19e+00	2.35e-01	NA	NA	NA	NA	NA
GTEx.Adipose_Subcutaneous	./WEIGHTS//GTEx.Adipose_Subcutaneous/GTEx.Adipose_Subcutaneous.ENSG00000135845.5.PIGC.wgt.RDat	PIGC	1	1.72e+08	1.72e+08	0.11105	rs1894633	4.75	rs17278379	5.84e-03	3.46	1.835	414	11	enet	6.50e-04	2.76e-01	-9.43e-01	3.46e-01	NA	NA	NA	NA	NA
GTEx.Adipose_Subcutaneous	./WEIGHTS//GTEx.Adipose_Subcutaneous/GTEx.Adipose_Subcutaneous.ENSG00000136628.13.EPRS.wgt.RDat	EPRS	1	2.20e+08	2.20e+08	0.08755	rs11118564	-4.08	rs17563587	2.33e-02	-3.84	0.874	446	6	lasso	2.92e-02	1.80e-03	1.77e-01	8.59e-01	NA	NA	NA	NA	NA
GTEx.Adipose_Subcutaneous	./WEIGHTS//GTEx.Adipose_Subcutaneous/GTEx.Adipose_Subcutaneous.ENSG00000136643.7.RPS6KC1.wgt.RDat	RPS6KC1	1	2.13e+08	2.13e+08	0.14114	rs1105899	3.20	rs6670025	1.20e-01	-6.88	-2.088	541	8	lasso	1.28e-01	1.18e-10	1.96e+00	4.97e-02	NA	NA	NA	NA	NA
GTEx.Adipose_Subcutaneous	./WEIGHTS//GTEx.Adipose_Subcutaneous/GTEx.Adipose_Subcutaneous.ENSG00000137944.12.CCBL2.wgt.RDat	CCBL2	1	8.94e+07	8.94e+07	0.26184	rs7534720	3.77	rs7532151	2.13e-01	-8.00	3.675	356	15	enet	2.29e-01	1.22e-18	-3.93e+00	8.33e-05	NA	NA	NA	NA	NA
GTEx.Adipose_Subcutaneous	./WEIGHTS//GTEx.Adipose_Subcutaneous/GTEx.Adipose_Subcutaneous.ENSG00000137992.10.DBT.wgt.RDat	DBT	1	1.01e+08	1.01e+08	0.06346	rs10875290	-4.64	rs3122126	3.44e-02	-4.34	-0.656	443	11	enet	7.99e-03	6.68e-02	1.68e-01	8.67e-01	NA	NA	NA	NA	NA
GTEx.Adipose_Subcutaneous	./WEIGHTS//GTEx.Adipose_Subcutaneous/GTEx.Adipose_Subcutaneous.ENSG00000137996.8.RTCA.wgt.RDat	RTCA	1	1.01e+08	1.01e+08	0.24130	rs10875290	-4.64	rs3806240	1.58e-01	7.61	-0.745	408	6	lasso	1.54e-01	1.25e-12	-7.24e-01	4.69e-01	NA	NA	NA	NA	NA
GTEx.Adipose_Subcutaneous	./WEIGHTS//GTEx.Adipose_Subcutaneous/GTEx.Adipose_Subcutaneous.ENSG00000142599.13.RERE.wgt.RDat	RERE	1	8.41e+06	8.88e+06	0.19920	rs225132	4.69	rs6678140	2.34e-01	8.68	-1.003	527	2	lasso	2.39e-01	1.73e-19	-4.82e-01	6.30e-01	NA	NA	NA	NA	NA
GTEx.Adipose_Subcutaneous	./WEIGHTS//GTEx.Adipose_Subcutaneous/GTEx.Adipose_Subcutaneous.ENSG00000142632.12.ARHGEF19.wgt.RDat	ARHGEF19	1	1.65e+07	1.65e+07	0.49273	rs6663056	3.65	rs221045	4.48e-01	11.57	2.258	320	4	lasso	4.36e-01	8.57e-39	2.27e+00	2.33e-02	NA	NA	NA	NA	NA
GTEx.Adipose_Subcutaneous	./WEIGHTS//GTEx.Adipose_Subcutaneous/GTEx.Adipose_Subcutaneous.ENSG00000142655.8.PEX14.wgt.RDat	PEX14	1	1.05e+07	1.07e+07	0.15052	rs12375	9.24	rs7543322	8.52e-02	-6.23	4.049	415	16	enet	9.98e-02	1.58e-08	-4.72e+00	2.33e-06	0.000	0.000	0.001	0.933	0.066
GTEx.Adipose_Subcutaneous	./WEIGHTS//GTEx.Adipose_Subcutaneous/GTEx.Adipose_Subcutaneous.ENSG00000142675.13.CNKSR1.wgt.RDat	CNKSR1	1	2.65e+07	2.65e+07	0.21354	rs12138368	2.93	rs12145714	1.65e-01	-7.06	1.405	425	4	lasso	1.63e-01	2.69e-13	-1.57e+00	1.15e-01	NA	NA	NA	NA	NA
GTEx.Adipose_Subcutaneous	./WEIGHTS//GTEx.Adipose_Subcutaneous/GTEx.Adipose_Subcutaneous.ENSG00000142684.7.ZNF593.wgt.RDat	ZNF593	1	2.65e+07	2.65e+07	0.27431	rs12138368	2.93	rs2232648	1.04e-01	-7.37	0.503	426	25	enet	2.34e-01	4.48e-19	5.74e-01	5.66e-01	NA	NA	NA	NA	NA
GTEx.Adipose_Subcutaneous	./WEIGHTS//GTEx.Adipose_Subcutaneous/GTEx.Adipose_Subcutaneous.ENSG00000142686.7.C1orf216.wgt.RDat	C1orf216	1	3.62e+07	3.62e+07	0.07392	rs4652902	-2.94	rs11264194	7.72e-02	-4.94	0.286	228	4	lasso	4.09e-02	2.66e-04	-2.01e-01	8.40e-01	NA	NA	NA	NA	NA
GTEx.Adipose_Subcutaneous	./WEIGHTS//GTEx.Adipose_Subcutaneous/GTEx.Adipose_Subcutaneous.ENSG00000142794.14.NBPF3.wgt.RDat	NBPF3	1	2.18e+07	2.18e+07	0.62972	rs6699127	3.65	rs1827293	4.98e-01	12.21	1.066	390	8	lasso	5.79e-01	1.34e-57	1.47e+00	1.42e-01	NA	NA	NA	NA	NA
GTEx.Adipose_Subcutaneous	./WEIGHTS//GTEx.Adipose_Subcutaneous/GTEx.Adipose_Subcutaneous.ENSG00000142798.12.HSPG2.wgt.RDat	HSPG2	1	2.22e+07	2.23e+07	0.19664	rs7521902	3.73	rs12737091	1.99e-01	7.86	0.659	529	3	lasso	1.93e-01	1.26e-15	6.59e-01	5.10e-01	NA	NA	NA	NA	NA
GTEx.Adipose_Subcutaneous	./WEIGHTS//GTEx.Adipose_Subcutaneous/GTEx.Adipose_Subcutaneous.ENSG00000142856.12.ITGB3BP.wgt.RDat	ITGB3BP	1	6.39e+07	6.40e+07	0.66548	rs4915878	-3.53	rs6697508	6.34e-01	13.84	0.907	556	17	enet	6.51e-01	1.42e-69	9.77e-01	3.29e-01	NA	NA	NA	NA	NA
GTEx.Adipose_Subcutaneous	./WEIGHTS//GTEx.Adipose_Subcutaneous/GTEx.Adipose_Subcutaneous.ENSG00000142864.10.SERBP1.wgt.RDat	SERBP1	1	6.79e+07	6.79e+07	0.14459	rs3790558	-2.63	rs11209059	1.13e-01	5.98	-1.737	509	3	lasso	8.81e-02	1.12e-07	-1.68e+00	9.30e-02	NA	NA	NA	NA	NA
GTEx.Adipose_Subcutaneous	./WEIGHTS//GTEx.Adipose_Subcutaneous/GTEx.Adipose_Subcutaneous.ENSG00000142892.10.PIGK.wgt.RDat	PIGK	1	7.76e+07	7.77e+07	0.13911	rs10782639	3.17	rs4949766	1.75e-02	4.87	1.230	542	6	lasso	2.75e-02	2.40e-03	7.81e-01	4.35e-01	NA	NA	NA	NA	NA
GTEx.Adipose_Subcutaneous	./WEIGHTS//GTEx.Adipose_Subcutaneous/GTEx.Adipose_Subcutaneous.ENSG00000143028.7.SYPL2.wgt.RDat	SYPL2	1	1.10e+08	1.10e+08	0.12554	rs568686	4.91	rs485660	1.49e-03	4.01	-2.566	411	22	enet	4.73e-03	1.22e-01	-1.51e+00	1.30e-01	NA	NA	NA	NA	NA
GTEx.Adipose_Subcutaneous	./WEIGHTS//GTEx.Adipose_Subcutaneous/GTEx.Adipose_Subcutaneous.ENSG00000143156.9.NME7.wgt.RDat	NME7	1	1.69e+08	1.69e+08	0.22855	rs10800456	-4.02	rs10919132	2.36e-01	-8.57	-1.059	701	13	lasso	2.19e-01	8.05e-18	1.07e+00	2.83e-01	NA	NA	NA	NA	NA
GTEx.Adipose_Subcutaneous	./WEIGHTS//GTEx.Adipose_Subcutaneous/GTEx.Adipose_Subcutaneous.ENSG00000143157.7.POGK.wgt.RDat	POGK	1	1.67e+08	1.67e+08	0.06477	rs6670707	2.67	rs6691431	3.75e-02	-4.65	0.381	596	3	lasso	2.86e-02	2.00e-03	-2.21e-01	8.25e-01	NA	NA	NA	NA	NA
GTEx.Adipose_Subcutaneous	./WEIGHTS//GTEx.Adipose_Subcutaneous/GTEx.Adipose_Subcutaneous.ENSG00000143158.6.MPC2.wgt.RDat	MPC2	1	1.68e+08	1.68e+08	0.07378	rs12097383	4.61	rs7518652	1.53e-04	-3.79	-1.477	535	6	lasso	-4.35e-05	3.21e-01	7.47e-02	9.40e-01	NA	NA	NA	NA	NA
GTEx.Adipose_Subcutaneous	./WEIGHTS//GTEx.Adipose_Subcutaneous/GTEx.Adipose_Subcutaneous.ENSG00000143224.13.PPOX.wgt.RDat	PPOX	1	1.61e+08	1.61e+08	0.15339	rs10489636	2.94	rs11587213	2.14e-02	-4.29	0.888	365	34	enet	3.32e-02	9.38e-04	-8.95e-01	3.71e-01	NA	NA	NA	NA	NA
GTEx.Adipose_Subcutaneous	./WEIGHTS//GTEx.Adipose_Subcutaneous/GTEx.Adipose_Subcutaneous.ENSG00000143303.7.RRNAD1.wgt.RDat	RRNAD1	1	1.57e+08	1.57e+08	0.09696	rs2758609	-4.33	rs12161427	1.07e-01	5.82	-0.158	434	11	enet	1.04e-01	8.39e-09	-1.55e-01	8.77e-01	NA	NA	NA	NA	NA
GTEx.Adipose_Subcutaneous	./WEIGHTS//GTEx.Adipose_Subcutaneous/GTEx.Adipose_Subcutaneous.ENSG00000143344.11.RGL1.wgt.RDat	RGL1	1	1.84e+08	1.84e+08	0.15310	rs11549003	-4.10	rs11585126	8.92e-03	3.68	0.305	656	4	lasso	5.06e-03	1.14e-01	-3.80e-01	7.04e-01	NA	NA	NA	NA	NA
GTEx.Adipose_Subcutaneous	./WEIGHTS//GTEx.Adipose_Subcutaneous/GTEx.Adipose_Subcutaneous.ENSG00000143374.10.TARS2.wgt.RDat	TARS2	1	1.50e+08	1.50e+08	0.06418	rs12023231	3.83	rs3737240	1.87e-02	-4.45	0.212	270	8	enet	2.82e-02	2.16e-03	-3.04e-01	7.61e-01	NA	NA	NA	NA	NA
GTEx.Adipose_Subcutaneous	./WEIGHTS//GTEx.Adipose_Subcutaneous/GTEx.Adipose_Subcutaneous.ENSG00000143376.8.SNX27.wgt.RDat	SNX27	1	1.52e+08	1.52e+08	0.10377	rs4246525	3.52	rs6685067	9.67e-02	6.22	0.563	339	3	lasso	9.45e-02	3.83e-08	4.47e-01	6.55e-01	NA	NA	NA	NA	NA
GTEx.Adipose_Subcutaneous	./WEIGHTS//GTEx.Adipose_Subcutaneous/GTEx.Adipose_Subcutaneous.ENSG00000143434.11.SEMA6C.wgt.RDat	SEMA6C	1	1.51e+08	1.51e+08	0.11920	rs4246525	3.52	rs12089658	1.07e-01	6.41	-0.478	299	2	lasso	1.13e-01	1.77e-09	-4.53e-01	6.51e-01	NA	NA	NA	NA	NA
GTEx.Adipose_Subcutaneous	./WEIGHTS//GTEx.Adipose_Subcutaneous/GTEx.Adipose_Subcutaneous.ENSG00000143437.16.ARNT.wgt.RDat	ARNT	1	1.51e+08	1.51e+08	0.05785	rs4246525	3.52	rs9733	9.11e-03	3.97	2.175	298	3	lasso	-8.69e-04	3.89e-01	2.07e+00	3.85e-02	NA	NA	NA	NA	NA
GTEx.Adipose_Subcutaneous	./WEIGHTS//GTEx.Adipose_Subcutaneous/GTEx.Adipose_Subcutaneous.ENSG00000143442.17.POGZ.wgt.RDat	POGZ	1	1.51e+08	1.51e+08	0.08458	rs4246525	3.52	rs3748550	4.55e-02	4.32	-0.112	341	5	lasso	3.94e-02	3.43e-04	-5.82e-02	9.54e-01	NA	NA	NA	NA	NA
GTEx.Adipose_Subcutaneous	./WEIGHTS//GTEx.Adipose_Subcutaneous/GTEx.Adipose_Subcutaneous.ENSG00000143514.12.TP53BP2.wgt.RDat	TP53BP2	1	2.24e+08	2.24e+08	0.08740	rs6604728	-4.06	rs6604731	1.72e-02	4.33	1.152	388	19	enet	5.03e-02	5.72e-05	1.80e+00	7.17e-02	NA	NA	NA	NA	NA
GTEx.Adipose_Subcutaneous	./WEIGHTS//GTEx.Adipose_Subcutaneous/GTEx.Adipose_Subcutaneous.ENSG00000143578.11.CREB3L4.wgt.RDat	CREB3L4	1	1.54e+08	1.54e+08	0.05228	rs6427641	3.40	rs11264573	4.69e-02	4.69	0.096	309	3	lasso	4.62e-02	1.12e-04	8.97e-02	9.28e-01	NA	NA	NA	NA	NA
GTEx.Adipose_Subcutaneous	./WEIGHTS//GTEx.Adipose_Subcutaneous/GTEx.Adipose_Subcutaneous.ENSG00000143622.6.RIT1.wgt.RDat	RIT1	1	1.56e+08	1.56e+08	0.13700	rs11264371	-5.84	rs4661175	5.59e-02	-5.83	-4.257	274	5	lasso	7.57e-02	8.79e-07	4.47e+00	7.96e-06	0.000	0.009	0.001	0.921	0.069
GTEx.Adipose_Subcutaneous	./WEIGHTS//GTEx.Adipose_Subcutaneous/GTEx.Adipose_Subcutaneous.ENSG00000143633.8.C1orf131.wgt.RDat	C1orf131	1	2.31e+08	2.31e+08	0.10899	rs4658925	3.68	rs7542797	-3.39e-03	3.47	-1.460	483	24	enet	3.54e-02	6.50e-04	-2.09e-01	8.35e-01	NA	NA	NA	NA	NA
GTEx.Adipose_Subcutaneous	./WEIGHTS//GTEx.Adipose_Subcutaneous/GTEx.Adipose_Subcutaneous.ENSG00000143653.9.SCCPDH.wgt.RDat	SCCPDH	1	2.47e+08	2.47e+08	0.15285	rs10802393	-2.61	rs10754532	6.16e-02	-4.79	-0.086	444	24	enet	6.58e-02	4.47e-06	-1.51e+00	1.32e-01	NA	NA	NA	NA	NA
GTEx.Adipose_Subcutaneous	./WEIGHTS//GTEx.Adipose_Subcutaneous/GTEx.Adipose_Subcutaneous.ENSG00000143740.10.SNAP47.wgt.RDat	SNAP47	1	2.28e+08	2.28e+08	0.05538	rs4233230	-2.58	rs6683757	6.22e-02	-4.53	1.186	385	3	lasso	5.18e-02	4.50e-05	-1.38e+00	1.67e-01	NA	NA	NA	NA	NA
GTEx.Adipose_Subcutaneous	./WEIGHTS//GTEx.Adipose_Subcutaneous/GTEx.Adipose_Subcutaneous.ENSG00000143756.7.FBXO28.wgt.RDat	FBXO28	1	2.24e+08	2.24e+08	0.13151	rs6604728	-4.06	rs12038372	9.42e-02	5.71	-2.141	345	6	enet	9.89e-02	1.83e-08	-1.65e+00	9.90e-02	NA	NA	NA	NA	NA
GTEx.Adipose_Subcutaneous	./WEIGHTS//GTEx.Adipose_Subcutaneous/GTEx.Adipose_Subcutaneous.ENSG00000143771.7.CNIH4.wgt.RDat	CNIH4	1	2.25e+08	2.25e+08	0.24324	rs7542995	3.37	rs7517754	1.56e-01	-8.08	-1.381	360	38	enet	1.99e-01	3.48e-16	1.11e+00	2.65e-01	NA	NA	NA	NA	NA
GTEx.Adipose_Subcutaneous	./WEIGHTS//GTEx.Adipose_Subcutaneous/GTEx.Adipose_Subcutaneous.ENSG00000143776.14.CDC42BPA.wgt.RDat	CDC42BPA	1	2.27e+08	2.28e+08	0.10467	rs12024326	-3.01	rs3795451	4.78e-02	-4.55	0.096	595	5	lasso	2.50e-02	3.64e-03	-1.11e-01	9.12e-01	NA	NA	NA	NA	NA
GTEx.Adipose_Subcutaneous	./WEIGHTS//GTEx.Adipose_Subcutaneous/GTEx.Adipose_Subcutaneous.ENSG00000143850.8.PLEKHA6.wgt.RDat	PLEKHA6	1	2.04e+08	2.04e+08	0.12698	rs6658514	-6.36	rs12744138	4.25e-03	3.59	0.506	621	8	enet	-2.33e-03	5.76e-01	5.77e-01	5.64e-01	NA	NA	NA	NA	NA
GTEx.Adipose_Subcutaneous	./WEIGHTS//GTEx.Adipose_Subcutaneous/GTEx.Adipose_Subcutaneous.ENSG00000152061.17.RABGAP1L.wgt.RDat	RABGAP1L	1	1.74e+08	1.75e+08	0.18517	rs11802744	2.29	rs16846546	7.27e-02	5.63	-0.547	653	7	lasso	1.18e-01	7.77e-10	-7.21e-01	4.71e-01	NA	NA	NA	NA	NA
GTEx.Adipose_Subcutaneous	./WEIGHTS//GTEx.Adipose_Subcutaneous/GTEx.Adipose_Subcutaneous.ENSG00000152104.7.PTPN14.wgt.RDat	PTPN14	1	2.15e+08	2.15e+08	0.14353	rs1472441	-3.66	rs3738425	2.60e-03	-3.78	-2.388	664	20	enet	6.43e-02	5.77e-06	-5.28e-01	5.97e-01	NA	NA	NA	NA	NA
GTEx.Adipose_Subcutaneous	./WEIGHTS//GTEx.Adipose_Subcutaneous/GTEx.Adipose_Subcutaneous.ENSG00000152904.7.GGPS1.wgt.RDat	GGPS1	1	2.35e+08	2.36e+08	0.11865	rs16844196	3.02	rs16832455	5.05e-02	4.49	0.567	342	6	lasso	4.67e-02	1.03e-04	6.44e-01	5.19e-01	NA	NA	NA	NA	NA
GTEx.Adipose_Subcutaneous	./WEIGHTS//GTEx.Adipose_Subcutaneous/GTEx.Adipose_Subcutaneous.ENSG00000153207.10.AHCTF1.wgt.RDat	AHCTF1	1	2.47e+08	2.47e+08	0.07895	rs2000127	3.03	rs1779964	2.07e-02	3.88	1.243	466	3	lasso	5.87e-03	9.85e-02	1.09e+00	2.74e-01	NA	NA	NA	NA	NA
GTEx.Adipose_Subcutaneous	./WEIGHTS//GTEx.Adipose_Subcutaneous/GTEx.Adipose_Subcutaneous.ENSG00000153363.8.LINC00467.wgt.RDat	LINC00467	1	2.12e+08	2.12e+08	0.08039	rs12145981	3.98	rs34418448	7.73e-03	4.53	0.376	439	4	lasso	2.27e-02	5.30e-03	-9.43e-01	3.46e-01	NA	NA	NA	NA	NA
GTEx.Adipose_Subcutaneous	./WEIGHTS//GTEx.Adipose_Subcutaneous/GTEx.Adipose_Subcutaneous.ENSG00000154222.10.CC2D1B.wgt.RDat	CC2D1B	1	5.28e+07	5.28e+07	0.20871	rs34521609	-3.01	rs2762829	1.37e-01	6.58	0.594	251	18	lasso	1.87e-01	3.82e-15	7.65e-02	9.39e-01	NA	NA	NA	NA	NA
GTEx.Adipose_Subcutaneous	./WEIGHTS//GTEx.Adipose_Subcutaneous/GTEx.Adipose_Subcutaneous.ENSG00000154305.12.MIA3.wgt.RDat	MIA3	1	2.23e+08	2.23e+08	0.08711	rs2889921	3.19	rs17163303	5.75e-02	4.49	-1.119	329	29	enet	3.43e-02	7.83e-04	-1.20e+00	2.31e-01	NA	NA	NA	NA	NA
GTEx.Adipose_Subcutaneous	./WEIGHTS//GTEx.Adipose_Subcutaneous/GTEx.Adipose_Subcutaneous.ENSG00000154429.6.CCSAP.wgt.RDat	CCSAP	1	2.29e+08	2.29e+08	0.13161	rs342826	-3.23	rs237749	9.26e-02	6.10	0.764	481	2	lasso	9.58e-02	3.10e-08	8.47e-01	3.97e-01	NA	NA	NA	NA	NA
GTEx.Adipose_Subcutaneous	./WEIGHTS//GTEx.Adipose_Subcutaneous/GTEx.Adipose_Subcutaneous.ENSG00000154511.7.FAM69A.wgt.RDat	FAM69A	1	9.33e+07	9.34e+07	0.07603	rs11164921	-2.92	rs12757307	5.91e-02	-4.73	0.712	294	7	lasso	3.88e-02	3.76e-04	-5.09e-01	6.11e-01	NA	NA	NA	NA	NA
GTEx.Adipose_Subcutaneous	./WEIGHTS//GTEx.Adipose_Subcutaneous/GTEx.Adipose_Subcutaneous.ENSG00000156150.6.ALX3.wgt.RDat	ALX3	1	1.11e+08	1.11e+08	0.13107	rs568686	4.91	rs10127539	8.62e-02	5.73	1.156	522	4	lasso	7.69e-02	7.16e-07	1.46e+00	1.45e-01	NA	NA	NA	NA	NA
GTEx.Adipose_Subcutaneous	./WEIGHTS//GTEx.Adipose_Subcutaneous/GTEx.Adipose_Subcutaneous.ENSG00000156171.10.DRAM2.wgt.RDat	DRAM2	1	1.12e+08	1.12e+08	0.47490	rs343777	3.82	rs3818797	4.54e-01	11.67	0.639	571	7	lasso	4.83e-01	2.25e-44	6.89e-01	4.91e-01	NA	NA	NA	NA	NA
GTEx.Adipose_Subcutaneous	./WEIGHTS//GTEx.Adipose_Subcutaneous/GTEx.Adipose_Subcutaneous.ENSG00000156876.8.SASS6.wgt.RDat	SASS6	1	1.01e+08	1.01e+08	0.13890	rs10875290	-4.64	rs12036260	1.42e-01	6.56	-0.601	461	3	lasso	1.24e-01	2.71e-10	-7.31e-01	4.65e-01	NA	NA	NA	NA	NA
GTEx.Adipose_Subcutaneous	./WEIGHTS//GTEx.Adipose_Subcutaneous/GTEx.Adipose_Subcutaneous.ENSG00000158109.10.TPRG1L.wgt.RDat	TPRG1L	1	3.54e+06	3.55e+06	0.30848	rs35383955	-2.72	rs2760321	2.52e-01	8.69	-0.245	433	17	enet	2.52e-01	1.34e-20	-8.43e-01	3.99e-01	NA	NA	NA	NA	NA
GTEx.Adipose_Subcutaneous	./WEIGHTS//GTEx.Adipose_Subcutaneous/GTEx.Adipose_Subcutaneous.ENSG00000158161.11.EYA3.wgt.RDat	EYA3	1	2.83e+07	2.84e+07	0.06013	rs4075401	-2.09	rs560958	5.82e-02	4.51	0.630	267	2	lasso	2.81e-02	2.17e-03	6.03e-01	5.47e-01	NA	NA	NA	NA	NA
GTEx.Adipose_Subcutaneous	./WEIGHTS//GTEx.Adipose_Subcutaneous/GTEx.Adipose_Subcutaneous.ENSG00000158793.9.NIT1.wgt.RDat	NIT1	1	1.61e+08	1.61e+08	0.16018	rs10489636	2.94	rs4233365	5.57e-02	-4.97	-0.351	387	36	enet	7.18e-02	1.68e-06	1.79e-01	8.58e-01	NA	NA	NA	NA	NA
GTEx.Adipose_Subcutaneous	./WEIGHTS//GTEx.Adipose_Subcutaneous/GTEx.Adipose_Subcutaneous.ENSG00000158825.5.CDA.wgt.RDat	CDA	1	2.09e+07	2.09e+07	0.24247	rs12026680	3.20	rs532545	1.33e-01	6.61	-0.220	466	6	lasso	2.12e-01	2.99e-17	5.88e-01	5.57e-01	NA	NA	NA	NA	NA
GTEx.Adipose_Subcutaneous	./WEIGHTS//GTEx.Adipose_Subcutaneous/GTEx.Adipose_Subcutaneous.ENSG00000158850.10.B4GALT3.wgt.RDat	B4GALT3	1	1.61e+08	1.61e+08	0.21466	rs10489636	2.94	rs4233366	4.80e-02	5.15	0.252	365	23	enet	1.13e-01	1.61e-09	7.60e-01	4.47e-01	NA	NA	NA	NA	NA
GTEx.Adipose_Subcutaneous	./WEIGHTS//GTEx.Adipose_Subcutaneous/GTEx.Adipose_Subcutaneous.ENSG00000158864.8.NDUFS2.wgt.RDat	NDUFS2	1	1.61e+08	1.61e+08	0.05917	rs3892376	2.60	rs11585858	8.74e-02	-5.19	-1.202	387	4	lasso	7.07e-02	2.00e-06	9.44e-01	3.45e-01	NA	NA	NA	NA	NA
GTEx.Adipose_Subcutaneous	./WEIGHTS//GTEx.Adipose_Subcutaneous/GTEx.Adipose_Subcutaneous.ENSG00000159164.5.SV2A.wgt.RDat	SV2A	1	1.50e+08	1.50e+08	0.07565	rs11205303	-7.72	rs17646887	-9.88e-04	3.45	1.269	127	5	lasso	2.29e-02	5.20e-03	7.37e-01	4.61e-01	NA	NA	NA	NA	NA
GTEx.Adipose_Subcutaneous	./WEIGHTS//GTEx.Adipose_Subcutaneous/GTEx.Adipose_Subcutaneous.ENSG00000159377.6.PSMB4.wgt.RDat	PSMB4	1	1.51e+08	1.51e+08	0.06338	rs4246525	3.52	rs4291502	4.19e-02	-4.98	0.127	317	7	enet	3.94e-02	3.41e-04	-5.98e-02	9.52e-01	NA	NA	NA	NA	NA
GTEx.Adipose_Subcutaneous	./WEIGHTS//GTEx.Adipose_Subcutaneous/GTEx.Adipose_Subcutaneous.ENSG00000159445.8.THEM4.wgt.RDat	THEM4	1	1.52e+08	1.52e+08	0.23656	rs998454	-3.51	rs2279502	1.76e-01	-7.55	-2.460	339	24	enet	1.52e-01	2.10e-12	2.31e+00	2.11e-02	NA	NA	NA	NA	NA
GTEx.Adipose_Subcutaneous	./WEIGHTS//GTEx.Adipose_Subcutaneous/GTEx.Adipose_Subcutaneous.ENSG00000159479.12.MED8.wgt.RDat	MED8	1	4.38e+07	4.39e+07	0.06741	rs11210776	3.76	rs2251804	-1.27e-03	4.28	-2.078	448	8	enet	1.01e-02	4.55e-02	-1.79e+00	7.42e-02	NA	NA	NA	NA	NA
GTEx.Adipose_Subcutaneous	./WEIGHTS//GTEx.Adipose_Subcutaneous/GTEx.Adipose_Subcutaneous.ENSG00000159588.10.CCDC17.wgt.RDat	CCDC17	1	4.61e+07	4.61e+07	0.06897	rs4660905	5.04	rs946527	3.19e-02	-4.54	4.810	278	11	enet	5.41e-02	3.07e-05	-4.53e+00	5.95e-06	0.001	0.003	0.011	0.050	0.935
GTEx.Adipose_Subcutaneous	./WEIGHTS//GTEx.Adipose_Subcutaneous/GTEx.Adipose_Subcutaneous.ENSG00000159592.6.GPBP1L1.wgt.RDat	GPBP1L1	1	4.61e+07	4.62e+07	0.05187	rs1707302	5.54	rs4660885	5.16e-02	4.66	-1.703	289	4	lasso	4.77e-02	8.70e-05	-3.17e+00	1.51e-03	NA	NA	NA	NA	NA
GTEx.Adipose_Subcutaneous	./WEIGHTS//GTEx.Adipose_Subcutaneous/GTEx.Adipose_Subcutaneous.ENSG00000160049.7.DFFA.wgt.RDat	DFFA	1	1.05e+07	1.05e+07	0.11165	rs12375	9.24	rs7543322	8.14e-02	-5.12	4.049	383	8	enet	5.94e-02	1.29e-05	-3.70e+00	2.11e-04	NA	NA	NA	NA	NA
GTEx.Adipose_Subcutaneous	./WEIGHTS//GTEx.Adipose_Subcutaneous/GTEx.Adipose_Subcutaneous.ENSG00000160072.15.ATAD3B.wgt.RDat	ATAD3B	1	1.41e+06	1.43e+06	0.22962	rs3855955	-2.96	rs2031709	4.17e-02	-4.64	0.187	270	25	enet	3.34e-02	9.12e-04	-2.17e-01	8.28e-01	NA	NA	NA	NA	NA
GTEx.Adipose_Subcutaneous	./WEIGHTS//GTEx.Adipose_Subcutaneous/GTEx.Adipose_Subcutaneous.ENSG00000160075.10.SSU72.wgt.RDat	SSU72	1	1.48e+06	1.51e+06	0.07110	rs3855955	-2.96	rs7533	2.21e-02	4.52	-0.359	272	2	lasso	2.58e-02	3.17e-03	-3.27e-01	7.44e-01	NA	NA	NA	NA	NA
GTEx.Adipose_Subcutaneous	./WEIGHTS//GTEx.Adipose_Subcutaneous/GTEx.Adipose_Subcutaneous.ENSG00000160741.12.CRTC2.wgt.RDat	CRTC2	1	1.54e+08	1.54e+08	0.04170	rs6427641	3.40	rs2340473	4.45e-04	-3.47	-0.238	307	3	lasso	7.96e-03	6.72e-02	-2.18e-01	8.28e-01	NA	NA	NA	NA	NA
GTEx.Adipose_Subcutaneous	./WEIGHTS//GTEx.Adipose_Subcutaneous/GTEx.Adipose_Subcutaneous.ENSG00000160766.10.GBAP1.wgt.RDat	GBAP1	1	1.55e+08	1.55e+08	0.09894	rs4971059	-6.58	rs2049805	9.61e-02	6.09	5.377	326	3	lasso	7.79e-02	6.08e-07	5.46e+00	4.77e-08	0.000	0.000	0.001	0.602	0.398
GTEx.Adipose_Subcutaneous	./WEIGHTS//GTEx.Adipose_Subcutaneous/GTEx.Adipose_Subcutaneous.ENSG00000160783.15.PMF1.wgt.RDat	PMF1	1	1.56e+08	1.56e+08	0.10198	rs2244144	-4.94	rs2287024	2.93e-02	4.06	1.423	373	5	lasso	4.78e-02	8.64e-05	4.17e+00	3.04e-05	0.031	0.018	0.040	0.023	0.889
GTEx.Adipose_Subcutaneous	./WEIGHTS//GTEx.Adipose_Subcutaneous/GTEx.Adipose_Subcutaneous.ENSG00000160785.9.SLC25A44.wgt.RDat	SLC25A44	1	1.56e+08	1.56e+08	0.07120	rs348196	-5.63	rs2241109	6.63e-02	-4.74	-4.303	367	1	lasso	5.20e-02	4.34e-05	4.30e+00	1.69e-05	0.010	0.017	0.193	0.322	0.457
GTEx.Adipose_Subcutaneous	./WEIGHTS//GTEx.Adipose_Subcutaneous/GTEx.Adipose_Subcutaneous.ENSG00000162383.7.SLC1A7.wgt.RDat	SLC1A7	1	5.36e+07	5.36e+07	0.26316	rs4926604	-3.45	rs1288404	5.85e-02	-5.78	0.123	493	10	lasso	1.45e-01	6.43e-12	2.24e-02	9.82e-01	NA	NA	NA	NA	NA
GTEx.Adipose_Subcutaneous	./WEIGHTS//GTEx.Adipose_Subcutaneous/GTEx.Adipose_Subcutaneous.ENSG00000162415.6.ZSWIM5.wgt.RDat	ZSWIM5	1	4.55e+07	4.58e+07	0.13353	rs12049503	4.99	rs454624	6.65e-02	5.70	-0.782	400	10	enet	9.51e-02	3.47e-08	1.70e-01	8.65e-01	NA	NA	NA	NA	NA
GTEx.Adipose_Subcutaneous	./WEIGHTS//GTEx.Adipose_Subcutaneous/GTEx.Adipose_Subcutaneous.ENSG00000162461.7.SLC25A34.wgt.RDat	SLC25A34	1	1.61e+07	1.61e+07	0.09030	rs12562216	-3.71	rs35352784	9.54e-02	-5.81	-1.083	423	3	lasso	8.93e-02	9.22e-08	1.02e+00	3.09e-01	NA	NA	NA	NA	NA
GTEx.Adipose_Subcutaneous	./WEIGHTS//GTEx.Adipose_Subcutaneous/GTEx.Adipose_Subcutaneous.ENSG00000162521.14.RBBP4.wgt.RDat	RBBP4	1	3.31e+07	3.31e+07	0.06426	rs17507358	-2.72	rs997338	1.83e-03	4.28	1.261	232	18	enet	-7.77e-04	3.81e-01	2.58e+00	9.90e-03	NA	NA	NA	NA	NA
GTEx.Adipose_Subcutaneous	./WEIGHTS//GTEx.Adipose_Subcutaneous/GTEx.Adipose_Subcutaneous.ENSG00000162545.5.CAMK2N1.wgt.RDat	CAMK2N1	1	2.08e+07	2.08e+07	0.16787	rs12026680	3.20	rs10916777	3.00e-02	-4.41	-1.187	488	30	enet	3.36e-02	8.85e-04	4.73e-01	6.37e-01	NA	NA	NA	NA	NA
GTEx.Adipose_Subcutaneous	./WEIGHTS//GTEx.Adipose_Subcutaneous/GTEx.Adipose_Subcutaneous.ENSG00000162585.12.C1orf86.wgt.RDat	C1orf86	1	2.12e+06	2.14e+06	0.14968	rs12045693	2.87	rs2503701	4.99e-02	4.73	-2.317	349	10	enet	4.27e-02	2.00e-04	-2.13e+00	3.35e-02	NA	NA	NA	NA	NA
GTEx.Adipose_Subcutaneous	./WEIGHTS//GTEx.Adipose_Subcutaneous/GTEx.Adipose_Subcutaneous.ENSG00000162601.5.MYSM1.wgt.RDat	MYSM1	1	5.91e+07	5.92e+07	0.10670	rs706417	3.74	rs232907	1.33e-02	3.79	0.500	564	5	lasso	6.45e-03	8.85e-02	1.51e+00	1.31e-01	NA	NA	NA	NA	NA
GTEx.Adipose_Subcutaneous	./WEIGHTS//GTEx.Adipose_Subcutaneous/GTEx.Adipose_Subcutaneous.ENSG00000162618.8.ELTD1.wgt.RDat	ELTD1	1	7.94e+07	7.95e+07	0.12540	rs12136365	3.41	rs10782683	7.00e-02	-4.84	-0.223	433	3	lasso	4.34e-02	1.76e-04	2.51e-01	8.02e-01	NA	NA	NA	NA	NA
GTEx.Adipose_Subcutaneous	./WEIGHTS//GTEx.Adipose_Subcutaneous/GTEx.Adipose_Subcutaneous.ENSG00000162695.7.SLC30A7.wgt.RDat	SLC30A7	1	1.01e+08	1.01e+08	0.06777	rs3737578	-3.83	rs12727236	2.79e-02	-4.20	-0.834	472	3	lasso	1.76e-02	1.26e-02	1.05e+00	2.96e-01	NA	NA	NA	NA	NA
GTEx.Adipose_Subcutaneous	./WEIGHTS//GTEx.Adipose_Subcutaneous/GTEx.Adipose_Subcutaneous.ENSG00000162704.11.ARPC5.wgt.RDat	ARPC5	1	1.84e+08	1.84e+08	0.12791	rs11549003	-4.10	rs2761558	1.35e-01	6.55	2.214	520	9	enet	1.24e-01	2.66e-10	2.31e+00	2.10e-02	NA	NA	NA	NA	NA
GTEx.Adipose_Subcutaneous	./WEIGHTS//GTEx.Adipose_Subcutaneous/GTEx.Adipose_Subcutaneous.ENSG00000162714.8.ZNF496.wgt.RDat	ZNF496	1	2.47e+08	2.47e+08	0.23765	rs2000127	3.03	rs2153631	1.23e-01	7.10	-0.139	465	7	lasso	1.42e-01	1.13e-11	1.79e-02	9.86e-01	NA	NA	NA	NA	NA
GTEx.Adipose_Subcutaneous	./WEIGHTS//GTEx.Adipose_Subcutaneous/GTEx.Adipose_Subcutaneous.ENSG00000162735.14.PEX19.wgt.RDat	PEX19	1	1.60e+08	1.60e+08	0.09954	rs1317944	3.10	rs4656875	1.35e-02	3.56	-0.668	491	2	lasso	4.61e-03	1.25e-01	-4.93e-01	6.22e-01	NA	NA	NA	NA	NA
GTEx.Adipose_Subcutaneous	./WEIGHTS//GTEx.Adipose_Subcutaneous/GTEx.Adipose_Subcutaneous.ENSG00000162746.10.FCRLB.wgt.RDat	FCRLB	1	1.62e+08	1.62e+08	0.16287	rs885092	-3.54	rs1503813	7.20e-03	4.30	-0.294	483	9	lasso	2.80e-02	2.21e-03	-1.55e+00	1.20e-01	NA	NA	NA	NA	NA
GTEx.Adipose_Subcutaneous	./WEIGHTS//GTEx.Adipose_Subcutaneous/GTEx.Adipose_Subcutaneous.ENSG00000162819.7.BROX.wgt.RDat	BROX	1	2.23e+08	2.23e+08	0.21096	rs35822937	2.52	rs34290674	1.17e-01	6.13	0.125	317	4	lasso	1.01e-01	1.34e-08	1.86e-01	8.52e-01	NA	NA	NA	NA	NA
GTEx.Adipose_Subcutaneous	./WEIGHTS//GTEx.Adipose_Subcutaneous/GTEx.Adipose_Subcutaneous.ENSG00000162836.7.ACP6.wgt.RDat	ACP6	1	1.47e+08	1.47e+08	0.46913	rs1890038	-2.54	rs6674938	2.66e-01	-9.11	-1.082	424	35	enet	3.06e-01	2.02e-25	1.35e+00	1.78e-01	NA	NA	NA	NA	NA
GTEx.Adipose_Subcutaneous	./WEIGHTS//GTEx.Adipose_Subcutaneous/GTEx.Adipose_Subcutaneous.ENSG00000162885.8.B3GALNT2.wgt.RDat	B3GALNT2	1	2.36e+08	2.36e+08	0.13552	rs10925953	2.22	rs291360	1.29e-01	-6.33	-0.150	329	10	enet	1.08e-01	3.81e-09	-2.53e-02	9.80e-01	NA	NA	NA	NA	NA
GTEx.Adipose_Subcutaneous	./WEIGHTS//GTEx.Adipose_Subcutaneous/GTEx.Adipose_Subcutaneous.ENSG00000162946.16.DISC1.wgt.RDat	DISC1	1	2.32e+08	2.32e+08	0.14048	rs1000731	-3.71	rs7551537	7.84e-02	4.98	-3.050	763	6	lasso	6.98e-02	2.32e-06	-2.67e+00	7.57e-03	NA	NA	NA	NA	NA
GTEx.Adipose_Subcutaneous	./WEIGHTS//GTEx.Adipose_Subcutaneous/GTEx.Adipose_Subcutaneous.ENSG00000163041.5.H3F3A.wgt.RDat	H3F3A	1	2.26e+08	2.26e+08	0.27301	rs2306120	-2.63	rs6700189	2.90e-01	9.47	-0.817	381	3	lasso	2.68e-01	5.88e-22	-8.72e-01	3.83e-01	NA	NA	NA	NA	NA
GTEx.Adipose_Subcutaneous	./WEIGHTS//GTEx.Adipose_Subcutaneous/GTEx.Adipose_Subcutaneous.ENSG00000163346.12.PBXIP1.wgt.RDat	PBXIP1	1	1.55e+08	1.55e+08	0.06400	rs4971059	-6.58	rs10908445	3.70e-02	-4.44	-1.413	391	5	lasso	2.22e-02	5.78e-03	1.43e+00	1.52e-01	NA	NA	NA	NA	NA
GTEx.Adipose_Subcutaneous	./WEIGHTS//GTEx.Adipose_Subcutaneous/GTEx.Adipose_Subcutaneous.ENSG00000163382.7.APOA1BP.wgt.RDat	APOA1BP	1	1.57e+08	1.57e+08	0.11403	rs2244144	-4.94	rs3795733	4.40e-02	-4.70	-0.088	420	5	lasso	4.42e-02	1.56e-04	2.60e-01	7.95e-01	NA	NA	NA	NA	NA
GTEx.Adipose_Subcutaneous	./WEIGHTS//GTEx.Adipose_Subcutaneous/GTEx.Adipose_Subcutaneous.ENSG00000163386.16.NBPF10.wgt.RDat	NBPF10	1	1.45e+08	1.45e+08	0.05946	rs36107432	6.34	rs7536830	1.40e-02	3.97	4.872	112	4	lasso	2.85e-02	2.04e-03	5.42e+00	5.87e-08	0.000	0.000	0.649	0.100	0.251
GTEx.Adipose_Subcutaneous	./WEIGHTS//GTEx.Adipose_Subcutaneous/GTEx.Adipose_Subcutaneous.ENSG00000163393.8.SLC22A15.wgt.RDat	SLC22A15	1	1.17e+08	1.17e+08	0.11337	rs6428892	-3.55	rs12568384	6.65e-02	4.96	0.459	494	4	lasso	4.44e-02	1.49e-04	4.41e-01	6.59e-01	NA	NA	NA	NA	NA
GTEx.Adipose_Subcutaneous	./WEIGHTS//GTEx.Adipose_Subcutaneous/GTEx.Adipose_Subcutaneous.ENSG00000163468.10.CCT3.wgt.RDat	CCT3	1	1.56e+08	1.56e+08	0.13385	rs2244144	-4.94	rs2277872	4.32e-02	5.08	0.854	403	4	lasso	5.86e-02	1.47e-05	-3.35e-01	7.37e-01	NA	NA	NA	NA	NA
GTEx.Adipose_Subcutaneous	./WEIGHTS//GTEx.Adipose_Subcutaneous/GTEx.Adipose_Subcutaneous.ENSG00000163875.11.MEAF6.wgt.RDat	MEAF6	1	3.80e+07	3.80e+07	0.16924	rs11263972	-3.12	rs4653295	7.09e-02	5.10	0.246	443	6	lasso	1.18e-01	7.35e-10	6.07e-01	5.44e-01	NA	NA	NA	NA	NA
GTEx.Adipose_Subcutaneous	./WEIGHTS//GTEx.Adipose_Subcutaneous/GTEx.Adipose_Subcutaneous.ENSG00000164002.7.EXO5.wgt.RDat	EXO5	1	4.10e+07	4.10e+07	0.11689	rs6600358	4.74	rs11208363	2.60e-02	5.24	-0.693	421	13	enet	1.09e-01	3.23e-09	-1.80e+00	7.13e-02	NA	NA	NA	NA	NA
GTEx.Adipose_Subcutaneous	./WEIGHTS//GTEx.Adipose_Subcutaneous/GTEx.Adipose_Subcutaneous.ENSG00000168275.10.COA6.wgt.RDat	COA6	1	2.35e+08	2.35e+08	0.29169	rs6586393	-3.63	rs6586384	2.00e-01	8.07	-0.014	628	12	enet	2.10e-01	4.88e-17	-2.96e-01	7.67e-01	NA	NA	NA	NA	NA
GTEx.Adipose_Subcutaneous	./WEIGHTS//GTEx.Adipose_Subcutaneous/GTEx.Adipose_Subcutaneous.ENSG00000168653.6.NDUFS5.wgt.RDat	NDUFS5	1	3.95e+07	3.95e+07	0.44906	rs2004330	2.83	rs4147753	3.09e-01	-9.62	1.113	401	6	lasso	3.47e-01	2.39e-29	-1.53e+00	1.26e-01	NA	NA	NA	NA	NA
GTEx.Adipose_Subcutaneous	./WEIGHTS//GTEx.Adipose_Subcutaneous/GTEx.Adipose_Subcutaneous.ENSG00000168679.13.SLC16A4.wgt.RDat	SLC16A4	1	1.11e+08	1.11e+08	0.11743	rs343777	3.82	rs4501839	7.43e-02	5.51	-1.218	563	3	lasso	8.36e-02	2.36e-07	-2.11e+00	3.52e-02	NA	NA	NA	NA	NA
GTEx.Adipose_Subcutaneous	./WEIGHTS//GTEx.Adipose_Subcutaneous/GTEx.Adipose_Subcutaneous.ENSG00000168765.11.GSTM4.wgt.RDat	GSTM4	1	1.10e+08	1.10e+08	0.26274	rs568686	4.91	rs673151	1.55e-02	4.49	2.905	440	41	enet	9.71e-02	2.49e-08	4.47e+00	7.91e-06	0.150	0.097	0.077	0.049	0.627
GTEx.Adipose_Subcutaneous	./WEIGHTS//GTEx.Adipose_Subcutaneous/GTEx.Adipose_Subcutaneous.ENSG00000169885.5.CALML6.wgt.RDat	CALML6	1	1.85e+06	1.85e+06	0.18769	rs12045693	2.87	rs4648732	1.55e-01	6.95	-0.676	302	4	lasso	1.79e-01	1.51e-14	-7.13e-01	4.76e-01	NA	NA	NA	NA	NA
GTEx.Adipose_Subcutaneous	./WEIGHTS//GTEx.Adipose_Subcutaneous/GTEx.Adipose_Subcutaneous.ENSG00000169914.5.OTUD3.wgt.RDat	OTUD3	1	2.02e+07	2.02e+07	0.24967	rs1473688	4.00	rs10492999	1.45e-01	6.98	-0.672	538	21	enet	1.39e-01	1.90e-11	-1.01e+00	3.13e-01	NA	NA	NA	NA	NA
GTEx.Adipose_Subcutaneous	./WEIGHTS//GTEx.Adipose_Subcutaneous/GTEx.Adipose_Subcutaneous.ENSG00000171357.5.LURAP1.wgt.RDat	LURAP1	1	4.67e+07	4.67e+07	0.11716	rs1707302	5.54	rs7538871	8.85e-02	5.90	2.376	334	9	lasso	9.97e-02	1.60e-08	2.99e+00	2.76e-03	NA	NA	NA	NA	NA
GTEx.Adipose_Subcutaneous	./WEIGHTS//GTEx.Adipose_Subcutaneous/GTEx.Adipose_Subcutaneous.ENSG00000171735.14.CAMTA1.wgt.RDat	CAMTA1	1	6.85e+06	7.83e+06	0.10806	rs225132	4.69	rs10128022	-3.21e-03	-3.70	0.029	861	26	enet	-1.49e-03	4.55e-01	9.33e-01	3.51e-01	NA	NA	NA	NA	NA
GTEx.Adipose_Subcutaneous	./WEIGHTS//GTEx.Adipose_Subcutaneous/GTEx.Adipose_Subcutaneous.ENSG00000171806.7.METTL18.wgt.RDat	METTL18	1	1.70e+08	1.70e+08	0.19560	rs10800456	-4.02	rs12121045	2.98e-01	-9.46	0.068	547	34	enet	2.91e-01	4.79e-24	4.83e-02	9.61e-01	NA	NA	NA	NA	NA
GTEx.Adipose_Subcutaneous	./WEIGHTS//GTEx.Adipose_Subcutaneous/GTEx.Adipose_Subcutaneous.ENSG00000171824.9.EXOSC10.wgt.RDat	EXOSC10	1	1.11e+07	1.12e+07	0.17285	rs12741973	7.26	rs743577	9.90e-04	3.30	-0.017	353	3	lasso	2.66e-03	1.82e-01	-9.29e-01	3.53e-01	NA	NA	NA	NA	NA
GTEx.Adipose_Subcutaneous	./WEIGHTS//GTEx.Adipose_Subcutaneous/GTEx.Adipose_Subcutaneous.ENSG00000172380.5.GNG12.wgt.RDat	GNG12	1	6.82e+07	6.83e+07	0.13022	rs4655580	-2.95	rs1276297	-7.14e-04	3.81	-0.109	627	6	lasso	2.45e-04	3.01e-01	4.98e-01	6.18e-01	NA	NA	NA	NA	NA
GTEx.Adipose_Subcutaneous	./WEIGHTS//GTEx.Adipose_Subcutaneous/GTEx.Adipose_Subcutaneous.ENSG00000173218.10.VANGL1.wgt.RDat	VANGL1	1	1.16e+08	1.16e+08	0.22265	rs11578967	-3.23	rs10494178	2.18e-01	-8.09	-2.300	549	7	lasso	2.13e-01	2.98e-17	2.30e+00	2.17e-02	NA	NA	NA	NA	NA
GTEx.Adipose_Subcutaneous	./WEIGHTS//GTEx.Adipose_Subcutaneous/GTEx.Adipose_Subcutaneous.ENSG00000173409.9.ARV1.wgt.RDat	ARV1	1	2.31e+08	2.31e+08	0.13508	rs1614148	3.67	rs4846884	4.84e-02	-5.47	-0.174	604	10	lasso	4.03e-02	2.93e-04	-3.00e-01	7.64e-01	NA	NA	NA	NA	NA
GTEx.Adipose_Subcutaneous	./WEIGHTS//GTEx.Adipose_Subcutaneous/GTEx.Adipose_Subcutaneous.ENSG00000174514.8.MFSD4.wgt.RDat	MFSD4	1	2.06e+08	2.06e+08	0.20174	rs6593954	3.14	rs12751472	1.21e-01	-6.59	2.676	475	4	lasso	1.66e-01	1.58e-13	-3.18e+00	1.47e-03	NA	NA	NA	NA	NA
GTEx.Adipose_Subcutaneous	./WEIGHTS//GTEx.Adipose_Subcutaneous/GTEx.Adipose_Subcutaneous.ENSG00000174529.6.TMEM81.wgt.RDat	TMEM81	1	2.05e+08	2.05e+08	0.09563	rs10900601	-3.20	rs7520752	5.70e-02	-5.17	0.989	597	5	enet	6.20e-02	8.46e-06	-1.15e+00	2.52e-01	NA	NA	NA	NA	NA
GTEx.Adipose_Subcutaneous	./WEIGHTS//GTEx.Adipose_Subcutaneous/GTEx.Adipose_Subcutaneous.ENSG00000174606.8.ANGEL2.wgt.RDat	ANGEL2	1	2.13e+08	2.13e+08	0.13645	rs1105899	3.20	rs3002284	8.59e-02	6.54	-1.271	418	17	enet	1.22e-01	3.54e-10	-1.55e+00	1.21e-01	NA	NA	NA	NA	NA
GTEx.Adipose_Subcutaneous	./WEIGHTS//GTEx.Adipose_Subcutaneous/GTEx.Adipose_Subcutaneous.ENSG00000176022.3.B3GALT6.wgt.RDat	B3GALT6	1	1.17e+06	1.17e+06	0.11559	rs13303010	-3.12	rs3813199	6.65e-02	-5.56	0.859	220	14	enet	7.72e-02	6.85e-07	-9.76e-01	3.29e-01	NA	NA	NA	NA	NA
GTEx.Adipose_Subcutaneous	./WEIGHTS//GTEx.Adipose_Subcutaneous/GTEx.Adipose_Subcutaneous.ENSG00000176393.6.RNPEP.wgt.RDat	RNPEP	1	2.02e+08	2.02e+08	0.26280	rs12134525	-4.86	rs16849483	6.27e-02	-5.85	1.694	443	4	lasso	1.01e-01	1.26e-08	-2.07e+00	3.85e-02	NA	NA	NA	NA	NA
GTEx.Adipose_Subcutaneous	./WEIGHTS//GTEx.Adipose_Subcutaneous/GTEx.Adipose_Subcutaneous.ENSG00000177628.11.GBA.wgt.RDat	GBA	1	1.55e+08	1.55e+08	0.07923	rs4971059	-6.58	rs2049805	2.60e-02	4.26	5.377	315	3	lasso	1.96e-02	8.92e-03	5.46e+00	4.80e-08	0.000	0.000	0.615	0.240	0.145
GTEx.Adipose_Subcutaneous	./WEIGHTS//GTEx.Adipose_Subcutaneous/GTEx.Adipose_Subcutaneous.ENSG00000177868.7.CCDC23.wgt.RDat	CCDC23	1	4.33e+07	4.33e+07	0.13181	rs11210776	3.76	rs11210721	1.69e-01	7.19	-1.401	422	4	lasso	1.67e-01	1.42e-13	-1.48e+00	1.38e-01	NA	NA	NA	NA	NA
GTEx.Adipose_Subcutaneous	./WEIGHTS//GTEx.Adipose_Subcutaneous/GTEx.Adipose_Subcutaneous.ENSG00000177888.7.ZBTB41.wgt.RDat	ZBTB41	1	1.97e+08	1.97e+08	0.03720	rs10801553	1.69	rs12723250	-3.33e-03	-3.75	-0.018	267	6	enet	3.66e-03	1.50e-01	1.80e-01	8.57e-01	NA	NA	NA	NA	NA
GTEx.Adipose_Subcutaneous	./WEIGHTS//GTEx.Adipose_Subcutaneous/GTEx.Adipose_Subcutaneous.ENSG00000178922.12.HYI.wgt.RDat	HYI	1	4.39e+07	4.39e+07	0.37971	rs11210776	3.76	rs710251	8.53e-02	5.88	2.055	430	9	lasso	7.20e-02	1.63e-06	2.53e+00	1.15e-02	NA	NA	NA	NA	NA
GTEx.Adipose_Subcutaneous	./WEIGHTS//GTEx.Adipose_Subcutaneous/GTEx.Adipose_Subcutaneous.ENSG00000179743.2.RP11-169K16.9.wgt.RDat	RP11-169K16.9	1	1.62e+07	1.62e+07	0.11422	rs12562216	-3.71	rs4661661	5.25e-02	5.12	-0.364	409	4	lasso	5.37e-02	3.25e-05	-6.27e-02	9.50e-01	NA	NA	NA	NA	NA
GTEx.Adipose_Subcutaneous	./WEIGHTS//GTEx.Adipose_Subcutaneous/GTEx.Adipose_Subcutaneous.ENSG00000180198.11.RCC1.wgt.RDat	RCC1	1	2.88e+07	2.89e+07	0.09844	rs204074	-2.21	rs11581096	5.42e-03	4.68	-1.032	273	16	enet	2.82e-02	2.13e-03	-1.20e+00	2.31e-01	NA	NA	NA	NA	NA
GTEx.Adipose_Subcutaneous	./WEIGHTS//GTEx.Adipose_Subcutaneous/GTEx.Adipose_Subcutaneous.ENSG00000181754.6.AMIGO1.wgt.RDat	AMIGO1	1	1.10e+08	1.10e+08	0.36328	rs568686	4.91	rs534135	3.08e-01	9.72	-0.537	405	31	enet	3.21e-01	8.49e-27	-1.33e+00	1.83e-01	NA	NA	NA	NA	NA
GTEx.Adipose_Subcutaneous	./WEIGHTS//GTEx.Adipose_Subcutaneous/GTEx.Adipose_Subcutaneous.ENSG00000182109.3.RP11-69E11.4.wgt.RDat	RP11-69E11.4	1	4.00e+07	4.00e+07	0.14335	rs7515857	-4.20	rs12037222	7.58e-02	5.96	-1.972	372	22	enet	1.01e-01	1.39e-08	-1.86e+00	6.24e-02	NA	NA	NA	NA	NA
GTEx.Adipose_Subcutaneous	./WEIGHTS//GTEx.Adipose_Subcutaneous/GTEx.Adipose_Subcutaneous.ENSG00000182134.11.TDRKH.wgt.RDat	TDRKH	1	1.52e+08	1.52e+08	0.14230	rs4246525	3.52	rs11586691	9.81e-02	6.09	0.902	332	17	enet	1.37e-01	2.72e-11	6.85e-01	4.93e-01	NA	NA	NA	NA	NA
GTEx.Adipose_Subcutaneous	./WEIGHTS//GTEx.Adipose_Subcutaneous/GTEx.Adipose_Subcutaneous.ENSG00000182827.8.ACBD3.wgt.RDat	ACBD3	1	2.26e+08	2.26e+08	0.13952	rs2306120	-2.63	rs2306120	4.75e-02	-5.21	-2.631	423	4	lasso	5.22e-02	4.17e-05	2.63e+00	8.49e-03	NA	NA	NA	NA	NA
GTEx.Adipose_Subcutaneous	./WEIGHTS//GTEx.Adipose_Subcutaneous/GTEx.Adipose_Subcutaneous.ENSG00000182873.4.RP11-181G12.2.wgt.RDat	RP11-181G12.2	1	2.11e+06	2.12e+06	0.08815	rs12045693	2.87	rs2503701	7.27e-02	-5.11	-2.317	350	1	lasso	4.51e-02	1.33e-04	2.32e+00	2.05e-02	NA	NA	NA	NA	NA
GTEx.Adipose_Subcutaneous	./WEIGHTS//GTEx.Adipose_Subcutaneous/GTEx.Adipose_Subcutaneous.ENSG00000183431.7.SF3A3.wgt.RDat	SF3A3	1	3.84e+07	3.85e+07	0.17149	rs898979	3.70	rs7366048	1.22e-01	6.77	0.752	472	4	lasso	1.10e-01	2.62e-09	8.14e-01	4.16e-01	NA	NA	NA	NA	NA
GTEx.Adipose_Subcutaneous	./WEIGHTS//GTEx.Adipose_Subcutaneous/GTEx.Adipose_Subcutaneous.ENSG00000183682.7.BMP8A.wgt.RDat	BMP8A	1	4.00e+07	4.00e+07	0.05731	rs7515857	-4.20	rs3768320	4.77e-02	4.18	-1.473	376	1	lasso	3.93e-02	3.49e-04	-1.47e+00	1.41e-01	NA	NA	NA	NA	NA
GTEx.Adipose_Subcutaneous	./WEIGHTS//GTEx.Adipose_Subcutaneous/GTEx.Adipose_Subcutaneous.ENSG00000186283.9.TOR3A.wgt.RDat	TOR3A	1	1.79e+08	1.79e+08	0.09542	rs4652417	-2.69	rs10798651	8.53e-02	5.99	-0.525	465	5	lasso	1.18e-01	7.60e-10	-7.54e-01	4.51e-01	NA	NA	NA	NA	NA
GTEx.Adipose_Subcutaneous	./WEIGHTS//GTEx.Adipose_Subcutaneous/GTEx.Adipose_Subcutaneous.ENSG00000186301.7.MST1P2.wgt.RDat	MST1P2	1	1.70e+07	1.70e+07	0.11828	rs6663056	3.65	rs157252	9.67e-03	-3.62	1.869	254	20	enet	4.24e-02	2.09e-04	-1.59e+00	1.12e-01	NA	NA	NA	NA	NA
GTEx.Adipose_Subcutaneous	./WEIGHTS//GTEx.Adipose_Subcutaneous/GTEx.Adipose_Subcutaneous.ENSG00000186364.7.NUDT17.wgt.RDat	NUDT17	1	1.46e+08	1.46e+08	0.04520	rs36107432	6.34	rs2018027	6.98e-02	5.02	6.150	110	6	enet	4.57e-02	1.21e-04	6.34e+00	2.33e-10	0.000	0.000	0.002	0.016	0.982
GTEx.Adipose_Subcutaneous	./WEIGHTS//GTEx.Adipose_Subcutaneous/GTEx.Adipose_Subcutaneous.ENSG00000186377.6.CYP4X1.wgt.RDat	CYP4X1	1	4.74e+07	4.75e+07	0.08465	rs3925058	2.77	rs4646491	3.96e-02	-4.95	0.045	418	12	enet	5.85e-02	1.49e-05	-1.89e-01	8.50e-01	NA	NA	NA	NA	NA
GTEx.Adipose_Subcutaneous	./WEIGHTS//GTEx.Adipose_Subcutaneous/GTEx.Adipose_Subcutaneous.ENSG00000186409.10.CCDC30.wgt.RDat	CCDC30	1	4.29e+07	4.31e+07	0.13917	rs11210776	3.76	rs4660229	1.07e-01	5.92	-0.619	420	4	lasso	7.95e-02	4.65e-07	-4.96e-01	6.20e-01	NA	NA	NA	NA	NA
GTEx.Adipose_Subcutaneous	./WEIGHTS//GTEx.Adipose_Subcutaneous/GTEx.Adipose_Subcutaneous.ENSG00000186501.10.TMEM222.wgt.RDat	TMEM222	1	2.76e+07	2.77e+07	0.13504	rs4970516	-3.53	rs7521203	3.47e-02	4.81	-0.772	227	9	enet	6.60e-02	4.36e-06	-6.02e-01	5.47e-01	NA	NA	NA	NA	NA
GTEx.Adipose_Subcutaneous	./WEIGHTS//GTEx.Adipose_Subcutaneous/GTEx.Adipose_Subcutaneous.ENSG00000186715.6.MST1L.wgt.RDat	MST1L	1	1.71e+07	1.71e+07	0.12059	rs6663056	3.65	rs6691985	1.36e-01	6.48	1.261	282	4	lasso	1.12e-01	2.02e-09	1.09e+00	2.75e-01	NA	NA	NA	NA	NA
GTEx.Adipose_Subcutaneous	./WEIGHTS//GTEx.Adipose_Subcutaneous/GTEx.Adipose_Subcutaneous.ENSG00000187815.5.ZFP69.wgt.RDat	ZFP69	1	4.09e+07	4.10e+07	0.21907	rs6600358	4.74	rs4604685	9.40e-02	-6.01	-1.390	417	9	lasso	1.76e-01	2.73e-14	-1.87e-01	8.52e-01	NA	NA	NA	NA	NA
GTEx.Adipose_Subcutaneous	./WEIGHTS//GTEx.Adipose_Subcutaneous/GTEx.Adipose_Subcutaneous.ENSG00000188295.10.ZNF669.wgt.RDat	ZNF669	1	2.47e+08	2.47e+08	0.14792	rs2000127	3.03	rs2270616	1.99e-01	7.77	-0.009	463	1	lasso	1.91e-01	1.58e-15	-9.00e-03	9.93e-01	NA	NA	NA	NA	NA
GTEx.Adipose_Subcutaneous	./WEIGHTS//GTEx.Adipose_Subcutaneous/GTEx.Adipose_Subcutaneous.ENSG00000188641.8.DPYD.wgt.RDat	DPYD	1	9.75e+07	9.84e+07	0.07278	rs290829	-3.47	rs2811167	2.39e-02	-4.13	-1.401	807	3	lasso	2.31e-02	4.96e-03	1.79e+00	7.33e-02	NA	NA	NA	NA	NA
GTEx.Adipose_Subcutaneous	./WEIGHTS//GTEx.Adipose_Subcutaneous/GTEx.Adipose_Subcutaneous.ENSG00000189171.9.S100A13.wgt.RDat	S100A13	1	1.54e+08	1.54e+08	0.29710	rs2771118	1.79	rs3818632	2.13e-01	8.42	-0.524	389	5	lasso	2.08e-01	6.61e-17	-5.05e-01	6.14e-01	NA	NA	NA	NA	NA
GTEx.Adipose_Subcutaneous	./WEIGHTS//GTEx.Adipose_Subcutaneous/GTEx.Adipose_Subcutaneous.ENSG00000189339.7.SLC35E2B.wgt.RDat	SLC35E2B	1	1.59e+06	1.62e+06	0.47473	rs3855955	-2.96	rs4648786	1.65e-01	-7.36	-1.231	298	7	lasso	3.18e-01	1.56e-26	-3.70e-02	9.70e-01	NA	NA	NA	NA	NA
GTEx.Adipose_Subcutaneous	./WEIGHTS//GTEx.Adipose_Subcutaneous/GTEx.Adipose_Subcutaneous.ENSG00000196187.7.TMEM63A.wgt.RDat	TMEM63A	1	2.26e+08	2.26e+08	0.10816	rs6686405	-3.24	rs360063	1.68e-02	-4.15	-0.217	387	5	lasso	6.74e-03	8.39e-02	3.65e-01	7.15e-01	NA	NA	NA	NA	NA
GTEx.Adipose_Subcutaneous	./WEIGHTS//GTEx.Adipose_Subcutaneous/GTEx.Adipose_Subcutaneous.ENSG00000196189.8.SEMA4A.wgt.RDat	SEMA4A	1	1.56e+08	1.56e+08	0.11355	rs348196	-5.63	rs3738581	4.79e-02	5.35	-4.583	355	5	lasso	8.06e-02	3.93e-07	-5.53e+00	3.18e-08	0.001	0.018	0.019	0.339	0.623
GTEx.Adipose_Subcutaneous	./WEIGHTS//GTEx.Adipose_Subcutaneous/GTEx.Adipose_Subcutaneous.ENSG00000197147.8.LRRC8B.wgt.RDat	LRRC8B	1	9.00e+07	9.01e+07	0.07122	rs2077845	-2.50	rs10922664	3.56e-03	3.86	1.254	376	17	enet	1.42e-02	2.25e-02	1.10e+00	2.72e-01	NA	NA	NA	NA	NA
GTEx.Adipose_Subcutaneous	./WEIGHTS//GTEx.Adipose_Subcutaneous/GTEx.Adipose_Subcutaneous.ENSG00000197568.9.HHLA3.wgt.RDat	HHLA3	1	7.08e+07	7.09e+07	0.44058	rs7550166	-2.55	rs10493473	1.84e-02	-4.93	0.656	420	73	enet	5.78e-02	1.66e-05	4.83e-01	6.29e-01	NA	NA	NA	NA	NA
GTEx.Adipose_Subcutaneous	./WEIGHTS//GTEx.Adipose_Subcutaneous/GTEx.Adipose_Subcutaneous.ENSG00000197982.12.C1orf122.wgt.RDat	C1orf122	1	3.83e+07	3.83e+07	0.06732	rs898979	3.70	rs473279	-3.62e-04	-4.00	-0.164	444	16	enet	3.00e-02	1.60e-03	1.31e+00	1.90e-01	NA	NA	NA	NA	NA
GTEx.Adipose_Subcutaneous	./WEIGHTS//GTEx.Adipose_Subcutaneous/GTEx.Adipose_Subcutaneous.ENSG00000198468.3.FLVCR1-AS1.wgt.RDat	FLVCR1-AS1	1	2.13e+08	2.13e+08	0.49337	rs1105899	3.20	rs2279692	4.90e-01	-12.09	-0.014	397	34	enet	4.91e-01	2.03e-45	7.21e-02	9.42e-01	NA	NA	NA	NA	NA
GTEx.Adipose_Subcutaneous	./WEIGHTS//GTEx.Adipose_Subcutaneous/GTEx.Adipose_Subcutaneous.ENSG00000198625.8.MDM4.wgt.RDat	MDM4	1	2.04e+08	2.05e+08	0.08868	rs10793766	-3.90	rs4951389	2.20e-02	4.91	-3.297	660	4	lasso	2.40e-02	4.33e-03	-3.21e+00	1.32e-03	NA	NA	NA	NA	NA
GTEx.Adipose_Subcutaneous	./WEIGHTS//GTEx.Adipose_Subcutaneous/GTEx.Adipose_Subcutaneous.ENSG00000198715.7.C1orf85.wgt.RDat	C1orf85	1	1.56e+08	1.56e+08	0.05818	rs2244144	-4.94	rs11264467	5.39e-02	-4.72	2.648	379	2	lasso	2.60e-02	3.08e-03	-2.74e+00	6.16e-03	NA	NA	NA	NA	NA
GTEx.Adipose_Subcutaneous	./WEIGHTS//GTEx.Adipose_Subcutaneous/GTEx.Adipose_Subcutaneous.ENSG00000198771.6.RCSD1.wgt.RDat	RCSD1	1	1.68e+08	1.68e+08	0.13439	rs12097383	4.61	rs11584355	9.90e-02	5.67	1.788	581	3	lasso	8.75e-02	1.23e-07	1.77e+00	7.69e-02	NA	NA	NA	NA	NA
GTEx.Adipose_Subcutaneous	./WEIGHTS//GTEx.Adipose_Subcutaneous/GTEx.Adipose_Subcutaneous.ENSG00000198890.6.PRMT6.wgt.RDat	PRMT6	1	1.08e+08	1.08e+08	0.16597	rs7552695	3.20	rs17496332	9.91e-02	-6.37	-0.049	456	6	enet	1.07e-01	5.07e-09	1.51e-01	8.80e-01	NA	NA	NA	NA	NA
GTEx.Adipose_Subcutaneous	./WEIGHTS//GTEx.Adipose_Subcutaneous/GTEx.Adipose_Subcutaneous.ENSG00000198892.6.SHISA4.wgt.RDat	SHISA4	1	2.02e+08	2.02e+08	0.09337	rs12134525	-4.86	rs4379719	3.73e-02	4.35	-0.087	488	3	lasso	3.05e-02	1.47e-03	-3.53e-01	7.24e-01	NA	NA	NA	NA	NA
GTEx.Adipose_Subcutaneous	./WEIGHTS//GTEx.Adipose_Subcutaneous/GTEx.Adipose_Subcutaneous.ENSG00000198912.6.C1orf174.wgt.RDat	C1orf174	1	3.81e+06	3.82e+06	0.31856	rs35383955	-2.72	rs7367066	2.88e-01	-9.29	0.044	429	2	lasso	2.69e-01	4.43e-22	-7.75e-02	9.38e-01	NA	NA	NA	NA	NA
GTEx.Adipose_Subcutaneous	./WEIGHTS//GTEx.Adipose_Subcutaneous/GTEx.Adipose_Subcutaneous.ENSG00000198952.7.SMG5.wgt.RDat	SMG5	1	1.56e+08	1.56e+08	0.11627	rs2244144	-4.94	rs949464	8.86e-02	-5.97	3.099	382	15	enet	9.09e-02	7.01e-08	-3.85e+00	1.18e-04	NA	NA	NA	NA	NA
GTEx.Adipose_Subcutaneous	./WEIGHTS//GTEx.Adipose_Subcutaneous/GTEx.Adipose_Subcutaneous.ENSG00000203288.3.RP11-98D18.9.wgt.RDat	RP11-98D18.9	1	1.52e+08	1.52e+08	0.08939	rs998454	-3.51	rs4845579	4.38e-02	-4.67	1.004	328	18	enet	4.83e-02	7.97e-05	-1.82e+00	6.86e-02	NA	NA	NA	NA	NA
GTEx.Adipose_Subcutaneous	./WEIGHTS//GTEx.Adipose_Subcutaneous/GTEx.Adipose_Subcutaneous.ENSG00000203666.8.EFCAB2.wgt.RDat	EFCAB2	1	2.45e+08	2.45e+08	0.27866	rs6697408	2.89	rs1196366	1.28e-01	7.07	-0.896	539	36	enet	2.01e-01	2.72e-16	1.99e-02	9.84e-01	NA	NA	NA	NA	NA
GTEx.Adipose_Subcutaneous	./WEIGHTS//GTEx.Adipose_Subcutaneous/GTEx.Adipose_Subcutaneous.ENSG00000203667.5.COX20.wgt.RDat	COX20	1	2.45e+08	2.45e+08	0.13820	rs12732812	-2.65	rs12146095	4.98e-02	-4.25	0.088	431	2	lasso	3.44e-02	7.75e-04	-9.83e-02	9.22e-01	NA	NA	NA	NA	NA
GTEx.Adipose_Subcutaneous	./WEIGHTS//GTEx.Adipose_Subcutaneous/GTEx.Adipose_Subcutaneous.ENSG00000203668.1.CHML.wgt.RDat	CHML	1	2.42e+08	2.42e+08	0.10533	rs12568965	-5.06	rs587640	7.36e-02	-5.32	0.606	548	3	lasso	4.29e-02	1.93e-04	-4.33e-01	6.65e-01	NA	NA	NA	NA	NA
GTEx.Adipose_Subcutaneous	./WEIGHTS//GTEx.Adipose_Subcutaneous/GTEx.Adipose_Subcutaneous.ENSG00000203705.6.TATDN3.wgt.RDat	TATDN3	1	2.13e+08	2.13e+08	0.23287	rs1105899	3.20	rs12404618	1.83e-01	-7.65	-1.232	401	7	lasso	2.00e-01	2.87e-16	1.29e+00	1.97e-01	NA	NA	NA	NA	NA
GTEx.Adipose_Subcutaneous	./WEIGHTS//GTEx.Adipose_Subcutaneous/GTEx.Adipose_Subcutaneous.ENSG00000204084.8.INPP5B.wgt.RDat	INPP5B	1	3.83e+07	3.84e+07	0.44176	rs898979	3.70	rs4653329	3.30e-01	9.95	0.042	492	15	lasso	3.55e-01	3.43e-30	-3.58e-01	7.20e-01	NA	NA	NA	NA	NA
GTEx.Adipose_Subcutaneous	./WEIGHTS//GTEx.Adipose_Subcutaneous/GTEx.Adipose_Subcutaneous.ENSG00000204138.8.PHACTR4.wgt.RDat	PHACTR4	1	2.87e+07	2.88e+07	0.22236	rs204074	-2.21	rs34734086	2.22e-01	-8.94	-0.653	320	27	enet	2.75e-01	1.39e-22	3.19e-01	7.50e-01	NA	NA	NA	NA	NA
GTEx.Adipose_Subcutaneous	./WEIGHTS//GTEx.Adipose_Subcutaneous/GTEx.Adipose_Subcutaneous.ENSG00000204219.5.TCEA3.wgt.RDat	TCEA3	1	2.37e+07	2.38e+07	0.09649	rs760607	-3.26	rs946268	1.12e-02	-3.81	-0.026	319	8	lasso	9.57e-03	5.04e-02	1.60e-01	8.73e-01	NA	NA	NA	NA	NA
GTEx.Adipose_Subcutaneous	./WEIGHTS//GTEx.Adipose_Subcutaneous/GTEx.Adipose_Subcutaneous.ENSG00000212670.1.AL161915.1.wgt.RDat	AL161915.1	1	5.46e+07	5.46e+07	0.27438	rs12563871	-3.26	rs1329780	1.24e-01	6.92	-1.054	466	6	lasso	1.42e-01	1.21e-11	-1.17e+00	2.40e-01	NA	NA	NA	NA	NA
GTEx.Adipose_Subcutaneous	./WEIGHTS//GTEx.Adipose_Subcutaneous/GTEx.Adipose_Subcutaneous.ENSG00000213240.7.NOTCH2NL.wgt.RDat	NOTCH2NL	1	1.45e+08	1.45e+08	0.22290	rs36107432	6.34	rs833943	7.46e-02	5.63	0.231	112	7	enet	9.85e-02	1.95e-08	1.65e+00	9.86e-02	NA	NA	NA	NA	NA
GTEx.Adipose_Subcutaneous	./WEIGHTS//GTEx.Adipose_Subcutaneous/GTEx.Adipose_Subcutaneous.ENSG00000213366.8.GSTM2.wgt.RDat	GSTM2	1	1.10e+08	1.10e+08	0.21262	rs568686	4.91	rs524998	3.37e-02	-4.41	-3.204	456	39	enet	6.89e-02	2.68e-06	3.59e+00	3.27e-04	NA	NA	NA	NA	NA
GTEx.Adipose_Subcutaneous	./WEIGHTS//GTEx.Adipose_Subcutaneous/GTEx.Adipose_Subcutaneous.ENSG00000213516.5.RBMXL1.wgt.RDat	RBMXL1	1	8.94e+07	8.94e+07	0.09673	rs7534720	3.77	rs17433780	2.48e-02	-4.04	0.606	345	8	lasso	1.68e-02	1.43e-02	-1.12e+00	2.63e-01	NA	NA	NA	NA	NA
GTEx.Adipose_Subcutaneous	./WEIGHTS//GTEx.Adipose_Subcutaneous/GTEx.Adipose_Subcutaneous.ENSG00000215845.6.TSTD1.wgt.RDat	TSTD1	1	1.61e+08	1.61e+08	0.44338	rs10489636	2.94	rs4559524	2.25e-01	8.97	-0.789	425	11	lasso	3.08e-01	1.43e-25	-6.59e-01	5.10e-01	NA	NA	NA	NA	NA
GTEx.Adipose_Subcutaneous	./WEIGHTS//GTEx.Adipose_Subcutaneous/GTEx.Adipose_Subcutaneous.ENSG00000215908.5.CROCCP2.wgt.RDat	CROCCP2	1	1.69e+07	1.70e+07	0.11542	rs6663056	3.65	rs9435656	2.73e-02	4.22	-0.463	268	5	lasso	9.48e-03	5.12e-02	-3.03e-01	7.62e-01	NA	NA	NA	NA	NA
GTEx.Adipose_Subcutaneous	./WEIGHTS//GTEx.Adipose_Subcutaneous/GTEx.Adipose_Subcutaneous.ENSG00000218510.3.LINC00339.wgt.RDat	LINC00339	1	2.24e+07	2.24e+07	0.63089	rs7521902	3.73	rs11586488	5.57e-01	12.85	-1.539	498	32	enet	5.68e-01	6.32e-56	-1.42e+00	1.55e-01	NA	NA	NA	NA	NA
GTEx.Adipose_Subcutaneous	./WEIGHTS//GTEx.Adipose_Subcutaneous/GTEx.Adipose_Subcutaneous.ENSG00000219481.6.NBPF1.wgt.RDat	NBPF1	1	1.69e+07	1.69e+07	0.14055	rs6663056	3.65	rs12745538	3.23e-05	3.73	0.413	273	20	enet	2.19e-02	6.13e-03	1.54e+00	1.23e-01	NA	NA	NA	NA	NA
GTEx.Adipose_Subcutaneous	./WEIGHTS//GTEx.Adipose_Subcutaneous/GTEx.Adipose_Subcutaneous.ENSG00000222009.4.BTBD19.wgt.RDat	BTBD19	1	4.53e+07	4.53e+07	0.05526	rs4484960	4.76	rs4073112	6.73e-02	-4.69	0.146	328	1	lasso	5.54e-02	2.47e-05	-1.46e-01	8.84e-01	NA	NA	NA	NA	NA
GTEx.Adipose_Subcutaneous	./WEIGHTS//GTEx.Adipose_Subcutaneous/GTEx.Adipose_Subcutaneous.ENSG00000222112.1.RN7SKP16.wgt.RDat	RN7SKP16	1	3.38e+07	3.38e+07	0.08795	rs16835408	-3.91	rs10798937	2.50e-02	-4.69	2.048	424	3	lasso	8.65e-03	5.93e-02	-2.11e+00	3.51e-02	NA	NA	NA	NA	NA
GTEx.Adipose_Subcutaneous	./WEIGHTS//GTEx.Adipose_Subcutaneous/GTEx.Adipose_Subcutaneous.ENSG00000223345.3.HIST2H2BA.wgt.RDat	HIST2H2BA	1	1.21e+08	1.21e+08	0.05892	rs11249433	-15.25	rs6600671	2.62e-02	-4.25	9.917	77	9	enet	2.11e-02	7.00e-03	-1.07e+01	6.54e-27	0.000	0.000	0.234	0.180	0.586
GTEx.Adipose_Subcutaneous	./WEIGHTS//GTEx.Adipose_Subcutaneous/GTEx.Adipose_Subcutaneous.ENSG00000223745.3.RP4-717I23.3.wgt.RDat	RP4-717I23.3	1	9.37e+07	9.38e+07	0.34264	rs11164921	-2.92	rs1414367	3.88e-01	-11.50	-0.400	316	7	lasso	4.41e-01	2.55e-39	5.15e-01	6.06e-01	NA	NA	NA	NA	NA
GTEx.Adipose_Subcutaneous	./WEIGHTS//GTEx.Adipose_Subcutaneous/GTEx.Adipose_Subcutaneous.ENSG00000224468.3.RP11-181K3.4.wgt.RDat	RP11-181K3.4	1	1.83e+08	1.83e+08	0.08519	rs10911167	3.24	rs10911260	1.07e-01	5.82	-2.046	429	9	enet	9.12e-02	6.68e-08	-2.04e+00	4.09e-02	NA	NA	NA	NA	NA
GTEx.Adipose_Subcutaneous	./WEIGHTS//GTEx.Adipose_Subcutaneous/GTEx.Adipose_Subcutaneous.ENSG00000224687.1.RASAL2-AS1.wgt.RDat	RASAL2-AS1	1	1.78e+08	1.78e+08	0.11395	rs575908	4.68	rs2295019	4.09e-02	5.10	0.721	424	7	lasso	2.17e-02	6.33e-03	-8.94e-02	9.29e-01	NA	NA	NA	NA	NA
GTEx.Adipose_Subcutaneous	./WEIGHTS//GTEx.Adipose_Subcutaneous/GTEx.Adipose_Subcutaneous.ENSG00000224818.1.RP11-134G8.8.wgt.RDat	RP11-134G8.8	1	2.01e+08	2.01e+08	0.19852	rs12134525	-4.86	rs481298	8.72e-02	6.26	-1.609	637	15	enet	1.23e-01	2.91e-10	-2.49e+00	1.26e-02	NA	NA	NA	NA	NA
GTEx.Adipose_Subcutaneous	./WEIGHTS//GTEx.Adipose_Subcutaneous/GTEx.Adipose_Subcutaneous.ENSG00000225171.2.DUTP6.wgt.RDat	DUTP6	1	1.67e+08	1.67e+08	0.17417	rs6670707	2.67	rs6691431	2.20e-01	8.42	0.381	574	17	enet	2.28e-01	1.63e-18	3.10e-01	7.57e-01	NA	NA	NA	NA	NA
GTEx.Adipose_Subcutaneous	./WEIGHTS//GTEx.Adipose_Subcutaneous/GTEx.Adipose_Subcutaneous.ENSG00000225217.1.HSPA7.wgt.RDat	HSPA7	1	1.62e+08	1.62e+08	0.32352	rs885092	-3.54	rs10494360	1.27e-01	-6.42	-0.117	434	10	lasso	1.20e-01	5.04e-10	3.98e-01	6.91e-01	NA	NA	NA	NA	NA
GTEx.Adipose_Subcutaneous	./WEIGHTS//GTEx.Adipose_Subcutaneous/GTEx.Adipose_Subcutaneous.ENSG00000225243.1.RP1-127D3.4.wgt.RDat	RP1-127D3.4	1	1.71e+08	1.71e+08	0.17551	rs10913129	3.18	rs12566823	3.19e-02	-4.60	-0.324	547	16	enet	9.20e-02	5.84e-08	5.95e-01	5.52e-01	NA	NA	NA	NA	NA
GTEx.Adipose_Subcutaneous	./WEIGHTS//GTEx.Adipose_Subcutaneous/GTEx.Adipose_Subcutaneous.ENSG00000225518.2.RP11-396C23.2.wgt.RDat	RP11-396C23.2	1	2.26e+08	2.26e+08	0.09375	rs2306120	-2.63	rs6426106	-3.02e-03	3.94	-1.121	387	14	enet	-3.16e-03	7.94e-01	-7.04e-01	4.81e-01	NA	NA	NA	NA	NA
GTEx.Adipose_Subcutaneous	./WEIGHTS//GTEx.Adipose_Subcutaneous/GTEx.Adipose_Subcutaneous.ENSG00000225880.4.LINC00115.wgt.RDat	LINC00115	1	7.62e+05	7.63e+05	0.22879	rs13303010	-3.12	rs3115850	1.33e-01	6.84	0.223	151	29	enet	1.72e-01	4.93e-14	-6.88e-01	4.92e-01	NA	NA	NA	NA	NA
GTEx.Adipose_Subcutaneous	./WEIGHTS//GTEx.Adipose_Subcutaneous/GTEx.Adipose_Subcutaneous.ENSG00000226849.1.RP4-635E18.7.wgt.RDat	RP4-635E18.7	1	1.11e+07	1.11e+07	0.15391	rs12741973	7.26	rs284301	-1.02e-03	3.25	-3.403	343	56	enet	1.26e-02	2.94e-02	-1.58e+00	1.15e-01	NA	NA	NA	NA	NA
GTEx.Adipose_Subcutaneous	./WEIGHTS//GTEx.Adipose_Subcutaneous/GTEx.Adipose_Subcutaneous.ENSG00000227001.2.NBPF2P.wgt.RDat	NBPF2P	1	2.18e+07	2.18e+07	0.23955	rs9426785	3.36	rs12082914	7.66e-02	5.87	-0.981	368	8	enet	1.00e-01	1.47e-08	-1.88e+00	6.08e-02	NA	NA	NA	NA	NA
GTEx.Adipose_Subcutaneous	./WEIGHTS//GTEx.Adipose_Subcutaneous/GTEx.Adipose_Subcutaneous.ENSG00000227533.1.SLC2A1-AS1.wgt.RDat	SLC2A1-AS1	1	4.34e+07	4.34e+07	0.34775	rs11210776	3.76	rs900835	2.72e-01	9.23	0.715	425	4	lasso	2.69e-01	4.48e-22	9.89e-01	3.23e-01	NA	NA	NA	NA	NA
GTEx.Adipose_Subcutaneous	./WEIGHTS//GTEx.Adipose_Subcutaneous/GTEx.Adipose_Subcutaneous.ENSG00000227644.2.HIGD1AP11.wgt.RDat	HIGD1AP11	1	5.35e+07	5.35e+07	0.11002	rs503166	-3.09	rs1769316	3.96e-02	-4.61	0.902	462	19	enet	3.10e-02	1.34e-03	3.45e-01	7.30e-01	NA	NA	NA	NA	NA
GTEx.Adipose_Subcutaneous	./WEIGHTS//GTEx.Adipose_Subcutaneous/GTEx.Adipose_Subcutaneous.ENSG00000227671.3.MIR3916.wgt.RDat	MIR3916	1	2.47e+08	2.47e+08	0.26136	rs2000127	3.03	rs7551512	1.78e-01	-7.38	-0.685	457	5	lasso	1.64e-01	2.10e-13	8.59e-01	3.90e-01	NA	NA	NA	NA	NA
GTEx.Adipose_Subcutaneous	./WEIGHTS//GTEx.Adipose_Subcutaneous/GTEx.Adipose_Subcutaneous.ENSG00000227775.3.RP1-283E3.4.wgt.RDat	RP1-283E3.4	1	1.66e+06	1.66e+06	0.64995	rs3855955	-2.96	rs4648786	1.40e-01	6.81	-1.231	275	9	lasso	3.33e-01	5.06e-28	2.45e-01	8.06e-01	NA	NA	NA	NA	NA
GTEx.Adipose_Subcutaneous	./WEIGHTS//GTEx.Adipose_Subcutaneous/GTEx.Adipose_Subcutaneous.ENSG00000227811.2.RP4-773A18.4.wgt.RDat	RP4-773A18.4	1	1.12e+08	1.12e+08	0.13335	rs7556364	-2.69	rs1246194	8.12e-02	5.55	0.224	684	4	lasso	1.12e-01	1.98e-09	2.28e-01	8.20e-01	NA	NA	NA	NA	NA
GTEx.Adipose_Subcutaneous	./WEIGHTS//GTEx.Adipose_Subcutaneous/GTEx.Adipose_Subcutaneous.ENSG00000228106.1.RP11-452F19.3.wgt.RDat	RP11-452F19.3	1	2.23e+08	2.23e+08	0.11087	rs35822937	2.52	rs36044931	5.61e-02	4.74	0.231	350	24	enet	4.98e-02	6.19e-05	1.31e+00	1.89e-01	NA	NA	NA	NA	NA
GTEx.Adipose_Subcutaneous	./WEIGHTS//GTEx.Adipose_Subcutaneous/GTEx.Adipose_Subcutaneous.ENSG00000229367.1.HMGN2P19.wgt.RDat	HMGN2P19	1	2.30e+08	2.30e+08	0.13303	rs342826	-3.23	rs12079612	1.47e-01	7.11	0.691	415	16	enet	1.51e-01	2.47e-12	8.35e-01	4.04e-01	NA	NA	NA	NA	NA
GTEx.Adipose_Subcutaneous	./WEIGHTS//GTEx.Adipose_Subcutaneous/GTEx.Adipose_Subcutaneous.ENSG00000229447.2.RP11-490K7.4.wgt.RDat	RP11-490K7.4	1	3.17e+07	3.17e+07	0.04126	rs11578034	-2.67	rs6679365	2.75e-02	4.28	2.440	403	5	lasso	1.27e-02	2.93e-02	2.39e+00	1.67e-02	NA	NA	NA	NA	NA
GTEx.Adipose_Subcutaneous	./WEIGHTS//GTEx.Adipose_Subcutaneous/GTEx.Adipose_Subcutaneous.ENSG00000230325.1.RP11-385F5.4.wgt.RDat	RP11-385F5.4	1	2.37e+08	2.37e+08	0.14970	rs3893143	2.91	rs2737707	1.26e-01	7.16	0.653	624	13	enet	1.35e-01	4.03e-11	9.30e-01	3.52e-01	NA	NA	NA	NA	NA
GTEx.Adipose_Subcutaneous	./WEIGHTS//GTEx.Adipose_Subcutaneous/GTEx.Adipose_Subcutaneous.ENSG00000230953.2.RP4-631H13.6.wgt.RDat	RP4-631H13.6	1	5.34e+07	5.34e+07	0.14885	rs1288347	-3.06	rs11206033	-4.66e-04	3.74	0.342	419	40	enet	-5.32e-04	3.59e-01	2.88e-01	7.74e-01	NA	NA	NA	NA	NA
GTEx.Adipose_Subcutaneous	./WEIGHTS//GTEx.Adipose_Subcutaneous/GTEx.Adipose_Subcutaneous.ENSG00000230955.1.RP11-109P14.10.wgt.RDat	RP11-109P14.10	1	3.83e+07	3.83e+07	0.28114	rs898979	3.70	rs4653329	2.10e-01	7.93	0.042	451	4	lasso	2.21e-01	5.99e-18	2.75e-02	9.78e-01	NA	NA	NA	NA	NA
GTEx.Adipose_Subcutaneous	./WEIGHTS//GTEx.Adipose_Subcutaneous/GTEx.Adipose_Subcutaneous.ENSG00000231084.2.CTA-253N17.1.wgt.RDat	CTA-253N17.1	1	1.85e+08	1.85e+08	0.07570	rs16823421	-2.45	rs7123	3.24e-04	4.02	0.556	410	5	lasso	4.04e-04	2.91e-01	5.36e-01	5.92e-01	NA	NA	NA	NA	NA
GTEx.Adipose_Subcutaneous	./WEIGHTS//GTEx.Adipose_Subcutaneous/GTEx.Adipose_Subcutaneous.ENSG00000231365.1.RP11-418J17.1.wgt.RDat	RP11-418J17.1	1	1.20e+08	1.20e+08	0.31679	rs666930	5.46	rs12092807	4.00e-01	-11.08	-0.581	474	7	lasso	3.93e-01	4.87e-34	5.17e-01	6.05e-01	NA	NA	NA	NA	NA
GTEx.Adipose_Subcutaneous	./WEIGHTS//GTEx.Adipose_Subcutaneous/GTEx.Adipose_Subcutaneous.ENSG00000232093.1.RP11-307C12.11.wgt.RDat	RP11-307C12.11	1	1.55e+08	1.55e+08	0.09201	rs4971059	-6.58	rs12023499	2.12e-02	-4.45	-2.215	365	3	lasso	1.81e-02	1.17e-02	2.22e+00	2.65e-02	NA	NA	NA	NA	NA
GTEx.Adipose_Subcutaneous	./WEIGHTS//GTEx.Adipose_Subcutaneous/GTEx.Adipose_Subcutaneous.ENSG00000232912.1.RP5-1115A15.1.wgt.RDat	RP5-1115A15.1	1	8.48e+06	8.49e+06	0.13971	rs225132	4.69	rs301805	7.26e-02	-5.94	-1.415	307	20	enet	9.68e-02	2.63e-08	1.20e-01	9.05e-01	NA	NA	NA	NA	NA
GTEx.Adipose_Subcutaneous	./WEIGHTS//GTEx.Adipose_Subcutaneous/GTEx.Adipose_Subcutaneous.ENSG00000232995.3.RP11-267N12.3.wgt.RDat	RP11-267N12.3	1	1.63e+08	1.63e+08	0.11580	rs16852030	-2.93	rs11582541	7.81e-02	-5.55	-0.159	626	5	lasso	6.78e-02	3.24e-06	5.29e-02	9.58e-01	NA	NA	NA	NA	NA
GTEx.Adipose_Subcutaneous	./WEIGHTS//GTEx.Adipose_Subcutaneous/GTEx.Adipose_Subcutaneous.ENSG00000233621.1.RP11-422J8.1.wgt.RDat	RP11-422J8.1	1	3.79e+07	3.79e+07	0.42109	rs11263972	-3.12	rs6681785	3.62e-01	-10.38	-0.289	440	9	lasso	3.87e-01	2.21e-33	9.77e-02	9.22e-01	NA	NA	NA	NA	NA
GTEx.Adipose_Subcutaneous	./WEIGHTS//GTEx.Adipose_Subcutaneous/GTEx.Adipose_Subcutaneous.ENSG00000234166.1.ARHGEF19-AS1.wgt.RDat	ARHGEF19-AS1	1	1.65e+07	1.65e+07	0.32390	rs6663056	3.65	rs221035	2.62e-01	9.00	2.329	320	8	lasso	2.68e-01	5.14e-22	2.01e+00	4.46e-02	NA	NA	NA	NA	NA
GTEx.Adipose_Subcutaneous	./WEIGHTS//GTEx.Adipose_Subcutaneous/GTEx.Adipose_Subcutaneous.ENSG00000234329.1.RP11-767N6.2.wgt.RDat	RP11-767N6.2	1	4.61e+07	4.61e+07	0.02814	rs1707302	5.54	rs1768809	2.51e-02	4.07	4.140	278	6	enet	4.02e-02	2.96e-04	5.27e+00	1.36e-07	0.006	0.004	0.164	0.096	0.730
GTEx.Adipose_Subcutaneous	./WEIGHTS//GTEx.Adipose_Subcutaneous/GTEx.Adipose_Subcutaneous.ENSG00000235098.4.ANKRD65.wgt.RDat	ANKRD65	1	1.35e+06	1.36e+06	0.27073	rs13303010	-3.12	rs2765021	1.03e-01	-7.20	1.353	274	9	lasso	1.46e-01	5.71e-12	-1.86e+00	6.30e-02	NA	NA	NA	NA	NA
GTEx.Adipose_Subcutaneous	./WEIGHTS//GTEx.Adipose_Subcutaneous/GTEx.Adipose_Subcutaneous.ENSG00000235241.1.RP11-108M9.5.wgt.RDat	RP11-108M9.5	1	1.72e+07	1.72e+07	0.25404	rs6696295	4.35	rs157252	1.19e-01	6.76	1.869	326	20	enet	2.20e-01	6.52e-18	1.55e+00	1.21e-01	NA	NA	NA	NA	NA
GTEx.Adipose_Subcutaneous	./WEIGHTS//GTEx.Adipose_Subcutaneous/GTEx.Adipose_Subcutaneous.ENSG00000235477.2.RP11-122G18.5.wgt.RDat	RP11-122G18.5	1	1.61e+08	1.61e+08	0.18978	rs3892376	2.60	rs16832908	1.68e-01	-7.27	-0.832	393	2	lasso	1.80e-01	1.25e-14	4.29e-01	6.68e-01	NA	NA	NA	NA	NA
GTEx.Adipose_Subcutaneous	./WEIGHTS//GTEx.Adipose_Subcutaneous/GTEx.Adipose_Subcutaneous.ENSG00000235750.5.KIAA0040.wgt.RDat	KIAA0040	1	1.75e+08	1.75e+08	0.08821	rs1011808	1.91	rs2038001	7.02e-02	5.02	0.250	495	2	lasso	5.91e-02	1.35e-05	2.50e-01	8.02e-01	NA	NA	NA	NA	NA
GTEx.Adipose_Subcutaneous	./WEIGHTS//GTEx.Adipose_Subcutaneous/GTEx.Adipose_Subcutaneous.ENSG00000236624.4.CCDC163P.wgt.RDat	CCDC163P	1	4.60e+07	4.60e+07	0.66148	rs4660905	5.04	rs4660862	7.21e-01	14.63	-1.138	276	7	lasso	7.29e-01	8.17e-86	-1.03e+00	3.01e-01	NA	NA	NA	NA	NA
GTEx.Adipose_Subcutaneous	./WEIGHTS//GTEx.Adipose_Subcutaneous/GTEx.Adipose_Subcutaneous.ENSG00000236782.1.RP11-96L14.7.wgt.RDat	RP11-96L14.7	1	2.65e+07	2.65e+07	0.29969	rs12138368	2.93	rs2232648	1.27e-01	-7.50	0.503	426	26	enet	2.40e-01	1.42e-19	4.79e-01	6.32e-01	NA	NA	NA	NA	NA
GTEx.Adipose_Subcutaneous	./WEIGHTS//GTEx.Adipose_Subcutaneous/GTEx.Adipose_Subcutaneous.ENSG00000237094.7.RP4-669L17.10.wgt.RDat	RP4-669L17.10	1	3.18e+05	4.53e+05	0.10058	rs13303010	-3.12	rs4040617	1.08e-01	5.83	0.508	45	1	lasso	9.54e-02	3.27e-08	5.08e-01	6.11e-01	NA	NA	NA	NA	NA
GTEx.Adipose_Subcutaneous	./WEIGHTS//GTEx.Adipose_Subcutaneous/GTEx.Adipose_Subcutaneous.ENSG00000237276.4.ANO7P1.wgt.RDat	ANO7P1	1	1.65e+07	1.66e+07	0.16748	rs6663056	3.65	rs221035	9.77e-02	5.97	2.329	316	2	lasso	9.51e-02	3.44e-08	2.15e+00	3.18e-02	NA	NA	NA	NA	NA
GTEx.Adipose_Subcutaneous	./WEIGHTS//GTEx.Adipose_Subcutaneous/GTEx.Adipose_Subcutaneous.ENSG00000237278.2.RLIMP2.wgt.RDat	RLIMP2	1	1.14e+08	1.14e+08	0.09389	rs12565589	-5.38	rs10494149	1.90e-02	4.49	1.584	338	25	enet	6.31e-02	7.06e-06	3.75e+00	1.76e-04	NA	NA	NA	NA	NA
GTEx.Adipose_Subcutaneous	./WEIGHTS//GTEx.Adipose_Subcutaneous/GTEx.Adipose_Subcutaneous.ENSG00000237481.1.RP4-803J11.2.wgt.RDat	RP4-803J11.2	1	2.29e+08	2.29e+08	0.09080	rs342826	-3.23	rs237749	4.28e-02	4.94	0.764	480	3	lasso	5.64e-02	2.10e-05	6.16e-01	5.38e-01	NA	NA	NA	NA	NA
GTEx.Adipose_Subcutaneous	./WEIGHTS//GTEx.Adipose_Subcutaneous/GTEx.Adipose_Subcutaneous.ENSG00000238142.1.RP11-108M9.4.wgt.RDat	RP11-108M9.4	1	1.72e+07	1.72e+07	0.25486	rs6696295	4.35	rs157252	1.16e-01	6.82	1.869	326	31	enet	1.70e-01	7.21e-14	2.26e+00	2.41e-02	NA	NA	NA	NA	NA
GTEx.Adipose_Subcutaneous	./WEIGHTS//GTEx.Adipose_Subcutaneous/GTEx.Adipose_Subcutaneous.ENSG00000241073.1.RP4-714D9.2.wgt.RDat	RP4-714D9.2	1	1.01e+08	1.01e+08	0.06079	rs10875290	-4.64	rs12036260	1.22e-02	3.92	-0.601	446	4	lasso	1.92e-02	9.58e-03	-1.01e+00	3.14e-01	NA	NA	NA	NA	NA
GTEx.Adipose_Subcutaneous	./WEIGHTS//GTEx.Adipose_Subcutaneous/GTEx.Adipose_Subcutaneous.ENSG00000241720.2.RP4-735C1.4.wgt.RDat	RP4-735C1.4	1	1.10e+08	1.10e+08	0.49412	rs568686	4.91	rs4970777	1.85e-01	-8.62	-0.221	452	14	lasso	2.93e-01	3.27e-24	2.54e+00	1.10e-02	NA	NA	NA	NA	NA
GTEx.Adipose_Subcutaneous	./WEIGHTS//GTEx.Adipose_Subcutaneous/GTEx.Adipose_Subcutaneous.ENSG00000242193.5.RP11-568K15.1.wgt.RDat	RP11-568K15.1	1	1.78e+08	1.78e+08	0.37512	rs575908	4.68	rs7529302	2.12e-01	-8.03	1.710	419	9	lasso	2.05e-01	1.32e-16	-1.80e+00	7.16e-02	NA	NA	NA	NA	NA
GTEx.Adipose_Subcutaneous	./WEIGHTS//GTEx.Adipose_Subcutaneous/GTEx.Adipose_Subcutaneous.ENSG00000242252.1.BGLAP.wgt.RDat	BGLAP	1	1.56e+08	1.56e+08	0.09017	rs2244144	-4.94	rs16837272	4.44e-02	4.62	0.305	371	3	lasso	1.61e-02	1.62e-02	5.70e-01	5.68e-01	NA	NA	NA	NA	NA
GTEx.Adipose_Subcutaneous	./WEIGHTS//GTEx.Adipose_Subcutaneous/GTEx.Adipose_Subcutaneous.ENSG00000244414.2.CFHR1.wgt.RDat	CFHR1	1	1.97e+08	1.97e+08	0.15815	rs7554267	-2.17	rs16840224	7.90e-02	6.01	-0.066	243	5	lasso	8.32e-02	2.54e-07	-2.45e-01	8.07e-01	NA	NA	NA	NA	NA
GTEx.Adipose_Subcutaneous	./WEIGHTS//GTEx.Adipose_Subcutaneous/GTEx.Adipose_Subcutaneous.ENSG00000244682.3.FCGR2C.wgt.RDat	FCGR2C	1	1.62e+08	1.62e+08	0.25387	rs885092	-3.54	rs10494360	1.56e-01	-6.92	-0.117	448	5	lasso	1.35e-01	4.07e-11	3.11e-01	7.56e-01	NA	NA	NA	NA	NA
GTEx.Adipose_Subcutaneous	./WEIGHTS//GTEx.Adipose_Subcutaneous/GTEx.Adipose_Subcutaneous.ENSG00000254154.4.RP4-798P15.3.wgt.RDat	RP4-798P15.3	1	1.78e+08	1.78e+08	0.11738	rs575908	4.68	rs12119996	-3.17e-03	4.15	1.043	429	34	enet	5.20e-03	1.11e-01	3.34e-01	7.38e-01	NA	NA	NA	NA	NA
GTEx.Adipose_Subcutaneous	./WEIGHTS//GTEx.Adipose_Subcutaneous/GTEx.Adipose_Subcutaneous.ENSG00000254685.2.FPGT.wgt.RDat	FPGT	1	7.47e+07	7.47e+07	0.19771	rs696691	2.98	rs11806946	1.40e-01	-6.55	0.553	367	7	lasso	1.37e-01	2.84e-11	-2.55e-01	7.99e-01	NA	NA	NA	NA	NA
GTEx.Adipose_Subcutaneous	./WEIGHTS//GTEx.Adipose_Subcutaneous/GTEx.Adipose_Subcutaneous.ENSG00000259357.1.RP11-316M1.12.wgt.RDat	RP11-316M1.12	1	1.51e+08	1.51e+08	0.22802	rs4246525	3.52	rs10888397	4.60e-01	-11.79	1.464	294	17	enet	4.64e-01	4.78e-42	-1.77e+00	7.62e-02	NA	NA	NA	NA	NA
GTEx.Adipose_Subcutaneous	./WEIGHTS//GTEx.Adipose_Subcutaneous/GTEx.Adipose_Subcutaneous.ENSG00000259865.1.RP11-488L18.10.wgt.RDat	RP11-488L18.10	1	2.47e+08	2.47e+08	0.29542	rs2000127	3.03	rs4351686	2.15e-01	8.06	-1.354	451	35	enet	2.36e-01	3.05e-19	-8.32e-01	4.06e-01	NA	NA	NA	NA	NA
GTEx.Adipose_Subcutaneous	./WEIGHTS//GTEx.Adipose_Subcutaneous/GTEx.Adipose_Subcutaneous.ENSG00000259984.1.RP11-335G20.7.wgt.RDat	RP11-335G20.7	1	2.57e+07	2.57e+07	0.21546	rs4649033	-3.73	rs11802413	2.60e-02	5.25	-2.221	369	24	enet	7.33e-02	1.31e-06	-2.22e+00	2.65e-02	NA	NA	NA	NA	NA
GTEx.Adipose_Subcutaneous	./WEIGHTS//GTEx.Adipose_Subcutaneous/GTEx.Adipose_Subcutaneous.ENSG00000260246.1.AC000032.2.wgt.RDat	AC000032.2	1	1.10e+08	1.10e+08	0.32256	rs568686	4.91	rs2234696	1.29e-02	4.65	3.612	433	18	enet	9.80e-02	2.13e-08	4.10e+00	4.16e-05	0.270	0.294	0.138	0.150	0.149
GTEx.Adipose_Subcutaneous	./WEIGHTS//GTEx.Adipose_Subcutaneous/GTEx.Adipose_Subcutaneous.ENSG00000260948.1.RP11-552M11.8.wgt.RDat	RP11-552M11.8	1	1.12e+08	1.12e+08	0.16583	rs7556364	-2.69	rs1264888	1.80e-01	-7.60	-1.334	587	2	lasso	1.75e-01	3.39e-14	1.41e+00	1.58e-01	NA	NA	NA	NA	NA
GTEx.Adipose_Subcutaneous	./WEIGHTS//GTEx.Adipose_Subcutaneous/GTEx.Adipose_Subcutaneous.ENSG00000261349.1.RP3-465N24.5.wgt.RDat	RP3-465N24.5	1	2.56e+07	2.56e+07	0.41858	rs4649033	-3.73	rs3091242	4.73e-02	5.07	-2.170	344	60	enet	2.36e-01	3.29e-19	-5.56e-01	5.78e-01	NA	NA	NA	NA	NA
GTEx.Adipose_Subcutaneous	./WEIGHTS//GTEx.Adipose_Subcutaneous/GTEx.Adipose_Subcutaneous.ENSG00000261716.1.RP11-196G18.22.wgt.RDat	RP11-196G18.22	1	1.50e+08	1.50e+08	0.13118	rs11205303	-7.72	rs3738319	1.82e-02	-4.04	0.897	113	16	enet	6.36e-02	6.42e-06	-2.60e+00	9.26e-03	NA	NA	NA	NA	NA
GTEx.Adipose_Subcutaneous	./WEIGHTS//GTEx.Adipose_Subcutaneous/GTEx.Adipose_Subcutaneous.ENSG00000261737.1.RP4-612B15.3.wgt.RDat	RP4-612B15.3	1	8.72e+07	8.72e+07	0.10746	rs6657426	3.15	rs12097495	2.90e-02	-4.87	-0.529	382	6	lasso	3.53e-02	6.71e-04	5.49e-01	5.83e-01	NA	NA	NA	NA	NA
GTEx.Adipose_Subcutaneous	./WEIGHTS//GTEx.Adipose_Subcutaneous/GTEx.Adipose_Subcutaneous.ENSG00000269227.1.RP11-345P4.6.wgt.RDat	RP11-345P4.6	1	1.61e+06	1.61e+06	0.19523	rs3855955	-2.96	rs28464684	5.55e-02	5.50	-2.039	287	4	lasso	4.06e-02	2.81e-04	-1.97e+00	4.93e-02	NA	NA	NA	NA	NA
GTEx.Adipose_Subcutaneous	./WEIGHTS//GTEx.Adipose_Subcutaneous/GTEx.Adipose_Subcutaneous.ENSG00000269890.1.RP5-1139B12.2.wgt.RDat	RP5-1139B12.2	1	2.28e+08	2.28e+08	0.08056	rs10916306	-2.63	rs4653943	1.69e-02	3.96	1.056	330	17	enet	2.79e-02	2.25e-03	1.25e+00	2.12e-01	NA	NA	NA	NA	NA
GTEx.Adipose_Subcutaneous	./WEIGHTS//GTEx.Adipose_Subcutaneous/GTEx.Adipose_Subcutaneous.ENSG00000269925.1.RP3-467L1.6.wgt.RDat	RP3-467L1.6	1	7.84e+06	7.84e+06	0.07760	rs225132	4.69	rs707458	1.05e-03	4.10	0.281	445	3	enet	6.77e-03	8.34e-02	2.98e-01	7.66e-01	NA	NA	NA	NA	NA
GTEx.Adipose_Subcutaneous	./WEIGHTS//GTEx.Adipose_Subcutaneous/GTEx.Adipose_Subcutaneous.ENSG00000270605.1.RP5-1092A3.4.wgt.RDat	RP5-1092A3.4	1	2.86e+07	2.86e+07	0.18377	rs1467464	1.92	rs576550	1.38e-01	-6.56	0.435	251	7	lasso	1.33e-01	5.47e-11	-4.41e-01	6.59e-01	NA	NA	NA	NA	NA
GTEx.Adipose_Subcutaneous	./WEIGHTS//GTEx.Adipose_Subcutaneous/GTEx.Adipose_Subcutaneous.ENSG00000271721.1.RP11-337C18.9.wgt.RDat	RP11-337C18.9	1	1.47e+08	1.47e+08	0.07156	rs1890038	-2.54	rs10793656	4.34e-02	-4.59	0.845	371	6	lasso	2.96e-02	1.72e-03	-2.23e-02	9.82e-01	NA	NA	NA	NA	NA
GTEx.Adipose_Subcutaneous	./WEIGHTS//GTEx.Adipose_Subcutaneous/GTEx.Adipose_Subcutaneous.ENSG00000271853.1.RP1-178F15.5.wgt.RDat	RP1-178F15.5	1	1.54e+08	1.54e+08	0.30672	rs2771118	1.79	rs3818632	1.95e-01	8.19	-0.524	387	3	lasso	1.88e-01	3.01e-15	-4.24e-01	6.72e-01	NA	NA	NA	NA	NA
GTEx.Adipose_Subcutaneous	./WEIGHTS//GTEx.Adipose_Subcutaneous/GTEx.Adipose_Subcutaneous.ENSG00000272004.1.RP11-345P4.10.wgt.RDat	RP11-345P4.10	1	1.59e+06	1.59e+06	0.59854	rs3855955	-2.96	rs4648786	1.74e-01	-7.64	-1.231	288	27	enet	3.36e-01	2.74e-28	-4.14e-01	6.79e-01	NA	NA	NA	NA	NA
GTEx.Adipose_Subcutaneous	./WEIGHTS//GTEx.Adipose_Subcutaneous/GTEx.Adipose_Subcutaneous.ENSG00000272030.1.RP1-178F15.4.wgt.RDat	RP1-178F15.4	1	1.54e+08	1.54e+08	0.19677	rs2771118	1.79	rs28380060	2.14e-01	8.70	-0.444	384	16	enet	2.50e-01	2.25e-20	-3.20e-01	7.49e-01	NA	NA	NA	NA	NA
GTEx.Adipose_Subcutaneous	./WEIGHTS//GTEx.Adipose_Subcutaneous/GTEx.Adipose_Subcutaneous.ENSG00000272091.1.RP4-758J24.5.wgt.RDat	RP4-758J24.5	1	5.45e+07	5.45e+07	0.68050	rs4926604	-3.45	rs17109989	9.43e-02	6.88	-0.500	468	109	enet	4.27e-01	9.16e-38	-1.03e+00	3.05e-01	NA	NA	NA	NA	NA
GTEx.Adipose_Subcutaneous	./WEIGHTS//GTEx.Adipose_Subcutaneous/GTEx.Adipose_Subcutaneous.ENSG00000272100.1.RP11-155O18.6.wgt.RDat	RP11-155O18.6	1	5.28e+07	5.28e+07	0.14016	rs34521609	-3.01	rs11803338	5.96e-02	5.70	0.837	246	15	lasso	1.22e-01	3.92e-10	-1.88e-01	8.51e-01	NA	NA	NA	NA	NA
GTEx.Adipose_Subcutaneous	./WEIGHTS//GTEx.Adipose_Subcutaneous/GTEx.Adipose_Subcutaneous.ENSG00000272420.1.RP4-740C4.7.wgt.RDat	RP4-740C4.7	1	2.29e+06	2.30e+06	0.13856	rs12045693	2.87	rs7545940	2.96e-03	3.74	-0.234	326	38	enet	1.99e-02	8.59e-03	3.39e-01	7.35e-01	NA	NA	NA	NA	NA
GTEx.Adipose_Subcutaneous	./WEIGHTS//GTEx.Adipose_Subcutaneous/GTEx.Adipose_Subcutaneous.ENSG00000272491.1.RP5-1024N4.4.wgt.RDat	RP5-1024N4.4	1	4.87e+07	4.87e+07	0.30625	rs6701767	-2.70	rs1608695	3.43e-01	10.15	-0.755	465	30	enet	3.99e-01	9.98e-35	-5.93e-01	5.53e-01	NA	NA	NA	NA	NA
GTEx.Adipose_Subcutaneous	./WEIGHTS//GTEx.Adipose_Subcutaneous/GTEx.Adipose_Subcutaneous.ENSG00000272645.1.RP11-504P24.8.wgt.RDat	RP11-504P24.8	1	2.24e+08	2.24e+08	0.14690	rs6604728	-4.06	rs2404851	1.54e-01	-7.09	-0.906	326	5	lasso	1.38e-01	2.34e-11	8.00e-01	4.24e-01	NA	NA	NA	NA	NA
GTEx.Adipose_Subcutaneous	./WEIGHTS//GTEx.Adipose_Subcutaneous/GTEx.Adipose_Subcutaneous.ENSG00000272668.1.RP11-190A12.8.wgt.RDat	RP11-190A12.8	1	1.60e+08	1.60e+08	0.24528	rs1037145	-3.15	rs4133290	1.68e-01	7.92	-1.050	494	5	lasso	2.19e-01	9.05e-18	-1.12e+00	2.61e-01	NA	NA	NA	NA	NA
GTEx.Adipose_Subcutaneous	./WEIGHTS//GTEx.Adipose_Subcutaneous/GTEx.Adipose_Subcutaneous.ENSG00000272750.1.RP11-378J18.8.wgt.RDat	RP11-378J18.8	1	2.23e+08	2.23e+08	0.11970	rs2889921	3.19	rs17465637	1.14e-01	5.99	0.116	315	33	enet	1.21e-01	4.29e-10	-1.30e+00	1.92e-01	NA	NA	NA	NA	NA
GTEx.Adipose_Subcutaneous	./WEIGHTS//GTEx.Adipose_Subcutaneous/GTEx.Adipose_Subcutaneous.ENSG00000272823.1.RP11-295M18.6.wgt.RDat	RP11-295M18.6	1	2.21e+08	2.21e+08	0.35404	rs11118564	-4.08	rs11118622	2.41e-01	8.79	0.860	386	6	lasso	3.73e-01	5.52e-32	1.29e+00	1.97e-01	NA	NA	NA	NA	NA
GTEx.Adipose_Subcutaneous	./WEIGHTS//GTEx.Adipose_Subcutaneous/GTEx.Adipose_Subcutaneous.ENSG00000272864.1.RP11-17E13.2.wgt.RDat	RP11-17E13.2	1	7.52e+07	7.52e+07	0.38655	rs696691	2.98	rs1409785	1.85e-01	8.30	-0.294	373	28	enet	2.88e-01	8.89e-24	-1.24e+00	2.15e-01	NA	NA	NA	NA	NA
GTEx.Adipose_Subcutaneous	./WEIGHTS//GTEx.Adipose_Subcutaneous/GTEx.Adipose_Subcutaneous.ENSG00000272993.1.RP11-196G18.24.wgt.RDat	RP11-196G18.24	1	1.50e+08	1.50e+08	0.17880	rs11205303	-7.72	rs11205037	6.29e-02	-4.73	0.601	113	3	lasso	9.67e-02	2.66e-08	-1.07e+00	2.83e-01	NA	NA	NA	NA	NA
GTEx.Adipose_Subcutaneous	./WEIGHTS//GTEx.Adipose_Subcutaneous/GTEx.Adipose_Subcutaneous.ENSG00000273382.1.RP5-1065J22.8.wgt.RDat	RP5-1065J22.8	1	1.10e+08	1.10e+08	0.17943	rs659659	3.59	rs616378	5.25e-02	5.56	-0.122	403	4	lasso	5.18e-02	4.48e-05	2.34e-01	8.15e-01	NA	NA	NA	NA	NA
GTEx.Adipose_Visceral_Omentum	./WEIGHTS//GTEx.Adipose_Visceral_Omentum/GTEx.Adipose_Visceral_Omentum.ENSG00000007341.14.ST7L.wgt.RDat	ST7L	1	1.13e+08	1.13e+08	0.33347	rs11102493	-2.50	rs10745330	3.15e-01	7.80	0.512	375	29	enet	3.19e-01	4.15e-17	8.04e-01	4.21e-01	NA	NA	NA	NA	NA
GTEx.Adipose_Visceral_Omentum	./WEIGHTS//GTEx.Adipose_Visceral_Omentum/GTEx.Adipose_Visceral_Omentum.ENSG00000007933.8.FMO3.wgt.RDat	FMO3	1	1.71e+08	1.71e+08	0.14213	rs10913129	3.18	rs2281006	1.51e-01	5.43	-0.037	526	3	lasso	1.34e-01	1.89e-07	-4.06e-01	6.85e-01	NA	NA	NA	NA	NA
GTEx.Adipose_Visceral_Omentum	./WEIGHTS//GTEx.Adipose_Visceral_Omentum/GTEx.Adipose_Visceral_Omentum.ENSG00000053371.8.AKR7A2.wgt.RDat	AKR7A2	1	1.96e+07	1.96e+07	0.30419	rs1473688	4.00	rs4912069	7.46e-02	5.04	-0.548	482	8	lasso	7.27e-02	1.27e-04	-9.31e-01	3.52e-01	NA	NA	NA	NA	NA
GTEx.Adipose_Visceral_Omentum	./WEIGHTS//GTEx.Adipose_Visceral_Omentum/GTEx.Adipose_Visceral_Omentum.ENSG00000054277.8.OPN3.wgt.RDat	OPN3	1	2.42e+08	2.42e+08	0.21577	rs12568965	-5.06	rs587640	8.84e-02	-4.84	0.606	586	3	lasso	3.30e-02	7.77e-03	-1.21e-01	9.03e-01	NA	NA	NA	NA	NA
GTEx.Adipose_Visceral_Omentum	./WEIGHTS//GTEx.Adipose_Visceral_Omentum/GTEx.Adipose_Visceral_Omentum.ENSG00000054282.11.SDCCAG8.wgt.RDat	SDCCAG8	1	2.43e+08	2.44e+08	0.14784	rs472967	-4.05	rs6662118	1.07e-03	3.67	-2.127	349	24	enet	4.61e-03	1.76e-01	-2.66e+00	7.83e-03	NA	NA	NA	NA	NA
GTEx.Adipose_Visceral_Omentum	./WEIGHTS//GTEx.Adipose_Visceral_Omentum/GTEx.Adipose_Visceral_Omentum.ENSG00000058453.12.CROCC.wgt.RDat	CROCC	1	1.71e+07	1.73e+07	0.16743	rs2883272	4.97	rs7531163	1.17e-01	6.13	1.498	408	5	lasso	1.70e-01	3.60e-09	1.39e+00	1.66e-01	NA	NA	NA	NA	NA
GTEx.Adipose_Visceral_Omentum	./WEIGHTS//GTEx.Adipose_Visceral_Omentum/GTEx.Adipose_Visceral_Omentum.ENSG00000065243.14.PKN2.wgt.RDat	PKN2	1	8.91e+07	8.93e+07	0.08618	rs7534720	3.77	rs10922530	4.15e-02	4.28	3.400	405	8	enet	5.08e-02	1.22e-03	3.54e+00	3.97e-04	NA	NA	NA	NA	NA
GTEx.Adipose_Visceral_Omentum	./WEIGHTS//GTEx.Adipose_Visceral_Omentum/GTEx.Adipose_Visceral_Omentum.ENSG00000066056.9.TIE1.wgt.RDat	TIE1	1	4.38e+07	4.38e+07	0.12663	rs11210776	3.76	rs839993	8.52e-02	-4.43	-1.430	462	4	lasso	5.55e-02	7.52e-04	1.12e+00	2.63e-01	NA	NA	NA	NA	NA
GTEx.Adipose_Visceral_Omentum	./WEIGHTS//GTEx.Adipose_Visceral_Omentum/GTEx.Adipose_Visceral_Omentum.ENSG00000067208.10.EVI5.wgt.RDat	EVI5	1	9.30e+07	9.33e+07	0.12998	rs2046616	-2.63	rs6603986	7.78e-02	4.55	0.526	344	2	lasso	6.70e-02	2.29e-04	5.22e-01	6.02e-01	NA	NA	NA	NA	NA
GTEx.Adipose_Visceral_Omentum	./WEIGHTS//GTEx.Adipose_Visceral_Omentum/GTEx.Adipose_Visceral_Omentum.ENSG00000067334.9.DNTTIP2.wgt.RDat	DNTTIP2	1	9.43e+07	9.43e+07	0.10068	rs7540684	3.03	rs2391322	7.04e-02	-3.97	1.285	425	7	lasso	1.20e-02	7.42e-02	-6.52e-01	5.15e-01	NA	NA	NA	NA	NA
GTEx.Adipose_Visceral_Omentum	./WEIGHTS//GTEx.Adipose_Visceral_Omentum/GTEx.Adipose_Visceral_Omentum.ENSG00000067533.5.RRP15.wgt.RDat	RRP15	1	2.18e+08	2.19e+08	0.32227	rs12742498	3.88	rs3753592	1.79e-01	6.05	0.980	493	8	lasso	2.20e-01	1.17e-11	6.92e-02	9.45e-01	NA	NA	NA	NA	NA
GTEx.Adipose_Visceral_Omentum	./WEIGHTS//GTEx.Adipose_Visceral_Omentum/GTEx.Adipose_Visceral_Omentum.ENSG00000079277.15.MKNK1.wgt.RDat	MKNK1	1	4.70e+07	4.71e+07	0.08147	rs1707302	5.54	rs11211328	8.05e-02	4.71	-0.160	347	2	lasso	5.61e-02	7.08e-04	-8.15e-02	9.35e-01	NA	NA	NA	NA	NA
GTEx.Adipose_Visceral_Omentum	./WEIGHTS//GTEx.Adipose_Visceral_Omentum/GTEx.Adipose_Visceral_Omentum.ENSG00000084072.12.PPIE.wgt.RDat	PPIE	1	4.02e+07	4.02e+07	0.62131	rs7515857	-4.20	rs3738673	5.30e-01	9.99	-1.232	403	10	lasso	5.38e-01	1.48e-32	-1.27e+00	2.03e-01	NA	NA	NA	NA	NA
GTEx.Adipose_Visceral_Omentum	./WEIGHTS//GTEx.Adipose_Visceral_Omentum/GTEx.Adipose_Visceral_Omentum.ENSG00000086619.9.ERO1LB.wgt.RDat	ERO1LB	1	2.36e+08	2.36e+08	0.18535	rs3893143	2.91	rs2385203	3.36e-02	-4.18	0.821	588	3	enet	1.78e-02	3.89e-02	-1.22e+00	2.23e-01	NA	NA	NA	NA	NA
GTEx.Adipose_Visceral_Omentum	./WEIGHTS//GTEx.Adipose_Visceral_Omentum/GTEx.Adipose_Visceral_Omentum.ENSG00000116138.8.DNAJC16.wgt.RDat	DNAJC16	1	1.59e+07	1.59e+07	0.19037	rs12562216	-3.71	rs4646047	2.85e-02	-3.96	-0.040	506	41	enet	6.19e-02	3.86e-04	-6.17e-01	5.37e-01	NA	NA	NA	NA	NA
GTEx.Adipose_Visceral_Omentum	./WEIGHTS//GTEx.Adipose_Visceral_Omentum/GTEx.Adipose_Visceral_Omentum.ENSG00000116157.5.GPX7.wgt.RDat	GPX7	1	5.31e+07	5.31e+07	0.32496	rs34521609	-3.01	rs6588431	2.91e-01	7.60	1.596	295	19	enet	3.11e-01	1.21e-16	1.47e+00	1.41e-01	NA	NA	NA	NA	NA
GTEx.Adipose_Visceral_Omentum	./WEIGHTS//GTEx.Adipose_Visceral_Omentum/GTEx.Adipose_Visceral_Omentum.ENSG00000116198.8.CEP104.wgt.RDat	CEP104	1	3.73e+06	3.77e+06	0.26325	rs35383955	-2.72	rs4411083	1.57e-01	-6.33	1.187	458	4	lasso	2.13e-01	2.65e-11	-5.09e-01	6.10e-01	NA	NA	NA	NA	NA
GTEx.Adipose_Visceral_Omentum	./WEIGHTS//GTEx.Adipose_Visceral_Omentum/GTEx.Adipose_Visceral_Omentum.ENSG00000116396.9.KCNC4.wgt.RDat	KCNC4	1	1.11e+08	1.11e+08	0.17675	rs343777	3.82	rs1323724	6.24e-02	-4.56	0.604	589	12	enet	3.90e-02	4.16e-03	-8.20e-01	4.12e-01	NA	NA	NA	NA	NA
GTEx.Adipose_Visceral_Omentum	./WEIGHTS//GTEx.Adipose_Visceral_Omentum/GTEx.Adipose_Visceral_Omentum.ENSG00000116406.14.EDEM3.wgt.RDat	EDEM3	1	1.85e+08	1.85e+08	0.14514	rs16823421	-2.45	rs861581	7.20e-02	5.08	-0.565	453	4	lasso	7.78e-02	7.43e-05	-3.61e-01	7.18e-01	NA	NA	NA	NA	NA
GTEx.Adipose_Visceral_Omentum	./WEIGHTS//GTEx.Adipose_Visceral_Omentum/GTEx.Adipose_Visceral_Omentum.ENSG00000116688.12.MFN2.wgt.RDat	MFN2	1	1.20e+07	1.21e+07	0.22163	rs1208984	-3.31	rs873458	8.39e-02	5.39	0.546	428	4	enet	9.97e-02	7.52e-06	1.17e+00	2.41e-01	NA	NA	NA	NA	NA
GTEx.Adipose_Visceral_Omentum	./WEIGHTS//GTEx.Adipose_Visceral_Omentum/GTEx.Adipose_Visceral_Omentum.ENSG00000116791.9.CRYZ.wgt.RDat	CRYZ	1	7.52e+07	7.52e+07	0.50789	rs696691	2.98	rs452242	2.07e-01	6.47	-0.277	386	33	enet	2.36e-01	1.60e-12	-8.52e-01	3.94e-01	NA	NA	NA	NA	NA
GTEx.Adipose_Visceral_Omentum	./WEIGHTS//GTEx.Adipose_Visceral_Omentum/GTEx.Adipose_Visceral_Omentum.ENSG00000116874.7.WARS2.wgt.RDat	WARS2	1	1.20e+08	1.20e+08	0.33127	rs11590559	-4.05	rs2645303	3.33e-01	-7.85	-1.628	448	2	lasso	3.67e-01	4.81e-20	1.39e+00	1.64e-01	NA	NA	NA	NA	NA
GTEx.Adipose_Visceral_Omentum	./WEIGHTS//GTEx.Adipose_Visceral_Omentum/GTEx.Adipose_Visceral_Omentum.ENSG00000116883.8.RP11-268J15.5.wgt.RDat	RP11-268J15.5	1	3.68e+07	3.68e+07	0.17181	rs4652902	-2.94	rs12116935	1.39e-01	5.17	-0.391	344	2	lasso	1.09e-01	2.80e-06	-4.67e-01	6.40e-01	NA	NA	NA	NA	NA
GTEx.Adipose_Visceral_Omentum	./WEIGHTS//GTEx.Adipose_Visceral_Omentum/GTEx.Adipose_Visceral_Omentum.ENSG00000116906.7.GNPAT.wgt.RDat	GNPAT	1	2.31e+08	2.31e+08	0.12366	rs4658925	3.68	rs3767758	7.96e-02	4.47	-1.789	487	5	lasso	3.94e-02	3.98e-03	-1.87e+00	6.08e-02	NA	NA	NA	NA	NA
GTEx.Adipose_Visceral_Omentum	./WEIGHTS//GTEx.Adipose_Visceral_Omentum/GTEx.Adipose_Visceral_Omentum.ENSG00000116962.10.NID1.wgt.RDat	NID1	1	2.36e+08	2.36e+08	0.13204	rs10925953	2.22	rs1726621	3.97e-02	-3.63	1.164	533	3	lasso	-1.67e-03	4.05e-01	1.04e+00	2.96e-01	NA	NA	NA	NA	NA
GTEx.Adipose_Visceral_Omentum	./WEIGHTS//GTEx.Adipose_Visceral_Omentum/GTEx.Adipose_Visceral_Omentum.ENSG00000117174.6.ZNHIT6.wgt.RDat	ZNHIT6	1	8.61e+07	8.62e+07	0.11928	rs6682503	-2.65	rs6672312	9.02e-02	-4.57	0.360	543	5	enet	3.21e-02	8.50e-03	-2.25e-01	8.22e-01	NA	NA	NA	NA	NA
GTEx.Adipose_Visceral_Omentum	./WEIGHTS//GTEx.Adipose_Visceral_Omentum/GTEx.Adipose_Visceral_Omentum.ENSG00000117226.7.GBP3.wgt.RDat	GBP3	1	8.95e+07	8.95e+07	0.31963	rs7534720	3.77	rs17433780	2.66e-01	-7.31	0.606	342	10	enet	2.99e-01	5.74e-16	-2.44e-01	8.08e-01	NA	NA	NA	NA	NA
GTEx.Adipose_Visceral_Omentum	./WEIGHTS//GTEx.Adipose_Visceral_Omentum/GTEx.Adipose_Visceral_Omentum.ENSG00000117280.8.RAB7L1.wgt.RDat	RAB7L1	1	2.06e+08	2.06e+08	0.17424	rs6593954	3.14	rs1775151	8.15e-02	-5.18	-1.585	391	15	enet	9.51e-02	1.21e-05	1.54e+00	1.23e-01	NA	NA	NA	NA	NA
GTEx.Adipose_Visceral_Omentum	./WEIGHTS//GTEx.Adipose_Visceral_Omentum/GTEx.Adipose_Visceral_Omentum.ENSG00000117335.14.CD46.wgt.RDat	CD46	1	2.08e+08	2.08e+08	0.11426	rs2724379	5.22	rs2724374	2.25e-02	-4.16	0.888	494	2	lasso	3.05e-02	1.01e-02	-8.72e-01	3.83e-01	NA	NA	NA	NA	NA
GTEx.Adipose_Visceral_Omentum	./WEIGHTS//GTEx.Adipose_Visceral_Omentum/GTEx.Adipose_Visceral_Omentum.ENSG00000117407.12.ARTN.wgt.RDat	ARTN	1	4.44e+07	4.44e+07	0.12964	rs751442	-3.70	rs556667	7.86e-02	4.43	1.832	404	3	lasso	6.65e-02	2.42e-04	1.61e+00	1.07e-01	NA	NA	NA	NA	NA
GTEx.Adipose_Visceral_Omentum	./WEIGHTS//GTEx.Adipose_Visceral_Omentum/GTEx.Adipose_Visceral_Omentum.ENSG00000117461.10.PIK3R3.wgt.RDat	PIK3R3	1	4.65e+07	4.66e+07	0.06722	rs1707302	5.54	rs7538978	2.43e-02	4.08	5.027	369	3	lasso	3.79e-02	4.64e-03	4.94e+00	7.89e-07	0.003	0.003	0.071	0.078	0.845
GTEx.Adipose_Visceral_Omentum	./WEIGHTS//GTEx.Adipose_Visceral_Omentum/GTEx.Adipose_Visceral_Omentum.ENSG00000117505.8.DR1.wgt.RDat	DR1	1	9.38e+07	9.38e+07	0.09803	rs11164921	-2.92	rs546445	4.76e-02	4.65	-1.572	300	5	lasso	5.94e-02	5.04e-04	-1.34e+00	1.79e-01	NA	NA	NA	NA	NA
GTEx.Adipose_Visceral_Omentum	./WEIGHTS//GTEx.Adipose_Visceral_Omentum/GTEx.Adipose_Visceral_Omentum.ENSG00000117528.7.ABCD3.wgt.RDat	ABCD3	1	9.49e+07	9.50e+07	0.21812	rs7540684	3.03	rs681187	1.87e-01	6.45	1.330	601	5	lasso	1.82e-01	9.86e-10	1.34e+00	1.79e-01	NA	NA	NA	NA	NA
GTEx.Adipose_Visceral_Omentum	./WEIGHTS//GTEx.Adipose_Visceral_Omentum/GTEx.Adipose_Visceral_Omentum.ENSG00000117593.8.DARS2.wgt.RDat	DARS2	1	1.74e+08	1.74e+08	0.12906	rs912767	-2.60	rs2273366	4.45e-03	-3.70	-0.499	285	5	lasso	3.37e-02	7.26e-03	2.51e-01	8.02e-01	NA	NA	NA	NA	NA
GTEx.Adipose_Visceral_Omentum	./WEIGHTS//GTEx.Adipose_Visceral_Omentum/GTEx.Adipose_Visceral_Omentum.ENSG00000117595.6.IRF6.wgt.RDat	IRF6	1	2.10e+08	2.10e+08	0.14232	rs10863816	3.70	rs17015250	4.34e-02	-4.30	-2.695	518	4	lasso	2.28e-02	2.28e-02	3.04e+00	2.38e-03	NA	NA	NA	NA	NA
GTEx.Adipose_Visceral_Omentum	./WEIGHTS//GTEx.Adipose_Visceral_Omentum/GTEx.Adipose_Visceral_Omentum.ENSG00000117697.10.NSL1.wgt.RDat	NSL1	1	2.13e+08	2.13e+08	0.15437	rs1105899	3.20	rs6670396	1.92e-02	-3.85	-0.700	431	3	lasso	4.34e-02	2.63e-03	1.64e-01	8.69e-01	NA	NA	NA	NA	NA
GTEx.Adipose_Visceral_Omentum	./WEIGHTS//GTEx.Adipose_Visceral_Omentum/GTEx.Adipose_Visceral_Omentum.ENSG00000118197.9.DDX59.wgt.RDat	DDX59	1	2.01e+08	2.01e+08	0.22793	rs7531526	4.24	rs4437908	1.97e-01	-6.05	0.286	544	3	lasso	1.94e-01	2.42e-10	1.37e-01	8.91e-01	NA	NA	NA	NA	NA
GTEx.Adipose_Visceral_Omentum	./WEIGHTS//GTEx.Adipose_Visceral_Omentum/GTEx.Adipose_Visceral_Omentum.ENSG00000118473.17.SGIP1.wgt.RDat	SGIP1	1	6.70e+07	6.72e+07	0.18317	rs1325267	-3.09	rs6664698	1.53e-02	4.20	-0.131	663	5	lasso	3.42e-02	6.83e-03	1.12e-01	9.11e-01	NA	NA	NA	NA	NA
GTEx.Adipose_Visceral_Omentum	./WEIGHTS//GTEx.Adipose_Visceral_Omentum/GTEx.Adipose_Visceral_Omentum.ENSG00000120942.9.UBIAD1.wgt.RDat	UBIAD1	1	1.13e+07	1.14e+07	0.15282	rs1476413	-3.21	rs3124627	9.47e-03	4.19	0.001	373	11	enet	2.53e-03	2.28e-01	7.52e-01	4.52e-01	NA	NA	NA	NA	NA
GTEx.Adipose_Visceral_Omentum	./WEIGHTS//GTEx.Adipose_Visceral_Omentum/GTEx.Adipose_Visceral_Omentum.ENSG00000122417.11.ODF2L.wgt.RDat	ODF2L	1	8.68e+07	8.69e+07	0.14105	rs6657426	3.15	rs2390097	1.18e-01	-5.43	-1.016	460	5	lasso	1.50e-01	3.18e-08	1.21e+00	2.25e-01	NA	NA	NA	NA	NA
GTEx.Adipose_Visceral_Omentum	./WEIGHTS//GTEx.Adipose_Visceral_Omentum/GTEx.Adipose_Visceral_Omentum.ENSG00000122477.8.LRRC39.wgt.RDat	LRRC39	1	1.01e+08	1.01e+08	0.21952	rs10875290	-4.64	rs17121644	1.94e-01	6.85	-0.123	435	10	enet	2.00e-01	1.23e-10	8.00e-02	9.36e-01	NA	NA	NA	NA	NA
GTEx.Adipose_Visceral_Omentum	./WEIGHTS//GTEx.Adipose_Visceral_Omentum/GTEx.Adipose_Visceral_Omentum.ENSG00000126088.8.UROD.wgt.RDat	UROD	1	4.55e+07	4.55e+07	0.20478	rs4484960	4.76	rs7541207	9.63e-02	-5.00	3.297	310	16	enet	9.07e-02	1.93e-05	-2.93e+00	3.37e-03	NA	NA	NA	NA	NA
GTEx.Adipose_Visceral_Omentum	./WEIGHTS//GTEx.Adipose_Visceral_Omentum/GTEx.Adipose_Visceral_Omentum.ENSG00000127463.9.EMC1.wgt.RDat	EMC1	1	1.95e+07	1.96e+07	0.19535	rs1266444	3.71	rs2274001	6.73e-02	5.52	0.796	516	17	enet	9.96e-02	7.60e-06	7.22e-01	4.70e-01	NA	NA	NA	NA	NA
GTEx.Adipose_Visceral_Omentum	./WEIGHTS//GTEx.Adipose_Visceral_Omentum/GTEx.Adipose_Visceral_Omentum.ENSG00000127481.10.UBR4.wgt.RDat	UBR4	1	1.94e+07	1.95e+07	0.19334	rs12123337	3.45	rs6696220	5.74e-02	4.74	-0.075	559	6	lasso	5.58e-02	7.25e-04	5.86e-01	5.58e-01	NA	NA	NA	NA	NA
GTEx.Adipose_Visceral_Omentum	./WEIGHTS//GTEx.Adipose_Visceral_Omentum/GTEx.Adipose_Visceral_Omentum.ENSG00000131238.12.PPT1.wgt.RDat	PPT1	1	4.05e+07	4.06e+07	0.19989	rs7515857	-4.20	rs6600317	1.04e-01	5.29	-0.902	410	6	lasso	1.09e-01	2.83e-06	-4.11e-01	6.81e-01	NA	NA	NA	NA	NA
GTEx.Adipose_Visceral_Omentum	./WEIGHTS//GTEx.Adipose_Visceral_Omentum/GTEx.Adipose_Visceral_Omentum.ENSG00000132849.14.INADL.wgt.RDat	INADL	1	6.22e+07	6.26e+07	0.21941	rs2207791	3.55	rs10889333	3.23e-02	-3.84	-0.536	652	6	lasso	5.03e-02	1.28e-03	1.67e+00	9.50e-02	NA	NA	NA	NA	NA
GTEx.Adipose_Visceral_Omentum	./WEIGHTS//GTEx.Adipose_Visceral_Omentum/GTEx.Adipose_Visceral_Omentum.ENSG00000132881.7.RSG1.wgt.RDat	RSG1	1	1.66e+07	1.66e+07	0.10021	rs6663056	3.65	rs7538216	1.05e-01	4.77	0.377	304	6	enet	9.61e-02	1.09e-05	-8.23e-02	9.34e-01	NA	NA	NA	NA	NA
GTEx.Adipose_Visceral_Omentum	./WEIGHTS//GTEx.Adipose_Visceral_Omentum/GTEx.Adipose_Visceral_Omentum.ENSG00000132906.13.CASP9.wgt.RDat	CASP9	1	1.58e+07	1.59e+07	0.10389	rs12562216	-3.71	rs12091731	4.64e-02	4.75	-0.198	515	11	lasso	5.38e-02	8.95e-04	-1.38e-01	8.90e-01	NA	NA	NA	NA	NA
GTEx.Adipose_Visceral_Omentum	./WEIGHTS//GTEx.Adipose_Visceral_Omentum/GTEx.Adipose_Visceral_Omentum.ENSG00000134198.5.TSPAN2.wgt.RDat	TSPAN2	1	1.16e+08	1.16e+08	0.23469	rs1409807	-2.46	rs3905243	-5.45e-03	-3.66	1.044	485	36	enet	-5.33e-03	8.65e-01	-7.28e-01	4.67e-01	NA	NA	NA	NA	NA
GTEx.Adipose_Visceral_Omentum	./WEIGHTS//GTEx.Adipose_Visceral_Omentum/GTEx.Adipose_Visceral_Omentum.ENSG00000134202.6.GSTM3.wgt.RDat	GSTM3	1	1.10e+08	1.10e+08	0.63951	rs568686	4.91	rs1332018	3.40e-01	-8.18	-0.200	434	9	lasso	3.46e-01	1.00e-18	7.26e-01	4.68e-01	NA	NA	NA	NA	NA
GTEx.Adipose_Visceral_Omentum	./WEIGHTS//GTEx.Adipose_Visceral_Omentum/GTEx.Adipose_Visceral_Omentum.ENSG00000134684.6.YARS.wgt.RDat	YARS	1	3.32e+07	3.33e+07	0.16320	rs12047550	2.81	rs16835005	-6.63e-04	2.79	-1.208	240	34	enet	1.05e-02	8.82e-02	-1.46e+00	1.45e-01	NA	NA	NA	NA	NA
GTEx.Adipose_Visceral_Omentum	./WEIGHTS//GTEx.Adipose_Visceral_Omentum/GTEx.Adipose_Visceral_Omentum.ENSG00000134744.9.ZCCHC11.wgt.RDat	ZCCHC11	1	5.29e+07	5.30e+07	0.33601	rs34521609	-3.01	rs7512076	1.79e-01	6.75	1.062	292	56	enet	1.70e-01	3.80e-09	-8.29e-02	9.34e-01	NA	NA	NA	NA	NA
GTEx.Adipose_Visceral_Omentum	./WEIGHTS//GTEx.Adipose_Visceral_Omentum/GTEx.Adipose_Visceral_Omentum.ENSG00000135747.7.ZNF670.wgt.RDat	ZNF670	1	2.47e+08	2.47e+08	0.14115	rs2000127	3.03	rs7542852	8.41e-02	-4.69	1.343	501	4	lasso	6.16e-02	4.01e-04	-1.38e+00	1.66e-01	NA	NA	NA	NA	NA
GTEx.Adipose_Visceral_Omentum	./WEIGHTS//GTEx.Adipose_Visceral_Omentum/GTEx.Adipose_Visceral_Omentum.ENSG00000135750.10.KCNK1.wgt.RDat	KCNK1	1	2.34e+08	2.34e+08	0.26488	rs6424183	-3.27	rs630938	9.06e-02	4.49	0.143	638	5	lasso	5.80e-02	5.78e-04	-2.72e-01	7.86e-01	NA	NA	NA	NA	NA
GTEx.Adipose_Visceral_Omentum	./WEIGHTS//GTEx.Adipose_Visceral_Omentum/GTEx.Adipose_Visceral_Omentum.ENSG00000135778.7.NTPCR.wgt.RDat	NTPCR	1	2.33e+08	2.33e+08	0.49556	rs6424183	-3.27	rs12410594	1.43e-01	-6.10	0.123	593	20	lasso	2.46e-01	5.13e-13	1.83e+00	6.66e-02	NA	NA	NA	NA	NA
GTEx.Adipose_Visceral_Omentum	./WEIGHTS//GTEx.Adipose_Visceral_Omentum/GTEx.Adipose_Visceral_Omentum.ENSG00000137944.12.CCBL2.wgt.RDat	CCBL2	1	8.94e+07	8.94e+07	0.21208	rs7534720	3.77	rs3753679	1.01e-01	-5.57	3.643	356	7	enet	1.46e-01	5.17e-08	-3.54e+00	4.01e-04	NA	NA	NA	NA	NA
GTEx.Adipose_Visceral_Omentum	./WEIGHTS//GTEx.Adipose_Visceral_Omentum/GTEx.Adipose_Visceral_Omentum.ENSG00000137996.8.RTCA.wgt.RDat	RTCA	1	1.01e+08	1.01e+08	0.26450	rs10875290	-4.64	rs3131839	1.88e-01	6.12	-0.590	408	5	lasso	1.81e-01	1.09e-09	-6.15e-01	5.38e-01	NA	NA	NA	NA	NA
GTEx.Adipose_Visceral_Omentum	./WEIGHTS//GTEx.Adipose_Visceral_Omentum/GTEx.Adipose_Visceral_Omentum.ENSG00000142599.13.RERE.wgt.RDat	RERE	1	8.41e+06	8.88e+06	0.22010	rs225132	4.69	rs301819	1.66e-01	-5.67	-1.147	527	5	lasso	1.67e-01	5.16e-09	3.99e-01	6.90e-01	NA	NA	NA	NA	NA
GTEx.Adipose_Visceral_Omentum	./WEIGHTS//GTEx.Adipose_Visceral_Omentum/GTEx.Adipose_Visceral_Omentum.ENSG00000142632.12.ARHGEF19.wgt.RDat	ARHGEF19	1	1.65e+07	1.65e+07	0.39077	rs6663056	3.65	rs221045	3.00e-01	7.70	2.258	320	16	enet	3.21e-01	2.99e-17	2.60e+00	9.26e-03	NA	NA	NA	NA	NA
GTEx.Adipose_Visceral_Omentum	./WEIGHTS//GTEx.Adipose_Visceral_Omentum/GTEx.Adipose_Visceral_Omentum.ENSG00000142655.8.PEX14.wgt.RDat	PEX14	1	1.05e+07	1.07e+07	0.10665	rs12375	9.24	rs670666	7.57e-02	5.00	-4.316	415	2	lasso	6.74e-02	2.20e-04	-4.85e+00	1.23e-06	0.000	0.000	0.073	0.343	0.584
GTEx.Adipose_Visceral_Omentum	./WEIGHTS//GTEx.Adipose_Visceral_Omentum/GTEx.Adipose_Visceral_Omentum.ENSG00000142675.13.CNKSR1.wgt.RDat	CNKSR1	1	2.65e+07	2.65e+07	0.29842	rs12138368	2.93	rs12145714	1.43e-01	-5.60	1.405	425	19	enet	1.42e-01	8.29e-08	-1.74e+00	8.17e-02	NA	NA	NA	NA	NA
GTEx.Adipose_Visceral_Omentum	./WEIGHTS//GTEx.Adipose_Visceral_Omentum/GTEx.Adipose_Visceral_Omentum.ENSG00000142684.7.ZNF593.wgt.RDat	ZNF593	1	2.65e+07	2.65e+07	0.24691	rs12138368	2.93	rs2232648	9.88e-02	-5.77	0.503	426	3	lasso	1.27e-01	3.90e-07	8.49e-01	3.96e-01	NA	NA	NA	NA	NA
GTEx.Adipose_Visceral_Omentum	./WEIGHTS//GTEx.Adipose_Visceral_Omentum/GTEx.Adipose_Visceral_Omentum.ENSG00000142794.14.NBPF3.wgt.RDat	NBPF3	1	2.18e+07	2.18e+07	0.70065	rs6699127	3.65	rs4654938	3.18e-01	9.22	1.321	390	13	enet	5.51e-01	1.07e-33	1.61e+00	1.07e-01	NA	NA	NA	NA	NA
GTEx.Adipose_Visceral_Omentum	./WEIGHTS//GTEx.Adipose_Visceral_Omentum/GTEx.Adipose_Visceral_Omentum.ENSG00000142856.12.ITGB3BP.wgt.RDat	ITGB3BP	1	6.39e+07	6.40e+07	0.60567	rs4915878	-3.53	rs10789138	6.44e-01	10.88	0.831	556	4	lasso	6.41e-01	1.38e-42	8.55e-01	3.92e-01	NA	NA	NA	NA	NA
GTEx.Adipose_Visceral_Omentum	./WEIGHTS//GTEx.Adipose_Visceral_Omentum/GTEx.Adipose_Visceral_Omentum.ENSG00000143036.12.SLC44A3.wgt.RDat	SLC44A3	1	9.53e+07	9.54e+07	0.11654	rs12725402	-2.68	rs17406291	4.73e-02	-4.19	0.162	545	19	enet	9.23e-02	1.64e-05	-1.34e-01	8.93e-01	NA	NA	NA	NA	NA
GTEx.Adipose_Visceral_Omentum	./WEIGHTS//GTEx.Adipose_Visceral_Omentum/GTEx.Adipose_Visceral_Omentum.ENSG00000143156.9.NME7.wgt.RDat	NME7	1	1.69e+08	1.69e+08	0.28789	rs10800456	-4.02	rs1208377	2.32e-01	-6.97	-0.856	701	7	lasso	2.16e-01	1.82e-11	1.04e+00	2.98e-01	NA	NA	NA	NA	NA
GTEx.Adipose_Visceral_Omentum	./WEIGHTS//GTEx.Adipose_Visceral_Omentum/GTEx.Adipose_Visceral_Omentum.ENSG00000143318.8.CASQ1.wgt.RDat	CASQ1	1	1.60e+08	1.60e+08	0.29314	rs1317944	3.10	rs11265342	5.05e-02	4.59	0.927	493	64	enet	9.11e-02	1.86e-05	2.06e+00	3.90e-02	NA	NA	NA	NA	NA
GTEx.Adipose_Visceral_Omentum	./WEIGHTS//GTEx.Adipose_Visceral_Omentum/GTEx.Adipose_Visceral_Omentum.ENSG00000143374.10.TARS2.wgt.RDat	TARS2	1	1.50e+08	1.50e+08	0.08889	rs12023231	3.83	rs7513205	8.21e-02	-4.53	0.333	270	11	enet	6.31e-02	3.41e-04	-4.31e-01	6.67e-01	NA	NA	NA	NA	NA
GTEx.Adipose_Visceral_Omentum	./WEIGHTS//GTEx.Adipose_Visceral_Omentum/GTEx.Adipose_Visceral_Omentum.ENSG00000143418.15.CERS2.wgt.RDat	CERS2	1	1.51e+08	1.51e+08	0.06118	rs4246525	3.52	rs12119250	1.62e-02	-3.81	-0.514	297	9	enet	8.71e-02	2.81e-05	-1.02e+00	3.06e-01	NA	NA	NA	NA	NA
GTEx.Adipose_Visceral_Omentum	./WEIGHTS//GTEx.Adipose_Visceral_Omentum/GTEx.Adipose_Visceral_Omentum.ENSG00000143437.16.ARNT.wgt.RDat	ARNT	1	1.51e+08	1.51e+08	0.05785	rs4246525	3.52	rs7532008	4.24e-02	4.41	2.086	298	11	enet	6.29e-02	3.50e-04	1.89e+00	5.81e-02	NA	NA	NA	NA	NA
GTEx.Adipose_Visceral_Omentum	./WEIGHTS//GTEx.Adipose_Visceral_Omentum/GTEx.Adipose_Visceral_Omentum.ENSG00000143442.17.POGZ.wgt.RDat	POGZ	1	1.51e+08	1.51e+08	0.12250	rs4246525	3.52	rs3748550	3.82e-02	4.65	-0.112	341	14	enet	4.36e-02	2.58e-03	-2.26e-01	8.21e-01	NA	NA	NA	NA	NA
GTEx.Adipose_Visceral_Omentum	./WEIGHTS//GTEx.Adipose_Visceral_Omentum/GTEx.Adipose_Visceral_Omentum.ENSG00000143498.13.TAF1A.wgt.RDat	TAF1A	1	2.23e+08	2.23e+08	0.12306	rs2889921	3.19	rs2609379	-7.18e-04	3.80	0.219	329	6	lasso	5.86e-02	5.46e-04	-9.93e-01	3.21e-01	NA	NA	NA	NA	NA
GTEx.Adipose_Visceral_Omentum	./WEIGHTS//GTEx.Adipose_Visceral_Omentum/GTEx.Adipose_Visceral_Omentum.ENSG00000143499.9.SMYD2.wgt.RDat	SMYD2	1	2.14e+08	2.15e+08	0.13795	rs1472441	-3.66	rs1125452	6.96e-02	-4.76	2.179	580	13	lasso	8.77e-02	2.65e-05	-1.84e+00	6.56e-02	NA	NA	NA	NA	NA
GTEx.Adipose_Visceral_Omentum	./WEIGHTS//GTEx.Adipose_Visceral_Omentum/GTEx.Adipose_Visceral_Omentum.ENSG00000143545.4.RAB13.wgt.RDat	RAB13	1	1.54e+08	1.54e+08	0.07660	rs6427641	3.40	rs4845360	3.05e-02	4.62	0.061	309	8	enet	3.20e-02	8.64e-03	1.02e-01	9.19e-01	NA	NA	NA	NA	NA
GTEx.Adipose_Visceral_Omentum	./WEIGHTS//GTEx.Adipose_Visceral_Omentum/GTEx.Adipose_Visceral_Omentum.ENSG00000143549.15.TPM3.wgt.RDat	TPM3	1	1.54e+08	1.54e+08	0.09437	rs6427641	3.40	rs4345834	4.37e-05	3.69	-1.143	320	5	lasso	8.86e-03	1.06e-01	-5.93e-01	5.53e-01	NA	NA	NA	NA	NA
GTEx.Adipose_Visceral_Omentum	./WEIGHTS//GTEx.Adipose_Visceral_Omentum/GTEx.Adipose_Visceral_Omentum.ENSG00000143622.6.RIT1.wgt.RDat	RIT1	1	1.56e+08	1.56e+08	0.06279	rs11264371	-5.84	rs488079	2.13e-02	-4.30	-4.071	274	10	enet	2.75e-02	1.39e-02	4.27e+00	1.93e-05	0.004	0.004	0.420	0.438	0.133
GTEx.Adipose_Visceral_Omentum	./WEIGHTS//GTEx.Adipose_Visceral_Omentum/GTEx.Adipose_Visceral_Omentum.ENSG00000143771.7.CNIH4.wgt.RDat	CNIH4	1	2.25e+08	2.25e+08	0.23429	rs7542995	3.37	rs7517754	1.90e-01	-6.26	-1.381	360	34	enet	2.17e-01	1.68e-11	1.83e+00	6.77e-02	NA	NA	NA	NA	NA
GTEx.Adipose_Visceral_Omentum	./WEIGHTS//GTEx.Adipose_Visceral_Omentum/GTEx.Adipose_Visceral_Omentum.ENSG00000143776.14.CDC42BPA.wgt.RDat	CDC42BPA	1	2.27e+08	2.28e+08	0.08417	rs12024326	-3.01	rs12593	1.18e-01	-4.84	0.111	595	2	lasso	7.12e-02	1.48e-04	-1.04e-01	9.17e-01	NA	NA	NA	NA	NA
GTEx.Adipose_Visceral_Omentum	./WEIGHTS//GTEx.Adipose_Visceral_Omentum/GTEx.Adipose_Visceral_Omentum.ENSG00000143862.3.ARL8A.wgt.RDat	ARL8A	1	2.02e+08	2.02e+08	0.14544	rs4950833	3.75	rs2993437	1.15e-02	-3.72	-1.714	386	21	enet	1.74e-02	4.10e-02	8.01e-01	4.23e-01	NA	NA	NA	NA	NA
GTEx.Adipose_Visceral_Omentum	./WEIGHTS//GTEx.Adipose_Visceral_Omentum/GTEx.Adipose_Visceral_Omentum.ENSG00000154222.10.CC2D1B.wgt.RDat	CC2D1B	1	5.28e+07	5.28e+07	0.18591	rs34521609	-3.01	rs17373814	1.58e-01	6.11	0.876	251	30	enet	1.66e-01	5.38e-09	6.33e-01	5.27e-01	NA	NA	NA	NA	NA
GTEx.Adipose_Visceral_Omentum	./WEIGHTS//GTEx.Adipose_Visceral_Omentum/GTEx.Adipose_Visceral_Omentum.ENSG00000156171.10.DRAM2.wgt.RDat	DRAM2	1	1.12e+08	1.12e+08	0.55278	rs343777	3.82	rs3818797	4.48e-01	9.15	0.639	571	8	lasso	4.38e-01	8.40e-25	5.59e-01	5.76e-01	NA	NA	NA	NA	NA
GTEx.Adipose_Visceral_Omentum	./WEIGHTS//GTEx.Adipose_Visceral_Omentum/GTEx.Adipose_Visceral_Omentum.ENSG00000157978.7.LDLRAP1.wgt.RDat	LDLRAP1	1	2.59e+07	2.59e+07	0.22959	rs369427	3.10	rs6688931	7.04e-02	-4.78	-0.466	344	34	enet	4.21e-02	3.01e-03	1.27e+00	2.05e-01	NA	NA	NA	NA	NA
GTEx.Adipose_Visceral_Omentum	./WEIGHTS//GTEx.Adipose_Visceral_Omentum/GTEx.Adipose_Visceral_Omentum.ENSG00000158161.11.EYA3.wgt.RDat	EYA3	1	2.83e+07	2.84e+07	0.13654	rs4075401	-2.09	rs6691100	1.48e-01	5.37	0.761	267	8	enet	1.44e-01	6.63e-08	7.50e-01	4.53e-01	NA	NA	NA	NA	NA
GTEx.Adipose_Visceral_Omentum	./WEIGHTS//GTEx.Adipose_Visceral_Omentum/GTEx.Adipose_Visceral_Omentum.ENSG00000158825.5.CDA.wgt.RDat	CDA	1	2.09e+07	2.09e+07	0.30013	rs12026680	3.20	rs558946	2.46e-02	-4.28	-0.962	466	38	enet	8.89e-02	2.34e-05	4.23e-01	6.73e-01	NA	NA	NA	NA	NA
GTEx.Adipose_Visceral_Omentum	./WEIGHTS//GTEx.Adipose_Visceral_Omentum/GTEx.Adipose_Visceral_Omentum.ENSG00000159445.8.THEM4.wgt.RDat	THEM4	1	1.52e+08	1.52e+08	0.09768	rs998454	-3.51	rs2279502	8.46e-02	-4.52	-2.460	339	4	lasso	6.03e-02	4.55e-04	2.48e+00	1.30e-02	NA	NA	NA	NA	NA
GTEx.Adipose_Visceral_Omentum	./WEIGHTS//GTEx.Adipose_Visceral_Omentum/GTEx.Adipose_Visceral_Omentum.ENSG00000159592.6.GPBP1L1.wgt.RDat	GPBP1L1	1	4.61e+07	4.62e+07	0.10016	rs1707302	5.54	rs6661163	4.37e-02	4.91	-1.811	289	6	lasso	6.31e-02	3.41e-04	-3.41e+00	6.42e-04	NA	NA	NA	NA	NA
GTEx.Adipose_Visceral_Omentum	./WEIGHTS//GTEx.Adipose_Visceral_Omentum/GTEx.Adipose_Visceral_Omentum.ENSG00000160766.10.GBAP1.wgt.RDat	GBAP1	1	1.55e+08	1.55e+08	0.06608	rs4971059	-6.58	rs914615	1.06e-01	4.96	5.411	326	5	enet	1.04e-01	4.99e-06	5.45e+00	5.15e-08	0.000	0.000	0.139	0.406	0.455
GTEx.Adipose_Visceral_Omentum	./WEIGHTS//GTEx.Adipose_Visceral_Omentum/GTEx.Adipose_Visceral_Omentum.ENSG00000160781.11.PAQR6.wgt.RDat	PAQR6	1	1.56e+08	1.56e+08	0.14924	rs2244144	-4.94	rs2253358	1.08e-01	5.51	-0.141	373	4	enet	7.32e-02	1.20e-04	-2.02e+00	4.37e-02	NA	NA	NA	NA	NA
GTEx.Adipose_Visceral_Omentum	./WEIGHTS//GTEx.Adipose_Visceral_Omentum/GTEx.Adipose_Visceral_Omentum.ENSG00000162368.9.CMPK1.wgt.RDat	CMPK1	1	4.78e+07	4.78e+07	0.11326	rs3925058	2.77	rs7528075	1.18e-01	5.03	1.317	430	2	lasso	1.04e-01	4.61e-06	1.52e+00	1.28e-01	NA	NA	NA	NA	NA
GTEx.Adipose_Visceral_Omentum	./WEIGHTS//GTEx.Adipose_Visceral_Omentum/GTEx.Adipose_Visceral_Omentum.ENSG00000162377.4.SELRC1.wgt.RDat	SELRC1	1	5.32e+07	5.32e+07	0.14942	rs1288347	-3.06	rs6661196	7.04e-02	-4.79	-0.795	347	10	lasso	2.60e-02	1.63e-02	1.63e-01	8.71e-01	NA	NA	NA	NA	NA
GTEx.Adipose_Visceral_Omentum	./WEIGHTS//GTEx.Adipose_Visceral_Omentum/GTEx.Adipose_Visceral_Omentum.ENSG00000162383.7.SLC1A7.wgt.RDat	SLC1A7	1	5.36e+07	5.36e+07	0.31922	rs4926604	-3.45	rs2297824	-5.49e-03	3.61	-0.258	493	11	lasso	-2.07e-03	4.32e-01	-3.83e-01	7.02e-01	NA	NA	NA	NA	NA
GTEx.Adipose_Visceral_Omentum	./WEIGHTS//GTEx.Adipose_Visceral_Omentum/GTEx.Adipose_Visceral_Omentum.ENSG00000162415.6.ZSWIM5.wgt.RDat	ZSWIM5	1	4.55e+07	4.58e+07	0.12731	rs12049503	4.99	rs346732	8.97e-02	5.04	-0.791	400	6	lasso	6.52e-02	2.76e-04	-2.00e-01	8.42e-01	NA	NA	NA	NA	NA
GTEx.Adipose_Visceral_Omentum	./WEIGHTS//GTEx.Adipose_Visceral_Omentum/GTEx.Adipose_Visceral_Omentum.ENSG00000162461.7.SLC25A34.wgt.RDat	SLC25A34	1	1.61e+07	1.61e+07	0.25747	rs12562216	-3.71	rs3817269	1.06e-01	-5.08	-1.271	423	22	enet	1.43e-01	7.05e-08	8.36e-01	4.03e-01	NA	NA	NA	NA	NA
GTEx.Adipose_Visceral_Omentum	./WEIGHTS//GTEx.Adipose_Visceral_Omentum/GTEx.Adipose_Visceral_Omentum.ENSG00000162618.8.ELTD1.wgt.RDat	ELTD1	1	7.94e+07	7.95e+07	0.23553	rs12136365	3.41	rs12025109	-4.69e-03	3.81	0.121	433	20	enet	6.16e-02	4.01e-04	-2.08e-01	8.35e-01	NA	NA	NA	NA	NA
GTEx.Adipose_Visceral_Omentum	./WEIGHTS//GTEx.Adipose_Visceral_Omentum/GTEx.Adipose_Visceral_Omentum.ENSG00000162704.11.ARPC5.wgt.RDat	ARPC5	1	1.84e+08	1.84e+08	0.12838	rs11549003	-4.10	rs2767314	9.92e-02	4.75	2.253	520	2	lasso	9.82e-02	8.76e-06	2.46e+00	1.37e-02	NA	NA	NA	NA	NA
GTEx.Adipose_Visceral_Omentum	./WEIGHTS//GTEx.Adipose_Visceral_Omentum/GTEx.Adipose_Visceral_Omentum.ENSG00000162819.7.BROX.wgt.RDat	BROX	1	2.23e+08	2.23e+08	0.15255	rs35822937	2.52	rs34290674	1.55e-02	4.40	0.125	317	13	enet	2.33e-02	2.17e-02	4.08e-01	6.84e-01	NA	NA	NA	NA	NA
GTEx.Adipose_Visceral_Omentum	./WEIGHTS//GTEx.Adipose_Visceral_Omentum/GTEx.Adipose_Visceral_Omentum.ENSG00000162836.7.ACP6.wgt.RDat	ACP6	1	1.47e+08	1.47e+08	0.47963	rs1890038	-2.54	rs6674938	3.44e-01	-7.98	-1.082	424	4	lasso	3.45e-01	1.09e-18	1.11e+00	2.67e-01	NA	NA	NA	NA	NA
GTEx.Adipose_Visceral_Omentum	./WEIGHTS//GTEx.Adipose_Visceral_Omentum/GTEx.Adipose_Visceral_Omentum.ENSG00000162852.9.CNST.wgt.RDat	CNST	1	2.47e+08	2.47e+08	0.22241	rs12040418	-2.96	rs3124075	1.07e-02	4.49	-1.075	494	27	enet	9.57e-02	1.14e-05	4.46e-01	6.56e-01	NA	NA	NA	NA	NA
GTEx.Adipose_Visceral_Omentum	./WEIGHTS//GTEx.Adipose_Visceral_Omentum/GTEx.Adipose_Visceral_Omentum.ENSG00000163041.5.H3F3A.wgt.RDat	H3F3A	1	2.26e+08	2.26e+08	0.16686	rs2306120	-2.63	rs12096737	6.23e-02	5.15	-0.714	381	6	lasso	8.88e-02	2.36e-05	-1.07e+00	2.83e-01	NA	NA	NA	NA	NA
GTEx.Adipose_Visceral_Omentum	./WEIGHTS//GTEx.Adipose_Visceral_Omentum/GTEx.Adipose_Visceral_Omentum.ENSG00000163050.12.ADCK3.wgt.RDat	ADCK3	1	2.27e+08	2.27e+08	0.10891	rs12024326	-3.01	rs6662583	-2.31e-03	-4.00	1.052	538	36	enet	2.53e-02	1.74e-02	-5.39e-01	5.90e-01	NA	NA	NA	NA	NA
GTEx.Adipose_Visceral_Omentum	./WEIGHTS//GTEx.Adipose_Visceral_Omentum/GTEx.Adipose_Visceral_Omentum.ENSG00000163220.10.S100A9.wgt.RDat	S100A9	1	1.53e+08	1.53e+08	0.11969	rs2771118	1.79	rs821431	2.05e-02	-3.47	1.273	446	5	lasso	2.33e-02	2.17e-02	-1.34e+00	1.79e-01	NA	NA	NA	NA	NA
GTEx.Adipose_Visceral_Omentum	./WEIGHTS//GTEx.Adipose_Visceral_Omentum/GTEx.Adipose_Visceral_Omentum.ENSG00000163239.8.TDRD10.wgt.RDat	TDRD10	1	1.54e+08	1.55e+08	0.31878	rs6427641	3.40	rs3811448	1.60e-01	-6.61	-2.062	410	6	lasso	1.65e-01	6.55e-09	2.07e+00	3.89e-02	NA	NA	NA	NA	NA
GTEx.Adipose_Visceral_Omentum	./WEIGHTS//GTEx.Adipose_Visceral_Omentum/GTEx.Adipose_Visceral_Omentum.ENSG00000163393.8.SLC22A15.wgt.RDat	SLC22A15	1	1.17e+08	1.17e+08	0.18399	rs6428892	-3.55	rs6667778	1.09e-01	4.90	0.367	494	14	enet	8.31e-02	4.30e-05	-1.49e+00	1.35e-01	NA	NA	NA	NA	NA
GTEx.Adipose_Visceral_Omentum	./WEIGHTS//GTEx.Adipose_Visceral_Omentum/GTEx.Adipose_Visceral_Omentum.ENSG00000163879.9.DNALI1.wgt.RDat	DNALI1	1	3.80e+07	3.80e+07	0.22693	rs11263972	-3.12	rs7535432	1.02e-01	4.67	-0.709	443	13	lasso	4.63e-02	1.95e-03	-6.13e-01	5.40e-01	NA	NA	NA	NA	NA
GTEx.Adipose_Visceral_Omentum	./WEIGHTS//GTEx.Adipose_Visceral_Omentum/GTEx.Adipose_Visceral_Omentum.ENSG00000168275.10.COA6.wgt.RDat	COA6	1	2.35e+08	2.35e+08	0.40714	rs6586393	-3.63	rs4027040	2.09e-01	-6.45	0.603	628	5	lasso	1.91e-01	3.48e-10	-1.18e+00	2.37e-01	NA	NA	NA	NA	NA
GTEx.Adipose_Visceral_Omentum	./WEIGHTS//GTEx.Adipose_Visceral_Omentum/GTEx.Adipose_Visceral_Omentum.ENSG00000169641.9.LUZP1.wgt.RDat	LUZP1	1	2.34e+07	2.35e+07	0.14930	rs760607	-3.26	rs12567682	7.62e-02	4.56	0.273	405	7	lasso	9.15e-02	1.77e-05	6.67e-01	5.05e-01	NA	NA	NA	NA	NA
GTEx.Adipose_Visceral_Omentum	./WEIGHTS//GTEx.Adipose_Visceral_Omentum/GTEx.Adipose_Visceral_Omentum.ENSG00000169885.5.CALML6.wgt.RDat	CALML6	1	1.85e+06	1.85e+06	0.13199	rs12045693	2.87	rs2377037	2.86e-02	4.28	-0.851	302	5	lasso	2.61e-02	1.60e-02	-7.86e-01	4.32e-01	NA	NA	NA	NA	NA
GTEx.Adipose_Visceral_Omentum	./WEIGHTS//GTEx.Adipose_Visceral_Omentum/GTEx.Adipose_Visceral_Omentum.ENSG00000171357.5.LURAP1.wgt.RDat	LURAP1	1	4.67e+07	4.67e+07	0.18215	rs1707302	5.54	rs7538871	7.42e-02	5.91	2.376	334	18	enet	1.07e-01	3.35e-06	3.57e+00	3.57e-04	NA	NA	NA	NA	NA
GTEx.Adipose_Visceral_Omentum	./WEIGHTS//GTEx.Adipose_Visceral_Omentum/GTEx.Adipose_Visceral_Omentum.ENSG00000171735.14.CAMTA1.wgt.RDat	CAMTA1	1	6.85e+06	7.83e+06	0.26036	rs225132	4.69	rs2032563	5.37e-02	4.78	-2.253	861	61	enet	5.83e-02	5.62e-04	-1.85e+00	6.50e-02	NA	NA	NA	NA	NA
GTEx.Adipose_Visceral_Omentum	./WEIGHTS//GTEx.Adipose_Visceral_Omentum/GTEx.Adipose_Visceral_Omentum.ENSG00000171790.11.SLFNL1.wgt.RDat	SLFNL1	1	4.15e+07	4.15e+07	0.13952	rs6600358	4.74	rs10889895	7.59e-02	-4.30	-2.321	411	28	enet	4.72e-02	1.77e-03	2.25e+00	2.47e-02	NA	NA	NA	NA	NA
GTEx.Adipose_Visceral_Omentum	./WEIGHTS//GTEx.Adipose_Visceral_Omentum/GTEx.Adipose_Visceral_Omentum.ENSG00000171806.7.METTL18.wgt.RDat	METTL18	1	1.70e+08	1.70e+08	0.32291	rs10800456	-4.02	rs12135361	3.94e-01	-8.54	0.070	547	18	lasso	3.79e-01	8.39e-21	-2.04e-01	8.38e-01	NA	NA	NA	NA	NA
GTEx.Adipose_Visceral_Omentum	./WEIGHTS//GTEx.Adipose_Visceral_Omentum/GTEx.Adipose_Visceral_Omentum.ENSG00000171824.9.EXOSC10.wgt.RDat	EXOSC10	1	1.11e+07	1.12e+07	0.26211	rs12741973	7.26	rs4846010	-3.98e-03	3.60	-0.544	353	7	lasso	2.84e-02	1.25e-02	-3.76e-02	9.70e-01	NA	NA	NA	NA	NA
GTEx.Adipose_Visceral_Omentum	./WEIGHTS//GTEx.Adipose_Visceral_Omentum/GTEx.Adipose_Visceral_Omentum.ENSG00000171943.7.SRGAP2C.wgt.RDat	SRGAP2C	1	1.21e+08	1.21e+08	0.05147	rs11249433	-15.25	rs11249395	3.49e-02	4.38	10.062	21	5	enet	3.31e-02	7.67e-03	1.03e+01	1.08e-24	0.000	0.000	0.400	0.276	0.324
GTEx.Adipose_Visceral_Omentum	./WEIGHTS//GTEx.Adipose_Visceral_Omentum/GTEx.Adipose_Visceral_Omentum.ENSG00000173409.9.ARV1.wgt.RDat	ARV1	1	2.31e+08	2.31e+08	0.16788	rs1614148	3.67	rs7513889	6.05e-02	4.30	-0.866	604	12	lasso	8.86e-02	2.41e-05	-1.17e+00	2.43e-01	NA	NA	NA	NA	NA
GTEx.Adipose_Visceral_Omentum	./WEIGHTS//GTEx.Adipose_Visceral_Omentum/GTEx.Adipose_Visceral_Omentum.ENSG00000174606.8.ANGEL2.wgt.RDat	ANGEL2	1	2.13e+08	2.13e+08	0.15689	rs1105899	3.20	rs3002284	1.12e-01	5.84	-1.271	418	5	lasso	1.46e-01	5.19e-08	-2.05e+00	4.00e-02	NA	NA	NA	NA	NA
GTEx.Adipose_Visceral_Omentum	./WEIGHTS//GTEx.Adipose_Visceral_Omentum/GTEx.Adipose_Visceral_Omentum.ENSG00000176022.3.B3GALT6.wgt.RDat	B3GALT6	1	1.17e+06	1.17e+06	0.17491	rs13303010	-3.12	rs3766186	-4.67e-03	-3.29	0.889	220	5	enet	-3.10e-03	5.11e-01	-6.58e-01	5.10e-01	NA	NA	NA	NA	NA
GTEx.Adipose_Visceral_Omentum	./WEIGHTS//GTEx.Adipose_Visceral_Omentum/GTEx.Adipose_Visceral_Omentum.ENSG00000177868.7.CCDC23.wgt.RDat	CCDC23	1	4.33e+07	4.33e+07	0.23422	rs11210776	3.76	rs2816602	1.06e-01	6.25	-1.086	422	15	enet	1.82e-01	9.50e-10	-1.14e+00	2.54e-01	NA	NA	NA	NA	NA
GTEx.Adipose_Visceral_Omentum	./WEIGHTS//GTEx.Adipose_Visceral_Omentum/GTEx.Adipose_Visceral_Omentum.ENSG00000178922.12.HYI.wgt.RDat	HYI	1	4.39e+07	4.39e+07	0.35407	rs11210776	3.76	rs1999674	2.34e-01	6.63	2.305	430	25	enet	2.35e-01	1.97e-12	2.04e+00	4.18e-02	NA	NA	NA	NA	NA
GTEx.Adipose_Visceral_Omentum	./WEIGHTS//GTEx.Adipose_Visceral_Omentum/GTEx.Adipose_Visceral_Omentum.ENSG00000181754.6.AMIGO1.wgt.RDat	AMIGO1	1	1.10e+08	1.10e+08	0.25116	rs568686	4.91	rs534135	2.10e-01	6.28	-0.537	405	3	lasso	1.86e-01	5.73e-10	-6.01e-01	5.48e-01	NA	NA	NA	NA	NA
GTEx.Adipose_Visceral_Omentum	./WEIGHTS//GTEx.Adipose_Visceral_Omentum/GTEx.Adipose_Visceral_Omentum.ENSG00000182109.3.RP11-69E11.4.wgt.RDat	RP11-69E11.4	1	4.00e+07	4.00e+07	0.09665	rs7515857	-4.20	rs3738676	6.56e-02	5.12	-2.037	372	2	lasso	7.26e-02	1.28e-04	-2.37e+00	1.80e-02	NA	NA	NA	NA	NA
GTEx.Adipose_Visceral_Omentum	./WEIGHTS//GTEx.Adipose_Visceral_Omentum/GTEx.Adipose_Visceral_Omentum.ENSG00000182134.11.TDRKH.wgt.RDat	TDRKH	1	1.52e+08	1.52e+08	0.21386	rs4246525	3.52	rs3748612	1.50e-01	5.61	0.121	332	3	lasso	1.70e-01	3.48e-09	3.18e-01	7.51e-01	NA	NA	NA	NA	NA
GTEx.Adipose_Visceral_Omentum	./WEIGHTS//GTEx.Adipose_Visceral_Omentum/GTEx.Adipose_Visceral_Omentum.ENSG00000183291.11.SEP15.wgt.RDat	SEP15	1	8.73e+07	8.74e+07	0.20984	rs2065908	-4.32	rs5744303	-3.75e-03	-3.69	-2.426	456	18	enet	1.07e-02	8.56e-02	4.68e-01	6.40e-01	NA	NA	NA	NA	NA
GTEx.Adipose_Visceral_Omentum	./WEIGHTS//GTEx.Adipose_Visceral_Omentum/GTEx.Adipose_Visceral_Omentum.ENSG00000183386.5.FHL3.wgt.RDat	FHL3	1	3.85e+07	3.85e+07	0.10148	rs898979	3.70	rs17465420	2.28e-02	4.02	0.444	459	9	enet	4.16e-03	1.86e-01	4.63e-01	6.43e-01	NA	NA	NA	NA	NA
GTEx.Adipose_Visceral_Omentum	./WEIGHTS//GTEx.Adipose_Visceral_Omentum/GTEx.Adipose_Visceral_Omentum.ENSG00000183431.7.SF3A3.wgt.RDat	SF3A3	1	3.84e+07	3.85e+07	0.20105	rs898979	3.70	rs4072980	1.83e-01	6.17	0.724	472	2	lasso	1.78e-01	1.46e-09	7.41e-01	4.59e-01	NA	NA	NA	NA	NA
GTEx.Adipose_Visceral_Omentum	./WEIGHTS//GTEx.Adipose_Visceral_Omentum/GTEx.Adipose_Visceral_Omentum.ENSG00000186715.6.MST1L.wgt.RDat	MST1L	1	1.71e+07	1.71e+07	0.15060	rs6663056	3.65	rs761422	8.32e-02	-5.35	-1.365	282	21	enet	1.14e-01	1.73e-06	1.68e+00	9.24e-02	NA	NA	NA	NA	NA
GTEx.Adipose_Visceral_Omentum	./WEIGHTS//GTEx.Adipose_Visceral_Omentum/GTEx.Adipose_Visceral_Omentum.ENSG00000187815.5.ZFP69.wgt.RDat	ZFP69	1	4.09e+07	4.10e+07	0.17451	rs6600358	4.74	rs6600339	1.41e-01	-5.49	-1.422	417	3	lasso	9.23e-02	1.63e-05	1.46e+00	1.45e-01	NA	NA	NA	NA	NA
GTEx.Adipose_Visceral_Omentum	./WEIGHTS//GTEx.Adipose_Visceral_Omentum/GTEx.Adipose_Visceral_Omentum.ENSG00000196352.9.CD55.wgt.RDat	CD55	1	2.07e+08	2.08e+08	0.15955	rs2724373	3.82	rs891376	8.16e-02	-4.93	1.910	373	9	lasso	6.18e-02	3.90e-04	-2.05e+00	4.08e-02	NA	NA	NA	NA	NA
GTEx.Adipose_Visceral_Omentum	./WEIGHTS//GTEx.Adipose_Visceral_Omentum/GTEx.Adipose_Visceral_Omentum.ENSG00000197147.8.LRRC8B.wgt.RDat	LRRC8B	1	9.00e+07	9.01e+07	0.15432	rs2077845	-2.50	rs12125224	5.33e-02	4.65	1.047	376	6	enet	2.06e-02	2.90e-02	1.41e+00	1.59e-01	NA	NA	NA	NA	NA
GTEx.Adipose_Visceral_Omentum	./WEIGHTS//GTEx.Adipose_Visceral_Omentum/GTEx.Adipose_Visceral_Omentum.ENSG00000197245.4.FAM110D.wgt.RDat	FAM110D	1	2.65e+07	2.65e+07	0.17580	rs12138368	2.93	rs12732022	1.57e-01	5.60	0.295	431	2	lasso	1.46e-01	5.31e-08	2.74e-01	7.84e-01	NA	NA	NA	NA	NA
GTEx.Adipose_Visceral_Omentum	./WEIGHTS//GTEx.Adipose_Visceral_Omentum/GTEx.Adipose_Visceral_Omentum.ENSG00000197568.9.HHLA3.wgt.RDat	HHLA3	1	7.08e+07	7.09e+07	0.22089	rs7550166	-2.55	rs12562802	8.16e-03	4.25	-0.416	420	26	enet	9.64e-02	1.06e-05	-1.63e+00	1.03e-01	NA	NA	NA	NA	NA
GTEx.Adipose_Visceral_Omentum	./WEIGHTS//GTEx.Adipose_Visceral_Omentum/GTEx.Adipose_Visceral_Omentum.ENSG00000198160.10.MIER1.wgt.RDat	MIER1	1	6.74e+07	6.75e+07	0.16280	NA	NA	NA	NA	NA	NA	0	0	enet	4.30e-03	1.83e-01	NA	NA	NA	NA	NA	NA	NA
GTEx.Adipose_Visceral_Omentum	./WEIGHTS//GTEx.Adipose_Visceral_Omentum/GTEx.Adipose_Visceral_Omentum.ENSG00000198468.3.FLVCR1-AS1.wgt.RDat	FLVCR1-AS1	1	2.13e+08	2.13e+08	0.45261	rs1105899	3.20	rs2279692	5.07e-01	-9.67	-0.014	397	6	lasso	4.88e-01	1.91e-28	4.21e-02	9.66e-01	NA	NA	NA	NA	NA
GTEx.Adipose_Visceral_Omentum	./WEIGHTS//GTEx.Adipose_Visceral_Omentum/GTEx.Adipose_Visceral_Omentum.ENSG00000198837.5.DENND4B.wgt.RDat	DENND4B	1	1.54e+08	1.54e+08	0.08632	rs6427641	3.40	rs4845568	3.13e-02	4.37	1.194	306	4	lasso	4.49e-02	2.24e-03	6.08e-01	5.43e-01	NA	NA	NA	NA	NA
GTEx.Adipose_Visceral_Omentum	./WEIGHTS//GTEx.Adipose_Visceral_Omentum/GTEx.Adipose_Visceral_Omentum.ENSG00000198890.6.PRMT6.wgt.RDat	PRMT6	1	1.08e+08	1.08e+08	0.27411	rs7552695	3.20	rs6685716	1.57e-02	4.04	0.208	456	2	enet	7.06e-03	1.31e-01	2.35e-01	8.14e-01	NA	NA	NA	NA	NA
GTEx.Adipose_Visceral_Omentum	./WEIGHTS//GTEx.Adipose_Visceral_Omentum/GTEx.Adipose_Visceral_Omentum.ENSG00000203666.8.EFCAB2.wgt.RDat	EFCAB2	1	2.45e+08	2.45e+08	0.31746	rs6697408	2.89	rs7552510	2.63e-01	7.06	-0.533	539	6	lasso	2.81e-01	5.99e-15	-1.11e+00	2.66e-01	NA	NA	NA	NA	NA
GTEx.Adipose_Visceral_Omentum	./WEIGHTS//GTEx.Adipose_Visceral_Omentum/GTEx.Adipose_Visceral_Omentum.ENSG00000203705.6.TATDN3.wgt.RDat	TATDN3	1	2.13e+08	2.13e+08	0.22172	rs1105899	3.20	rs6702101	5.75e-02	-5.48	-1.183	401	25	enet	1.80e-01	1.17e-09	8.21e-01	4.12e-01	NA	NA	NA	NA	NA
GTEx.Adipose_Visceral_Omentum	./WEIGHTS//GTEx.Adipose_Visceral_Omentum/GTEx.Adipose_Visceral_Omentum.ENSG00000204084.8.INPP5B.wgt.RDat	INPP5B	1	3.83e+07	3.84e+07	0.34066	rs898979	3.70	rs2291297	1.35e-01	-6.16	0.620	492	4	lasso	2.48e-01	3.66e-13	-3.53e-01	7.24e-01	NA	NA	NA	NA	NA
GTEx.Adipose_Visceral_Omentum	./WEIGHTS//GTEx.Adipose_Visceral_Omentum/GTEx.Adipose_Visceral_Omentum.ENSG00000204138.8.PHACTR4.wgt.RDat	PHACTR4	1	2.87e+07	2.88e+07	0.20569	rs204074	-2.21	rs10794514	2.21e-01	-7.24	-0.672	320	11	lasso	1.53e-01	2.44e-08	6.70e-01	5.03e-01	NA	NA	NA	NA	NA
GTEx.Adipose_Visceral_Omentum	./WEIGHTS//GTEx.Adipose_Visceral_Omentum/GTEx.Adipose_Visceral_Omentum.ENSG00000213240.7.NOTCH2NL.wgt.RDat	NOTCH2NL	1	1.45e+08	1.45e+08	0.32185	rs36107432	6.34	rs12059935	8.29e-02	5.21	0.392	112	5	lasso	7.37e-02	1.14e-04	6.69e-01	5.03e-01	NA	NA	NA	NA	NA
GTEx.Adipose_Visceral_Omentum	./WEIGHTS//GTEx.Adipose_Visceral_Omentum/GTEx.Adipose_Visceral_Omentum.ENSG00000215790.2.SLC35E2.wgt.RDat	SLC35E2	1	1.66e+06	1.68e+06	0.13164	rs3855955	-2.96	rs6699975	1.32e-01	5.09	-1.272	279	3	lasso	1.22e-01	6.92e-07	-5.53e-01	5.80e-01	NA	NA	NA	NA	NA
GTEx.Adipose_Visceral_Omentum	./WEIGHTS//GTEx.Adipose_Visceral_Omentum/GTEx.Adipose_Visceral_Omentum.ENSG00000215845.6.TSTD1.wgt.RDat	TSTD1	1	1.61e+08	1.61e+08	0.42502	rs10489636	2.94	rs4559524	2.31e-01	6.74	-0.789	425	7	lasso	2.51e-01	2.53e-13	-2.47e-01	8.05e-01	NA	NA	NA	NA	NA
GTEx.Adipose_Visceral_Omentum	./WEIGHTS//GTEx.Adipose_Visceral_Omentum/GTEx.Adipose_Visceral_Omentum.ENSG00000218510.3.LINC00339.wgt.RDat	LINC00339	1	2.24e+07	2.24e+07	0.54974	rs7521902	3.73	rs11586488	5.78e-01	10.31	-1.539	498	19	enet	5.80e-01	2.65e-36	-1.37e+00	1.72e-01	NA	NA	NA	NA	NA
GTEx.Adipose_Visceral_Omentum	./WEIGHTS//GTEx.Adipose_Visceral_Omentum/GTEx.Adipose_Visceral_Omentum.ENSG00000223345.3.HIST2H2BA.wgt.RDat	HIST2H2BA	1	1.21e+08	1.21e+08	0.07384	rs11249433	-15.25	rs11249433	5.51e-02	4.17	-15.246	77	5	lasso	4.28e-02	2.79e-03	-1.49e+01	2.39e-50	0.000	0.000	0.020	0.002	0.978
GTEx.Adipose_Visceral_Omentum	./WEIGHTS//GTEx.Adipose_Visceral_Omentum/GTEx.Adipose_Visceral_Omentum.ENSG00000223745.3.RP4-717I23.3.wgt.RDat	RP4-717I23.3	1	9.37e+07	9.38e+07	0.28001	rs11164921	-2.92	rs1414367	3.18e-01	-8.17	-0.400	316	19	enet	3.44e-01	1.40e-18	6.37e-01	5.24e-01	NA	NA	NA	NA	NA
GTEx.Adipose_Visceral_Omentum	./WEIGHTS//GTEx.Adipose_Visceral_Omentum/GTEx.Adipose_Visceral_Omentum.ENSG00000224468.3.RP11-181K3.4.wgt.RDat	RP11-181K3.4	1	1.83e+08	1.83e+08	0.13290	rs10911167	3.24	rs12034436	6.25e-02	5.20	-2.020	429	3	lasso	1.42e-01	8.29e-08	-2.33e+00	1.99e-02	NA	NA	NA	NA	NA
GTEx.Adipose_Visceral_Omentum	./WEIGHTS//GTEx.Adipose_Visceral_Omentum/GTEx.Adipose_Visceral_Omentum.ENSG00000225171.2.DUTP6.wgt.RDat	DUTP6	1	1.67e+08	1.67e+08	0.14229	rs6670707	2.67	rs17331024	1.83e-01	6.16	0.454	574	3	lasso	1.81e-01	1.05e-09	3.56e-01	7.21e-01	NA	NA	NA	NA	NA
GTEx.Adipose_Visceral_Omentum	./WEIGHTS//GTEx.Adipose_Visceral_Omentum/GTEx.Adipose_Visceral_Omentum.ENSG00000225217.1.HSPA7.wgt.RDat	HSPA7	1	1.62e+08	1.62e+08	0.18717	rs885092	-3.54	rs12731669	5.39e-02	-4.30	-0.500	434	5	lasso	9.28e-02	1.56e-05	4.49e-01	6.54e-01	NA	NA	NA	NA	NA
GTEx.Adipose_Visceral_Omentum	./WEIGHTS//GTEx.Adipose_Visceral_Omentum/GTEx.Adipose_Visceral_Omentum.ENSG00000225243.1.RP1-127D3.4.wgt.RDat	RP1-127D3.4	1	1.71e+08	1.71e+08	0.20836	rs10913129	3.18	rs7062331	3.07e-02	4.62	-1.300	547	16	enet	1.34e-01	1.83e-07	-8.93e-01	3.72e-01	NA	NA	NA	NA	NA
GTEx.Adipose_Visceral_Omentum	./WEIGHTS//GTEx.Adipose_Visceral_Omentum/GTEx.Adipose_Visceral_Omentum.ENSG00000225880.4.LINC00115.wgt.RDat	LINC00115	1	7.62e+05	7.63e+05	0.17241	rs13303010	-3.12	rs1048488	1.03e-01	5.27	0.126	151	3	lasso	8.53e-02	3.42e-05	1.62e-01	8.71e-01	NA	NA	NA	NA	NA
GTEx.Adipose_Visceral_Omentum	./WEIGHTS//GTEx.Adipose_Visceral_Omentum/GTEx.Adipose_Visceral_Omentum.ENSG00000225972.1.MTND1P23.wgt.RDat	MTND1P23	1	5.64e+05	5.65e+05	0.37650	rs13303010	-3.12	rs4040604	6.46e-03	3.67	-1.050	78	7	lasso	7.49e-04	2.88e-01	3.54e-01	7.24e-01	NA	NA	NA	NA	NA
GTEx.Adipose_Visceral_Omentum	./WEIGHTS//GTEx.Adipose_Visceral_Omentum/GTEx.Adipose_Visceral_Omentum.ENSG00000226849.1.RP4-635E18.7.wgt.RDat	RP4-635E18.7	1	1.11e+07	1.11e+07	0.19025	rs12741973	7.26	rs2261434	8.05e-02	4.34	-0.344	343	6	lasso	5.38e-02	8.96e-04	-4.12e-01	6.80e-01	NA	NA	NA	NA	NA
GTEx.Adipose_Visceral_Omentum	./WEIGHTS//GTEx.Adipose_Visceral_Omentum/GTEx.Adipose_Visceral_Omentum.ENSG00000227001.2.NBPF2P.wgt.RDat	NBPF2P	1	2.18e+07	2.18e+07	0.18088	rs9426785	3.36	rs2047654	4.69e-02	-5.02	1.775	368	7	enet	9.35e-02	1.45e-05	-2.37e+00	1.80e-02	NA	NA	NA	NA	NA
GTEx.Adipose_Visceral_Omentum	./WEIGHTS//GTEx.Adipose_Visceral_Omentum/GTEx.Adipose_Visceral_Omentum.ENSG00000227533.1.SLC2A1-AS1.wgt.RDat	SLC2A1-AS1	1	4.34e+07	4.34e+07	0.24935	rs11210776	3.76	rs841839	1.54e-01	5.58	2.467	425	5	lasso	1.30e-01	2.99e-07	-2.49e+00	1.26e-02	NA	NA	NA	NA	NA
GTEx.Adipose_Visceral_Omentum	./WEIGHTS//GTEx.Adipose_Visceral_Omentum/GTEx.Adipose_Visceral_Omentum.ENSG00000227644.2.HIGD1AP11.wgt.RDat	HIGD1AP11	1	5.35e+07	5.35e+07	0.21140	rs503166	-3.09	rs12747412	2.99e-02	4.10	-1.039	462	6	lasso	2.37e-02	2.07e-02	-9.00e-01	3.68e-01	NA	NA	NA	NA	NA
GTEx.Adipose_Visceral_Omentum	./WEIGHTS//GTEx.Adipose_Visceral_Omentum/GTEx.Adipose_Visceral_Omentum.ENSG00000227775.3.RP1-283E3.4.wgt.RDat	RP1-283E3.4	1	1.66e+06	1.66e+06	0.26399	rs3855955	-2.96	rs4648786	4.98e-02	4.48	-1.231	275	25	enet	1.57e-01	1.48e-08	-5.43e-01	5.87e-01	NA	NA	NA	NA	NA
GTEx.Adipose_Visceral_Omentum	./WEIGHTS//GTEx.Adipose_Visceral_Omentum/GTEx.Adipose_Visceral_Omentum.ENSG00000229367.1.HMGN2P19.wgt.RDat	HMGN2P19	1	2.30e+08	2.30e+08	0.09626	rs342826	-3.23	rs1020353	1.15e-01	4.99	0.635	415	7	lasso	1.18e-01	1.11e-06	7.39e-01	4.60e-01	NA	NA	NA	NA	NA
GTEx.Adipose_Visceral_Omentum	./WEIGHTS//GTEx.Adipose_Visceral_Omentum/GTEx.Adipose_Visceral_Omentum.ENSG00000230325.1.RP11-385F5.4.wgt.RDat	RP11-385F5.4	1	2.37e+08	2.37e+08	0.11827	rs3893143	2.91	rs2250971	6.42e-02	4.82	0.788	624	2	lasso	8.89e-02	2.33e-05	1.71e+00	8.81e-02	NA	NA	NA	NA	NA
GTEx.Adipose_Visceral_Omentum	./WEIGHTS//GTEx.Adipose_Visceral_Omentum/GTEx.Adipose_Visceral_Omentum.ENSG00000230955.1.RP11-109P14.10.wgt.RDat	RP11-109P14.10	1	3.83e+07	3.83e+07	0.28599	rs898979	3.70	rs36084352	1.69e-01	-6.16	-0.409	451	18	enet	1.63e-01	7.67e-09	8.99e-01	3.68e-01	NA	NA	NA	NA	NA
GTEx.Adipose_Visceral_Omentum	./WEIGHTS//GTEx.Adipose_Visceral_Omentum/GTEx.Adipose_Visceral_Omentum.ENSG00000231365.1.RP11-418J17.1.wgt.RDat	RP11-418J17.1	1	1.20e+08	1.20e+08	0.28877	rs666930	5.46	rs12092807	3.45e-01	-8.07	-0.581	474	2	lasso	3.30e-01	9.43e-18	5.92e-01	5.54e-01	NA	NA	NA	NA	NA
GTEx.Adipose_Visceral_Omentum	./WEIGHTS//GTEx.Adipose_Visceral_Omentum/GTEx.Adipose_Visceral_Omentum.ENSG00000232222.1.RP3-434O14.8.wgt.RDat	RP3-434O14.8	1	2.10e+08	2.10e+08	0.15746	rs10863816	3.70	rs17015250	-5.18e-03	-3.62	-2.695	506	3	lasso	8.13e-03	1.16e-01	2.57e+00	1.02e-02	NA	NA	NA	NA	NA
GTEx.Adipose_Visceral_Omentum	./WEIGHTS//GTEx.Adipose_Visceral_Omentum/GTEx.Adipose_Visceral_Omentum.ENSG00000233621.1.RP11-422J8.1.wgt.RDat	RP11-422J8.1	1	3.79e+07	3.79e+07	0.32008	rs11263972	-3.12	rs6681785	3.56e-01	-8.12	-0.289	440	2	lasso	3.52e-01	4.24e-19	1.72e-01	8.63e-01	NA	NA	NA	NA	NA
GTEx.Adipose_Visceral_Omentum	./WEIGHTS//GTEx.Adipose_Visceral_Omentum/GTEx.Adipose_Visceral_Omentum.ENSG00000234166.1.ARHGEF19-AS1.wgt.RDat	ARHGEF19-AS1	1	1.65e+07	1.65e+07	0.34207	rs6663056	3.65	rs221045	2.23e-01	6.83	2.258	320	5	lasso	2.07e-01	5.13e-11	2.33e+00	1.96e-02	NA	NA	NA	NA	NA
GTEx.Adipose_Visceral_Omentum	./WEIGHTS//GTEx.Adipose_Visceral_Omentum/GTEx.Adipose_Visceral_Omentum.ENSG00000235098.4.ANKRD65.wgt.RDat	ANKRD65	1	1.35e+06	1.36e+06	0.32855	rs13303010	-3.12	rs1240707	2.11e-01	-7.09	0.952	274	16	enet	2.47e-01	4.15e-13	-1.69e+00	9.14e-02	NA	NA	NA	NA	NA
GTEx.Adipose_Visceral_Omentum	./WEIGHTS//GTEx.Adipose_Visceral_Omentum/GTEx.Adipose_Visceral_Omentum.ENSG00000235169.3.SMIM1.wgt.RDat	SMIM1	1	3.69e+06	3.69e+06	0.25855	rs35383955	-2.72	rs3737593	-3.90e-03	-3.55	1.061	440	7	lasso	3.01e-03	2.14e-01	-2.89e-01	7.72e-01	NA	NA	NA	NA	NA
GTEx.Adipose_Visceral_Omentum	./WEIGHTS//GTEx.Adipose_Visceral_Omentum/GTEx.Adipose_Visceral_Omentum.ENSG00000235241.1.RP11-108M9.5.wgt.RDat	RP11-108M9.5	1	1.72e+07	1.72e+07	0.32755	rs6696295	4.35	rs9435732	7.64e-02	5.31	1.139	326	45	enet	1.35e-01	1.69e-07	2.61e+00	9.01e-03	NA	NA	NA	NA	NA
GTEx.Adipose_Visceral_Omentum	./WEIGHTS//GTEx.Adipose_Visceral_Omentum/GTEx.Adipose_Visceral_Omentum.ENSG00000235477.2.RP11-122G18.5.wgt.RDat	RP11-122G18.5	1	1.61e+08	1.61e+08	0.24374	rs3892376	2.60	rs11582349	2.80e-02	-4.89	-0.186	393	14	lasso	7.79e-02	7.40e-05	-8.12e-01	4.17e-01	NA	NA	NA	NA	NA
GTEx.Adipose_Visceral_Omentum	./WEIGHTS//GTEx.Adipose_Visceral_Omentum/GTEx.Adipose_Visceral_Omentum.ENSG00000236624.4.CCDC163P.wgt.RDat	CCDC163P	1	4.60e+07	4.60e+07	0.43224	rs4660905	5.04	rs4660862	4.99e-01	9.72	-1.138	276	6	lasso	5.19e-01	6.12e-31	-7.05e-01	4.81e-01	NA	NA	NA	NA	NA
GTEx.Adipose_Visceral_Omentum	./WEIGHTS//GTEx.Adipose_Visceral_Omentum/GTEx.Adipose_Visceral_Omentum.ENSG00000236782.1.RP11-96L14.7.wgt.RDat	RP11-96L14.7	1	2.65e+07	2.65e+07	0.24771	rs12138368	2.93	rs2232648	9.93e-02	-5.73	0.503	426	4	lasso	1.12e-01	2.03e-06	8.71e-01	3.84e-01	NA	NA	NA	NA	NA
GTEx.Adipose_Visceral_Omentum	./WEIGHTS//GTEx.Adipose_Visceral_Omentum/GTEx.Adipose_Visceral_Omentum.ENSG00000237278.2.RLIMP2.wgt.RDat	RLIMP2	1	1.14e+08	1.14e+08	0.10848	rs12565589	-5.38	rs946220	5.78e-02	4.54	1.817	338	4	lasso	4.59e-02	2.03e-03	1.71e+00	8.81e-02	NA	NA	NA	NA	NA
GTEx.Adipose_Visceral_Omentum	./WEIGHTS//GTEx.Adipose_Visceral_Omentum/GTEx.Adipose_Visceral_Omentum.ENSG00000237481.1.RP4-803J11.2.wgt.RDat	RP4-803J11.2	1	2.29e+08	2.29e+08	0.12934	rs342826	-3.23	rs9435865	-4.44e-03	3.37	-0.324	480	34	enet	2.17e-03	2.39e-01	-6.67e-01	5.05e-01	NA	NA	NA	NA	NA
GTEx.Adipose_Visceral_Omentum	./WEIGHTS//GTEx.Adipose_Visceral_Omentum/GTEx.Adipose_Visceral_Omentum.ENSG00000237973.1.hsa-mir-6723.wgt.RDat	hsa-mir-6723	1	5.66e+05	5.68e+05	0.33462	rs13303010	-3.12	rs9777939	2.53e-02	3.19	-1.463	80	7	lasso	1.73e-02	4.12e-02	1.60e-01	8.73e-01	NA	NA	NA	NA	NA
GTEx.Adipose_Visceral_Omentum	./WEIGHTS//GTEx.Adipose_Visceral_Omentum/GTEx.Adipose_Visceral_Omentum.ENSG00000238142.1.RP11-108M9.4.wgt.RDat	RP11-108M9.4	1	1.72e+07	1.72e+07	0.33148	rs6696295	4.35	rs157252	5.76e-02	4.82	1.869	326	44	enet	9.89e-02	8.20e-06	2.46e+00	1.39e-02	NA	NA	NA	NA	NA
GTEx.Adipose_Visceral_Omentum	./WEIGHTS//GTEx.Adipose_Visceral_Omentum/GTEx.Adipose_Visceral_Omentum.ENSG00000241720.2.RP4-735C1.4.wgt.RDat	RP4-735C1.4	1	1.10e+08	1.10e+08	0.63389	rs568686	4.91	rs1332018	3.26e-01	-8.03	-0.200	452	6	lasso	3.59e-01	1.48e-19	9.99e-01	3.18e-01	NA	NA	NA	NA	NA
GTEx.Adipose_Visceral_Omentum	./WEIGHTS//GTEx.Adipose_Visceral_Omentum/GTEx.Adipose_Visceral_Omentum.ENSG00000242193.5.RP11-568K15.1.wgt.RDat	RP11-568K15.1	1	1.78e+08	1.78e+08	0.28598	rs575908	4.68	rs10494508	4.33e-02	4.97	-1.238	419	4	lasso	1.41e-01	9.36e-08	-1.35e+00	1.78e-01	NA	NA	NA	NA	NA
GTEx.Adipose_Visceral_Omentum	./WEIGHTS//GTEx.Adipose_Visceral_Omentum/GTEx.Adipose_Visceral_Omentum.ENSG00000242252.1.BGLAP.wgt.RDat	BGLAP	1	1.56e+08	1.56e+08	0.12240	rs2244144	-4.94	rs4661037	8.23e-02	4.68	1.342	371	6	enet	7.38e-02	1.12e-04	2.08e+00	3.71e-02	NA	NA	NA	NA	NA
GTEx.Adipose_Visceral_Omentum	./WEIGHTS//GTEx.Adipose_Visceral_Omentum/GTEx.Adipose_Visceral_Omentum.ENSG00000254685.2.FPGT.wgt.RDat	FPGT	1	7.47e+07	7.47e+07	0.19309	rs696691	2.98	rs11210395	1.75e-01	-6.03	0.295	367	14	enet	1.74e-01	2.30e-09	-3.63e-01	7.17e-01	NA	NA	NA	NA	NA
GTEx.Adipose_Visceral_Omentum	./WEIGHTS//GTEx.Adipose_Visceral_Omentum/GTEx.Adipose_Visceral_Omentum.ENSG00000256142.1.AL513327.1.wgt.RDat	AL513327.1	1	3.38e+07	3.38e+07	0.08535	rs16835408	-3.91	rs599907	3.27e-02	-4.11	1.026	402	22	enet	6.84e-02	1.98e-04	-2.65e+00	7.93e-03	NA	NA	NA	NA	NA
GTEx.Adipose_Visceral_Omentum	./WEIGHTS//GTEx.Adipose_Visceral_Omentum/GTEx.Adipose_Visceral_Omentum.ENSG00000259357.1.RP11-316M1.12.wgt.RDat	RP11-316M1.12	1	1.51e+08	1.51e+08	0.39991	rs4246525	3.52	rs10888397	4.65e-01	-9.77	1.464	294	21	enet	5.23e-01	2.72e-31	-1.50e+00	1.33e-01	NA	NA	NA	NA	NA
GTEx.Adipose_Visceral_Omentum	./WEIGHTS//GTEx.Adipose_Visceral_Omentum/GTEx.Adipose_Visceral_Omentum.ENSG00000259865.1.RP11-488L18.10.wgt.RDat	RP11-488L18.10	1	2.47e+08	2.47e+08	0.28804	rs2000127	3.03	rs4351686	9.46e-02	5.44	-1.354	451	18	enet	1.40e-01	9.93e-08	-1.18e+00	2.39e-01	NA	NA	NA	NA	NA
GTEx.Adipose_Visceral_Omentum	./WEIGHTS//GTEx.Adipose_Visceral_Omentum/GTEx.Adipose_Visceral_Omentum.ENSG00000260948.1.RP11-552M11.8.wgt.RDat	RP11-552M11.8	1	1.12e+08	1.12e+08	0.17449	rs7556364	-2.69	rs1264914	1.64e-01	-5.88	-1.294	587	4	lasso	1.69e-01	4.09e-09	1.58e+00	1.13e-01	NA	NA	NA	NA	NA
GTEx.Adipose_Visceral_Omentum	./WEIGHTS//GTEx.Adipose_Visceral_Omentum/GTEx.Adipose_Visceral_Omentum.ENSG00000269227.1.RP11-345P4.6.wgt.RDat	RP11-345P4.6	1	1.61e+06	1.61e+06	0.39745	rs3855955	-2.96	rs6604981	2.41e-01	7.59	-1.957	287	28	enet	1.96e-01	1.81e-10	-1.35e+00	1.78e-01	NA	NA	NA	NA	NA
GTEx.Adipose_Visceral_Omentum	./WEIGHTS//GTEx.Adipose_Visceral_Omentum/GTEx.Adipose_Visceral_Omentum.ENSG00000271840.1.RP1-224A6.9.wgt.RDat	RP1-224A6.9	1	2.24e+07	2.24e+07	0.11007	rs7521902	3.73	rs7521867	2.42e-02	3.91	-1.443	472	16	enet	4.77e-02	1.69e-03	-2.68e+00	7.33e-03	NA	NA	NA	NA	NA
GTEx.Adipose_Visceral_Omentum	./WEIGHTS//GTEx.Adipose_Visceral_Omentum/GTEx.Adipose_Visceral_Omentum.ENSG00000272004.1.RP11-345P4.10.wgt.RDat	RP11-345P4.10	1	1.59e+06	1.59e+06	0.28422	rs3855955	-2.96	rs4648786	1.18e-01	-4.95	-1.231	288	18	enet	2.72e-01	1.90e-14	9.71e-01	3.32e-01	NA	NA	NA	NA	NA
GTEx.Adipose_Visceral_Omentum	./WEIGHTS//GTEx.Adipose_Visceral_Omentum/GTEx.Adipose_Visceral_Omentum.ENSG00000272030.1.RP1-178F15.4.wgt.RDat	RP1-178F15.4	1	1.54e+08	1.54e+08	0.15215	rs2771118	1.79	rs913861	1.86e-01	6.31	-0.255	384	5	lasso	1.65e-01	6.15e-09	-4.99e-01	6.18e-01	NA	NA	NA	NA	NA
GTEx.Adipose_Visceral_Omentum	./WEIGHTS//GTEx.Adipose_Visceral_Omentum/GTEx.Adipose_Visceral_Omentum.ENSG00000272091.1.RP4-758J24.5.wgt.RDat	RP4-758J24.5	1	5.45e+07	5.45e+07	0.76375	rs4926604	-3.45	rs17109989	-3.03e-03	5.45	-0.500	468	24	lasso	3.55e-02	5.97e-03	-6.32e-01	5.28e-01	NA	NA	NA	NA	NA
GTEx.Adipose_Visceral_Omentum	./WEIGHTS//GTEx.Adipose_Visceral_Omentum/GTEx.Adipose_Visceral_Omentum.ENSG00000272100.1.RP11-155O18.6.wgt.RDat	RP11-155O18.6	1	5.28e+07	5.28e+07	0.12850	rs34521609	-3.01	rs1024311	6.57e-02	4.53	1.189	246	15	enet	1.25e-01	4.95e-07	3.22e-01	7.48e-01	NA	NA	NA	NA	NA
GTEx.Adipose_Visceral_Omentum	./WEIGHTS//GTEx.Adipose_Visceral_Omentum/GTEx.Adipose_Visceral_Omentum.ENSG00000272420.1.RP4-740C4.7.wgt.RDat	RP4-740C4.7	1	2.29e+06	2.30e+06	0.21791	rs12045693	2.87	rs7545940	1.96e-01	6.12	-0.234	326	2	lasso	1.76e-01	1.83e-09	-1.97e-01	8.44e-01	NA	NA	NA	NA	NA
GTEx.Adipose_Visceral_Omentum	./WEIGHTS//GTEx.Adipose_Visceral_Omentum/GTEx.Adipose_Visceral_Omentum.ENSG00000272491.1.RP5-1024N4.4.wgt.RDat	RP5-1024N4.4	1	4.87e+07	4.87e+07	0.27329	rs6701767	-2.70	rs12135744	3.04e-01	7.62	-0.746	465	6	lasso	2.65e-01	4.79e-14	-7.51e-01	4.52e-01	NA	NA	NA	NA	NA
GTEx.Adipose_Visceral_Omentum	./WEIGHTS//GTEx.Adipose_Visceral_Omentum/GTEx.Adipose_Visceral_Omentum.ENSG00000272645.1.RP11-504P24.8.wgt.RDat	RP11-504P24.8	1	2.24e+08	2.24e+08	0.14489	rs6604728	-4.06	rs2404851	1.42e-02	-3.91	-0.906	326	19	enet	5.31e-02	9.60e-04	-4.57e-01	6.48e-01	NA	NA	NA	NA	NA
GTEx.Adipose_Visceral_Omentum	./WEIGHTS//GTEx.Adipose_Visceral_Omentum/GTEx.Adipose_Visceral_Omentum.ENSG00000272668.1.RP11-190A12.8.wgt.RDat	RP11-190A12.8	1	1.60e+08	1.60e+08	0.28523	rs1037145	-3.15	rs4656856	2.17e-01	7.03	-0.380	494	5	lasso	2.69e-01	2.75e-14	-7.75e-01	4.38e-01	NA	NA	NA	NA	NA
GTEx.Adipose_Visceral_Omentum	./WEIGHTS//GTEx.Adipose_Visceral_Omentum/GTEx.Adipose_Visceral_Omentum.ENSG00000272823.1.RP11-295M18.6.wgt.RDat	RP11-295M18.6	1	2.21e+08	2.21e+08	0.31650	rs11118564	-4.08	rs11118622	1.96e-01	6.77	0.860	386	10	enet	2.89e-01	2.15e-15	1.64e+00	1.02e-01	NA	NA	NA	NA	NA
GTEx.Adipose_Visceral_Omentum	./WEIGHTS//GTEx.Adipose_Visceral_Omentum/GTEx.Adipose_Visceral_Omentum.ENSG00000272864.1.RP11-17E13.2.wgt.RDat	RP11-17E13.2	1	7.52e+07	7.52e+07	0.35660	rs696691	2.98	rs6662846	1.33e-01	-6.08	1.010	373	10	lasso	3.18e-01	4.96e-17	-7.24e-01	4.69e-01	NA	NA	NA	NA	NA
GTEx.Adipose_Visceral_Omentum	./WEIGHTS//GTEx.Adipose_Visceral_Omentum/GTEx.Adipose_Visceral_Omentum.ENSG00000273026.1.RP11-422P24.10.wgt.RDat	RP11-422P24.10	1	1.54e+08	1.54e+08	0.08429	rs6427641	3.40	rs4400599	1.80e-02	3.69	-1.128	308	5	lasso	2.46e-02	1.88e-02	-8.54e-01	3.93e-01	NA	NA	NA	NA	NA
GTEx.Adipose_Visceral_Omentum	./WEIGHTS//GTEx.Adipose_Visceral_Omentum/GTEx.Adipose_Visceral_Omentum.ENSG00000273204.1.RP4-549L20.3.wgt.RDat	RP4-549L20.3	1	1.01e+08	1.01e+08	0.12288	rs3737578	-3.83	rs11583008	-1.33e-03	-3.02	-1.341	429	2	lasso	-1.46e-03	3.93e-01	1.30e+00	1.93e-01	NA	NA	NA	NA	NA
GTEx.Adrenal_Gland	./WEIGHTS//GTEx.Adrenal_Gland/GTEx.Adrenal_Gland.ENSG00000007341.14.ST7L.wgt.RDat	ST7L	1	1.13e+08	1.13e+08	0.37380	rs11102493	-2.50	rs10745330	3.95e-01	7.38	0.512	375	5	lasso	4.00e-01	1.48e-15	6.63e-01	5.07e-01	NA	NA	NA	NA	NA
GTEx.Adrenal_Gland	./WEIGHTS//GTEx.Adrenal_Gland/GTEx.Adrenal_Gland.ENSG00000040487.8.PQLC2.wgt.RDat	PQLC2	1	1.96e+07	1.97e+07	0.18765	rs1473688	4.00	rs3790775	3.47e-02	3.87	0.467	490	3	lasso	2.20e-02	5.40e-02	3.86e-01	6.99e-01	NA	NA	NA	NA	NA
GTEx.Adrenal_Gland	./WEIGHTS//GTEx.Adrenal_Gland/GTEx.Adrenal_Gland.ENSG00000041988.11.THAP3.wgt.RDat	THAP3	1	6.68e+06	6.69e+06	0.28911	rs2247392	3.34	rs742394	2.85e-01	6.11	-0.306	423	4	lasso	2.69e-01	3.47e-10	-2.12e-01	8.32e-01	NA	NA	NA	NA	NA
GTEx.Adrenal_Gland	./WEIGHTS//GTEx.Adrenal_Gland/GTEx.Adrenal_Gland.ENSG00000054277.8.OPN3.wgt.RDat	OPN3	1	2.42e+08	2.42e+08	0.45817	NA	NA	NA	NA	NA	NA	0	0	enet	5.14e-03	2.03e-01	NA	NA	NA	NA	NA	NA	NA
GTEx.Adrenal_Gland	./WEIGHTS//GTEx.Adrenal_Gland/GTEx.Adrenal_Gland.ENSG00000057252.8.SOAT1.wgt.RDat	SOAT1	1	1.79e+08	1.79e+08	0.16077	rs1328595	-2.78	rs12749666	2.30e-01	5.72	-1.181	491	3	lasso	2.50e-01	1.71e-09	-1.18e+00	2.38e-01	NA	NA	NA	NA	NA
GTEx.Adrenal_Gland	./WEIGHTS//GTEx.Adrenal_Gland/GTEx.Adrenal_Gland.ENSG00000058453.12.CROCC.wgt.RDat	CROCC	1	1.71e+07	1.73e+07	0.15703	rs2883272	4.97	rs6691985	-3.13e-03	3.58	1.261	408	3	lasso	4.54e-03	2.13e-01	1.20e+00	2.30e-01	NA	NA	NA	NA	NA
GTEx.Adrenal_Gland	./WEIGHTS//GTEx.Adrenal_Gland/GTEx.Adrenal_Gland.ENSG00000066185.8.ZMYND12.wgt.RDat	ZMYND12	1	4.29e+07	4.29e+07	0.28584	rs12045479	3.73	rs6691571	2.39e-01	5.59	3.591	335	4	lasso	2.42e-01	3.32e-09	3.27e+00	1.09e-03	NA	NA	NA	NA	NA
GTEx.Adrenal_Gland	./WEIGHTS//GTEx.Adrenal_Gland/GTEx.Adrenal_Gland.ENSG00000067533.5.RRP15.wgt.RDat	RRP15	1	2.18e+08	2.19e+08	0.41098	rs12742498	3.88	rs10495098	1.55e-01	5.46	1.344	493	30	enet	1.17e-01	5.58e-05	5.74e-01	5.66e-01	NA	NA	NA	NA	NA
GTEx.Adrenal_Gland	./WEIGHTS//GTEx.Adrenal_Gland/GTEx.Adrenal_Gland.ENSG00000069275.12.NUCKS1.wgt.RDat	NUCKS1	1	2.06e+08	2.06e+08	0.16865	rs6593954	3.14	rs823094	4.75e-03	-3.66	1.846	407	11	enet	1.91e-02	6.70e-02	-1.76e+00	7.79e-02	NA	NA	NA	NA	NA
GTEx.Adrenal_Gland	./WEIGHTS//GTEx.Adrenal_Gland/GTEx.Adrenal_Gland.ENSG00000079277.15.MKNK1.wgt.RDat	MKNK1	1	4.70e+07	4.71e+07	0.18030	rs1707302	5.54	rs3766231	1.42e-01	5.32	-0.366	347	4	lasso	1.50e-01	4.73e-06	-3.59e-01	7.19e-01	NA	NA	NA	NA	NA
GTEx.Adrenal_Gland	./WEIGHTS//GTEx.Adrenal_Gland/GTEx.Adrenal_Gland.ENSG00000084072.12.PPIE.wgt.RDat	PPIE	1	4.02e+07	4.02e+07	0.35676	rs7515857	-4.20	rs3738673	2.91e-01	6.56	-1.232	403	5	lasso	2.77e-01	1.68e-10	-1.22e+00	2.22e-01	NA	NA	NA	NA	NA
GTEx.Adrenal_Gland	./WEIGHTS//GTEx.Adrenal_Gland/GTEx.Adrenal_Gland.ENSG00000086619.9.ERO1LB.wgt.RDat	ERO1LB	1	2.36e+08	2.36e+08	0.20440	rs3893143	2.91	rs1254188	9.71e-02	4.30	-0.070	588	4	lasso	1.34e-01	1.59e-05	-2.68e-01	7.89e-01	NA	NA	NA	NA	NA
GTEx.Adrenal_Gland	./WEIGHTS//GTEx.Adrenal_Gland/GTEx.Adrenal_Gland.ENSG00000090621.9.PABPC4.wgt.RDat	PABPC4	1	4.00e+07	4.00e+07	0.20113	rs7515857	-4.20	rs12037222	8.76e-02	-4.10	-1.972	386	8	lasso	6.20e-02	2.96e-03	1.67e+00	9.48e-02	NA	NA	NA	NA	NA
GTEx.Adrenal_Gland	./WEIGHTS//GTEx.Adrenal_Gland/GTEx.Adrenal_Gland.ENSG00000094975.9.SUCO.wgt.RDat	SUCO	1	1.73e+08	1.73e+08	0.23054	rs1894633	4.75	rs2021840	7.81e-03	3.53	-0.442	409	5	lasso	3.84e-02	1.61e-02	-1.85e+00	6.40e-02	NA	NA	NA	NA	NA
GTEx.Adrenal_Gland	./WEIGHTS//GTEx.Adrenal_Gland/GTEx.Adrenal_Gland.ENSG00000116141.11.MARK1.wgt.RDat	MARK1	1	2.21e+08	2.21e+08	0.19166	rs11118564	-4.08	rs4846326	2.02e-02	-4.20	-3.704	426	10	enet	7.97e-02	8.35e-04	3.55e+00	3.84e-04	NA	NA	NA	NA	NA
GTEx.Adrenal_Gland	./WEIGHTS//GTEx.Adrenal_Gland/GTEx.Adrenal_Gland.ENSG00000116198.8.CEP104.wgt.RDat	CEP104	1	3.73e+06	3.77e+06	0.40965	rs35383955	-2.72	rs6663840	3.70e-01	-6.90	0.583	458	3	lasso	3.93e-01	3.28e-15	-7.77e-01	4.37e-01	NA	NA	NA	NA	NA
GTEx.Adrenal_Gland	./WEIGHTS//GTEx.Adrenal_Gland/GTEx.Adrenal_Gland.ENSG00000116406.14.EDEM3.wgt.RDat	EDEM3	1	1.85e+08	1.85e+08	0.10855	rs16823421	-2.45	rs610035	9.03e-03	-4.03	-0.264	453	11	enet	9.71e-04	2.92e-01	-2.76e-01	7.83e-01	NA	NA	NA	NA	NA
GTEx.Adrenal_Gland	./WEIGHTS//GTEx.Adrenal_Gland/GTEx.Adrenal_Gland.ENSG00000116791.9.CRYZ.wgt.RDat	CRYZ	1	7.52e+07	7.52e+07	0.41310	rs696691	2.98	rs7522428	1.09e-01	4.75	-0.501	386	16	enet	1.79e-01	5.25e-07	-6.50e-01	5.15e-01	NA	NA	NA	NA	NA
GTEx.Adrenal_Gland	./WEIGHTS//GTEx.Adrenal_Gland/GTEx.Adrenal_Gland.ENSG00000116874.7.WARS2.wgt.RDat	WARS2	1	1.20e+08	1.20e+08	0.26940	rs11590559	-4.05	rs2645303	2.62e-01	-5.85	-1.628	448	3	lasso	2.79e-01	1.53e-10	1.35e+00	1.77e-01	NA	NA	NA	NA	NA
GTEx.Adrenal_Gland	./WEIGHTS//GTEx.Adrenal_Gland/GTEx.Adrenal_Gland.ENSG00000117054.9.ACADM.wgt.RDat	ACADM	1	7.62e+07	7.62e+07	0.25445	rs12411159	-2.74	rs12134854	1.33e-01	4.77	1.163	475	9	lasso	1.20e-01	4.64e-05	1.59e+00	1.13e-01	NA	NA	NA	NA	NA
GTEx.Adrenal_Gland	./WEIGHTS//GTEx.Adrenal_Gland/GTEx.Adrenal_Gland.ENSG00000117226.7.GBP3.wgt.RDat	GBP3	1	8.95e+07	8.95e+07	0.43345	rs7534720	3.77	rs17433780	4.03e-01	-7.21	0.606	342	4	lasso	3.84e-01	8.13e-15	-6.75e-01	5.00e-01	NA	NA	NA	NA	NA
GTEx.Adrenal_Gland	./WEIGHTS//GTEx.Adrenal_Gland/GTEx.Adrenal_Gland.ENSG00000117481.6.NSUN4.wgt.RDat	NSUN4	1	4.68e+07	4.68e+07	0.23666	rs1707302	5.54	rs6703669	1.82e-01	-4.95	-4.488	369	4	lasso	1.57e-01	2.92e-06	4.46e+00	8.06e-06	0.002	0.015	0.050	0.351	0.582
GTEx.Adrenal_Gland	./WEIGHTS//GTEx.Adrenal_Gland/GTEx.Adrenal_Gland.ENSG00000117595.6.IRF6.wgt.RDat	IRF6	1	2.10e+08	2.10e+08	0.20405	rs10863816	3.70	rs4844895	8.88e-02	-4.92	-2.512	518	7	lasso	1.06e-01	1.29e-04	2.77e+00	5.55e-03	NA	NA	NA	NA	NA
GTEx.Adrenal_Gland	./WEIGHTS//GTEx.Adrenal_Gland/GTEx.Adrenal_Gland.ENSG00000117640.13.MTFR1L.wgt.RDat	MTFR1L	1	2.61e+07	2.62e+07	0.22303	rs12138368	2.93	rs807253	8.79e-02	5.20	-0.313	370	16	enet	1.00e-01	1.88e-04	-3.30e-01	7.42e-01	NA	NA	NA	NA	NA
GTEx.Adrenal_Gland	./WEIGHTS//GTEx.Adrenal_Gland/GTEx.Adrenal_Gland.ENSG00000121454.4.LHX4.wgt.RDat	LHX4	1	1.80e+08	1.80e+08	0.14994	rs2794961	3.24	rs2296378	-3.31e-03	4.15	2.364	462	8	lasso	9.34e-03	1.43e-01	2.22e+00	2.67e-02	NA	NA	NA	NA	NA
GTEx.Adrenal_Gland	./WEIGHTS//GTEx.Adrenal_Gland/GTEx.Adrenal_Gland.ENSG00000122417.11.ODF2L.wgt.RDat	ODF2L	1	8.68e+07	8.69e+07	0.33188	rs6657426	3.15	rs10873772	1.44e-01	-5.53	-1.026	460	22	enet	2.54e-01	1.27e-09	6.60e-01	5.09e-01	NA	NA	NA	NA	NA
GTEx.Adrenal_Gland	./WEIGHTS//GTEx.Adrenal_Gland/GTEx.Adrenal_Gland.ENSG00000125945.10.ZNF436.wgt.RDat	ZNF436	1	2.37e+07	2.37e+07	0.53888	rs760607	-3.26	rs3795308	5.71e-01	8.46	-0.183	305	5	lasso	5.34e-01	2.45e-22	-2.32e-01	8.17e-01	NA	NA	NA	NA	NA
GTEx.Adrenal_Gland	./WEIGHTS//GTEx.Adrenal_Gland/GTEx.Adrenal_Gland.ENSG00000127463.9.EMC1.wgt.RDat	EMC1	1	1.95e+07	1.96e+07	0.26844	rs1266444	3.71	rs710870	1.41e-01	-5.28	-0.299	516	9	lasso	1.30e-01	2.09e-05	4.21e-01	6.74e-01	NA	NA	NA	NA	NA
GTEx.Adrenal_Gland	./WEIGHTS//GTEx.Adrenal_Gland/GTEx.Adrenal_Gland.ENSG00000130766.4.SESN2.wgt.RDat	SESN2	1	2.86e+07	2.86e+07	0.29132	rs1467464	1.92	rs11247693	2.09e-02	4.09	0.090	257	4	enet	1.68e-02	8.01e-02	-6.86e-01	4.93e-01	NA	NA	NA	NA	NA
GTEx.Adrenal_Gland	./WEIGHTS//GTEx.Adrenal_Gland/GTEx.Adrenal_Gland.ENSG00000130770.13.ATPIF1.wgt.RDat	ATPIF1	1	2.86e+07	2.86e+07	0.07903	rs1467464	1.92	rs487437	-6.16e-03	-3.86	-0.122	253	6	lasso	2.95e-03	2.45e-01	5.75e-01	5.65e-01	NA	NA	NA	NA	NA
GTEx.Adrenal_Gland	./WEIGHTS//GTEx.Adrenal_Gland/GTEx.Adrenal_Gland.ENSG00000131238.12.PPT1.wgt.RDat	PPT1	1	4.05e+07	4.06e+07	0.20411	rs7515857	-4.20	rs4630120	1.34e-01	4.98	-0.444	410	8	lasso	1.23e-01	3.66e-05	-5.23e-02	9.58e-01	NA	NA	NA	NA	NA
GTEx.Adrenal_Gland	./WEIGHTS//GTEx.Adrenal_Gland/GTEx.Adrenal_Gland.ENSG00000131697.13.NPHP4.wgt.RDat	NPHP4	1	5.92e+06	6.05e+06	0.37136	rs2247392	3.34	rs3747992	2.30e-01	5.62	-0.986	534	7	lasso	2.00e-01	1.04e-07	-8.73e-01	3.82e-01	NA	NA	NA	NA	NA
GTEx.Adrenal_Gland	./WEIGHTS//GTEx.Adrenal_Gland/GTEx.Adrenal_Gland.ENSG00000131781.8.FMO5.wgt.RDat	FMO5	1	1.47e+08	1.47e+08	0.28436	rs1890038	-2.54	rs1470261	1.91e-01	5.65	-0.904	382	10	lasso	2.14e-01	3.45e-08	-5.52e-01	5.81e-01	NA	NA	NA	NA	NA
GTEx.Adrenal_Gland	./WEIGHTS//GTEx.Adrenal_Gland/GTEx.Adrenal_Gland.ENSG00000131795.8.RBM8A.wgt.RDat	RBM8A	1	1.46e+08	1.46e+08	0.13213	rs36107432	6.34	rs10910840	6.39e-02	-3.76	-4.803	110	11	enet	8.55e-02	5.51e-04	7.60e-01	4.47e-01	NA	NA	NA	NA	NA
GTEx.Adrenal_Gland	./WEIGHTS//GTEx.Adrenal_Gland/GTEx.Adrenal_Gland.ENSG00000133216.12.EPHB2.wgt.RDat	EPHB2	1	2.30e+07	2.32e+07	0.62253	rs2807338	-2.99	rs2119320	5.48e-01	8.34	0.338	506	6	lasso	5.63e-01	4.62e-24	1.90e-01	8.50e-01	NA	NA	NA	NA	NA
GTEx.Adrenal_Gland	./WEIGHTS//GTEx.Adrenal_Gland/GTEx.Adrenal_Gland.ENSG00000134202.6.GSTM3.wgt.RDat	GSTM3	1	1.10e+08	1.10e+08	0.36031	rs568686	4.91	rs10735234	5.90e-02	-4.96	-0.254	434	4	lasso	1.09e-01	9.74e-05	2.26e+00	2.41e-02	NA	NA	NA	NA	NA
GTEx.Adrenal_Gland	./WEIGHTS//GTEx.Adrenal_Gland/GTEx.Adrenal_Gland.ENSG00000135747.7.ZNF670.wgt.RDat	ZNF670	1	2.47e+08	2.47e+08	0.18544	rs2000127	3.03	rs4925631	1.10e-01	-4.60	0.360	501	5	lasso	9.71e-02	2.38e-04	-1.23e+00	2.18e-01	NA	NA	NA	NA	NA
GTEx.Adrenal_Gland	./WEIGHTS//GTEx.Adrenal_Gland/GTEx.Adrenal_Gland.ENSG00000135828.7.RNASEL.wgt.RDat	RNASEL	1	1.83e+08	1.83e+08	0.29331	rs10911167	3.24	rs11072	1.15e-01	5.21	0.256	456	8	lasso	1.70e-01	1.04e-06	-1.57e-01	8.75e-01	NA	NA	NA	NA	NA
GTEx.Adrenal_Gland	./WEIGHTS//GTEx.Adrenal_Gland/GTEx.Adrenal_Gland.ENSG00000135870.7.RC3H1.wgt.RDat	RC3H1	1	1.74e+08	1.74e+08	0.12498	rs912767	-2.60	rs6684527	5.75e-02	-4.18	-0.288	295	2	lasso	6.07e-02	3.25e-03	2.31e-01	8.17e-01	NA	NA	NA	NA	NA
GTEx.Adrenal_Gland	./WEIGHTS//GTEx.Adrenal_Gland/GTEx.Adrenal_Gland.ENSG00000137944.12.CCBL2.wgt.RDat	CCBL2	1	8.94e+07	8.94e+07	0.17599	rs7534720	3.77	rs10922501	1.26e-01	-4.89	3.164	356	46	enet	1.36e-01	1.38e-05	-2.67e+00	7.55e-03	NA	NA	NA	NA	NA
GTEx.Adrenal_Gland	./WEIGHTS//GTEx.Adrenal_Gland/GTEx.Adrenal_Gland.ENSG00000142657.16.PGD.wgt.RDat	PGD	1	1.05e+07	1.05e+07	0.15493	rs12375	9.24	rs7546368	9.52e-02	4.20	1.818	364	2	lasso	2.50e-02	4.31e-02	1.83e+00	6.74e-02	NA	NA	NA	NA	NA
GTEx.Adrenal_Gland	./WEIGHTS//GTEx.Adrenal_Gland/GTEx.Adrenal_Gland.ENSG00000142684.7.ZNF593.wgt.RDat	ZNF593	1	2.65e+07	2.65e+07	0.40363	rs12138368	2.93	rs12732022	1.00e-01	-5.24	0.295	426	15	enet	1.34e-01	1.56e-05	1.73e-01	8.62e-01	NA	NA	NA	NA	NA
GTEx.Adrenal_Gland	./WEIGHTS//GTEx.Adrenal_Gland/GTEx.Adrenal_Gland.ENSG00000142794.14.NBPF3.wgt.RDat	NBPF3	1	2.18e+07	2.18e+07	0.62611	rs6699127	3.65	rs4654947	4.67e-01	7.75	1.845	390	7	lasso	4.91e-01	5.94e-20	1.61e+00	1.07e-01	NA	NA	NA	NA	NA
GTEx.Adrenal_Gland	./WEIGHTS//GTEx.Adrenal_Gland/GTEx.Adrenal_Gland.ENSG00000142856.12.ITGB3BP.wgt.RDat	ITGB3BP	1	6.39e+07	6.40e+07	0.64911	rs4915878	-3.53	rs10789138	5.90e-01	8.77	0.831	556	14	enet	6.11e-01	3.55e-27	9.96e-01	3.19e-01	NA	NA	NA	NA	NA
GTEx.Adrenal_Gland	./WEIGHTS//GTEx.Adrenal_Gland/GTEx.Adrenal_Gland.ENSG00000143155.8.TIPRL.wgt.RDat	TIPRL	1	1.68e+08	1.68e+08	0.21519	rs12097383	4.61	rs7552728	1.18e-01	-4.61	-1.432	484	6	lasso	4.48e-02	1.01e-02	2.95e-02	9.76e-01	NA	NA	NA	NA	NA
GTEx.Adrenal_Gland	./WEIGHTS//GTEx.Adrenal_Gland/GTEx.Adrenal_Gland.ENSG00000143156.9.NME7.wgt.RDat	NME7	1	1.69e+08	1.69e+08	0.42388	rs10800456	-4.02	rs1208370	3.60e-01	-7.29	-0.894	701	6	lasso	3.87e-01	5.93e-15	1.02e+00	3.08e-01	NA	NA	NA	NA	NA
GTEx.Adrenal_Gland	./WEIGHTS//GTEx.Adrenal_Gland/GTEx.Adrenal_Gland.ENSG00000143333.6.RGS16.wgt.RDat	RGS16	1	1.83e+08	1.83e+08	0.30980	NA	NA	NA	NA	NA	NA	0	0	enet	1.16e-02	1.20e-01	NA	NA	NA	NA	NA	NA	NA
GTEx.Adrenal_Gland	./WEIGHTS//GTEx.Adrenal_Gland/GTEx.Adrenal_Gland.ENSG00000143387.8.CTSK.wgt.RDat	CTSK	1	1.51e+08	1.51e+08	0.19464	rs4246525	3.52	rs16827671	-8.12e-03	3.23	0.895	284	12	enet	3.85e-04	3.08e-01	8.37e-01	4.02e-01	NA	NA	NA	NA	NA
GTEx.Adrenal_Gland	./WEIGHTS//GTEx.Adrenal_Gland/GTEx.Adrenal_Gland.ENSG00000143466.9.IKBKE.wgt.RDat	IKBKE	1	2.07e+08	2.07e+08	0.34132	rs10863574	-2.66	rs2990590	6.80e-02	4.13	0.050	337	37	enet	1.40e-01	1.05e-05	-2.07e-01	8.36e-01	NA	NA	NA	NA	NA
GTEx.Adrenal_Gland	./WEIGHTS//GTEx.Adrenal_Gland/GTEx.Adrenal_Gland.ENSG00000143622.6.RIT1.wgt.RDat	RIT1	1	1.56e+08	1.56e+08	0.24448	rs11264371	-5.84	rs915181	2.81e-02	-3.90	-4.003	274	4	lasso	3.71e-02	1.77e-02	3.95e+00	7.95e-05	NA	NA	NA	NA	NA
GTEx.Adrenal_Gland	./WEIGHTS//GTEx.Adrenal_Gland/GTEx.Adrenal_Gland.ENSG00000143630.5.HCN3.wgt.RDat	HCN3	1	1.55e+08	1.55e+08	0.13216	rs4971059	-6.58	rs3892792	8.54e-02	-3.91	-4.956	288	2	lasso	4.97e-02	7.12e-03	4.93e+00	8.29e-07	0.000	0.000	0.700	0.105	0.195
GTEx.Adrenal_Gland	./WEIGHTS//GTEx.Adrenal_Gland/GTEx.Adrenal_Gland.ENSG00000143771.7.CNIH4.wgt.RDat	CNIH4	1	2.25e+08	2.25e+08	0.20511	rs7542995	3.37	rs7517754	5.05e-02	-4.73	-1.381	360	6	lasso	1.28e-01	2.53e-05	9.48e-01	3.43e-01	NA	NA	NA	NA	NA
GTEx.Adrenal_Gland	./WEIGHTS//GTEx.Adrenal_Gland/GTEx.Adrenal_Gland.ENSG00000152061.17.RABGAP1L.wgt.RDat	RABGAP1L	1	1.74e+08	1.75e+08	0.18202	rs11802744	2.29	rs941989	2.28e-02	3.62	0.322	653	11	lasso	8.31e-02	6.53e-04	-2.04e-01	8.39e-01	NA	NA	NA	NA	NA
GTEx.Adrenal_Gland	./WEIGHTS//GTEx.Adrenal_Gland/GTEx.Adrenal_Gland.ENSG00000152760.5.TCTEX1D1.wgt.RDat	TCTEX1D1	1	6.72e+07	6.72e+07	0.28391	rs1325267	-3.09	rs609707	2.00e-01	5.95	-0.151	562	31	enet	2.41e-01	3.61e-09	-1.31e+00	1.91e-01	NA	NA	NA	NA	NA
GTEx.Adrenal_Gland	./WEIGHTS//GTEx.Adrenal_Gland/GTEx.Adrenal_Gland.ENSG00000153904.14.DDAH1.wgt.RDat	DDAH1	1	8.58e+07	8.60e+07	0.26404	rs6682503	-2.65	rs7554249	2.13e-01	-5.53	0.956	658	6	lasso	2.02e-01	8.74e-08	-4.24e-01	6.71e-01	NA	NA	NA	NA	NA
GTEx.Adrenal_Gland	./WEIGHTS//GTEx.Adrenal_Gland/GTEx.Adrenal_Gland.ENSG00000156171.10.DRAM2.wgt.RDat	DRAM2	1	1.12e+08	1.12e+08	0.58572	rs343777	3.82	rs3818797	3.97e-01	7.24	0.639	571	25	enet	4.02e-01	1.31e-15	7.42e-01	4.58e-01	NA	NA	NA	NA	NA
GTEx.Adrenal_Gland	./WEIGHTS//GTEx.Adrenal_Gland/GTEx.Adrenal_Gland.ENSG00000158109.10.TPRG1L.wgt.RDat	TPRG1L	1	3.54e+06	3.55e+06	0.45015	rs35383955	-2.72	rs2760321	2.68e-01	5.92	-0.245	433	10	lasso	3.00e-01	2.38e-11	-4.24e-01	6.71e-01	NA	NA	NA	NA	NA
GTEx.Adrenal_Gland	./WEIGHTS//GTEx.Adrenal_Gland/GTEx.Adrenal_Gland.ENSG00000158825.5.CDA.wgt.RDat	CDA	1	2.09e+07	2.09e+07	0.23933	rs12026680	3.20	rs471760	3.78e-02	4.28	0.071	466	8	lasso	5.31e-02	5.58e-03	-3.24e-01	7.46e-01	NA	NA	NA	NA	NA
GTEx.Adrenal_Gland	./WEIGHTS//GTEx.Adrenal_Gland/GTEx.Adrenal_Gland.ENSG00000158828.5.PINK1.wgt.RDat	PINK1	1	2.10e+07	2.10e+07	0.22055	rs12026680	3.20	rs35731336	1.46e-01	4.86	-2.402	451	6	lasso	9.04e-02	3.86e-04	-2.41e+00	1.60e-02	NA	NA	NA	NA	NA
GTEx.Adrenal_Gland	./WEIGHTS//GTEx.Adrenal_Gland/GTEx.Adrenal_Gland.ENSG00000159346.8.ADIPOR1.wgt.RDat	ADIPOR1	1	2.03e+08	2.03e+08	0.21840	rs10800842	-3.20	rs12145010	-8.11e-03	-3.70	-0.815	475	4	lasso	-7.57e-03	7.95e-01	8.68e-01	3.85e-01	NA	NA	NA	NA	NA
GTEx.Adrenal_Gland	./WEIGHTS//GTEx.Adrenal_Gland/GTEx.Adrenal_Gland.ENSG00000162604.8.TM2D1.wgt.RDat	TM2D1	1	6.21e+07	6.22e+07	0.28144	rs2207791	3.55	rs17312971	1.03e-01	5.02	-0.384	497	11	enet	1.92e-01	1.87e-07	-1.42e-01	8.87e-01	NA	NA	NA	NA	NA
GTEx.Adrenal_Gland	./WEIGHTS//GTEx.Adrenal_Gland/GTEx.Adrenal_Gland.ENSG00000162704.11.ARPC5.wgt.RDat	ARPC5	1	1.84e+08	1.84e+08	0.13405	rs11549003	-4.10	rs1174657	6.01e-02	3.90	2.565	520	8	lasso	4.24e-02	1.21e-02	1.17e+00	2.43e-01	NA	NA	NA	NA	NA
GTEx.Adrenal_Gland	./WEIGHTS//GTEx.Adrenal_Gland/GTEx.Adrenal_Gland.ENSG00000162817.6.C1orf115.wgt.RDat	C1orf115	1	2.21e+08	2.21e+08	0.13836	rs11118564	-4.08	rs337170	1.43e-01	-4.70	-0.785	393	7	lasso	1.30e-01	2.07e-05	7.02e-01	4.83e-01	NA	NA	NA	NA	NA
GTEx.Adrenal_Gland	./WEIGHTS//GTEx.Adrenal_Gland/GTEx.Adrenal_Gland.ENSG00000162836.7.ACP6.wgt.RDat	ACP6	1	1.47e+08	1.47e+08	0.42980	rs1890038	-2.54	rs6674938	4.07e-01	-7.17	-1.082	424	5	lasso	4.48e-01	8.20e-18	1.35e+00	1.76e-01	NA	NA	NA	NA	NA
GTEx.Adrenal_Gland	./WEIGHTS//GTEx.Adrenal_Gland/GTEx.Adrenal_Gland.ENSG00000162852.9.CNST.wgt.RDat	CNST	1	2.47e+08	2.47e+08	0.19600	rs12040418	-2.96	rs4494115	6.38e-02	3.90	-1.342	494	3	lasso	1.84e-02	7.08e-02	-1.37e+00	1.71e-01	NA	NA	NA	NA	NA
GTEx.Adrenal_Gland	./WEIGHTS//GTEx.Adrenal_Gland/GTEx.Adrenal_Gland.ENSG00000163041.5.H3F3A.wgt.RDat	H3F3A	1	2.26e+08	2.26e+08	0.44223	rs2306120	-2.63	rs12096737	3.64e-01	7.26	-0.714	381	2	lasso	3.69e-01	3.68e-14	-7.59e-01	4.48e-01	NA	NA	NA	NA	NA
GTEx.Adrenal_Gland	./WEIGHTS//GTEx.Adrenal_Gland/GTEx.Adrenal_Gland.ENSG00000163131.6.CTSS.wgt.RDat	CTSS	1	1.51e+08	1.51e+08	0.12258	rs4970944	3.27	rs6655975	1.26e-01	4.66	1.066	298	9	lasso	8.21e-02	6.99e-04	9.67e-01	3.34e-01	NA	NA	NA	NA	NA
GTEx.Adrenal_Gland	./WEIGHTS//GTEx.Adrenal_Gland/GTEx.Adrenal_Gland.ENSG00000163444.7.TMEM183A.wgt.RDat	TMEM183A	1	2.03e+08	2.03e+08	0.27022	NA	NA	NA	NA	NA	NA	0	0	enet	7.93e-03	1.61e-01	NA	NA	NA	NA	NA	NA	NA
GTEx.Adrenal_Gland	./WEIGHTS//GTEx.Adrenal_Gland/GTEx.Adrenal_Gland.ENSG00000163879.9.DNALI1.wgt.RDat	DNALI1	1	3.80e+07	3.80e+07	0.27636	rs11263972	-3.12	rs11590990	1.25e-01	-4.52	-0.126	443	25	enet	1.83e-01	3.97e-07	7.38e-02	9.41e-01	NA	NA	NA	NA	NA
GTEx.Adrenal_Gland	./WEIGHTS//GTEx.Adrenal_Gland/GTEx.Adrenal_Gland.ENSG00000164002.7.EXO5.wgt.RDat	EXO5	1	4.10e+07	4.10e+07	0.25582	rs6600358	4.74	rs16865687	-3.45e-03	3.31	0.023	421	5	lasso	-5.58e-03	5.77e-01	-8.14e-01	4.15e-01	NA	NA	NA	NA	NA
GTEx.Adrenal_Gland	./WEIGHTS//GTEx.Adrenal_Gland/GTEx.Adrenal_Gland.ENSG00000168653.6.NDUFS5.wgt.RDat	NDUFS5	1	3.95e+07	3.95e+07	0.58419	rs2004330	2.83	rs4147753	3.62e-01	-7.01	1.113	401	4	lasso	3.59e-01	9.03e-14	-9.14e-01	3.61e-01	NA	NA	NA	NA	NA
GTEx.Adrenal_Gland	./WEIGHTS//GTEx.Adrenal_Gland/GTEx.Adrenal_Gland.ENSG00000168679.13.SLC16A4.wgt.RDat	SLC16A4	1	1.11e+08	1.11e+08	0.20020	rs343777	3.82	rs7540934	7.32e-02	-4.25	1.405	563	3	lasso	1.40e-01	1.05e-05	-5.50e-01	5.83e-01	NA	NA	NA	NA	NA
GTEx.Adrenal_Gland	./WEIGHTS//GTEx.Adrenal_Gland/GTEx.Adrenal_Gland.ENSG00000169914.5.OTUD3.wgt.RDat	OTUD3	1	2.02e+07	2.02e+07	0.23266	NA	NA	NA	NA	NA	NA	0	0	enet	6.57e-02	2.27e-03	NA	NA	NA	NA	NA	NA	NA
GTEx.Adrenal_Gland	./WEIGHTS//GTEx.Adrenal_Gland/GTEx.Adrenal_Gland.ENSG00000171729.9.TMEM51.wgt.RDat	TMEM51	1	1.55e+07	1.55e+07	0.29178	rs12562216	-3.71	rs9659498	1.23e-01	4.82	0.399	558	9	lasso	1.89e-01	2.43e-07	1.62e-01	8.71e-01	NA	NA	NA	NA	NA
GTEx.Adrenal_Gland	./WEIGHTS//GTEx.Adrenal_Gland/GTEx.Adrenal_Gland.ENSG00000171806.7.METTL18.wgt.RDat	METTL18	1	1.70e+08	1.70e+08	0.35885	rs10800456	-4.02	rs1800015	3.28e-01	-7.18	0.640	547	12	enet	3.79e-01	1.36e-14	-3.67e-01	7.14e-01	NA	NA	NA	NA	NA
GTEx.Adrenal_Gland	./WEIGHTS//GTEx.Adrenal_Gland/GTEx.Adrenal_Gland.ENSG00000175147.7.TMEM51-AS1.wgt.RDat	TMEM51-AS1	1	1.54e+07	1.55e+07	0.63493	rs12562216	-3.71	rs7539166	3.39e-01	7.67	0.410	552	4	lasso	3.97e-01	2.14e-15	6.01e-01	5.48e-01	NA	NA	NA	NA	NA
GTEx.Adrenal_Gland	./WEIGHTS//GTEx.Adrenal_Gland/GTEx.Adrenal_Gland.ENSG00000176393.6.RNPEP.wgt.RDat	RNPEP	1	2.02e+08	2.02e+08	0.64308	rs12134525	-4.86	rs7516412	1.32e-01	-4.44	2.142	443	97	enet	9.74e-02	2.33e-04	-1.97e+00	4.92e-02	NA	NA	NA	NA	NA
GTEx.Adrenal_Gland	./WEIGHTS//GTEx.Adrenal_Gland/GTEx.Adrenal_Gland.ENSG00000177868.7.CCDC23.wgt.RDat	CCDC23	1	4.33e+07	4.33e+07	0.20638	rs11210776	3.76	rs323719	1.93e-01	5.43	-1.732	422	6	lasso	2.00e-01	9.94e-08	-1.55e+00	1.21e-01	NA	NA	NA	NA	NA
GTEx.Adrenal_Gland	./WEIGHTS//GTEx.Adrenal_Gland/GTEx.Adrenal_Gland.ENSG00000178922.12.HYI.wgt.RDat	HYI	1	4.39e+07	4.39e+07	0.15063	rs11210776	3.76	rs839993	1.80e-01	-4.95	-1.430	430	1	lasso	1.43e-01	7.98e-06	1.43e+00	1.53e-01	NA	NA	NA	NA	NA
GTEx.Adrenal_Gland	./WEIGHTS//GTEx.Adrenal_Gland/GTEx.Adrenal_Gland.ENSG00000179743.2.RP11-169K16.9.wgt.RDat	RP11-169K16.9	1	1.62e+07	1.62e+07	0.14517	rs12562216	-3.71	rs12725833	-7.50e-03	-3.66	-2.571	409	17	enet	3.53e-02	2.03e-02	-1.18e+00	2.37e-01	NA	NA	NA	NA	NA
GTEx.Adrenal_Gland	./WEIGHTS//GTEx.Adrenal_Gland/GTEx.Adrenal_Gland.ENSG00000182109.3.RP11-69E11.4.wgt.RDat	RP11-69E11.4	1	4.00e+07	4.00e+07	0.11446	rs7515857	-4.20	rs3768320	4.81e-02	3.77	-1.473	372	3	lasso	3.32e-03	2.37e-01	-1.13e+00	2.60e-01	NA	NA	NA	NA	NA
GTEx.Adrenal_Gland	./WEIGHTS//GTEx.Adrenal_Gland/GTEx.Adrenal_Gland.ENSG00000183386.5.FHL3.wgt.RDat	FHL3	1	3.85e+07	3.85e+07	0.23988	rs898979	3.70	rs7366048	1.49e-01	5.31	0.752	459	17	enet	3.38e-01	7.36e-13	-6.22e-05	1.00e+00	NA	NA	NA	NA	NA
GTEx.Adrenal_Gland	./WEIGHTS//GTEx.Adrenal_Gland/GTEx.Adrenal_Gland.ENSG00000183726.6.TMEM50A.wgt.RDat	TMEM50A	1	2.57e+07	2.57e+07	0.31154	rs4649033	-3.73	rs932372	1.77e-01	5.57	-2.001	382	16	enet	1.14e-01	7.17e-05	-1.80e+00	7.18e-02	NA	NA	NA	NA	NA
GTEx.Adrenal_Gland	./WEIGHTS//GTEx.Adrenal_Gland/GTEx.Adrenal_Gland.ENSG00000184313.15.MROH7.wgt.RDat	MROH7	1	5.51e+07	5.52e+07	0.39765	rs6698850	-2.62	rs752468	-5.52e-04	-3.20	-0.994	542	6	enet	3.22e-02	2.53e-02	3.87e-01	6.99e-01	NA	NA	NA	NA	NA
GTEx.Adrenal_Gland	./WEIGHTS//GTEx.Adrenal_Gland/GTEx.Adrenal_Gland.ENSG00000186364.7.NUDT17.wgt.RDat	NUDT17	1	1.46e+08	1.46e+08	0.09767	rs36107432	6.34	rs2018027	9.89e-02	4.07	6.150	110	2	lasso	6.42e-02	2.54e-03	6.24e+00	4.37e-10	0.000	0.000	0.092	0.019	0.890
GTEx.Adrenal_Gland	./WEIGHTS//GTEx.Adrenal_Gland/GTEx.Adrenal_Gland.ENSG00000187815.5.ZFP69.wgt.RDat	ZFP69	1	4.09e+07	4.10e+07	0.49136	rs6600358	4.74	rs6600338	1.13e-01	-5.90	-1.439	417	7	lasso	3.12e-01	7.95e-12	-3.23e-01	7.47e-01	NA	NA	NA	NA	NA
GTEx.Adrenal_Gland	./WEIGHTS//GTEx.Adrenal_Gland/GTEx.Adrenal_Gland.ENSG00000188931.3.C1orf192.wgt.RDat	C1orf192	1	1.61e+08	1.61e+08	0.28673	rs3892376	2.60	rs12725465	3.11e-03	-3.71	0.506	392	22	enet	1.10e-01	9.01e-05	7.11e-01	4.77e-01	NA	NA	NA	NA	NA
GTEx.Adrenal_Gland	./WEIGHTS//GTEx.Adrenal_Gland/GTEx.Adrenal_Gland.ENSG00000197245.4.FAM110D.wgt.RDat	FAM110D	1	2.65e+07	2.65e+07	0.24229	rs12138368	2.93	rs17257169	7.31e-02	-4.24	-0.795	431	69	enet	1.00e-01	1.90e-04	1.16e+00	2.46e-01	NA	NA	NA	NA	NA
GTEx.Adrenal_Gland	./WEIGHTS//GTEx.Adrenal_Gland/GTEx.Adrenal_Gland.ENSG00000197568.9.HHLA3.wgt.RDat	HHLA3	1	7.08e+07	7.09e+07	0.23660	rs7550166	-2.55	rs10493473	6.64e-02	-4.52	0.656	420	7	lasso	5.31e-02	5.59e-03	-6.56e-01	5.12e-01	NA	NA	NA	NA	NA
GTEx.Adrenal_Gland	./WEIGHTS//GTEx.Adrenal_Gland/GTEx.Adrenal_Gland.ENSG00000197780.5.TAF13.wgt.RDat	TAF13	1	1.10e+08	1.10e+08	0.37055	rs659659	3.59	rs10466	3.23e-02	3.84	1.446	403	7	lasso	4.67e-02	8.83e-03	1.31e+00	1.89e-01	NA	NA	NA	NA	NA
GTEx.Adrenal_Gland	./WEIGHTS//GTEx.Adrenal_Gland/GTEx.Adrenal_Gland.ENSG00000197989.9.SNHG12.wgt.RDat	SNHG12	1	2.89e+07	2.89e+07	0.10593	NA	NA	NA	NA	NA	NA	0	0	enet	6.55e-03	1.80e-01	NA	NA	NA	NA	NA	NA	NA
GTEx.Adrenal_Gland	./WEIGHTS//GTEx.Adrenal_Gland/GTEx.Adrenal_Gland.ENSG00000198468.3.FLVCR1-AS1.wgt.RDat	FLVCR1-AS1	1	2.13e+08	2.13e+08	0.39674	rs1105899	3.20	rs2279692	3.52e-01	-6.66	-0.014	397	22	enet	2.90e-01	5.54e-11	-1.01e+00	3.14e-01	NA	NA	NA	NA	NA
GTEx.Adrenal_Gland	./WEIGHTS//GTEx.Adrenal_Gland/GTEx.Adrenal_Gland.ENSG00000198890.6.PRMT6.wgt.RDat	PRMT6	1	1.08e+08	1.08e+08	0.58021	rs7552695	3.20	rs3108680	2.76e-01	-6.14	-0.205	456	6	lasso	3.32e-01	1.28e-12	5.34e-01	5.94e-01	NA	NA	NA	NA	NA
GTEx.Adrenal_Gland	./WEIGHTS//GTEx.Adrenal_Gland/GTEx.Adrenal_Gland.ENSG00000203666.8.EFCAB2.wgt.RDat	EFCAB2	1	2.45e+08	2.45e+08	0.33012	rs6697408	2.89	rs1021282	1.43e-01	5.71	-0.782	539	11	enet	2.17e-01	2.66e-08	-1.09e+00	2.74e-01	NA	NA	NA	NA	NA
GTEx.Adrenal_Gland	./WEIGHTS//GTEx.Adrenal_Gland/GTEx.Adrenal_Gland.ENSG00000204060.4.FOXO6.wgt.RDat	FOXO6	1	4.18e+07	4.18e+07	0.39426	rs7548872	5.40	rs10524	2.10e-01	5.56	1.282	435	12	lasso	1.73e-01	8.10e-07	1.37e+00	1.70e-01	NA	NA	NA	NA	NA
GTEx.Adrenal_Gland	./WEIGHTS//GTEx.Adrenal_Gland/GTEx.Adrenal_Gland.ENSG00000206680.1.SNORD21.wgt.RDat	SNORD21	1	9.33e+07	9.33e+07	0.19563	rs2046616	-2.63	rs4847377	8.71e-02	3.61	0.893	267	28	enet	1.14e-01	7.10e-05	4.00e-01	6.89e-01	NA	NA	NA	NA	NA
GTEx.Adrenal_Gland	./WEIGHTS//GTEx.Adrenal_Gland/GTEx.Adrenal_Gland.ENSG00000215717.5.TMEM167B.wgt.RDat	TMEM167B	1	1.10e+08	1.10e+08	0.21438	rs659659	3.59	rs35520362	-8.13e-03	3.32	-0.122	405	14	enet	-6.28e-03	6.36e-01	-1.54e-01	8.78e-01	NA	NA	NA	NA	NA
GTEx.Adrenal_Gland	./WEIGHTS//GTEx.Adrenal_Gland/GTEx.Adrenal_Gland.ENSG00000215845.6.TSTD1.wgt.RDat	TSTD1	1	1.61e+08	1.61e+08	0.34307	rs10489636	2.94	rs512645	5.33e-02	-4.00	1.016	425	35	enet	1.26e-01	2.91e-05	-5.46e-01	5.85e-01	NA	NA	NA	NA	NA
GTEx.Adrenal_Gland	./WEIGHTS//GTEx.Adrenal_Gland/GTEx.Adrenal_Gland.ENSG00000218510.3.LINC00339.wgt.RDat	LINC00339	1	2.24e+07	2.24e+07	0.42937	rs7521902	3.73	rs11586488	4.66e-01	7.68	-1.539	498	3	lasso	4.84e-01	1.33e-19	-7.27e-01	4.67e-01	NA	NA	NA	NA	NA
GTEx.Adrenal_Gland	./WEIGHTS//GTEx.Adrenal_Gland/GTEx.Adrenal_Gland.ENSG00000223345.3.HIST2H2BA.wgt.RDat	HIST2H2BA	1	1.21e+08	1.21e+08	0.19128	rs11249433	-15.25	rs7532615	1.29e-01	-5.56	9.751	77	4	lasso	1.80e-01	4.87e-07	-1.08e+01	4.17e-27	0.000	0.000	0.014	0.401	0.586
GTEx.Adrenal_Gland	./WEIGHTS//GTEx.Adrenal_Gland/GTEx.Adrenal_Gland.ENSG00000223353.2.RP11-290P14.2.wgt.RDat	RP11-290P14.2	1	2.45e+08	2.45e+08	0.19744	rs6697408	2.89	rs1196366	1.21e-01	4.77	-0.896	501	7	lasso	9.59e-02	2.59e-04	-9.40e-01	3.47e-01	NA	NA	NA	NA	NA
GTEx.Adrenal_Gland	./WEIGHTS//GTEx.Adrenal_Gland/GTEx.Adrenal_Gland.ENSG00000223745.3.RP4-717I23.3.wgt.RDat	RP4-717I23.3	1	9.37e+07	9.38e+07	0.47199	rs11164921	-2.92	rs6667701	4.88e-01	-7.92	-0.470	316	30	enet	5.28e-01	5.48e-22	5.22e-01	6.02e-01	NA	NA	NA	NA	NA
GTEx.Adrenal_Gland	./WEIGHTS//GTEx.Adrenal_Gland/GTEx.Adrenal_Gland.ENSG00000225171.2.DUTP6.wgt.RDat	DUTP6	1	1.67e+08	1.67e+08	0.16587	rs6670707	2.67	rs6691431	1.74e-01	5.04	0.381	574	3	lasso	1.55e-01	3.31e-06	-1.59e-01	8.74e-01	NA	NA	NA	NA	NA
GTEx.Adrenal_Gland	./WEIGHTS//GTEx.Adrenal_Gland/GTEx.Adrenal_Gland.ENSG00000225265.1.RP11-378J18.3.wgt.RDat	RP11-378J18.3	1	2.23e+08	2.23e+08	0.28963	rs2889921	3.19	rs17011636	6.29e-02	-4.60	0.713	318	11	enet	1.66e-01	1.45e-06	-9.64e-01	3.35e-01	NA	NA	NA	NA	NA
GTEx.Adrenal_Gland	./WEIGHTS//GTEx.Adrenal_Gland/GTEx.Adrenal_Gland.ENSG00000227001.2.NBPF2P.wgt.RDat	NBPF2P	1	2.18e+07	2.18e+07	0.44663	rs9426785	3.36	rs2047654	3.92e-01	-7.12	1.775	368	5	enet	3.50e-01	2.31e-13	-1.99e+00	4.65e-02	NA	NA	NA	NA	NA
GTEx.Adrenal_Gland	./WEIGHTS//GTEx.Adrenal_Gland/GTEx.Adrenal_Gland.ENSG00000227533.1.SLC2A1-AS1.wgt.RDat	SLC2A1-AS1	1	4.34e+07	4.34e+07	0.57864	rs11210776	3.76	rs17387775	3.18e-01	6.69	0.720	425	29	enet	2.91e-01	5.11e-11	1.88e+00	6.03e-02	NA	NA	NA	NA	NA
GTEx.Adrenal_Gland	./WEIGHTS//GTEx.Adrenal_Gland/GTEx.Adrenal_Gland.ENSG00000228452.1.RP5-994D16.9.wgt.RDat	RP5-994D16.9	1	4.32e+07	4.32e+07	0.20736	rs11210776	3.76	rs912075	7.20e-02	-3.88	-0.033	407	4	lasso	6.36e-02	2.64e-03	-1.79e-01	8.58e-01	NA	NA	NA	NA	NA
GTEx.Adrenal_Gland	./WEIGHTS//GTEx.Adrenal_Gland/GTEx.Adrenal_Gland.ENSG00000232222.1.RP3-434O14.8.wgt.RDat	RP3-434O14.8	1	2.10e+08	2.10e+08	0.18396	rs10863816	3.70	rs4844895	1.25e-01	-4.71	-2.512	506	6	lasso	9.85e-02	2.16e-04	2.48e+00	1.30e-02	NA	NA	NA	NA	NA
GTEx.Adrenal_Gland	./WEIGHTS//GTEx.Adrenal_Gland/GTEx.Adrenal_Gland.ENSG00000234222.2.RP11-315I20.1.wgt.RDat	RP11-315I20.1	1	1.45e+08	1.46e+08	0.15804	NA	NA	NA	NA	NA	NA	0	0	enet	-6.68e-03	6.75e-01	NA	NA	NA	NA	NA	NA	NA
GTEx.Adrenal_Gland	./WEIGHTS//GTEx.Adrenal_Gland/GTEx.Adrenal_Gland.ENSG00000235098.4.ANKRD65.wgt.RDat	ANKRD65	1	1.35e+06	1.36e+06	0.27301	rs13303010	-3.12	rs1240707	8.93e-02	-4.33	0.952	274	3	lasso	1.90e-01	2.23e-07	-1.28e+00	2.02e-01	NA	NA	NA	NA	NA
GTEx.Adrenal_Gland	./WEIGHTS//GTEx.Adrenal_Gland/GTEx.Adrenal_Gland.ENSG00000235241.1.RP11-108M9.5.wgt.RDat	RP11-108M9.5	1	1.72e+07	1.72e+07	0.46371	rs6696295	4.35	rs9435739	1.05e-02	4.16	1.872	326	35	enet	1.72e-01	8.97e-07	2.35e+00	1.87e-02	NA	NA	NA	NA	NA
GTEx.Adrenal_Gland	./WEIGHTS//GTEx.Adrenal_Gland/GTEx.Adrenal_Gland.ENSG00000235477.2.RP11-122G18.5.wgt.RDat	RP11-122G18.5	1	1.61e+08	1.61e+08	0.32768	rs3892376	2.60	rs12725465	1.35e-01	-5.02	0.506	393	42	enet	1.86e-01	3.04e-07	-1.86e-01	8.53e-01	NA	NA	NA	NA	NA
GTEx.Adrenal_Gland	./WEIGHTS//GTEx.Adrenal_Gland/GTEx.Adrenal_Gland.ENSG00000236624.4.CCDC163P.wgt.RDat	CCDC163P	1	4.60e+07	4.60e+07	0.53909	rs4660905	5.04	rs4660306	6.10e-01	8.72	-1.284	276	6	lasso	6.03e-01	1.21e-26	-1.23e+00	2.17e-01	NA	NA	NA	NA	NA
GTEx.Adrenal_Gland	./WEIGHTS//GTEx.Adrenal_Gland/GTEx.Adrenal_Gland.ENSG00000236782.1.RP11-96L14.7.wgt.RDat	RP11-96L14.7	1	2.65e+07	2.65e+07	0.38133	rs12138368	2.93	rs12732022	5.98e-02	-5.18	0.295	426	15	enet	1.35e-01	1.51e-05	1.82e-01	8.56e-01	NA	NA	NA	NA	NA
GTEx.Adrenal_Gland	./WEIGHTS//GTEx.Adrenal_Gland/GTEx.Adrenal_Gland.ENSG00000237094.7.RP4-669L17.10.wgt.RDat	RP4-669L17.10	1	3.18e+05	4.53e+05	0.22762	rs13303010	-3.12	rs4040617	3.67e-02	3.64	0.508	45	10	enet	2.72e-02	3.65e-02	1.34e+00	1.82e-01	NA	NA	NA	NA	NA
GTEx.Adrenal_Gland	./WEIGHTS//GTEx.Adrenal_Gland/GTEx.Adrenal_Gland.ENSG00000238142.1.RP11-108M9.4.wgt.RDat	RP11-108M9.4	1	1.72e+07	1.72e+07	0.39278	rs6696295	4.35	rs156847	1.23e-02	3.98	0.305	326	31	enet	1.05e-01	1.32e-04	2.39e+00	1.67e-02	NA	NA	NA	NA	NA
GTEx.Adrenal_Gland	./WEIGHTS//GTEx.Adrenal_Gland/GTEx.Adrenal_Gland.ENSG00000238279.1.BX470102.3.wgt.RDat	BX470102.3	1	1.54e+08	1.54e+08	0.37322	rs2771118	1.79	rs2916229	5.33e-03	-3.51	1.050	405	6	lasso	-3.14e-03	4.35e-01	-8.12e-01	4.17e-01	NA	NA	NA	NA	NA
GTEx.Adrenal_Gland	./WEIGHTS//GTEx.Adrenal_Gland/GTEx.Adrenal_Gland.ENSG00000241720.2.RP4-735C1.4.wgt.RDat	RP4-735C1.4	1	1.10e+08	1.10e+08	0.32619	rs568686	4.91	rs10735234	4.15e-02	-4.71	-0.254	452	12	enet	1.13e-01	7.32e-05	2.72e+00	6.50e-03	NA	NA	NA	NA	NA
GTEx.Adrenal_Gland	./WEIGHTS//GTEx.Adrenal_Gland/GTEx.Adrenal_Gland.ENSG00000242349.1.NPPA-AS1.wgt.RDat	NPPA-AS1	1	1.19e+07	1.19e+07	0.29091	rs1208984	-3.31	rs198405	2.29e-01	-5.92	2.168	451	8	lasso	2.27e-01	1.18e-08	-1.79e+00	7.40e-02	NA	NA	NA	NA	NA
GTEx.Adrenal_Gland	./WEIGHTS//GTEx.Adrenal_Gland/GTEx.Adrenal_Gland.ENSG00000243970.1.PPIEL.wgt.RDat	PPIEL	1	4.00e+07	4.00e+07	0.29056	rs7515857	-4.20	rs622621	5.14e-03	-3.04	-0.225	391	3	lasso	1.19e-03	2.86e-01	6.81e-01	4.96e-01	NA	NA	NA	NA	NA
GTEx.Adrenal_Gland	./WEIGHTS//GTEx.Adrenal_Gland/GTEx.Adrenal_Gland.ENSG00000254685.2.FPGT.wgt.RDat	FPGT	1	7.47e+07	7.47e+07	0.18747	rs696691	2.98	rs7538410	1.08e-01	3.81	0.244	367	7	lasso	4.00e-02	1.44e-02	2.44e-01	8.07e-01	NA	NA	NA	NA	NA
GTEx.Adrenal_Gland	./WEIGHTS//GTEx.Adrenal_Gland/GTEx.Adrenal_Gland.ENSG00000259357.1.RP11-316M1.12.wgt.RDat	RP11-316M1.12	1	1.51e+08	1.51e+08	0.22244	rs4246525	3.52	rs7528773	3.71e-01	-6.92	1.490	294	12	lasso	3.66e-01	4.62e-14	-1.22e+00	2.24e-01	NA	NA	NA	NA	NA
GTEx.Adrenal_Gland	./WEIGHTS//GTEx.Adrenal_Gland/GTEx.Adrenal_Gland.ENSG00000259865.1.RP11-488L18.10.wgt.RDat	RP11-488L18.10	1	2.47e+08	2.47e+08	0.18289	rs2000127	3.03	rs11811599	6.18e-02	4.74	-0.002	451	16	enet	7.22e-02	1.42e-03	4.98e-01	6.18e-01	NA	NA	NA	NA	NA
GTEx.Adrenal_Gland	./WEIGHTS//GTEx.Adrenal_Gland/GTEx.Adrenal_Gland.ENSG00000261349.1.RP3-465N24.5.wgt.RDat	RP3-465N24.5	1	2.56e+07	2.56e+07	0.31711	rs4649033	-3.73	rs3014697	-3.18e-03	4.37	0.157	344	25	enet	-2.49e-03	4.07e-01	-3.63e-01	7.17e-01	NA	NA	NA	NA	NA
GTEx.Adrenal_Gland	./WEIGHTS//GTEx.Adrenal_Gland/GTEx.Adrenal_Gland.ENSG00000269621.1.RP11-98D18.15.wgt.RDat	RP11-98D18.15	1	1.52e+08	1.52e+08	0.24462	NA	NA	NA	NA	NA	NA	0	0	enet	2.13e-02	5.66e-02	NA	NA	NA	NA	NA	NA	NA
GTEx.Adrenal_Gland	./WEIGHTS//GTEx.Adrenal_Gland/GTEx.Adrenal_Gland.ENSG00000271721.1.RP11-337C18.9.wgt.RDat	RP11-337C18.9	1	1.47e+08	1.47e+08	0.13435	rs1890038	-2.54	rs7536363	1.33e-01	5.04	1.181	371	2	lasso	1.29e-01	2.36e-05	1.21e+00	2.26e-01	NA	NA	NA	NA	NA
GTEx.Adrenal_Gland	./WEIGHTS//GTEx.Adrenal_Gland/GTEx.Adrenal_Gland.ENSG00000272030.1.RP1-178F15.4.wgt.RDat	RP1-178F15.4	1	1.54e+08	1.54e+08	0.32351	rs2771118	1.79	rs7345	1.96e-01	5.03	-0.067	384	4	lasso	1.99e-01	1.07e-07	6.03e-01	5.46e-01	NA	NA	NA	NA	NA
GTEx.Adrenal_Gland	./WEIGHTS//GTEx.Adrenal_Gland/GTEx.Adrenal_Gland.ENSG00000272091.1.RP4-758J24.5.wgt.RDat	RP4-758J24.5	1	5.45e+07	5.45e+07	0.73750	rs4926604	-3.45	rs17109989	7.96e-02	4.51	-0.500	468	19	lasso	2.51e-01	1.55e-09	7.46e-01	4.56e-01	NA	NA	NA	NA	NA
GTEx.Adrenal_Gland	./WEIGHTS//GTEx.Adrenal_Gland/GTEx.Adrenal_Gland.ENSG00000272478.1.RP1-317E23.7.wgt.RDat	RP1-317E23.7	1	2.62e+07	2.62e+07	0.17666	rs12138368	2.93	rs807245	1.36e-01	5.27	-0.523	373	7	lasso	1.02e-01	1.66e-04	-3.94e-01	6.94e-01	NA	NA	NA	NA	NA
GTEx.Adrenal_Gland	./WEIGHTS//GTEx.Adrenal_Gland/GTEx.Adrenal_Gland.ENSG00000272491.1.RP5-1024N4.4.wgt.RDat	RP5-1024N4.4	1	4.87e+07	4.87e+07	0.17047	rs6701767	-2.70	rs1056042	1.10e-01	4.69	-0.738	465	10	enet	8.84e-02	4.45e-04	-6.84e-01	4.94e-01	NA	NA	NA	NA	NA
GTEx.Adrenal_Gland	./WEIGHTS//GTEx.Adrenal_Gland/GTEx.Adrenal_Gland.ENSG00000272512.1.RP11-54O7.17.wgt.RDat	RP11-54O7.17	1	9.31e+05	9.33e+05	0.19305	rs13303010	-3.12	rs1891910	7.79e-02	-4.00	-0.186	177	4	lasso	7.49e-02	1.18e-03	2.49e-01	8.04e-01	NA	NA	NA	NA	NA
GTEx.Adrenal_Gland	./WEIGHTS//GTEx.Adrenal_Gland/GTEx.Adrenal_Gland.ENSG00000272668.1.RP11-190A12.8.wgt.RDat	RP11-190A12.8	1	1.60e+08	1.60e+08	0.27087	rs1037145	-3.15	rs4133290	1.51e-01	5.57	-1.050	494	6	lasso	1.92e-01	1.97e-07	-9.31e-01	3.52e-01	NA	NA	NA	NA	NA
GTEx.Adrenal_Gland	./WEIGHTS//GTEx.Adrenal_Gland/GTEx.Adrenal_Gland.ENSG00000272823.1.RP11-295M18.6.wgt.RDat	RP11-295M18.6	1	2.21e+08	2.21e+08	0.19100	rs11118564	-4.08	rs11118618	1.49e-01	5.12	1.126	386	3	lasso	1.36e-01	1.41e-05	1.15e+00	2.50e-01	NA	NA	NA	NA	NA
GTEx.Adrenal_Gland	./WEIGHTS//GTEx.Adrenal_Gland/GTEx.Adrenal_Gland.ENSG00000272864.1.RP11-17E13.2.wgt.RDat	RP11-17E13.2	1	7.52e+07	7.52e+07	0.37275	rs696691	2.98	rs6662846	2.61e-01	-6.16	1.010	373	11	lasso	3.21e-01	3.56e-12	-1.08e+00	2.78e-01	NA	NA	NA	NA	NA
GTEx.Adrenal_Gland	./WEIGHTS//GTEx.Adrenal_Gland/GTEx.Adrenal_Gland.ENSG00000273002.1.RP11-336K24.12.wgt.RDat	RP11-336K24.12	1	1.56e+08	1.56e+08	0.17248	rs348196	-5.63	rs34224286	2.08e-02	3.41	-1.816	279	3	lasso	7.41e-03	1.68e-01	-3.27e+00	1.06e-03	NA	NA	NA	NA	NA
GTEx.Adrenal_Gland	./WEIGHTS//GTEx.Adrenal_Gland/GTEx.Adrenal_Gland.ENSG00000273478.1.RP11-465N4.5.wgt.RDat	RP11-465N4.5	1	2.02e+08	2.02e+08	0.47329	rs4950833	3.75	rs4630172	-5.12e-03	-3.84	2.167	424	8	lasso	5.25e-02	5.85e-03	-1.42e+00	1.57e-01	NA	NA	NA	NA	NA
GTEx.Adrenal_Gland	./WEIGHTS//GTEx.Adrenal_Gland/GTEx.Adrenal_Gland.ENSG00000273483.1.RP4-671G15.2.wgt.RDat	RP4-671G15.2	1	1.13e+08	1.13e+08	0.17413	rs11102493	-2.50	rs3818729	1.25e-01	4.21	-1.042	362	4	lasso	8.28e-02	6.69e-04	-1.14e+00	2.54e-01	NA	NA	NA	NA	NA
GTEx.Artery_Aorta	./WEIGHTS//GTEx.Artery_Aorta/GTEx.Artery_Aorta.ENSG00000000460.12.C1orf112.wgt.RDat	C1orf112	1	1.70e+08	1.70e+08	0.09893	rs10800456	-4.02	rs6668114	1.39e-03	3.96	0.372	622	15	enet	5.92e-03	1.43e-01	-7.15e-01	4.74e-01	NA	NA	NA	NA	NA
GTEx.Artery_Aorta	./WEIGHTS//GTEx.Artery_Aorta/GTEx.Artery_Aorta.ENSG00000001460.13.STPG1.wgt.RDat	STPG1	1	2.47e+07	2.47e+07	0.33651	rs4649033	-3.73	rs2078445	1.19e-01	6.87	0.608	422	15	enet	2.42e-01	1.52e-13	6.53e-01	5.14e-01	NA	NA	NA	NA	NA
GTEx.Artery_Aorta	./WEIGHTS//GTEx.Artery_Aorta/GTEx.Artery_Aorta.ENSG00000001461.12.NIPAL3.wgt.RDat	NIPAL3	1	2.47e+07	2.48e+07	0.16674	rs4649033	-3.73	rs11249117	1.09e-01	-5.51	-0.506	431	5	lasso	1.07e-01	1.73e-06	5.73e-01	5.67e-01	NA	NA	NA	NA	NA
GTEx.Artery_Aorta	./WEIGHTS//GTEx.Artery_Aorta/GTEx.Artery_Aorta.ENSG00000007341.14.ST7L.wgt.RDat	ST7L	1	1.13e+08	1.13e+08	0.33603	rs11102493	-2.50	rs10745330	3.75e-01	8.71	0.512	375	17	enet	3.71e-01	1.64e-21	6.65e-01	5.06e-01	NA	NA	NA	NA	NA
GTEx.Artery_Aorta	./WEIGHTS//GTEx.Artery_Aorta/GTEx.Artery_Aorta.ENSG00000010803.12.SCMH1.wgt.RDat	SCMH1	1	4.15e+07	4.17e+07	0.26872	rs7548872	5.40	rs11577910	1.14e-01	5.29	-2.494	503	8	lasso	1.02e-01	3.01e-06	-2.29e+00	2.18e-02	NA	NA	NA	NA	NA
GTEx.Artery_Aorta	./WEIGHTS//GTEx.Artery_Aorta/GTEx.Artery_Aorta.ENSG00000041988.11.THAP3.wgt.RDat	THAP3	1	6.68e+06	6.69e+06	0.20903	rs2247392	3.34	rs6678681	1.91e-01	6.57	-0.616	423	12	enet	2.10e-01	8.41e-12	-5.55e-01	5.79e-01	NA	NA	NA	NA	NA
GTEx.Artery_Aorta	./WEIGHTS//GTEx.Artery_Aorta/GTEx.Artery_Aorta.ENSG00000049239.8.H6PD.wgt.RDat	H6PD	1	9.29e+06	9.33e+06	0.17700	rs12565639	3.12	rs732950	3.81e-02	-5.33	-0.314	422	15	enet	7.75e-02	4.60e-05	1.79e-01	8.58e-01	NA	NA	NA	NA	NA
GTEx.Artery_Aorta	./WEIGHTS//GTEx.Artery_Aorta/GTEx.Artery_Aorta.ENSG00000049245.8.VAMP3.wgt.RDat	VAMP3	1	7.83e+06	7.84e+06	0.26017	rs225132	4.69	rs10864316	1.68e-01	5.87	-0.702	447	6	lasso	1.27e-01	1.80e-07	-1.61e+00	1.08e-01	NA	NA	NA	NA	NA
GTEx.Artery_Aorta	./WEIGHTS//GTEx.Artery_Aorta/GTEx.Artery_Aorta.ENSG00000052723.7.SIKE1.wgt.RDat	SIKE1	1	1.15e+08	1.15e+08	0.08965	rs6702696	-2.20	rs2207701	-4.19e-03	-3.68	-0.127	417	23	enet	1.44e-02	5.15e-02	-1.97e-01	8.44e-01	NA	NA	NA	NA	NA
GTEx.Artery_Aorta	./WEIGHTS//GTEx.Artery_Aorta/GTEx.Artery_Aorta.ENSG00000054282.11.SDCCAG8.wgt.RDat	SDCCAG8	1	2.43e+08	2.44e+08	0.20804	rs472967	-4.05	rs6662118	5.84e-02	5.29	-2.127	349	21	enet	9.23e-02	8.89e-06	-1.60e+00	1.09e-01	NA	NA	NA	NA	NA
GTEx.Artery_Aorta	./WEIGHTS//GTEx.Artery_Aorta/GTEx.Artery_Aorta.ENSG00000058453.12.CROCC.wgt.RDat	CROCC	1	1.71e+07	1.73e+07	0.20094	rs2883272	4.97	rs6691985	1.79e-01	6.13	1.261	408	23	enet	1.98e-01	4.02e-11	1.76e+00	7.76e-02	NA	NA	NA	NA	NA
GTEx.Artery_Aorta	./WEIGHTS//GTEx.Artery_Aorta/GTEx.Artery_Aorta.ENSG00000060642.6.PIGV.wgt.RDat	PIGV	1	2.71e+07	2.71e+07	0.11369	rs4970516	-3.53	rs12741472	1.02e-01	-5.02	-1.860	285	9	lasso	8.23e-02	2.70e-05	1.63e+00	1.02e-01	NA	NA	NA	NA	NA
GTEx.Artery_Aorta	./WEIGHTS//GTEx.Artery_Aorta/GTEx.Artery_Aorta.ENSG00000066185.8.ZMYND12.wgt.RDat	ZMYND12	1	4.29e+07	4.29e+07	0.15876	rs12045479	3.73	rs4603170	6.44e-02	-3.99	-0.623	335	6	lasso	5.94e-02	3.39e-04	1.51e+00	1.31e-01	NA	NA	NA	NA	NA
GTEx.Artery_Aorta	./WEIGHTS//GTEx.Artery_Aorta/GTEx.Artery_Aorta.ENSG00000067533.5.RRP15.wgt.RDat	RRP15	1	2.18e+08	2.19e+08	0.22998	rs12742498	3.88	rs10495098	1.74e-01	6.05	1.344	493	3	lasso	1.53e-01	8.30e-09	1.19e+00	2.34e-01	NA	NA	NA	NA	NA
GTEx.Artery_Aorta	./WEIGHTS//GTEx.Artery_Aorta/GTEx.Artery_Aorta.ENSG00000069275.12.NUCKS1.wgt.RDat	NUCKS1	1	2.06e+08	2.06e+08	0.14205	rs6593954	3.14	rs823094	1.07e-01	-5.02	1.846	407	3	lasso	7.95e-02	3.68e-05	-1.55e+00	1.20e-01	NA	NA	NA	NA	NA
GTEx.Artery_Aorta	./WEIGHTS//GTEx.Artery_Aorta/GTEx.Artery_Aorta.ENSG00000075945.8.KIFAP3.wgt.RDat	KIFAP3	1	1.70e+08	1.70e+08	0.14050	rs10800456	-4.02	rs527261	1.36e-01	5.26	-2.039	601	7	lasso	1.01e-01	3.50e-06	-1.77e+00	7.73e-02	NA	NA	NA	NA	NA
GTEx.Artery_Aorta	./WEIGHTS//GTEx.Artery_Aorta/GTEx.Artery_Aorta.ENSG00000076258.5.FMO4.wgt.RDat	FMO4	1	1.71e+08	1.71e+08	0.37977	rs10913129	3.18	rs1018392	1.45e-01	6.43	0.114	603	14	lasso	1.21e-01	3.58e-07	1.63e-01	8.71e-01	NA	NA	NA	NA	NA
GTEx.Artery_Aorta	./WEIGHTS//GTEx.Artery_Aorta/GTEx.Artery_Aorta.ENSG00000077549.13.CAPZB.wgt.RDat	CAPZB	1	1.97e+07	1.98e+07	0.14304	rs1473688	4.00	rs10917438	1.02e-01	-5.39	-1.711	564	6	lasso	9.76e-02	4.95e-06	1.82e+00	6.90e-02	NA	NA	NA	NA	NA
GTEx.Artery_Aorta	./WEIGHTS//GTEx.Artery_Aorta/GTEx.Artery_Aorta.ENSG00000078808.12.SDF4.wgt.RDat	SDF4	1	1.15e+06	1.17e+06	0.18251	rs13303010	-3.12	rs35940137	2.08e-02	4.06	-0.537	220	19	enet	6.27e-02	2.36e-04	-6.18e-01	5.37e-01	NA	NA	NA	NA	NA
GTEx.Artery_Aorta	./WEIGHTS//GTEx.Artery_Aorta/GTEx.Artery_Aorta.ENSG00000084072.12.PPIE.wgt.RDat	PPIE	1	4.02e+07	4.02e+07	0.58964	rs7515857	-4.20	rs3738673	4.77e-01	9.71	-1.232	403	7	lasso	4.92e-01	1.32e-30	-1.06e+00	2.89e-01	NA	NA	NA	NA	NA
GTEx.Artery_Aorta	./WEIGHTS//GTEx.Artery_Aorta/GTEx.Artery_Aorta.ENSG00000085465.11.OVGP1.wgt.RDat	OVGP1	1	1.12e+08	1.12e+08	0.10519	rs7556364	-2.69	rs1264894	4.18e-02	-4.33	-1.318	592	5	lasso	4.57e-02	1.53e-03	8.11e-01	4.17e-01	NA	NA	NA	NA	NA
GTEx.Artery_Aorta	./WEIGHTS//GTEx.Artery_Aorta/GTEx.Artery_Aorta.ENSG00000085491.11.SLC25A24.wgt.RDat	SLC25A24	1	1.09e+08	1.09e+08	0.25104	rs12116716	-3.39	rs17479259	-3.66e-03	3.54	-0.016	407	10	lasso	1.85e-02	3.17e-02	4.35e-01	6.64e-01	NA	NA	NA	NA	NA
GTEx.Artery_Aorta	./WEIGHTS//GTEx.Artery_Aorta/GTEx.Artery_Aorta.ENSG00000085832.12.EPS15.wgt.RDat	EPS15	1	5.18e+07	5.20e+07	0.27274	rs2487824	-5.27	rs2185592	2.55e-01	7.16	0.070	228	2	lasso	2.50e-01	5.47e-14	-5.24e-02	9.58e-01	NA	NA	NA	NA	NA
GTEx.Artery_Aorta	./WEIGHTS//GTEx.Artery_Aorta/GTEx.Artery_Aorta.ENSG00000086015.16.MAST2.wgt.RDat	MAST2	1	4.63e+07	4.65e+07	0.25655	rs1707302	5.54	rs6661163	3.21e-01	7.99	-1.811	391	16	lasso	3.08e-01	2.04e-17	-1.92e+00	5.44e-02	NA	NA	NA	NA	NA
GTEx.Artery_Aorta	./WEIGHTS//GTEx.Artery_Aorta/GTEx.Artery_Aorta.ENSG00000086619.9.ERO1LB.wgt.RDat	ERO1LB	1	2.36e+08	2.36e+08	0.15901	rs3893143	2.91	rs2812482	1.04e-01	4.64	-0.969	588	9	lasso	8.47e-02	2.08e-05	-1.10e+00	2.69e-01	NA	NA	NA	NA	NA
GTEx.Artery_Aorta	./WEIGHTS//GTEx.Artery_Aorta/GTEx.Artery_Aorta.ENSG00000090432.5.MUL1.wgt.RDat	MUL1	1	2.08e+07	2.08e+07	0.42596	rs12026680	3.20	rs12724366	2.89e-01	7.57	1.260	491	8	lasso	2.71e-01	3.15e-15	1.29e+00	1.98e-01	NA	NA	NA	NA	NA
GTEx.Artery_Aorta	./WEIGHTS//GTEx.Artery_Aorta/GTEx.Artery_Aorta.ENSG00000094963.9.FMO2.wgt.RDat	FMO2	1	1.71e+08	1.71e+08	0.08703	rs10913129	3.18	rs1080197	-3.50e-03	3.39	0.878	547	9	lasso	-4.65e-03	7.56e-01	8.76e-01	3.81e-01	NA	NA	NA	NA	NA
GTEx.Artery_Aorta	./WEIGHTS//GTEx.Artery_Aorta/GTEx.Artery_Aorta.ENSG00000094975.9.SUCO.wgt.RDat	SUCO	1	1.73e+08	1.73e+08	0.22310	rs1894633	4.75	rs2472549	1.53e-01	6.13	0.470	409	4	lasso	1.47e-01	1.71e-08	5.89e-01	5.56e-01	NA	NA	NA	NA	NA
GTEx.Artery_Aorta	./WEIGHTS//GTEx.Artery_Aorta/GTEx.Artery_Aorta.ENSG00000116151.9.MORN1.wgt.RDat	MORN1	1	2.25e+06	2.32e+06	0.15218	rs12045693	2.87	rs7545940	1.37e-01	-5.89	-0.234	348	8	enet	1.41e-01	3.42e-08	2.66e-01	7.90e-01	NA	NA	NA	NA	NA
GTEx.Artery_Aorta	./WEIGHTS//GTEx.Artery_Aorta/GTEx.Artery_Aorta.ENSG00000116157.5.GPX7.wgt.RDat	GPX7	1	5.31e+07	5.31e+07	0.57705	rs34521609	-3.01	rs835342	5.13e-01	10.32	1.930	295	15	enet	5.26e-01	1.73e-33	1.81e+00	6.97e-02	NA	NA	NA	NA	NA
GTEx.Artery_Aorta	./WEIGHTS//GTEx.Artery_Aorta/GTEx.Artery_Aorta.ENSG00000116194.8.ANGPTL1.wgt.RDat	ANGPTL1	1	1.79e+08	1.79e+08	0.14437	rs10494521	-2.22	rs3753535	8.04e-02	4.30	0.358	421	3	lasso	7.31e-02	7.45e-05	3.62e-01	7.17e-01	NA	NA	NA	NA	NA
GTEx.Artery_Aorta	./WEIGHTS//GTEx.Artery_Aorta/GTEx.Artery_Aorta.ENSG00000116198.8.CEP104.wgt.RDat	CEP104	1	3.73e+06	3.77e+06	0.25216	rs35383955	-2.72	rs6683156	1.44e-01	6.14	0.407	458	16	enet	1.63e-01	2.66e-09	1.14e-01	9.09e-01	NA	NA	NA	NA	NA
GTEx.Artery_Aorta	./WEIGHTS//GTEx.Artery_Aorta/GTEx.Artery_Aorta.ENSG00000116199.7.FAM20B.wgt.RDat	FAM20B	1	1.79e+08	1.79e+08	0.16544	rs749960	-2.58	rs7544801	7.85e-02	-5.36	-0.083	484	18	enet	1.04e-01	2.53e-06	5.49e-01	5.83e-01	NA	NA	NA	NA	NA
GTEx.Artery_Aorta	./WEIGHTS//GTEx.Artery_Aorta/GTEx.Artery_Aorta.ENSG00000116213.11.WRAP73.wgt.RDat	WRAP73	1	3.55e+06	3.57e+06	0.21611	rs35383955	-2.72	rs4364818	1.14e-01	4.90	-1.118	437	5	lasso	1.13e-01	8.74e-07	-8.79e-01	3.79e-01	NA	NA	NA	NA	NA
GTEx.Artery_Aorta	./WEIGHTS//GTEx.Artery_Aorta/GTEx.Artery_Aorta.ENSG00000116260.12.QSOX1.wgt.RDat	QSOX1	1	1.80e+08	1.80e+08	0.30519	rs2794961	3.24	rs6425611	2.40e-01	7.08	1.345	476	6	lasso	2.19e-01	2.74e-12	1.40e+00	1.63e-01	NA	NA	NA	NA	NA
GTEx.Artery_Aorta	./WEIGHTS//GTEx.Artery_Aorta/GTEx.Artery_Aorta.ENSG00000116353.11.MECR.wgt.RDat	MECR	1	2.95e+07	2.96e+07	0.07145	rs16838255	2.35	rs508448	1.01e-02	3.63	-0.248	345	19	enet	2.82e-02	1.06e-02	8.10e-01	4.18e-01	NA	NA	NA	NA	NA
GTEx.Artery_Aorta	./WEIGHTS//GTEx.Artery_Aorta/GTEx.Artery_Aorta.ENSG00000116406.14.EDEM3.wgt.RDat	EDEM3	1	1.85e+08	1.85e+08	0.18545	rs16823421	-2.45	rs6663178	1.37e-01	-6.02	0.030	453	12	enet	1.52e-01	9.64e-09	-2.74e-01	7.84e-01	NA	NA	NA	NA	NA
GTEx.Artery_Aorta	./WEIGHTS//GTEx.Artery_Aorta/GTEx.Artery_Aorta.ENSG00000116641.11.DOCK7.wgt.RDat	DOCK7	1	6.29e+07	6.32e+07	0.14250	rs4915878	-3.53	rs636497	7.69e-02	-4.71	-0.541	639	4	lasso	8.94e-02	1.23e-05	3.16e-01	7.52e-01	NA	NA	NA	NA	NA
GTEx.Artery_Aorta	./WEIGHTS//GTEx.Artery_Aorta/GTEx.Artery_Aorta.ENSG00000116663.6.FBXO6.wgt.RDat	FBXO6	1	1.17e+07	1.17e+07	0.16689	rs1208984	-3.31	rs3125815	3.93e-02	-4.54	-2.662	436	16	enet	1.24e-01	2.62e-07	2.10e+00	3.59e-02	NA	NA	NA	NA	NA
GTEx.Artery_Aorta	./WEIGHTS//GTEx.Artery_Aorta/GTEx.Artery_Aorta.ENSG00000116667.8.C1orf21.wgt.RDat	C1orf21	1	1.84e+08	1.85e+08	0.14619	rs11549003	-4.10	rs6696816	1.53e-01	5.65	1.100	569	2	lasso	1.47e-01	1.76e-08	1.05e+00	2.91e-01	NA	NA	NA	NA	NA
GTEx.Artery_Aorta	./WEIGHTS//GTEx.Artery_Aorta/GTEx.Artery_Aorta.ENSG00000116791.9.CRYZ.wgt.RDat	CRYZ	1	7.52e+07	7.52e+07	0.46526	rs696691	2.98	rs277375	2.15e-01	6.77	-0.305	386	27	enet	2.44e-01	1.07e-13	-3.09e-01	7.58e-01	NA	NA	NA	NA	NA
GTEx.Artery_Aorta	./WEIGHTS//GTEx.Artery_Aorta/GTEx.Artery_Aorta.ENSG00000116830.7.TTF2.wgt.RDat	TTF2	1	1.18e+08	1.18e+08	0.48381	rs10923351	-5.07	rs3754109	3.89e-01	8.85	0.054	438	5	lasso	3.78e-01	5.52e-22	-2.26e-02	9.82e-01	NA	NA	NA	NA	NA
GTEx.Artery_Aorta	./WEIGHTS//GTEx.Artery_Aorta/GTEx.Artery_Aorta.ENSG00000116857.12.TMEM9.wgt.RDat	TMEM9	1	2.01e+08	2.01e+08	0.36549	rs12134525	-4.86	rs7542768	3.08e-01	7.88	1.026	661	5	lasso	2.91e-01	2.13e-16	1.00e+00	3.16e-01	NA	NA	NA	NA	NA
GTEx.Artery_Aorta	./WEIGHTS//GTEx.Artery_Aorta/GTEx.Artery_Aorta.ENSG00000116874.7.WARS2.wgt.RDat	WARS2	1	1.20e+08	1.20e+08	0.34519	rs11590559	-4.05	rs2645303	3.09e-01	-7.93	-1.628	448	2	lasso	3.23e-01	2.27e-18	1.50e+00	1.34e-01	NA	NA	NA	NA	NA
GTEx.Artery_Aorta	./WEIGHTS//GTEx.Artery_Aorta/GTEx.Artery_Aorta.ENSG00000116883.8.RP11-268J15.5.wgt.RDat	RP11-268J15.5	1	3.68e+07	3.68e+07	0.20039	rs4652902	-2.94	rs12116935	1.37e-01	5.34	-0.391	344	4	lasso	1.30e-01	1.19e-07	-5.84e-01	5.59e-01	NA	NA	NA	NA	NA
GTEx.Artery_Aorta	./WEIGHTS//GTEx.Artery_Aorta/GTEx.Artery_Aorta.ENSG00000116906.7.GNPAT.wgt.RDat	GNPAT	1	2.31e+08	2.31e+08	0.25396	rs4658925	3.68	rs480357	1.20e-01	5.85	-1.682	487	9	enet	1.19e-01	4.33e-07	-1.82e+00	6.93e-02	NA	NA	NA	NA	NA
GTEx.Artery_Aorta	./WEIGHTS//GTEx.Artery_Aorta/GTEx.Artery_Aorta.ENSG00000117122.9.MFAP2.wgt.RDat	MFAP2	1	1.73e+07	1.73e+07	0.24208	rs2883272	4.97	rs7513616	3.79e-02	4.64	-0.974	333	6	lasso	3.96e-02	2.98e-03	-1.49e+00	1.37e-01	NA	NA	NA	NA	NA
GTEx.Artery_Aorta	./WEIGHTS//GTEx.Artery_Aorta/GTEx.Artery_Aorta.ENSG00000117153.11.KLHL12.wgt.RDat	KLHL12	1	2.03e+08	2.03e+08	0.14387	rs10800842	-3.20	rs1418443	3.16e-02	4.21	-0.149	471	3	lasso	4.64e-02	1.42e-03	-2.58e-01	7.96e-01	NA	NA	NA	NA	NA
GTEx.Artery_Aorta	./WEIGHTS//GTEx.Artery_Aorta/GTEx.Artery_Aorta.ENSG00000117174.6.ZNHIT6.wgt.RDat	ZNHIT6	1	8.61e+07	8.62e+07	0.25296	rs6682503	-2.65	rs1764285	2.43e-01	-7.77	0.316	543	20	enet	2.78e-01	1.26e-15	-5.84e-01	5.59e-01	NA	NA	NA	NA	NA
GTEx.Artery_Aorta	./WEIGHTS//GTEx.Artery_Aorta/GTEx.Artery_Aorta.ENSG00000117226.7.GBP3.wgt.RDat	GBP3	1	8.95e+07	8.95e+07	0.58676	rs7534720	3.77	rs17433780	4.78e-01	-10.01	0.606	342	5	lasso	4.83e-01	7.50e-30	-6.20e-01	5.35e-01	NA	NA	NA	NA	NA
GTEx.Artery_Aorta	./WEIGHTS//GTEx.Artery_Aorta/GTEx.Artery_Aorta.ENSG00000117280.8.RAB7L1.wgt.RDat	RAB7L1	1	2.06e+08	2.06e+08	0.43062	rs6593954	3.14	rs708723	2.04e-01	-7.06	-1.797	391	8	lasso	2.92e-01	1.88e-16	1.60e+00	1.10e-01	NA	NA	NA	NA	NA
GTEx.Artery_Aorta	./WEIGHTS//GTEx.Artery_Aorta/GTEx.Artery_Aorta.ENSG00000117335.14.CD46.wgt.RDat	CD46	1	2.08e+08	2.08e+08	0.20459	rs2724379	5.22	rs2796265	1.83e-01	-6.80	0.952	494	11	enet	2.01e-01	2.50e-11	-1.16e+00	2.46e-01	NA	NA	NA	NA	NA
GTEx.Artery_Aorta	./WEIGHTS//GTEx.Artery_Aorta/GTEx.Artery_Aorta.ENSG00000117450.9.PRDX1.wgt.RDat	PRDX1	1	4.60e+07	4.60e+07	0.11968	rs4660905	5.04	rs17522918	9.28e-02	-4.46	3.400	277	14	enet	6.91e-02	1.17e-04	-4.77e+00	1.84e-06	0.030	0.012	0.374	0.144	0.441
GTEx.Artery_Aorta	./WEIGHTS//GTEx.Artery_Aorta/GTEx.Artery_Aorta.ENSG00000117480.11.FAAH.wgt.RDat	FAAH	1	4.69e+07	4.69e+07	0.10757	rs1707302	5.54	rs10252	4.01e-02	4.49	-3.770	349	7	lasso	6.56e-02	1.71e-04	-3.57e+00	3.61e-04	NA	NA	NA	NA	NA
GTEx.Artery_Aorta	./WEIGHTS//GTEx.Artery_Aorta/GTEx.Artery_Aorta.ENSG00000117505.8.DR1.wgt.RDat	DR1	1	9.38e+07	9.38e+07	0.14794	rs11164921	-2.92	rs1414367	1.03e-01	5.87	-0.400	300	5	lasso	1.42e-01	3.06e-08	-1.29e+00	1.96e-01	NA	NA	NA	NA	NA
GTEx.Artery_Aorta	./WEIGHTS//GTEx.Artery_Aorta/GTEx.Artery_Aorta.ENSG00000117523.11.PRRC2C.wgt.RDat	PRRC2C	1	1.71e+08	1.72e+08	0.12474	rs10913129	3.18	rs2223477	9.33e-02	4.97	0.071	608	18	lasso	8.28e-02	2.57e-05	1.44e-01	8.86e-01	NA	NA	NA	NA	NA
GTEx.Artery_Aorta	./WEIGHTS//GTEx.Artery_Aorta/GTEx.Artery_Aorta.ENSG00000117528.7.ABCD3.wgt.RDat	ABCD3	1	9.49e+07	9.50e+07	0.22439	rs7540684	3.03	rs698951	1.97e-01	6.57	1.583	601	1	lasso	1.71e-01	1.03e-09	1.58e+00	1.13e-01	NA	NA	NA	NA	NA
GTEx.Artery_Aorta	./WEIGHTS//GTEx.Artery_Aorta/GTEx.Artery_Aorta.ENSG00000117533.10.VAMP4.wgt.RDat	VAMP4	1	1.72e+08	1.72e+08	0.13946	rs10913129	3.18	rs16843251	2.72e-02	-3.74	-2.545	530	22	enet	2.70e-02	1.21e-02	1.44e+00	1.50e-01	NA	NA	NA	NA	NA
GTEx.Artery_Aorta	./WEIGHTS//GTEx.Artery_Aorta/GTEx.Artery_Aorta.ENSG00000117640.13.MTFR1L.wgt.RDat	MTFR1L	1	2.61e+07	2.62e+07	0.10372	rs12138368	2.93	rs6598922	7.56e-02	4.82	-0.085	370	4	lasso	6.04e-02	3.04e-04	-1.62e-01	8.71e-01	NA	NA	NA	NA	NA
GTEx.Artery_Aorta	./WEIGHTS//GTEx.Artery_Aorta/GTEx.Artery_Aorta.ENSG00000117748.5.RPA2.wgt.RDat	RPA2	1	2.82e+07	2.82e+07	0.17188	rs4075401	-2.09	rs17257252	8.41e-02	4.93	1.021	252	7	lasso	7.86e-02	4.08e-05	1.23e+00	2.19e-01	NA	NA	NA	NA	NA
GTEx.Artery_Aorta	./WEIGHTS//GTEx.Artery_Aorta/GTEx.Artery_Aorta.ENSG00000117791.11.MARC2.wgt.RDat	MARC2	1	2.21e+08	2.21e+08	0.15896	rs11118564	-4.08	rs7542648	1.33e-01	-5.34	-0.669	402	4	lasso	9.21e-02	9.06e-06	7.80e-01	4.35e-01	NA	NA	NA	NA	NA
GTEx.Artery_Aorta	./WEIGHTS//GTEx.Artery_Aorta/GTEx.Artery_Aorta.ENSG00000118197.9.DDX59.wgt.RDat	DDX59	1	2.01e+08	2.01e+08	0.24275	rs7531526	4.24	rs4437908	1.50e-01	-5.82	0.286	544	4	lasso	1.51e-01	1.13e-08	1.04e-01	9.17e-01	NA	NA	NA	NA	NA
GTEx.Artery_Aorta	./WEIGHTS//GTEx.Artery_Aorta/GTEx.Artery_Aorta.ENSG00000118217.5.ATF6.wgt.RDat	ATF6	1	1.62e+08	1.62e+08	0.14753	rs885092	-3.54	rs12405111	8.36e-02	4.98	-1.061	610	3	lasso	8.91e-02	1.28e-05	-8.70e-01	3.84e-01	NA	NA	NA	NA	NA
GTEx.Artery_Aorta	./WEIGHTS//GTEx.Artery_Aorta/GTEx.Artery_Aorta.ENSG00000118473.17.SGIP1.wgt.RDat	SGIP1	1	6.70e+07	6.72e+07	0.21368	rs1325267	-3.09	rs485521	7.75e-02	-5.53	2.145	663	8	lasso	1.11e-01	1.08e-06	-1.70e+00	8.92e-02	NA	NA	NA	NA	NA
GTEx.Artery_Aorta	./WEIGHTS//GTEx.Artery_Aorta/GTEx.Artery_Aorta.ENSG00000118729.10.CASQ2.wgt.RDat	CASQ2	1	1.16e+08	1.16e+08	0.38821	rs11578967	-3.23	rs12758323	1.66e-01	7.14	0.253	550	23	enet	2.45e-01	9.93e-14	3.59e-01	7.20e-01	NA	NA	NA	NA	NA
GTEx.Artery_Aorta	./WEIGHTS//GTEx.Artery_Aorta/GTEx.Artery_Aorta.ENSG00000121481.6.RNF2.wgt.RDat	RNF2	1	1.85e+08	1.85e+08	0.19334	rs16823421	-2.45	rs28609768	-4.87e-03	-3.66	0.478	442	10	enet	1.62e-02	4.17e-02	-6.06e-01	5.44e-01	NA	NA	NA	NA	NA
GTEx.Artery_Aorta	./WEIGHTS//GTEx.Artery_Aorta/GTEx.Artery_Aorta.ENSG00000121940.11.CLCC1.wgt.RDat	CLCC1	1	1.09e+08	1.10e+08	0.15103	rs659659	3.59	rs193139	4.79e-02	3.91	-0.280	381	2	lasso	4.35e-02	1.94e-03	2.29e-01	8.19e-01	NA	NA	NA	NA	NA
GTEx.Artery_Aorta	./WEIGHTS//GTEx.Artery_Aorta/GTEx.Artery_Aorta.ENSG00000122176.10.FMOD.wgt.RDat	FMOD	1	2.03e+08	2.03e+08	0.35989	rs6658514	-6.36	rs6697630	8.17e-02	-5.21	0.313	489	30	enet	1.11e-01	1.12e-06	-4.34e-01	6.64e-01	NA	NA	NA	NA	NA
GTEx.Artery_Aorta	./WEIGHTS//GTEx.Artery_Aorta/GTEx.Artery_Aorta.ENSG00000122477.8.LRRC39.wgt.RDat	LRRC39	1	1.01e+08	1.01e+08	0.13645	rs10875290	-4.64	rs6703167	1.09e-01	5.40	0.384	435	24	enet	1.01e-01	3.28e-06	8.58e-01	3.91e-01	NA	NA	NA	NA	NA
GTEx.Artery_Aorta	./WEIGHTS//GTEx.Artery_Aorta/GTEx.Artery_Aorta.ENSG00000123473.11.STIL.wgt.RDat	STIL	1	4.77e+07	4.78e+07	0.10611	rs3925058	2.77	rs12749507	1.24e-01	5.16	0.904	436	3	lasso	9.99e-02	3.80e-06	8.53e-01	3.94e-01	NA	NA	NA	NA	NA
GTEx.Artery_Aorta	./WEIGHTS//GTEx.Artery_Aorta/GTEx.Artery_Aorta.ENSG00000125945.10.ZNF436.wgt.RDat	ZNF436	1	2.37e+07	2.37e+07	0.42517	rs760607	-3.26	rs3795308	3.37e-01	8.36	-0.183	305	17	enet	3.87e-01	1.26e-22	8.35e-02	9.33e-01	NA	NA	NA	NA	NA
GTEx.Artery_Aorta	./WEIGHTS//GTEx.Artery_Aorta/GTEx.Artery_Aorta.ENSG00000126088.8.UROD.wgt.RDat	UROD	1	4.55e+07	4.55e+07	0.22630	rs4484960	4.76	rs7541207	2.09e-01	-6.67	3.297	310	4	lasso	2.21e-01	2.15e-12	-3.27e+00	1.06e-03	NA	NA	NA	NA	NA
GTEx.Artery_Aorta	./WEIGHTS//GTEx.Artery_Aorta/GTEx.Artery_Aorta.ENSG00000126698.6.DNAJC8.wgt.RDat	DNAJC8	1	2.85e+07	2.86e+07	0.06506	rs1467464	1.92	rs4654365	-4.80e-03	3.49	0.158	256	17	enet	-1.52e-03	4.03e-01	6.90e-02	9.45e-01	NA	NA	NA	NA	NA
GTEx.Artery_Aorta	./WEIGHTS//GTEx.Artery_Aorta/GTEx.Artery_Aorta.ENSG00000127463.9.EMC1.wgt.RDat	EMC1	1	1.95e+07	1.96e+07	0.28700	rs1266444	3.71	rs710870	3.39e-01	-8.22	-0.299	516	9	enet	3.22e-01	2.56e-18	4.58e-01	6.47e-01	NA	NA	NA	NA	NA
GTEx.Artery_Aorta	./WEIGHTS//GTEx.Artery_Aorta/GTEx.Artery_Aorta.ENSG00000130695.9.CEP85.wgt.RDat	CEP85	1	2.66e+07	2.66e+07	0.30116	rs12138368	2.93	rs3795687	7.15e-02	5.01	-1.074	422	28	enet	8.25e-02	2.64e-05	-1.23e+00	2.19e-01	NA	NA	NA	NA	NA
GTEx.Artery_Aorta	./WEIGHTS//GTEx.Artery_Aorta/GTEx.Artery_Aorta.ENSG00000130770.13.ATPIF1.wgt.RDat	ATPIF1	1	2.86e+07	2.86e+07	0.31627	rs1467464	1.92	rs2938867	2.58e-01	-7.20	0.482	253	7	lasso	2.19e-01	2.79e-12	-4.12e-01	6.80e-01	NA	NA	NA	NA	NA
GTEx.Artery_Aorta	./WEIGHTS//GTEx.Artery_Aorta/GTEx.Artery_Aorta.ENSG00000131697.13.NPHP4.wgt.RDat	NPHP4	1	5.92e+06	6.05e+06	0.32722	rs2247392	3.34	rs3747992	1.10e-01	6.14	-0.986	534	9	lasso	1.64e-01	2.23e-09	-4.19e-01	6.75e-01	NA	NA	NA	NA	NA
GTEx.Artery_Aorta	./WEIGHTS//GTEx.Artery_Aorta/GTEx.Artery_Aorta.ENSG00000131781.8.FMO5.wgt.RDat	FMO5	1	1.47e+08	1.47e+08	0.10887	rs1890038	-2.54	rs10793653	1.01e-01	5.27	-0.456	382	17	enet	7.39e-02	6.83e-05	-2.17e-01	8.28e-01	NA	NA	NA	NA	NA
GTEx.Artery_Aorta	./WEIGHTS//GTEx.Artery_Aorta/GTEx.Artery_Aorta.ENSG00000132849.14.INADL.wgt.RDat	INADL	1	6.22e+07	6.26e+07	0.31371	rs2207791	3.55	rs2666494	5.98e-02	-4.62	0.320	652	10	lasso	1.22e-01	3.26e-07	4.14e-02	9.67e-01	NA	NA	NA	NA	NA
GTEx.Artery_Aorta	./WEIGHTS//GTEx.Artery_Aorta/GTEx.Artery_Aorta.ENSG00000132881.7.RSG1.wgt.RDat	RSG1	1	1.66e+07	1.66e+07	0.13825	rs6663056	3.65	rs1008529	7.06e-02	4.66	-1.627	304	4	lasso	8.93e-02	1.25e-05	-5.76e-01	5.64e-01	NA	NA	NA	NA	NA
GTEx.Artery_Aorta	./WEIGHTS//GTEx.Artery_Aorta/GTEx.Artery_Aorta.ENSG00000132906.13.CASP9.wgt.RDat	CASP9	1	1.58e+07	1.59e+07	0.13132	rs12562216	-3.71	rs6429746	2.48e-02	4.14	-1.868	515	5	lasso	2.56e-02	1.42e-02	-1.75e+00	8.02e-02	NA	NA	NA	NA	NA
GTEx.Artery_Aorta	./WEIGHTS//GTEx.Artery_Aorta/GTEx.Artery_Aorta.ENSG00000133059.12.DSTYK.wgt.RDat	DSTYK	1	2.05e+08	2.05e+08	0.15070	rs6593954	3.14	rs11240351	1.09e-01	-5.11	-0.856	622	3	lasso	7.40e-02	6.80e-05	9.28e-01	3.54e-01	NA	NA	NA	NA	NA
GTEx.Artery_Aorta	./WEIGHTS//GTEx.Artery_Aorta/GTEx.Artery_Aorta.ENSG00000133067.13.LGR6.wgt.RDat	LGR6	1	2.02e+08	2.02e+08	0.17382	rs4950833	3.75	rs6681437	3.85e-02	-4.56	1.721	430	20	enet	5.32e-02	6.73e-04	-1.89e+00	5.81e-02	NA	NA	NA	NA	NA
GTEx.Artery_Aorta	./WEIGHTS//GTEx.Artery_Aorta/GTEx.Artery_Aorta.ENSG00000133069.10.TMCC2.wgt.RDat	TMCC2	1	2.05e+08	2.05e+08	0.36511	rs6593954	3.14	rs1562866	1.49e-01	-6.43	-1.256	585	6	lasso	1.72e-01	9.34e-10	9.57e-01	3.39e-01	NA	NA	NA	NA	NA
GTEx.Artery_Aorta	./WEIGHTS//GTEx.Artery_Aorta/GTEx.Artery_Aorta.ENSG00000134184.8.GSTM1.wgt.RDat	GSTM1	1	1.10e+08	1.10e+08	0.33721	rs568686	4.91	rs11807	1.63e-01	5.92	3.272	440	15	enet	1.63e-01	2.58e-09	5.25e+00	1.50e-07	0.007	0.494	0.004	0.254	0.241
GTEx.Artery_Aorta	./WEIGHTS//GTEx.Artery_Aorta/GTEx.Artery_Aorta.ENSG00000134201.6.GSTM5.wgt.RDat	GSTM5	1	1.10e+08	1.10e+08	0.36808	rs568686	4.91	rs1571858	2.14e-01	-6.67	-1.762	453	8	lasso	2.45e-01	9.45e-14	2.57e+00	1.03e-02	NA	NA	NA	NA	NA
GTEx.Artery_Aorta	./WEIGHTS//GTEx.Artery_Aorta/GTEx.Artery_Aorta.ENSG00000134202.6.GSTM3.wgt.RDat	GSTM3	1	1.10e+08	1.10e+08	0.51121	rs568686	4.91	rs1332018	3.37e-01	-8.38	-0.200	434	4	lasso	4.18e-01	8.97e-25	1.57e+00	1.16e-01	NA	NA	NA	NA	NA
GTEx.Artery_Aorta	./WEIGHTS//GTEx.Artery_Aorta/GTEx.Artery_Aorta.ENSG00000134222.12.PSRC1.wgt.RDat	PSRC1	1	1.10e+08	1.10e+08	0.17515	rs568686	4.91	rs17645143	4.87e-02	-4.25	-2.031	430	5	lasso	4.20e-02	2.30e-03	2.16e+00	3.05e-02	NA	NA	NA	NA	NA
GTEx.Artery_Aorta	./WEIGHTS//GTEx.Artery_Aorta/GTEx.Artery_Aorta.ENSG00000134245.13.WNT2B.wgt.RDat	WNT2B	1	1.13e+08	1.13e+08	0.14914	rs17739321	-2.63	rs12401734	1.03e-02	3.99	0.029	396	7	enet	8.51e-03	1.04e-01	-1.67e-01	8.68e-01	NA	NA	NA	NA	NA
GTEx.Artery_Aorta	./WEIGHTS//GTEx.Artery_Aorta/GTEx.Artery_Aorta.ENSG00000134253.5.TRIM45.wgt.RDat	TRIM45	1	1.18e+08	1.18e+08	0.21823	rs10923351	-5.07	rs1289669	8.94e-02	4.61	1.036	438	13	enet	5.74e-02	4.24e-04	9.03e-02	9.28e-01	NA	NA	NA	NA	NA
GTEx.Artery_Aorta	./WEIGHTS//GTEx.Artery_Aorta/GTEx.Artery_Aorta.ENSG00000134744.9.ZCCHC11.wgt.RDat	ZCCHC11	1	5.29e+07	5.30e+07	0.10407	rs34521609	-3.01	rs7512768	7.71e-02	5.11	0.879	292	6	lasso	5.75e-02	4.18e-04	7.70e-01	4.41e-01	NA	NA	NA	NA	NA
GTEx.Artery_Aorta	./WEIGHTS//GTEx.Artery_Aorta/GTEx.Artery_Aorta.ENSG00000135775.9.COG2.wgt.RDat	COG2	1	2.31e+08	2.31e+08	0.22971	rs2004776	3.28	rs2479131	3.07e-02	4.17	-1.723	695	25	enet	7.73e-02	4.70e-05	-1.85e+00	6.47e-02	NA	NA	NA	NA	NA
GTEx.Artery_Aorta	./WEIGHTS//GTEx.Artery_Aorta/GTEx.Artery_Aorta.ENSG00000135778.7.NTPCR.wgt.RDat	NTPCR	1	2.33e+08	2.33e+08	0.41459	rs6424183	-3.27	rs12744791	3.05e-01	-7.78	0.301	593	13	lasso	4.00e-01	1.67e-23	1.25e+00	2.10e-01	NA	NA	NA	NA	NA
GTEx.Artery_Aorta	./WEIGHTS//GTEx.Artery_Aorta/GTEx.Artery_Aorta.ENSG00000135828.7.RNASEL.wgt.RDat	RNASEL	1	1.83e+08	1.83e+08	0.29602	rs10911167	3.24	rs2274509	1.52e-01	5.80	-0.612	456	19	enet	1.96e-01	4.75e-11	-7.77e-01	4.37e-01	NA	NA	NA	NA	NA
GTEx.Artery_Aorta	./WEIGHTS//GTEx.Artery_Aorta/GTEx.Artery_Aorta.ENSG00000136653.15.RASSF5.wgt.RDat	RASSF5	1	2.07e+08	2.07e+08	0.10565	rs10863574	-2.66	rs944769	1.70e-02	4.16	1.208	376	3	lasso	8.60e-03	1.02e-01	1.26e+00	2.08e-01	NA	NA	NA	NA	NA
GTEx.Artery_Aorta	./WEIGHTS//GTEx.Artery_Aorta/GTEx.Artery_Aorta.ENSG00000137936.12.BCAR3.wgt.RDat	BCAR3	1	9.40e+07	9.43e+07	0.19258	rs7540684	3.03	rs236335	5.06e-02	-5.30	0.690	509	4	lasso	8.55e-02	1.90e-05	-4.06e-01	6.85e-01	NA	NA	NA	NA	NA
GTEx.Artery_Aorta	./WEIGHTS//GTEx.Artery_Aorta/GTEx.Artery_Aorta.ENSG00000137942.12.FNBP1L.wgt.RDat	FNBP1L	1	9.39e+07	9.40e+07	0.13129	rs11164921	-2.92	rs17131718	3.05e-02	4.22	-2.063	397	1	lasso	3.65e-03	1.92e-01	-2.06e+00	3.91e-02	NA	NA	NA	NA	NA
GTEx.Artery_Aorta	./WEIGHTS//GTEx.Artery_Aorta/GTEx.Artery_Aorta.ENSG00000137944.12.CCBL2.wgt.RDat	CCBL2	1	8.94e+07	8.94e+07	0.29203	rs7534720	3.77	rs3753679	2.03e-01	-7.08	3.643	356	24	enet	2.42e-01	1.54e-13	-3.37e+00	7.48e-04	NA	NA	NA	NA	NA
GTEx.Artery_Aorta	./WEIGHTS//GTEx.Artery_Aorta/GTEx.Artery_Aorta.ENSG00000137996.8.RTCA.wgt.RDat	RTCA	1	1.01e+08	1.01e+08	0.43221	rs10875290	-4.64	rs10783127	1.91e-01	7.72	-0.752	408	11	lasso	3.05e-01	2.72e-17	-3.70e-01	7.12e-01	NA	NA	NA	NA	NA
GTEx.Artery_Aorta	./WEIGHTS//GTEx.Artery_Aorta/GTEx.Artery_Aorta.ENSG00000142583.13.SLC2A5.wgt.RDat	SLC2A5	1	9.10e+06	9.15e+06	0.17444	rs12565639	3.12	rs4908809	5.72e-02	-4.84	1.400	414	5	lasso	7.57e-02	5.65e-05	-1.60e+00	1.10e-01	NA	NA	NA	NA	NA
GTEx.Artery_Aorta	./WEIGHTS//GTEx.Artery_Aorta/GTEx.Artery_Aorta.ENSG00000142632.12.ARHGEF19.wgt.RDat	ARHGEF19	1	1.65e+07	1.65e+07	0.58937	rs6663056	3.65	rs221035	5.22e-01	10.14	2.329	320	4	lasso	5.29e-01	9.95e-34	2.46e+00	1.40e-02	NA	NA	NA	NA	NA
GTEx.Artery_Aorta	./WEIGHTS//GTEx.Artery_Aorta/GTEx.Artery_Aorta.ENSG00000142675.13.CNKSR1.wgt.RDat	CNKSR1	1	2.65e+07	2.65e+07	0.30956	rs12138368	2.93	rs12145714	2.74e-01	-7.46	1.405	425	7	enet	2.77e-01	1.41e-15	-1.70e+00	8.84e-02	NA	NA	NA	NA	NA
GTEx.Artery_Aorta	./WEIGHTS//GTEx.Artery_Aorta/GTEx.Artery_Aorta.ENSG00000142684.7.ZNF593.wgt.RDat	ZNF593	1	2.65e+07	2.65e+07	0.22999	rs12138368	2.93	rs12145714	9.90e-02	5.51	1.405	426	7	lasso	1.08e-01	1.46e-06	1.19e+00	2.33e-01	NA	NA	NA	NA	NA
GTEx.Artery_Aorta	./WEIGHTS//GTEx.Artery_Aorta/GTEx.Artery_Aorta.ENSG00000142794.14.NBPF3.wgt.RDat	NBPF3	1	2.18e+07	2.18e+07	0.63765	rs6699127	3.65	rs1827293	4.88e-01	9.82	1.066	390	10	lasso	5.44e-01	3.66e-35	1.30e+00	1.92e-01	NA	NA	NA	NA	NA
GTEx.Artery_Aorta	./WEIGHTS//GTEx.Artery_Aorta/GTEx.Artery_Aorta.ENSG00000142856.12.ITGB3BP.wgt.RDat	ITGB3BP	1	6.39e+07	6.40e+07	0.72647	rs4915878	-3.53	rs10789138	6.10e-01	11.06	0.831	556	6	lasso	6.04e-01	4.20e-41	9.27e-01	3.54e-01	NA	NA	NA	NA	NA
GTEx.Artery_Aorta	./WEIGHTS//GTEx.Artery_Aorta/GTEx.Artery_Aorta.ENSG00000142892.10.PIGK.wgt.RDat	PIGK	1	7.76e+07	7.77e+07	0.22432	rs10782639	3.17	rs4949766	1.58e-01	5.81	1.230	542	3	lasso	1.18e-01	4.78e-07	1.23e+00	2.18e-01	NA	NA	NA	NA	NA
GTEx.Artery_Aorta	./WEIGHTS//GTEx.Artery_Aorta/GTEx.Artery_Aorta.ENSG00000143028.7.SYPL2.wgt.RDat	SYPL2	1	1.10e+08	1.10e+08	0.35257	rs568686	4.91	rs17646665	2.34e-01	-6.93	1.165	411	4	lasso	2.72e-01	2.61e-15	-1.69e+00	9.15e-02	NA	NA	NA	NA	NA
GTEx.Artery_Aorta	./WEIGHTS//GTEx.Artery_Aorta/GTEx.Artery_Aorta.ENSG00000143036.12.SLC44A3.wgt.RDat	SLC44A3	1	9.53e+07	9.54e+07	0.38947	rs12725402	-2.68	rs698959	3.68e-02	4.16	0.149	545	40	enet	1.63e-01	2.54e-09	-5.49e-01	5.83e-01	NA	NA	NA	NA	NA
GTEx.Artery_Aorta	./WEIGHTS//GTEx.Artery_Aorta/GTEx.Artery_Aorta.ENSG00000143147.10.GPR161.wgt.RDat	GPR161	1	1.68e+08	1.68e+08	0.28356	rs12097383	4.61	rs2902569	7.95e-02	-5.33	2.111	503	5	lasso	7.46e-02	6.37e-05	-1.30e+00	1.95e-01	NA	NA	NA	NA	NA
GTEx.Artery_Aorta	./WEIGHTS//GTEx.Artery_Aorta/GTEx.Artery_Aorta.ENSG00000143149.8.ALDH9A1.wgt.RDat	ALDH9A1	1	1.66e+08	1.66e+08	0.17400	rs1934272	-2.98	rs12408101	1.70e-01	-5.94	0.792	600	3	lasso	1.25e-01	2.14e-07	-8.47e-01	3.97e-01	NA	NA	NA	NA	NA
GTEx.Artery_Aorta	./WEIGHTS//GTEx.Artery_Aorta/GTEx.Artery_Aorta.ENSG00000143153.8.ATP1B1.wgt.RDat	ATP1B1	1	1.69e+08	1.69e+08	0.11771	rs10800456	-4.02	rs7552323	3.08e-02	-4.49	1.892	605	12	enet	4.33e-02	1.98e-03	-9.41e-01	3.47e-01	NA	NA	NA	NA	NA
GTEx.Artery_Aorta	./WEIGHTS//GTEx.Artery_Aorta/GTEx.Artery_Aorta.ENSG00000143156.9.NME7.wgt.RDat	NME7	1	1.69e+08	1.69e+08	0.25002	rs10800456	-4.02	rs929133	1.65e-01	6.76	0.457	701	15	enet	1.94e-01	6.47e-11	5.59e-01	5.76e-01	NA	NA	NA	NA	NA
GTEx.Artery_Aorta	./WEIGHTS//GTEx.Artery_Aorta/GTEx.Artery_Aorta.ENSG00000143157.7.POGK.wgt.RDat	POGK	1	1.67e+08	1.67e+08	0.11873	rs6670707	2.67	rs7548191	5.64e-02	-4.61	-0.008	596	2	lasso	6.00e-02	3.15e-04	-2.92e-01	7.70e-01	NA	NA	NA	NA	NA
GTEx.Artery_Aorta	./WEIGHTS//GTEx.Artery_Aorta/GTEx.Artery_Aorta.ENSG00000143158.6.MPC2.wgt.RDat	MPC2	1	1.68e+08	1.68e+08	0.16166	rs12097383	4.61	rs10489208	-1.88e-03	-3.85	4.533	535	12	enet	9.37e-03	9.33e-02	-3.86e+00	1.14e-04	NA	NA	NA	NA	NA
GTEx.Artery_Aorta	./WEIGHTS//GTEx.Artery_Aorta/GTEx.Artery_Aorta.ENSG00000143248.8.RGS5.wgt.RDat	RGS5	1	1.63e+08	1.63e+08	0.19927	rs16852030	-2.93	rs3413	1.13e-01	5.01	-1.217	707	4	lasso	8.82e-02	1.41e-05	-1.28e+00	1.99e-01	NA	NA	NA	NA	NA
GTEx.Artery_Aorta	./WEIGHTS//GTEx.Artery_Aorta/GTEx.Artery_Aorta.ENSG00000143376.8.SNX27.wgt.RDat	SNX27	1	1.52e+08	1.52e+08	0.19028	rs4246525	3.52	rs10888428	1.14e-01	5.54	0.194	339	17	enet	1.62e-01	2.96e-09	-8.89e-01	3.74e-01	NA	NA	NA	NA	NA
GTEx.Artery_Aorta	./WEIGHTS//GTEx.Artery_Aorta/GTEx.Artery_Aorta.ENSG00000143382.9.ADAMTSL4.wgt.RDat	ADAMTSL4	1	1.51e+08	1.51e+08	0.16837	rs3738483	2.90	rs6693567	1.35e-01	-5.57	1.376	280	4	lasso	1.00e-01	3.65e-06	-1.32e+00	1.88e-01	NA	NA	NA	NA	NA
GTEx.Artery_Aorta	./WEIGHTS//GTEx.Artery_Aorta/GTEx.Artery_Aorta.ENSG00000143387.8.CTSK.wgt.RDat	CTSK	1	1.51e+08	1.51e+08	0.22590	rs4246525	3.52	rs12045807	-4.21e-03	-3.53	2.821	284	24	enet	1.67e-02	3.92e-02	-2.66e+00	7.91e-03	NA	NA	NA	NA	NA
GTEx.Artery_Aorta	./WEIGHTS//GTEx.Artery_Aorta/GTEx.Artery_Aorta.ENSG00000143437.16.ARNT.wgt.RDat	ARNT	1	1.51e+08	1.51e+08	0.15901	rs4246525	3.52	rs10888394	1.40e-01	5.65	0.907	298	8	lasso	1.16e-01	6.09e-07	1.54e+00	1.23e-01	NA	NA	NA	NA	NA
GTEx.Artery_Aorta	./WEIGHTS//GTEx.Artery_Aorta/GTEx.Artery_Aorta.ENSG00000143466.9.IKBKE.wgt.RDat	IKBKE	1	2.07e+08	2.07e+08	0.19111	rs10863574	-2.66	rs9430148	4.97e-03	3.96	0.045	337	8	lasso	1.90e-02	2.99e-02	-5.33e-01	5.94e-01	NA	NA	NA	NA	NA
GTEx.Artery_Aorta	./WEIGHTS//GTEx.Artery_Aorta/GTEx.Artery_Aorta.ENSG00000143499.9.SMYD2.wgt.RDat	SMYD2	1	2.14e+08	2.15e+08	0.15336	rs1472441	-3.66	rs2291830	1.02e-01	4.93	1.061	580	22	enet	3.99e-02	2.89e-03	2.24e-01	8.23e-01	NA	NA	NA	NA	NA
GTEx.Artery_Aorta	./WEIGHTS//GTEx.Artery_Aorta/GTEx.Artery_Aorta.ENSG00000143575.10.HAX1.wgt.RDat	HAX1	1	1.54e+08	1.54e+08	0.16713	rs6427641	3.40	rs4459102	2.31e-02	4.09	1.770	336	3	lasso	2.74e-02	1.17e-02	1.49e+00	1.37e-01	NA	NA	NA	NA	NA
GTEx.Artery_Aorta	./WEIGHTS//GTEx.Artery_Aorta/GTEx.Artery_Aorta.ENSG00000143578.11.CREB3L4.wgt.RDat	CREB3L4	1	1.54e+08	1.54e+08	0.10400	rs6427641	3.40	rs11264573	1.50e-01	6.02	0.096	309	11	enet	9.10e-02	1.03e-05	1.98e-02	9.84e-01	NA	NA	NA	NA	NA
GTEx.Artery_Aorta	./WEIGHTS//GTEx.Artery_Aorta/GTEx.Artery_Aorta.ENSG00000143622.6.RIT1.wgt.RDat	RIT1	1	1.56e+08	1.56e+08	0.12005	rs11264371	-5.84	rs11577179	1.26e-01	-5.14	-4.376	274	7	lasso	8.15e-02	2.95e-05	4.40e+00	1.08e-05	0.001	0.005	0.058	0.544	0.393
GTEx.Artery_Aorta	./WEIGHTS//GTEx.Artery_Aorta/GTEx.Artery_Aorta.ENSG00000143643.8.TTC13.wgt.RDat	TTC13	1	2.31e+08	2.31e+08	0.12832	rs1614148	3.67	rs7413309	2.08e-02	-4.60	0.419	619	4	lasso	3.74e-02	3.81e-03	-5.17e-01	6.05e-01	NA	NA	NA	NA	NA
GTEx.Artery_Aorta	./WEIGHTS//GTEx.Artery_Aorta/GTEx.Artery_Aorta.ENSG00000143771.7.CNIH4.wgt.RDat	CNIH4	1	2.25e+08	2.25e+08	0.14963	rs7542995	3.37	rs12128292	9.52e-02	4.42	-0.173	360	3	lasso	1.18e-01	5.19e-07	5.76e-01	5.65e-01	NA	NA	NA	NA	NA
GTEx.Artery_Aorta	./WEIGHTS//GTEx.Artery_Aorta/GTEx.Artery_Aorta.ENSG00000143776.14.CDC42BPA.wgt.RDat	CDC42BPA	1	2.27e+08	2.28e+08	0.30322	rs12024326	-3.01	rs3795451	1.92e-01	-6.53	0.096	595	6	lasso	2.87e-01	3.68e-16	-6.21e-01	5.35e-01	NA	NA	NA	NA	NA
GTEx.Artery_Aorta	./WEIGHTS//GTEx.Artery_Aorta/GTEx.Artery_Aorta.ENSG00000143815.10.LBR.wgt.RDat	LBR	1	2.26e+08	2.26e+08	0.12422	rs6686405	-3.24	rs10915829	4.18e-02	4.60	-0.515	404	3	lasso	2.37e-02	1.76e-02	-4.77e-01	6.33e-01	NA	NA	NA	NA	NA
GTEx.Artery_Aorta	./WEIGHTS//GTEx.Artery_Aorta/GTEx.Artery_Aorta.ENSG00000152078.5.TMEM56.wgt.RDat	TMEM56	1	9.56e+07	9.57e+07	0.17970	rs12725402	-2.68	rs10782999	1.91e-01	6.20	0.482	583	1	lasso	1.83e-01	2.30e-10	4.82e-01	6.30e-01	NA	NA	NA	NA	NA
GTEx.Artery_Aorta	./WEIGHTS//GTEx.Artery_Aorta/GTEx.Artery_Aorta.ENSG00000152760.5.TCTEX1D1.wgt.RDat	TCTEX1D1	1	6.72e+07	6.72e+07	0.20326	rs1325267	-3.09	rs693956	1.72e-01	6.13	-2.197	562	11	lasso	1.64e-01	2.37e-09	-1.97e+00	4.93e-02	NA	NA	NA	NA	NA
GTEx.Artery_Aorta	./WEIGHTS//GTEx.Artery_Aorta/GTEx.Artery_Aorta.ENSG00000154222.10.CC2D1B.wgt.RDat	CC2D1B	1	5.28e+07	5.28e+07	0.26683	rs34521609	-3.01	rs7546223	1.87e-01	6.30	0.527	251	29	enet	2.26e-01	1.09e-12	1.03e+00	3.01e-01	NA	NA	NA	NA	NA
GTEx.Artery_Aorta	./WEIGHTS//GTEx.Artery_Aorta/GTEx.Artery_Aorta.ENSG00000154309.7.DISP1.wgt.RDat	DISP1	1	2.23e+08	2.23e+08	0.31062	rs4481842	-2.67	rs34764163	7.67e-02	-4.17	0.285	446	41	enet	1.07e-01	1.66e-06	-4.53e-01	6.51e-01	NA	NA	NA	NA	NA
GTEx.Artery_Aorta	./WEIGHTS//GTEx.Artery_Aorta/GTEx.Artery_Aorta.ENSG00000154511.7.FAM69A.wgt.RDat	FAM69A	1	9.33e+07	9.34e+07	0.33775	rs11164921	-2.92	rs17371561	2.19e-01	-6.63	0.822	294	7	lasso	2.69e-01	3.88e-15	-6.93e-01	4.88e-01	NA	NA	NA	NA	NA
GTEx.Artery_Aorta	./WEIGHTS//GTEx.Artery_Aorta/GTEx.Artery_Aorta.ENSG00000156171.10.DRAM2.wgt.RDat	DRAM2	1	1.12e+08	1.12e+08	0.63331	rs343777	3.82	rs3762374	4.88e-01	9.96	0.367	571	7	lasso	4.93e-01	1.12e-30	3.11e-01	7.56e-01	NA	NA	NA	NA	NA
GTEx.Artery_Aorta	./WEIGHTS//GTEx.Artery_Aorta/GTEx.Artery_Aorta.ENSG00000157191.15.NECAP2.wgt.RDat	NECAP2	1	1.68e+07	1.68e+07	0.11161	rs6663056	3.65	rs157133	9.49e-02	4.77	0.561	235	3	lasso	9.16e-02	9.59e-06	2.61e-01	7.94e-01	NA	NA	NA	NA	NA
GTEx.Artery_Aorta	./WEIGHTS//GTEx.Artery_Aorta/GTEx.Artery_Aorta.ENSG00000157978.7.LDLRAP1.wgt.RDat	LDLRAP1	1	2.59e+07	2.59e+07	0.15885	rs369427	3.10	rs11806326	1.06e-01	5.12	0.543	344	4	lasso	1.16e-01	6.37e-07	4.46e-01	6.55e-01	NA	NA	NA	NA	NA
GTEx.Artery_Aorta	./WEIGHTS//GTEx.Artery_Aorta/GTEx.Artery_Aorta.ENSG00000158109.10.TPRG1L.wgt.RDat	TPRG1L	1	3.54e+06	3.55e+06	0.23902	rs35383955	-2.72	rs2760319	1.44e-01	6.73	-0.335	433	8	enet	1.90e-01	1.04e-10	-2.79e-01	7.80e-01	NA	NA	NA	NA	NA
GTEx.Artery_Aorta	./WEIGHTS//GTEx.Artery_Aorta/GTEx.Artery_Aorta.ENSG00000158825.5.CDA.wgt.RDat	CDA	1	2.09e+07	2.09e+07	0.19160	rs12026680	3.20	rs10916832	6.08e-02	-4.51	-1.217	466	19	enet	8.97e-02	1.19e-05	-5.91e-02	9.53e-01	NA	NA	NA	NA	NA
GTEx.Artery_Aorta	./WEIGHTS//GTEx.Artery_Aorta/GTEx.Artery_Aorta.ENSG00000158850.10.B4GALT3.wgt.RDat	B4GALT3	1	1.61e+08	1.61e+08	0.08156	rs10489636	2.94	rs3766377	1.60e-02	3.83	1.255	365	2	lasso	1.06e-02	8.06e-02	1.21e+00	2.28e-01	NA	NA	NA	NA	NA
GTEx.Artery_Aorta	./WEIGHTS//GTEx.Artery_Aorta/GTEx.Artery_Aorta.ENSG00000159445.8.THEM4.wgt.RDat	THEM4	1	1.52e+08	1.52e+08	0.18950	rs998454	-3.51	rs3007711	9.38e-02	-4.57	-2.091	339	5	lasso	1.01e-01	3.52e-06	2.40e+00	1.62e-02	NA	NA	NA	NA	NA
GTEx.Artery_Aorta	./WEIGHTS//GTEx.Artery_Aorta/GTEx.Artery_Aorta.ENSG00000159479.12.MED8.wgt.RDat	MED8	1	4.38e+07	4.39e+07	0.10171	rs11210776	3.76	rs3120044	4.98e-02	4.97	-1.182	448	13	enet	7.75e-02	4.58e-05	-2.18e+00	2.91e-02	NA	NA	NA	NA	NA
GTEx.Artery_Aorta	./WEIGHTS//GTEx.Artery_Aorta/GTEx.Artery_Aorta.ENSG00000159596.6.TMEM69.wgt.RDat	TMEM69	1	4.62e+07	4.62e+07	0.09379	rs1707302	5.54	rs4660882	1.83e-02	4.30	-2.601	277	9	enet	3.27e-02	6.41e-03	-5.95e-01	5.52e-01	NA	NA	NA	NA	NA
GTEx.Artery_Aorta	./WEIGHTS//GTEx.Artery_Aorta/GTEx.Artery_Aorta.ENSG00000160766.10.GBAP1.wgt.RDat	GBAP1	1	1.55e+08	1.55e+08	0.30752	rs4971059	-6.58	rs914615	3.57e-01	8.49	5.411	326	22	enet	3.89e-01	1.02e-22	5.70e+00	1.22e-08	0.000	0.000	0.000	0.625	0.374
GTEx.Artery_Aorta	./WEIGHTS//GTEx.Artery_Aorta/GTEx.Artery_Aorta.ENSG00000160785.9.SLC25A44.wgt.RDat	SLC25A44	1	1.56e+08	1.56e+08	0.17052	rs348196	-5.63	rs2241109	9.25e-03	-3.69	-4.303	367	17	enet	9.04e-02	1.10e-05	4.12e+00	3.81e-05	0.033	0.004	0.620	0.068	0.275
GTEx.Artery_Aorta	./WEIGHTS//GTEx.Artery_Aorta/GTEx.Artery_Aorta.ENSG00000162366.3.PDZK1IP1.wgt.RDat	PDZK1IP1	1	4.76e+07	4.77e+07	0.17703	rs3925058	2.77	rs2248907	1.98e-01	-6.32	-0.533	406	2	lasso	1.91e-01	8.55e-11	5.20e-01	6.03e-01	NA	NA	NA	NA	NA
GTEx.Artery_Aorta	./WEIGHTS//GTEx.Artery_Aorta/GTEx.Artery_Aorta.ENSG00000162368.9.CMPK1.wgt.RDat	CMPK1	1	4.78e+07	4.78e+07	0.17752	rs3925058	2.77	rs13376679	2.07e-01	6.45	1.215	430	5	lasso	1.96e-01	4.98e-11	1.24e+00	2.15e-01	NA	NA	NA	NA	NA
GTEx.Artery_Aorta	./WEIGHTS//GTEx.Artery_Aorta/GTEx.Artery_Aorta.ENSG00000162402.8.USP24.wgt.RDat	USP24	1	5.55e+07	5.57e+07	0.20112	rs12758665	2.78	rs7512894	4.37e-02	-4.88	0.641	702	37	enet	1.23e-01	2.93e-07	-2.29e+00	2.22e-02	NA	NA	NA	NA	NA
GTEx.Artery_Aorta	./WEIGHTS//GTEx.Artery_Aorta/GTEx.Artery_Aorta.ENSG00000162415.6.ZSWIM5.wgt.RDat	ZSWIM5	1	4.55e+07	4.58e+07	0.13374	rs12049503	4.99	rs346732	5.35e-02	4.33	-0.791	400	4	lasso	6.15e-02	2.69e-04	2.13e-01	8.31e-01	NA	NA	NA	NA	NA
GTEx.Artery_Aorta	./WEIGHTS//GTEx.Artery_Aorta/GTEx.Artery_Aorta.ENSG00000162461.7.SLC25A34.wgt.RDat	SLC25A34	1	1.61e+07	1.61e+07	0.13231	rs12562216	-3.71	rs35352784	9.55e-02	-5.16	-1.083	423	3	lasso	8.70e-02	1.60e-05	1.09e+00	2.75e-01	NA	NA	NA	NA	NA
GTEx.Artery_Aorta	./WEIGHTS//GTEx.Artery_Aorta/GTEx.Artery_Aorta.ENSG00000162512.11.SDC3.wgt.RDat	SDC3	1	3.13e+07	3.14e+07	0.39029	rs12085903	-2.75	rs12726862	1.85e-01	6.57	-1.565	518	6	lasso	2.38e-01	2.61e-13	-1.69e+00	9.07e-02	NA	NA	NA	NA	NA
GTEx.Artery_Aorta	./WEIGHTS//GTEx.Artery_Aorta/GTEx.Artery_Aorta.ENSG00000162517.8.PEF1.wgt.RDat	PEF1	1	3.21e+07	3.21e+07	0.15466	rs10493050	3.00	rs2292989	5.11e-02	-4.50	-1.195	337	5	lasso	4.23e-02	2.22e-03	1.36e+00	1.73e-01	NA	NA	NA	NA	NA
GTEx.Artery_Aorta	./WEIGHTS//GTEx.Artery_Aorta/GTEx.Artery_Aorta.ENSG00000162521.14.RBBP4.wgt.RDat	RBBP4	1	3.31e+07	3.31e+07	0.07259	rs17507358	-2.72	rs499556	-1.47e-04	3.64	1.183	232	10	enet	1.23e-02	6.60e-02	1.06e+00	2.89e-01	NA	NA	NA	NA	NA
GTEx.Artery_Aorta	./WEIGHTS//GTEx.Artery_Aorta/GTEx.Artery_Aorta.ENSG00000162572.15.SCNN1D.wgt.RDat	SCNN1D	1	1.22e+06	1.23e+06	0.12642	rs13303010	-3.12	rs7524470	4.13e-02	3.88	1.526	238	3	lasso	3.10e-02	7.74e-03	1.65e+00	9.83e-02	NA	NA	NA	NA	NA
GTEx.Artery_Aorta	./WEIGHTS//GTEx.Artery_Aorta/GTEx.Artery_Aorta.ENSG00000162601.5.MYSM1.wgt.RDat	MYSM1	1	5.91e+07	5.92e+07	0.17580	rs706417	3.74	rs232851	8.16e-02	4.46	1.937	564	5	lasso	1.05e-01	2.14e-06	1.51e+00	1.31e-01	NA	NA	NA	NA	NA
GTEx.Artery_Aorta	./WEIGHTS//GTEx.Artery_Aorta/GTEx.Artery_Aorta.ENSG00000162623.11.TYW3.wgt.RDat	TYW3	1	7.52e+07	7.52e+07	0.18988	rs696691	2.98	rs7535692	1.65e-01	-6.15	-0.627	404	5	lasso	1.69e-01	1.30e-09	9.07e-01	3.65e-01	NA	NA	NA	NA	NA
GTEx.Artery_Aorta	./WEIGHTS//GTEx.Artery_Aorta/GTEx.Artery_Aorta.ENSG00000162627.12.SNX7.wgt.RDat	SNX7	1	9.91e+07	9.92e+07	0.17797	rs1329463	2.46	rs12065799	1.59e-01	6.13	0.255	455	3	lasso	1.79e-01	3.75e-10	9.31e-01	3.52e-01	NA	NA	NA	NA	NA
GTEx.Artery_Aorta	./WEIGHTS//GTEx.Artery_Aorta/GTEx.Artery_Aorta.ENSG00000162704.11.ARPC5.wgt.RDat	ARPC5	1	1.84e+08	1.84e+08	0.16367	rs11549003	-4.10	rs2761565	2.39e-02	5.11	2.221	520	9	lasso	1.08e-01	1.55e-06	1.39e+00	1.64e-01	NA	NA	NA	NA	NA
GTEx.Artery_Aorta	./WEIGHTS//GTEx.Artery_Aorta/GTEx.Artery_Aorta.ENSG00000162714.8.ZNF496.wgt.RDat	ZNF496	1	2.47e+08	2.47e+08	0.20512	rs2000127	3.03	rs2153631	1.28e-01	5.74	-0.139	465	4	lasso	1.73e-01	7.87e-10	-4.35e-01	6.63e-01	NA	NA	NA	NA	NA
GTEx.Artery_Aorta	./WEIGHTS//GTEx.Artery_Aorta/GTEx.Artery_Aorta.ENSG00000162769.8.FLVCR1.wgt.RDat	FLVCR1	1	2.13e+08	2.13e+08	0.14092	rs1105899	3.20	rs17019818	6.32e-02	4.35	-1.484	415	7	enet	4.78e-02	1.21e-03	-1.44e+00	1.50e-01	NA	NA	NA	NA	NA
GTEx.Artery_Aorta	./WEIGHTS//GTEx.Artery_Aorta/GTEx.Artery_Aorta.ENSG00000162836.7.ACP6.wgt.RDat	ACP6	1	1.47e+08	1.47e+08	0.27206	rs1890038	-2.54	rs3820129	1.83e-01	6.69	0.096	424	6	lasso	2.27e-01	1.03e-12	6.97e-01	4.86e-01	NA	NA	NA	NA	NA
GTEx.Artery_Aorta	./WEIGHTS//GTEx.Artery_Aorta/GTEx.Artery_Aorta.ENSG00000162885.8.B3GALNT2.wgt.RDat	B3GALNT2	1	2.36e+08	2.36e+08	0.14606	rs10925953	2.22	rs12746334	8.01e-02	4.74	-1.309	329	22	enet	7.15e-02	8.97e-05	-1.44e+00	1.51e-01	NA	NA	NA	NA	NA
GTEx.Artery_Aorta	./WEIGHTS//GTEx.Artery_Aorta/GTEx.Artery_Aorta.ENSG00000163041.5.H3F3A.wgt.RDat	H3F3A	1	2.26e+08	2.26e+08	0.27261	rs2306120	-2.63	rs3768543	3.60e-01	8.44	-0.802	381	8	lasso	3.55e-01	1.84e-20	-7.20e-01	4.72e-01	NA	NA	NA	NA	NA
GTEx.Artery_Aorta	./WEIGHTS//GTEx.Artery_Aorta/GTEx.Artery_Aorta.ENSG00000163125.11.RPRD2.wgt.RDat	RPRD2	1	1.50e+08	1.50e+08	0.07823	rs11205303	-7.72	rs11205387	-5.10e-03	-3.54	0.404	280	19	enet	-1.82e-03	4.23e-01	-4.67e+00	2.97e-06	0.000	0.000	0.624	0.080	0.296
GTEx.Artery_Aorta	./WEIGHTS//GTEx.Artery_Aorta/GTEx.Artery_Aorta.ENSG00000163239.8.TDRD10.wgt.RDat	TDRD10	1	1.54e+08	1.55e+08	0.11869	rs6427641	3.40	rs7526293	3.02e-02	-3.95	-1.763	410	25	enet	1.39e-02	5.40e-02	1.64e+00	1.02e-01	NA	NA	NA	NA	NA
GTEx.Artery_Aorta	./WEIGHTS//GTEx.Artery_Aorta/GTEx.Artery_Aorta.ENSG00000163444.7.TMEM183A.wgt.RDat	TMEM183A	1	2.03e+08	2.03e+08	0.19422	rs10800842	-3.20	rs1774847	1.16e-01	5.45	-1.417	505	4	enet	7.72e-02	4.74e-05	-9.20e-01	3.57e-01	NA	NA	NA	NA	NA
GTEx.Artery_Aorta	./WEIGHTS//GTEx.Artery_Aorta/GTEx.Artery_Aorta.ENSG00000163875.11.MEAF6.wgt.RDat	MEAF6	1	3.80e+07	3.80e+07	0.13441	rs11263972	-3.12	rs4653296	5.67e-02	5.23	0.337	443	5	lasso	8.38e-02	2.28e-05	4.42e-01	6.59e-01	NA	NA	NA	NA	NA
GTEx.Artery_Aorta	./WEIGHTS//GTEx.Artery_Aorta/GTEx.Artery_Aorta.ENSG00000163879.9.DNALI1.wgt.RDat	DNALI1	1	3.80e+07	3.80e+07	0.27048	rs11263972	-3.12	rs12023270	1.82e-01	6.34	-0.446	443	6	lasso	1.64e-01	2.28e-09	-6.62e-01	5.08e-01	NA	NA	NA	NA	NA
GTEx.Artery_Aorta	./WEIGHTS//GTEx.Artery_Aorta/GTEx.Artery_Aorta.ENSG00000164002.7.EXO5.wgt.RDat	EXO5	1	4.10e+07	4.10e+07	0.27193	rs6600358	4.74	rs10489165	1.15e-01	5.04	-2.644	421	25	enet	2.12e-01	6.93e-12	-2.16e+00	3.09e-02	NA	NA	NA	NA	NA
GTEx.Artery_Aorta	./WEIGHTS//GTEx.Artery_Aorta/GTEx.Artery_Aorta.ENSG00000164008.9.C1orf50.wgt.RDat	C1orf50	1	4.32e+07	4.33e+07	0.10187	rs11210776	3.76	rs655741	4.60e-02	-4.10	-1.666	423	5	lasso	2.18e-02	2.17e-02	1.36e+00	1.75e-01	NA	NA	NA	NA	NA
GTEx.Artery_Aorta	./WEIGHTS//GTEx.Artery_Aorta/GTEx.Artery_Aorta.ENSG00000168653.6.NDUFS5.wgt.RDat	NDUFS5	1	3.95e+07	3.95e+07	0.48293	rs2004330	2.83	rs3768324	4.23e-01	-9.18	1.062	401	6	lasso	4.25e-01	2.65e-25	-1.13e+00	2.60e-01	NA	NA	NA	NA	NA
GTEx.Artery_Aorta	./WEIGHTS//GTEx.Artery_Aorta/GTEx.Artery_Aorta.ENSG00000168765.11.GSTM4.wgt.RDat	GSTM4	1	1.10e+08	1.10e+08	0.27923	rs568686	4.91	rs865774	1.30e-01	5.27	4.895	440	7	lasso	1.77e-01	5.08e-10	4.76e+00	1.92e-06	0.001	0.005	0.000	0.001	0.993
GTEx.Artery_Aorta	./WEIGHTS//GTEx.Artery_Aorta/GTEx.Artery_Aorta.ENSG00000169885.5.CALML6.wgt.RDat	CALML6	1	1.85e+06	1.85e+06	0.14140	rs12045693	2.87	rs12126768	7.51e-02	-4.68	0.353	302	7	enet	6.33e-02	2.20e-04	-1.21e-01	9.04e-01	NA	NA	NA	NA	NA
GTEx.Artery_Aorta	./WEIGHTS//GTEx.Artery_Aorta/GTEx.Artery_Aorta.ENSG00000169905.8.TOR1AIP2.wgt.RDat	TOR1AIP2	1	1.80e+08	1.80e+08	0.11371	rs2794961	3.24	rs7411457	1.37e-01	5.45	0.931	524	3	lasso	1.20e-01	3.71e-07	9.40e-01	3.47e-01	NA	NA	NA	NA	NA
GTEx.Artery_Aorta	./WEIGHTS//GTEx.Artery_Aorta/GTEx.Artery_Aorta.ENSG00000170385.9.SLC30A1.wgt.RDat	SLC30A1	1	2.12e+08	2.12e+08	0.27671	NA	NA	NA	NA	NA	NA	0	0	enet	-9.92e-04	3.70e-01	NA	NA	NA	NA	NA	NA	NA
GTEx.Artery_Aorta	./WEIGHTS//GTEx.Artery_Aorta/GTEx.Artery_Aorta.ENSG00000171790.11.SLFNL1.wgt.RDat	SLFNL1	1	4.15e+07	4.15e+07	0.14220	rs6600358	4.74	rs11579485	8.17e-02	-4.16	-2.573	411	7	lasso	2.89e-02	9.83e-03	2.54e+00	1.10e-02	NA	NA	NA	NA	NA
GTEx.Artery_Aorta	./WEIGHTS//GTEx.Artery_Aorta/GTEx.Artery_Aorta.ENSG00000171793.9.CTPS1.wgt.RDat	CTPS1	1	4.14e+07	4.15e+07	0.10351	rs6600358	4.74	rs570594	-4.81e-03	3.59	0.388	424	8	enet	-2.28e-03	4.57e-01	-1.55e-01	8.77e-01	NA	NA	NA	NA	NA
GTEx.Artery_Aorta	./WEIGHTS//GTEx.Artery_Aorta/GTEx.Artery_Aorta.ENSG00000171806.7.METTL18.wgt.RDat	METTL18	1	1.70e+08	1.70e+08	0.23125	rs10800456	-4.02	rs12135361	3.08e-01	-8.01	0.070	547	23	enet	3.00e-01	6.00e-17	3.01e-02	9.76e-01	NA	NA	NA	NA	NA
GTEx.Artery_Aorta	./WEIGHTS//GTEx.Artery_Aorta/GTEx.Artery_Aorta.ENSG00000171943.7.SRGAP2C.wgt.RDat	SRGAP2C	1	1.21e+08	1.21e+08	0.05786	rs11249433	-15.25	rs4844381	4.27e-02	4.40	9.711	21	4	lasso	5.40e-02	6.15e-04	1.23e+01	8.76e-35	0.000	0.000	0.030	0.018	0.951
GTEx.Artery_Aorta	./WEIGHTS//GTEx.Artery_Aorta/GTEx.Artery_Aorta.ENSG00000173409.9.ARV1.wgt.RDat	ARV1	1	2.31e+08	2.31e+08	0.20913	rs1614148	3.67	rs7417590	8.16e-02	-4.17	-0.654	604	8	lasso	6.98e-02	1.08e-04	2.14e-02	9.83e-01	NA	NA	NA	NA	NA
GTEx.Artery_Aorta	./WEIGHTS//GTEx.Artery_Aorta/GTEx.Artery_Aorta.ENSG00000174606.8.ANGEL2.wgt.RDat	ANGEL2	1	2.13e+08	2.13e+08	0.14966	rs1105899	3.20	rs3002284	9.19e-02	5.33	-1.271	418	4	lasso	9.98e-02	3.85e-06	-1.42e+00	1.55e-01	NA	NA	NA	NA	NA
GTEx.Artery_Aorta	./WEIGHTS//GTEx.Artery_Aorta/GTEx.Artery_Aorta.ENSG00000177674.11.AGTRAP.wgt.RDat	AGTRAP	1	1.18e+07	1.18e+07	0.13209	rs1208984	-3.31	rs6676319	-9.32e-04	3.16	-1.687	463	2	lasso	-4.99e-05	3.21e-01	-2.16e+00	3.05e-02	NA	NA	NA	NA	NA
GTEx.Artery_Aorta	./WEIGHTS//GTEx.Artery_Aorta/GTEx.Artery_Aorta.ENSG00000177868.7.CCDC23.wgt.RDat	CCDC23	1	4.33e+07	4.33e+07	0.16560	rs11210776	3.76	rs12129168	1.72e-01	6.35	-1.435	422	4	lasso	1.82e-01	2.66e-10	-1.60e+00	1.09e-01	NA	NA	NA	NA	NA
GTEx.Artery_Aorta	./WEIGHTS//GTEx.Artery_Aorta/GTEx.Artery_Aorta.ENSG00000178821.8.TMEM52.wgt.RDat	TMEM52	1	1.85e+06	1.85e+06	0.22487	rs12045693	2.87	rs2031709	-1.78e-03	4.65	0.187	302	7	lasso	-3.85e-03	6.16e-01	6.33e-01	5.27e-01	NA	NA	NA	NA	NA
GTEx.Artery_Aorta	./WEIGHTS//GTEx.Artery_Aorta/GTEx.Artery_Aorta.ENSG00000181227.2.RP4-682C21.2.wgt.RDat	RP4-682C21.2	1	7.62e+07	7.62e+07	0.09698	rs12411159	-2.74	rs5745343	1.89e-02	-3.86	-2.026	448	6	lasso	1.63e-02	4.13e-02	1.73e+00	8.37e-02	NA	NA	NA	NA	NA
GTEx.Artery_Aorta	./WEIGHTS//GTEx.Artery_Aorta/GTEx.Artery_Aorta.ENSG00000182109.3.RP11-69E11.4.wgt.RDat	RP11-69E11.4	1	4.00e+07	4.00e+07	0.13334	rs7515857	-4.20	rs4660293	1.03e-01	5.65	-1.899	372	14	enet	1.44e-01	2.48e-08	-2.35e+00	1.85e-02	NA	NA	NA	NA	NA
GTEx.Artery_Aorta	./WEIGHTS//GTEx.Artery_Aorta/GTEx.Artery_Aorta.ENSG00000182134.11.TDRKH.wgt.RDat	TDRKH	1	1.52e+08	1.52e+08	0.18678	rs4246525	3.52	rs3748612	1.10e-01	6.00	0.121	332	16	enet	1.35e-01	7.36e-08	6.88e-01	4.91e-01	NA	NA	NA	NA	NA
GTEx.Artery_Aorta	./WEIGHTS//GTEx.Artery_Aorta/GTEx.Artery_Aorta.ENSG00000182873.4.RP11-181G12.2.wgt.RDat	RP11-181G12.2	1	2.11e+06	2.12e+06	0.12215	rs12045693	2.87	rs3107157	3.68e-02	4.38	2.285	350	12	enet	5.38e-02	6.30e-04	2.64e+00	8.30e-03	NA	NA	NA	NA	NA
GTEx.Artery_Aorta	./WEIGHTS//GTEx.Artery_Aorta/GTEx.Artery_Aorta.ENSG00000183386.5.FHL3.wgt.RDat	FHL3	1	3.85e+07	3.85e+07	0.34705	rs898979	3.70	rs7366048	2.22e-01	7.33	0.752	459	4	lasso	2.69e-01	3.88e-15	5.89e-01	5.56e-01	NA	NA	NA	NA	NA
GTEx.Artery_Aorta	./WEIGHTS//GTEx.Artery_Aorta/GTEx.Artery_Aorta.ENSG00000183431.7.SF3A3.wgt.RDat	SF3A3	1	3.84e+07	3.85e+07	0.12289	rs898979	3.70	rs7366048	1.86e-01	6.15	0.752	472	2	lasso	1.75e-01	6.60e-10	7.51e-01	4.53e-01	NA	NA	NA	NA	NA
GTEx.Artery_Aorta	./WEIGHTS//GTEx.Artery_Aorta/GTEx.Artery_Aorta.ENSG00000183814.11.LIN9.wgt.RDat	LIN9	1	2.26e+08	2.26e+08	0.12613	rs2306120	-2.63	rs10799340	5.33e-02	-4.31	1.868	426	3	lasso	6.56e-02	1.72e-04	-1.86e+00	6.28e-02	NA	NA	NA	NA	NA
GTEx.Artery_Aorta	./WEIGHTS//GTEx.Artery_Aorta/GTEx.Artery_Aorta.ENSG00000186283.9.TOR3A.wgt.RDat	TOR3A	1	1.79e+08	1.79e+08	0.20871	rs4652417	-2.69	rs10798651	7.79e-02	5.46	-0.525	465	4	lasso	1.28e-01	1.52e-07	-7.35e-01	4.62e-01	NA	NA	NA	NA	NA
GTEx.Artery_Aorta	./WEIGHTS//GTEx.Artery_Aorta/GTEx.Artery_Aorta.ENSG00000186409.10.CCDC30.wgt.RDat	CCDC30	1	4.29e+07	4.31e+07	0.18039	rs11210776	3.76	rs4603170	1.42e-01	5.68	-0.623	420	6	lasso	1.64e-01	2.32e-09	-3.84e-01	7.01e-01	NA	NA	NA	NA	NA
GTEx.Artery_Aorta	./WEIGHTS//GTEx.Artery_Aorta/GTEx.Artery_Aorta.ENSG00000186715.6.MST1L.wgt.RDat	MST1L	1	1.71e+07	1.71e+07	0.23114	rs6663056	3.65	rs7531163	1.58e-01	6.02	1.498	282	23	enet	1.93e-01	6.98e-11	1.52e+00	1.29e-01	NA	NA	NA	NA	NA
GTEx.Artery_Aorta	./WEIGHTS//GTEx.Artery_Aorta/GTEx.Artery_Aorta.ENSG00000186891.9.TNFRSF18.wgt.RDat	TNFRSF18	1	1.14e+06	1.14e+06	0.11930	NA	NA	NA	NA	NA	NA	0	0	enet	-3.35e-03	5.55e-01	NA	NA	NA	NA	NA	NA	NA
GTEx.Artery_Aorta	./WEIGHTS//GTEx.Artery_Aorta/GTEx.Artery_Aorta.ENSG00000187145.10.MRPS21.wgt.RDat	MRPS21	1	1.50e+08	1.50e+08	0.08640	rs11205303	-7.72	rs10888578	8.01e-02	-4.28	0.794	238	4	lasso	5.57e-02	5.08e-04	-4.03e-01	6.87e-01	NA	NA	NA	NA	NA
GTEx.Artery_Aorta	./WEIGHTS//GTEx.Artery_Aorta/GTEx.Artery_Aorta.ENSG00000187800.9.PEAR1.wgt.RDat	PEAR1	1	1.57e+08	1.57e+08	0.13638	rs16837644	-3.94	rs12407843	2.10e-03	3.84	0.940	459	13	enet	2.31e-02	1.87e-02	8.88e-01	3.74e-01	NA	NA	NA	NA	NA
GTEx.Artery_Aorta	./WEIGHTS//GTEx.Artery_Aorta/GTEx.Artery_Aorta.ENSG00000187961.9.KLHL17.wgt.RDat	KLHL17	1	8.96e+05	9.01e+05	0.12991	rs13303010	-3.12	rs3748595	-5.11e-03	-2.99	-2.202	174	3	lasso	-4.39e-03	7.00e-01	1.61e+00	1.07e-01	NA	NA	NA	NA	NA
GTEx.Artery_Aorta	./WEIGHTS//GTEx.Artery_Aorta/GTEx.Artery_Aorta.ENSG00000188529.10.SRSF10.wgt.RDat	SRSF10	1	2.43e+07	2.43e+07	0.35092	rs12070291	-3.45	rs6689056	1.64e-01	-6.11	-1.588	393	5	lasso	2.27e-01	1.02e-12	1.63e+00	1.04e-01	NA	NA	NA	NA	NA
GTEx.Artery_Aorta	./WEIGHTS//GTEx.Artery_Aorta/GTEx.Artery_Aorta.ENSG00000188643.6.S100A16.wgt.RDat	S100A16	1	1.54e+08	1.54e+08	0.09474	rs2771118	1.79	rs11497739	1.68e-02	3.83	-0.041	387	2	lasso	1.26e-02	6.32e-02	6.56e-04	9.99e-01	NA	NA	NA	NA	NA
GTEx.Artery_Aorta	./WEIGHTS//GTEx.Artery_Aorta/GTEx.Artery_Aorta.ENSG00000189171.9.S100A13.wgt.RDat	S100A13	1	1.54e+08	1.54e+08	0.10755	rs2771118	1.79	rs11497739	7.03e-02	-4.63	-0.041	389	20	enet	5.07e-02	8.79e-04	-5.66e-01	5.72e-01	NA	NA	NA	NA	NA
GTEx.Artery_Aorta	./WEIGHTS//GTEx.Artery_Aorta/GTEx.Artery_Aorta.ENSG00000189266.7.PNRC2.wgt.RDat	PNRC2	1	2.43e+07	2.43e+07	0.17523	rs12070291	-3.45	rs6689056	1.49e-01	-5.70	-1.588	393	4	lasso	1.75e-01	6.66e-10	1.61e+00	1.06e-01	NA	NA	NA	NA	NA
GTEx.Artery_Aorta	./WEIGHTS//GTEx.Artery_Aorta/GTEx.Artery_Aorta.ENSG00000189339.7.SLC35E2B.wgt.RDat	SLC35E2B	1	1.59e+06	1.62e+06	0.50599	rs3855955	-2.96	rs28464684	1.19e-01	5.95	-2.039	298	39	enet	2.57e-01	1.94e-14	-5.89e-01	5.56e-01	NA	NA	NA	NA	NA
GTEx.Artery_Aorta	./WEIGHTS//GTEx.Artery_Aorta/GTEx.Artery_Aorta.ENSG00000196187.7.TMEM63A.wgt.RDat	TMEM63A	1	2.26e+08	2.26e+08	0.12285	rs6686405	-3.24	rs1223246	9.43e-03	-4.29	-0.756	387	7	enet	3.06e-02	8.09e-03	-3.50e-02	9.72e-01	NA	NA	NA	NA	NA
GTEx.Artery_Aorta	./WEIGHTS//GTEx.Artery_Aorta/GTEx.Artery_Aorta.ENSG00000197568.9.HHLA3.wgt.RDat	HHLA3	1	7.08e+07	7.09e+07	0.51845	rs7550166	-2.55	rs12140479	1.94e-01	-6.41	0.690	420	50	enet	3.18e-01	4.81e-18	3.72e-01	7.10e-01	NA	NA	NA	NA	NA
GTEx.Artery_Aorta	./WEIGHTS//GTEx.Artery_Aorta/GTEx.Artery_Aorta.ENSG00000197747.4.S100A10.wgt.RDat	S100A10	1	1.52e+08	1.52e+08	0.16837	rs998454	-3.51	rs10494270	2.77e-03	-4.39	-2.651	338	6	lasso	2.69e-02	1.22e-02	1.83e+00	6.74e-02	NA	NA	NA	NA	NA
GTEx.Artery_Aorta	./WEIGHTS//GTEx.Artery_Aorta/GTEx.Artery_Aorta.ENSG00000198160.10.MIER1.wgt.RDat	MIER1	1	6.74e+07	6.75e+07	0.18466	rs1325267	-3.09	rs12042824	7.30e-02	4.71	0.155	561	7	lasso	1.00e-01	3.74e-06	-3.49e-01	7.27e-01	NA	NA	NA	NA	NA
GTEx.Artery_Aorta	./WEIGHTS//GTEx.Artery_Aorta/GTEx.Artery_Aorta.ENSG00000198468.3.FLVCR1-AS1.wgt.RDat	FLVCR1-AS1	1	2.13e+08	2.13e+08	0.57067	rs1105899	3.20	rs2279692	5.70e-01	-10.63	-0.014	397	8	enet	5.38e-01	1.39e-34	1.37e-01	8.91e-01	NA	NA	NA	NA	NA
GTEx.Artery_Aorta	./WEIGHTS//GTEx.Artery_Aorta/GTEx.Artery_Aorta.ENSG00000198483.8.ANKRD35.wgt.RDat	ANKRD35	1	1.46e+08	1.46e+08	0.10273	rs36107432	6.34	rs4970856	8.14e-02	-5.02	-4.151	110	12	enet	9.01e-02	1.14e-05	4.57e+00	4.87e-06	0.000	0.000	0.099	0.792	0.109
GTEx.Artery_Aorta	./WEIGHTS//GTEx.Artery_Aorta/GTEx.Artery_Aorta.ENSG00000198715.7.C1orf85.wgt.RDat	C1orf85	1	1.56e+08	1.56e+08	0.15008	rs2244144	-4.94	rs933489	1.38e-01	-5.49	3.579	379	12	enet	1.28e-01	1.58e-07	-3.02e+00	2.53e-03	NA	NA	NA	NA	NA
GTEx.Artery_Aorta	./WEIGHTS//GTEx.Artery_Aorta/GTEx.Artery_Aorta.ENSG00000198912.6.C1orf174.wgt.RDat	C1orf174	1	3.81e+06	3.82e+06	0.30033	rs35383955	-2.72	rs7367066	2.98e-01	-7.78	0.044	429	2	lasso	2.93e-01	1.58e-16	-8.17e-02	9.35e-01	NA	NA	NA	NA	NA
GTEx.Artery_Aorta	./WEIGHTS//GTEx.Artery_Aorta/GTEx.Artery_Aorta.ENSG00000203666.8.EFCAB2.wgt.RDat	EFCAB2	1	2.45e+08	2.45e+08	0.31907	rs6697408	2.89	rs672008	1.54e-01	6.75	-0.663	539	23	enet	2.02e-01	2.33e-11	-1.11e+00	2.66e-01	NA	NA	NA	NA	NA
GTEx.Artery_Aorta	./WEIGHTS//GTEx.Artery_Aorta/GTEx.Artery_Aorta.ENSG00000203705.6.TATDN3.wgt.RDat	TATDN3	1	2.13e+08	2.13e+08	0.19080	rs1105899	3.20	rs11120014	1.85e-01	-6.34	-1.251	401	3	lasso	1.60e-01	3.74e-09	1.22e+00	2.24e-01	NA	NA	NA	NA	NA
GTEx.Artery_Aorta	./WEIGHTS//GTEx.Artery_Aorta/GTEx.Artery_Aorta.ENSG00000203706.4.SERTAD4-AS1.wgt.RDat	SERTAD4-AS1	1	2.10e+08	2.10e+08	0.14175	rs10863816	3.70	rs2049998	5.12e-04	4.21	1.308	547	16	enet	1.58e-02	4.35e-02	9.44e-01	3.45e-01	NA	NA	NA	NA	NA
GTEx.Artery_Aorta	./WEIGHTS//GTEx.Artery_Aorta/GTEx.Artery_Aorta.ENSG00000203814.5.HIST2H2BF.wgt.RDat	HIST2H2BF	1	1.50e+08	1.50e+08	0.06717	rs11205303	-7.72	rs11205308	2.09e-03	3.95	0.545	106	5	lasso	3.49e-03	1.96e-01	3.37e-01	7.36e-01	NA	NA	NA	NA	NA
GTEx.Artery_Aorta	./WEIGHTS//GTEx.Artery_Aorta/GTEx.Artery_Aorta.ENSG00000204084.8.INPP5B.wgt.RDat	INPP5B	1	3.83e+07	3.84e+07	0.20655	rs898979	3.70	rs28739509	1.31e-01	-5.78	0.692	492	3	lasso	2.14e-01	5.54e-12	-4.84e-02	9.61e-01	NA	NA	NA	NA	NA
GTEx.Artery_Aorta	./WEIGHTS//GTEx.Artery_Aorta/GTEx.Artery_Aorta.ENSG00000204138.8.PHACTR4.wgt.RDat	PHACTR4	1	2.87e+07	2.88e+07	0.25668	rs204074	-2.21	rs34734086	2.73e-01	-7.50	-0.653	320	8	lasso	2.10e-01	8.72e-12	7.93e-01	4.28e-01	NA	NA	NA	NA	NA
GTEx.Artery_Aorta	./WEIGHTS//GTEx.Artery_Aorta/GTEx.Artery_Aorta.ENSG00000204178.5.TMEM57.wgt.RDat	TMEM57	1	2.58e+07	2.58e+07	0.14370	rs10903115	3.47	rs35589882	1.48e-01	-6.06	-2.148	399	10	enet	1.41e-01	3.32e-08	1.78e+00	7.47e-02	NA	NA	NA	NA	NA
GTEx.Artery_Aorta	./WEIGHTS//GTEx.Artery_Aorta/GTEx.Artery_Aorta.ENSG00000213240.7.NOTCH2NL.wgt.RDat	NOTCH2NL	1	1.45e+08	1.45e+08	0.17588	rs36107432	6.34	rs12091564	7.08e-02	5.05	0.549	112	2	lasso	5.79e-02	3.98e-04	4.99e-01	6.18e-01	NA	NA	NA	NA	NA
GTEx.Artery_Aorta	./WEIGHTS//GTEx.Artery_Aorta/GTEx.Artery_Aorta.ENSG00000215790.2.SLC35E2.wgt.RDat	SLC35E2	1	1.66e+06	1.68e+06	0.33347	rs3855955	-2.96	rs6699975	1.25e-01	5.58	-1.272	279	5	lasso	2.10e-01	9.13e-12	-1.01e+00	3.14e-01	NA	NA	NA	NA	NA
GTEx.Artery_Aorta	./WEIGHTS//GTEx.Artery_Aorta/GTEx.Artery_Aorta.ENSG00000215845.6.TSTD1.wgt.RDat	TSTD1	1	1.61e+08	1.61e+08	0.21668	rs10489636	2.94	rs790055	1.32e-01	6.19	-0.919	425	5	lasso	1.96e-01	5.02e-11	-9.43e-01	3.45e-01	NA	NA	NA	NA	NA
GTEx.Artery_Aorta	./WEIGHTS//GTEx.Artery_Aorta/GTEx.Artery_Aorta.ENSG00000215908.5.CROCCP2.wgt.RDat	CROCCP2	1	1.69e+07	1.70e+07	0.30391	rs6663056	3.65	rs16830783	-3.96e-03	3.81	-0.566	268	25	enet	9.36e-02	7.73e-06	8.35e-01	4.04e-01	NA	NA	NA	NA	NA
GTEx.Artery_Aorta	./WEIGHTS//GTEx.Artery_Aorta/GTEx.Artery_Aorta.ENSG00000218510.3.LINC00339.wgt.RDat	LINC00339	1	2.24e+07	2.24e+07	0.70727	rs7521902	3.73	rs11586488	6.53e-01	11.32	-1.539	498	6	lasso	6.84e-01	1.06e-50	-1.32e+00	1.85e-01	NA	NA	NA	NA	NA
GTEx.Artery_Aorta	./WEIGHTS//GTEx.Artery_Aorta/GTEx.Artery_Aorta.ENSG00000219481.6.NBPF1.wgt.RDat	NBPF1	1	1.69e+07	1.69e+07	0.16101	rs6663056	3.65	rs156908	2.17e-04	3.58	-0.375	273	38	enet	9.32e-02	8.08e-06	1.40e+00	1.62e-01	NA	NA	NA	NA	NA
GTEx.Artery_Aorta	./WEIGHTS//GTEx.Artery_Aorta/GTEx.Artery_Aorta.ENSG00000223345.3.HIST2H2BA.wgt.RDat	HIST2H2BA	1	1.21e+08	1.21e+08	0.11044	rs11249433	-15.25	rs2319971	1.31e-01	-5.51	10.348	77	10	lasso	1.16e-01	5.91e-07	-1.05e+01	1.39e-25	0.000	0.000	0.030	0.942	0.028
GTEx.Artery_Aorta	./WEIGHTS//GTEx.Artery_Aorta/GTEx.Artery_Aorta.ENSG00000223745.3.RP4-717I23.3.wgt.RDat	RP4-717I23.3	1	9.37e+07	9.38e+07	0.26326	rs11164921	-2.92	rs1414367	3.55e-01	-8.54	-0.400	316	5	lasso	3.34e-01	4.58e-19	4.53e-01	6.50e-01	NA	NA	NA	NA	NA
GTEx.Artery_Aorta	./WEIGHTS//GTEx.Artery_Aorta/GTEx.Artery_Aorta.ENSG00000224468.3.RP11-181K3.4.wgt.RDat	RP11-181K3.4	1	1.83e+08	1.83e+08	0.17156	rs10911167	3.24	rs1062044	1.48e-02	4.48	-2.041	429	16	enet	2.13e-02	2.32e-02	-2.43e+00	1.49e-02	NA	NA	NA	NA	NA
GTEx.Artery_Aorta	./WEIGHTS//GTEx.Artery_Aorta/GTEx.Artery_Aorta.ENSG00000224687.1.RASAL2-AS1.wgt.RDat	RASAL2-AS1	1	1.78e+08	1.78e+08	0.11429	rs575908	4.68	rs11586307	9.78e-02	4.51	0.060	424	2	lasso	7.57e-02	5.60e-05	-4.29e-02	9.66e-01	NA	NA	NA	NA	NA
GTEx.Artery_Aorta	./WEIGHTS//GTEx.Artery_Aorta/GTEx.Artery_Aorta.ENSG00000224818.1.RP11-134G8.8.wgt.RDat	RP11-134G8.8	1	2.01e+08	2.01e+08	0.18795	rs12134525	-4.86	rs481298	1.48e-01	6.39	-1.609	637	8	enet	2.23e-01	1.64e-12	-4.17e-01	6.77e-01	NA	NA	NA	NA	NA
GTEx.Artery_Aorta	./WEIGHTS//GTEx.Artery_Aorta/GTEx.Artery_Aorta.ENSG00000225171.2.DUTP6.wgt.RDat	DUTP6	1	1.67e+08	1.67e+08	0.19395	rs6670707	2.67	rs12117020	2.33e-01	7.03	0.458	574	3	lasso	2.31e-01	6.02e-13	5.11e-01	6.09e-01	NA	NA	NA	NA	NA
GTEx.Artery_Aorta	./WEIGHTS//GTEx.Artery_Aorta/GTEx.Artery_Aorta.ENSG00000225243.1.RP1-127D3.4.wgt.RDat	RP1-127D3.4	1	1.71e+08	1.71e+08	0.08081	rs10913129	3.18	rs2020862	1.35e-02	-3.67	-1.000	547	13	lasso	2.37e-03	2.28e-01	5.38e-01	5.90e-01	NA	NA	NA	NA	NA
GTEx.Artery_Aorta	./WEIGHTS//GTEx.Artery_Aorta/GTEx.Artery_Aorta.ENSG00000225265.1.RP11-378J18.3.wgt.RDat	RP11-378J18.3	1	2.23e+08	2.23e+08	0.16251	rs2889921	3.19	rs17011636	1.13e-01	-5.63	0.713	318	4	enet	1.62e-01	2.87e-09	-8.44e-01	3.99e-01	NA	NA	NA	NA	NA
GTEx.Artery_Aorta	./WEIGHTS//GTEx.Artery_Aorta/GTEx.Artery_Aorta.ENSG00000225880.4.LINC00115.wgt.RDat	LINC00115	1	7.62e+05	7.63e+05	0.30759	rs13303010	-3.12	rs3131972	8.58e-02	4.73	0.059	151	5	lasso	7.21e-02	8.39e-05	8.96e-02	9.29e-01	NA	NA	NA	NA	NA
GTEx.Artery_Aorta	./WEIGHTS//GTEx.Artery_Aorta/GTEx.Artery_Aorta.ENSG00000225972.1.MTND1P23.wgt.RDat	MTND1P23	1	5.64e+05	5.65e+05	0.43133	rs13303010	-3.12	rs7523549	8.64e-03	3.56	-2.568	78	6	lasso	5.97e-02	3.29e-04	-1.77e+00	7.61e-02	NA	NA	NA	NA	NA
GTEx.Artery_Aorta	./WEIGHTS//GTEx.Artery_Aorta/GTEx.Artery_Aorta.ENSG00000226754.1.RP5-1024G6.5.wgt.RDat	RP5-1024G6.5	1	5.37e+07	5.37e+07	0.17239	rs4926604	-3.45	rs12057285	-4.70e-04	3.35	-0.932	474	12	enet	-2.67e-03	4.89e-01	-4.24e-01	6.72e-01	NA	NA	NA	NA	NA
GTEx.Artery_Aorta	./WEIGHTS//GTEx.Artery_Aorta/GTEx.Artery_Aorta.ENSG00000227001.2.NBPF2P.wgt.RDat	NBPF2P	1	2.18e+07	2.18e+07	0.24045	rs9426785	3.36	rs12082914	1.97e-01	6.41	-0.981	368	3	lasso	1.72e-01	9.53e-10	-1.30e+00	1.93e-01	NA	NA	NA	NA	NA
GTEx.Artery_Aorta	./WEIGHTS//GTEx.Artery_Aorta/GTEx.Artery_Aorta.ENSG00000227533.1.SLC2A1-AS1.wgt.RDat	SLC2A1-AS1	1	4.34e+07	4.34e+07	0.46026	rs11210776	3.76	rs4306169	1.33e-01	6.26	2.467	425	5	lasso	2.33e-01	4.58e-13	2.18e+00	2.96e-02	NA	NA	NA	NA	NA
GTEx.Artery_Aorta	./WEIGHTS//GTEx.Artery_Aorta/GTEx.Artery_Aorta.ENSG00000227671.3.MIR3916.wgt.RDat	MIR3916	1	2.47e+08	2.47e+08	0.21904	rs2000127	3.03	rs12145632	4.65e-02	-4.76	-1.693	457	13	enet	8.82e-02	1.41e-05	8.53e-01	3.94e-01	NA	NA	NA	NA	NA
GTEx.Artery_Aorta	./WEIGHTS//GTEx.Artery_Aorta/GTEx.Artery_Aorta.ENSG00000227775.3.RP1-283E3.4.wgt.RDat	RP1-283E3.4	1	1.66e+06	1.66e+06	0.60064	rs3855955	-2.96	rs4648786	1.21e-01	5.00	-1.231	275	9	lasso	2.71e-01	3.21e-15	6.32e-02	9.50e-01	NA	NA	NA	NA	NA
GTEx.Artery_Aorta	./WEIGHTS//GTEx.Artery_Aorta/GTEx.Artery_Aorta.ENSG00000228452.1.RP5-994D16.9.wgt.RDat	RP5-994D16.9	1	4.32e+07	4.32e+07	0.11843	rs11210776	3.76	rs1570431	4.23e-02	-4.15	-0.855	407	12	lasso	2.47e-02	1.58e-02	1.18e+00	2.37e-01	NA	NA	NA	NA	NA
GTEx.Artery_Aorta	./WEIGHTS//GTEx.Artery_Aorta/GTEx.Artery_Aorta.ENSG00000229367.1.HMGN2P19.wgt.RDat	HMGN2P19	1	2.30e+08	2.30e+08	0.15167	rs342826	-3.23	rs1020353	1.70e-01	6.25	0.635	415	7	lasso	1.50e-01	1.27e-08	7.26e-01	4.68e-01	NA	NA	NA	NA	NA
GTEx.Artery_Aorta	./WEIGHTS//GTEx.Artery_Aorta/GTEx.Artery_Aorta.ENSG00000229447.2.RP11-490K7.4.wgt.RDat	RP11-490K7.4	1	3.17e+07	3.17e+07	0.22069	rs11578034	-2.67	rs7515988	2.08e-03	3.83	2.385	403	49	enet	6.33e-02	2.20e-04	1.27e+00	2.04e-01	NA	NA	NA	NA	NA
GTEx.Artery_Aorta	./WEIGHTS//GTEx.Artery_Aorta/GTEx.Artery_Aorta.ENSG00000230424.1.RP1-43E13.2.wgt.RDat	RP1-43E13.2	1	1.95e+07	1.96e+07	0.10129	rs1266444	3.71	rs2281748	7.39e-02	-4.92	-0.862	516	10	enet	5.97e-02	3.26e-04	3.92e-01	6.95e-01	NA	NA	NA	NA	NA
GTEx.Artery_Aorta	./WEIGHTS//GTEx.Artery_Aorta/GTEx.Artery_Aorta.ENSG00000230955.1.RP11-109P14.10.wgt.RDat	RP11-109P14.10	1	3.83e+07	3.83e+07	0.25579	rs898979	3.70	rs3748682	1.73e-01	-6.14	0.554	451	3	lasso	1.60e-01	3.90e-09	-3.18e-01	7.51e-01	NA	NA	NA	NA	NA
GTEx.Artery_Aorta	./WEIGHTS//GTEx.Artery_Aorta/GTEx.Artery_Aorta.ENSG00000231365.1.RP11-418J17.1.wgt.RDat	RP11-418J17.1	1	1.20e+08	1.20e+08	0.28744	rs666930	5.46	rs4508058	2.88e-01	-7.59	-0.591	474	3	lasso	2.55e-01	2.72e-14	6.53e-01	5.14e-01	NA	NA	NA	NA	NA
GTEx.Artery_Aorta	./WEIGHTS//GTEx.Artery_Aorta/GTEx.Artery_Aorta.ENSG00000231768.1.RP5-855F14.1.wgt.RDat	RP5-855F14.1	1	2.35e+08	2.35e+08	0.25815	rs6586393	-3.63	rs271760	1.96e-01	-6.55	-0.850	609	14	enet	2.44e-01	1.21e-13	9.41e-01	3.46e-01	NA	NA	NA	NA	NA
GTEx.Artery_Aorta	./WEIGHTS//GTEx.Artery_Aorta/GTEx.Artery_Aorta.ENSG00000232450.1.RP4-730K3.3.wgt.RDat	RP4-730K3.3	1	1.14e+08	1.14e+08	0.14029	rs3761936	-6.59	rs596213	-3.92e-03	3.38	-0.171	476	7	lasso	-4.39e-03	7.01e-01	-2.46e+00	1.40e-02	NA	NA	NA	NA	NA
GTEx.Artery_Aorta	./WEIGHTS//GTEx.Artery_Aorta/GTEx.Artery_Aorta.ENSG00000233337.1.UBE2FP3.wgt.RDat	UBE2FP3	1	1.12e+08	1.12e+08	0.17977	rs7556364	-2.69	rs558989	5.74e-02	4.62	1.987	594	8	lasso	4.47e-02	1.70e-03	1.52e+00	1.29e-01	NA	NA	NA	NA	NA
GTEx.Artery_Aorta	./WEIGHTS//GTEx.Artery_Aorta/GTEx.Artery_Aorta.ENSG00000233621.1.RP11-422J8.1.wgt.RDat	RP11-422J8.1	1	3.79e+07	3.79e+07	0.37399	rs11263972	-3.12	rs6681785	3.18e-01	-7.97	-0.289	440	6	lasso	3.20e-01	3.56e-18	-1.06e-02	9.92e-01	NA	NA	NA	NA	NA
GTEx.Artery_Aorta	./WEIGHTS//GTEx.Artery_Aorta/GTEx.Artery_Aorta.ENSG00000234166.1.ARHGEF19-AS1.wgt.RDat	ARHGEF19-AS1	1	1.65e+07	1.65e+07	0.43548	rs6663056	3.65	rs221045	3.64e-01	8.54	2.258	320	5	lasso	3.82e-01	3.01e-22	2.50e+00	1.23e-02	NA	NA	NA	NA	NA
GTEx.Artery_Aorta	./WEIGHTS//GTEx.Artery_Aorta/GTEx.Artery_Aorta.ENSG00000235098.4.ANKRD65.wgt.RDat	ANKRD65	1	1.35e+06	1.36e+06	0.14454	rs13303010	-3.12	rs1240707	3.37e-02	-4.41	0.952	274	25	enet	6.58e-02	1.68e-04	-1.85e+00	6.47e-02	NA	NA	NA	NA	NA
GTEx.Artery_Aorta	./WEIGHTS//GTEx.Artery_Aorta/GTEx.Artery_Aorta.ENSG00000235241.1.RP11-108M9.5.wgt.RDat	RP11-108M9.5	1	1.72e+07	1.72e+07	0.25692	rs6696295	4.35	rs149565	1.74e-01	6.04	1.861	326	11	lasso	2.11e-01	7.64e-12	1.83e+00	6.76e-02	NA	NA	NA	NA	NA
GTEx.Artery_Aorta	./WEIGHTS//GTEx.Artery_Aorta/GTEx.Artery_Aorta.ENSG00000235477.2.RP11-122G18.5.wgt.RDat	RP11-122G18.5	1	1.61e+08	1.61e+08	0.23833	rs3892376	2.60	rs16832823	2.08e-01	-6.52	-0.741	393	15	enet	1.82e-01	2.84e-10	7.73e-01	4.40e-01	NA	NA	NA	NA	NA
GTEx.Artery_Aorta	./WEIGHTS//GTEx.Artery_Aorta/GTEx.Artery_Aorta.ENSG00000235750.5.KIAA0040.wgt.RDat	KIAA0040	1	1.75e+08	1.75e+08	0.32119	rs1011808	1.91	rs2012862	2.16e-01	6.69	-0.602	495	4	lasso	2.09e-01	9.41e-12	-3.45e-01	7.30e-01	NA	NA	NA	NA	NA
GTEx.Artery_Aorta	./WEIGHTS//GTEx.Artery_Aorta/GTEx.Artery_Aorta.ENSG00000236624.4.CCDC163P.wgt.RDat	CCDC163P	1	4.60e+07	4.60e+07	0.73406	rs4660905	5.04	rs4660862	7.36e-01	12.00	-1.138	276	6	lasso	7.43e-01	2.08e-59	-9.94e-01	3.20e-01	NA	NA	NA	NA	NA
GTEx.Artery_Aorta	./WEIGHTS//GTEx.Artery_Aorta/GTEx.Artery_Aorta.ENSG00000236782.1.RP11-96L14.7.wgt.RDat	RP11-96L14.7	1	2.65e+07	2.65e+07	0.22299	rs12138368	2.93	rs12145714	8.64e-02	5.34	1.405	426	5	lasso	9.29e-02	8.35e-06	1.20e+00	2.28e-01	NA	NA	NA	NA	NA
GTEx.Artery_Aorta	./WEIGHTS//GTEx.Artery_Aorta/GTEx.Artery_Aorta.ENSG00000237276.4.ANO7P1.wgt.RDat	ANO7P1	1	1.65e+07	1.66e+07	0.30390	rs6663056	3.65	rs221045	1.82e-01	7.05	2.258	316	5	lasso	2.74e-01	2.26e-15	2.66e+00	7.83e-03	NA	NA	NA	NA	NA
GTEx.Artery_Aorta	./WEIGHTS//GTEx.Artery_Aorta/GTEx.Artery_Aorta.ENSG00000237781.2.RP11-54A4.2.wgt.RDat	RP11-54A4.2	1	1.51e+08	1.51e+08	0.12076	rs3738483	2.90	rs6693567	1.33e-01	-5.34	1.376	280	2	lasso	1.14e-01	7.68e-07	-1.37e+00	1.70e-01	NA	NA	NA	NA	NA
GTEx.Artery_Aorta	./WEIGHTS//GTEx.Artery_Aorta/GTEx.Artery_Aorta.ENSG00000237973.1.hsa-mir-6723.wgt.RDat	hsa-mir-6723	1	5.66e+05	5.68e+05	0.25230	NA	NA	NA	NA	NA	NA	0	0	enet	2.78e-02	1.11e-02	NA	NA	NA	NA	NA	NA	NA
GTEx.Artery_Aorta	./WEIGHTS//GTEx.Artery_Aorta/GTEx.Artery_Aorta.ENSG00000238142.1.RP11-108M9.4.wgt.RDat	RP11-108M9.4	1	1.72e+07	1.72e+07	0.25125	rs6696295	4.35	rs149565	1.69e-01	6.01	1.861	326	4	lasso	1.69e-01	1.33e-09	2.00e+00	4.51e-02	NA	NA	NA	NA	NA
GTEx.Artery_Aorta	./WEIGHTS//GTEx.Artery_Aorta/GTEx.Artery_Aorta.ENSG00000241720.2.RP4-735C1.4.wgt.RDat	RP4-735C1.4	1	1.10e+08	1.10e+08	0.55310	rs568686	4.91	rs11807	2.35e-01	7.51	3.272	452	7	lasso	4.04e-01	7.91e-24	2.28e+00	2.26e-02	NA	NA	NA	NA	NA
GTEx.Artery_Aorta	./WEIGHTS//GTEx.Artery_Aorta/GTEx.Artery_Aorta.ENSG00000242193.5.RP11-568K15.1.wgt.RDat	RP11-568K15.1	1	1.78e+08	1.78e+08	0.28168	rs575908	4.68	rs7529302	2.43e-02	-4.96	1.710	419	10	lasso	1.42e-01	3.17e-08	-1.07e+00	2.84e-01	NA	NA	NA	NA	NA
GTEx.Artery_Aorta	./WEIGHTS//GTEx.Artery_Aorta/GTEx.Artery_Aorta.ENSG00000242349.1.NPPA-AS1.wgt.RDat	NPPA-AS1	1	1.19e+07	1.19e+07	0.10754	rs1208984	-3.31	rs5067	9.15e-02	-4.80	1.987	451	7	enet	7.38e-02	6.92e-05	-1.97e+00	4.86e-02	NA	NA	NA	NA	NA
GTEx.Artery_Aorta	./WEIGHTS//GTEx.Artery_Aorta/GTEx.Artery_Aorta.ENSG00000244682.3.FCGR2C.wgt.RDat	FCGR2C	1	1.62e+08	1.62e+08	0.15749	rs885092	-3.54	rs11584174	-5.10e-03	3.59	0.540	448	10	enet	-6.73e-04	3.52e-01	1.09e+00	2.76e-01	NA	NA	NA	NA	NA
GTEx.Artery_Aorta	./WEIGHTS//GTEx.Artery_Aorta/GTEx.Artery_Aorta.ENSG00000254685.2.FPGT.wgt.RDat	FPGT	1	7.47e+07	7.47e+07	0.18479	rs696691	2.98	rs792310	1.98e-01	-6.47	0.526	367	4	lasso	1.73e-01	8.46e-10	-5.76e-01	5.65e-01	NA	NA	NA	NA	NA
GTEx.Artery_Aorta	./WEIGHTS//GTEx.Artery_Aorta/GTEx.Artery_Aorta.ENSG00000259357.1.RP11-316M1.12.wgt.RDat	RP11-316M1.12	1	1.51e+08	1.51e+08	0.43570	rs4246525	3.52	rs10888397	4.83e-01	-9.79	1.464	294	8	lasso	4.90e-01	2.24e-30	-1.70e+00	8.82e-02	NA	NA	NA	NA	NA
GTEx.Artery_Aorta	./WEIGHTS//GTEx.Artery_Aorta/GTEx.Artery_Aorta.ENSG00000259865.1.RP11-488L18.10.wgt.RDat	RP11-488L18.10	1	2.47e+08	2.47e+08	0.24440	rs2000127	3.03	rs4351686	2.41e-01	7.05	-1.354	451	3	lasso	2.49e-01	5.70e-14	-9.04e-01	3.66e-01	NA	NA	NA	NA	NA
GTEx.Artery_Aorta	./WEIGHTS//GTEx.Artery_Aorta/GTEx.Artery_Aorta.ENSG00000260246.1.AC000032.2.wgt.RDat	AC000032.2	1	1.10e+08	1.10e+08	0.32525	rs568686	4.91	rs11807	1.58e-01	5.87	3.272	433	22	enet	1.58e-01	4.77e-09	5.15e+00	2.56e-07	0.010	0.516	0.005	0.264	0.205
GTEx.Artery_Aorta	./WEIGHTS//GTEx.Artery_Aorta/GTEx.Artery_Aorta.ENSG00000260948.1.RP11-552M11.8.wgt.RDat	RP11-552M11.8	1	1.12e+08	1.12e+08	0.17073	rs7556364	-2.69	rs1264897	9.75e-02	-5.05	-1.472	587	3	lasso	6.00e-02	3.18e-04	1.32e+00	1.88e-01	NA	NA	NA	NA	NA
GTEx.Artery_Aorta	./WEIGHTS//GTEx.Artery_Aorta/GTEx.Artery_Aorta.ENSG00000261349.1.RP3-465N24.5.wgt.RDat	RP3-465N24.5	1	2.56e+07	2.56e+07	0.38290	rs4649033	-3.73	rs9689	5.68e-02	5.01	-1.990	344	38	enet	2.30e-01	6.94e-13	-3.29e+00	1.00e-03	NA	NA	NA	NA	NA
GTEx.Artery_Aorta	./WEIGHTS//GTEx.Artery_Aorta/GTEx.Artery_Aorta.ENSG00000261662.1.RP5-1042I8.7.wgt.RDat	RP5-1042I8.7	1	1.20e+08	1.20e+08	0.17447	rs666930	5.46	rs835576	2.33e-03	4.67	-3.527	268	11	lasso	2.57e-02	1.40e-02	-3.73e+00	1.93e-04	NA	NA	NA	NA	NA
GTEx.Artery_Aorta	./WEIGHTS//GTEx.Artery_Aorta/GTEx.Artery_Aorta.ENSG00000261737.1.RP4-612B15.3.wgt.RDat	RP4-612B15.3	1	8.72e+07	8.72e+07	0.08156	rs6657426	3.15	rs1199670	5.69e-02	-4.30	-0.056	382	2	lasso	4.94e-02	1.02e-03	-1.14e-01	9.10e-01	NA	NA	NA	NA	NA
GTEx.Artery_Aorta	./WEIGHTS//GTEx.Artery_Aorta/GTEx.Artery_Aorta.ENSG00000270605.1.RP5-1092A3.4.wgt.RDat	RP5-1092A3.4	1	2.86e+07	2.86e+07	0.27836	rs1467464	1.92	rs576550	2.69e-01	-7.42	0.435	251	2	lasso	2.66e-01	6.01e-15	-5.00e-01	6.17e-01	NA	NA	NA	NA	NA
GTEx.Artery_Aorta	./WEIGHTS//GTEx.Artery_Aorta/GTEx.Artery_Aorta.ENSG00000271721.1.RP11-337C18.9.wgt.RDat	RP11-337C18.9	1	1.47e+08	1.47e+08	0.06517	rs1890038	-2.54	rs7536363	1.65e-02	3.98	1.181	371	6	lasso	2.50e-02	1.53e-02	1.30e+00	1.92e-01	NA	NA	NA	NA	NA
GTEx.Artery_Aorta	./WEIGHTS//GTEx.Artery_Aorta/GTEx.Artery_Aorta.ENSG00000271853.1.RP1-178F15.5.wgt.RDat	RP1-178F15.5	1	1.54e+08	1.54e+08	0.10397	rs2771118	1.79	rs11497739	8.51e-02	-4.82	-0.041	387	10	enet	6.00e-02	3.16e-04	-2.56e-01	7.98e-01	NA	NA	NA	NA	NA
GTEx.Artery_Aorta	./WEIGHTS//GTEx.Artery_Aorta/GTEx.Artery_Aorta.ENSG00000272004.1.RP11-345P4.10.wgt.RDat	RP11-345P4.10	1	1.59e+06	1.59e+06	0.61659	rs3855955	-2.96	rs4648786	1.53e-01	-5.65	-1.231	288	34	enet	2.75e-01	1.94e-15	-3.01e-01	7.63e-01	NA	NA	NA	NA	NA
GTEx.Artery_Aorta	./WEIGHTS//GTEx.Artery_Aorta/GTEx.Artery_Aorta.ENSG00000272030.1.RP1-178F15.4.wgt.RDat	RP1-178F15.4	1	1.54e+08	1.54e+08	0.15661	rs2771118	1.79	rs28380060	1.69e-01	6.12	-0.444	384	9	lasso	1.94e-01	5.95e-11	-3.17e-01	7.51e-01	NA	NA	NA	NA	NA
GTEx.Artery_Aorta	./WEIGHTS//GTEx.Artery_Aorta/GTEx.Artery_Aorta.ENSG00000272084.1.RP5-1126H10.2.wgt.RDat	RP5-1126H10.2	1	1.94e+07	1.94e+07	0.15095	rs12123337	3.45	rs4912051	7.85e-02	5.23	-0.858	491	2	lasso	1.09e-01	1.38e-06	-1.24e+00	2.14e-01	NA	NA	NA	NA	NA
GTEx.Artery_Aorta	./WEIGHTS//GTEx.Artery_Aorta/GTEx.Artery_Aorta.ENSG00000272091.1.RP4-758J24.5.wgt.RDat	RP4-758J24.5	1	5.45e+07	5.45e+07	0.72910	rs4926604	-3.45	rs17109968	2.80e-02	4.71	-0.419	468	55	enet	1.56e-01	6.26e-09	-1.53e+00	1.25e-01	NA	NA	NA	NA	NA
GTEx.Artery_Aorta	./WEIGHTS//GTEx.Artery_Aorta/GTEx.Artery_Aorta.ENSG00000272100.1.RP11-155O18.6.wgt.RDat	RP11-155O18.6	1	5.28e+07	5.28e+07	0.21243	rs34521609	-3.01	rs7513934	4.75e-02	4.62	-0.584	246	5	lasso	1.04e-01	2.34e-06	3.25e-01	7.45e-01	NA	NA	NA	NA	NA
GTEx.Artery_Aorta	./WEIGHTS//GTEx.Artery_Aorta/GTEx.Artery_Aorta.ENSG00000272491.1.RP5-1024N4.4.wgt.RDat	RP5-1024N4.4	1	4.87e+07	4.87e+07	0.30586	rs6701767	-2.70	rs1338315	3.13e-01	8.04	-0.705	465	6	lasso	3.33e-01	5.52e-19	-5.73e-01	5.66e-01	NA	NA	NA	NA	NA
GTEx.Artery_Aorta	./WEIGHTS//GTEx.Artery_Aorta/GTEx.Artery_Aorta.ENSG00000272512.1.RP11-54O7.17.wgt.RDat	RP11-54O7.17	1	9.31e+05	9.33e+05	0.27752	rs13303010	-3.12	rs3128117	2.76e-01	-7.40	-0.139	177	3	lasso	3.03e-01	3.85e-17	3.89e-01	6.97e-01	NA	NA	NA	NA	NA
GTEx.Artery_Aorta	./WEIGHTS//GTEx.Artery_Aorta/GTEx.Artery_Aorta.ENSG00000272645.1.RP11-504P24.8.wgt.RDat	RP11-504P24.8	1	2.24e+08	2.24e+08	0.14767	rs6604728	-4.06	rs2404851	9.30e-02	-5.29	-0.906	326	5	lasso	1.11e-01	1.13e-06	9.41e-01	3.47e-01	NA	NA	NA	NA	NA
GTEx.Artery_Aorta	./WEIGHTS//GTEx.Artery_Aorta/GTEx.Artery_Aorta.ENSG00000272668.1.RP11-190A12.8.wgt.RDat	RP11-190A12.8	1	1.60e+08	1.60e+08	0.39554	rs1037145	-3.15	rs4133290	2.50e-01	7.42	-1.050	494	19	enet	2.49e-01	5.93e-14	-4.82e-01	6.30e-01	NA	NA	NA	NA	NA
GTEx.Artery_Aorta	./WEIGHTS//GTEx.Artery_Aorta/GTEx.Artery_Aorta.ENSG00000272750.1.RP11-378J18.8.wgt.RDat	RP11-378J18.8	1	2.23e+08	2.23e+08	0.12363	rs2889921	3.19	rs2291834	1.49e-01	5.49	0.040	315	7	lasso	1.42e-01	3.16e-08	-3.84e-02	9.69e-01	NA	NA	NA	NA	NA
GTEx.Artery_Aorta	./WEIGHTS//GTEx.Artery_Aorta/GTEx.Artery_Aorta.ENSG00000272823.1.RP11-295M18.6.wgt.RDat	RP11-295M18.6	1	2.21e+08	2.21e+08	0.33719	rs11118564	-4.08	rs11118622	2.62e-01	7.36	0.860	386	5	lasso	2.84e-01	5.48e-16	9.39e-01	3.48e-01	NA	NA	NA	NA	NA
GTEx.Artery_Aorta	./WEIGHTS//GTEx.Artery_Aorta/GTEx.Artery_Aorta.ENSG00000272864.1.RP11-17E13.2.wgt.RDat	RP11-17E13.2	1	7.52e+07	7.52e+07	0.47889	rs696691	2.98	rs6673	3.04e-01	-7.90	0.894	373	38	enet	3.52e-01	3.03e-20	-1.77e+00	7.76e-02	NA	NA	NA	NA	NA
GTEx.Artery_Coronary	./WEIGHTS//GTEx.Artery_Coronary/GTEx.Artery_Coronary.ENSG00000001460.13.STPG1.wgt.RDat	STPG1	1	2.47e+07	2.47e+07	0.28505	rs4649033	-3.73	rs520206	1.05e-01	-4.91	-0.657	422	3	lasso	1.89e-01	5.76e-07	4.21e-01	6.74e-01	NA	NA	NA	NA	NA
GTEx.Artery_Coronary	./WEIGHTS//GTEx.Artery_Coronary/GTEx.Artery_Coronary.ENSG00000007341.14.ST7L.wgt.RDat	ST7L	1	1.13e+08	1.13e+08	0.42751	rs11102493	-2.50	rs2999155	3.32e-01	6.92	0.415	375	12	enet	2.03e-01	2.03e-07	3.80e-01	7.04e-01	NA	NA	NA	NA	NA
GTEx.Artery_Coronary	./WEIGHTS//GTEx.Artery_Coronary/GTEx.Artery_Coronary.ENSG00000041988.11.THAP3.wgt.RDat	THAP3	1	6.68e+06	6.69e+06	0.18847	rs2247392	3.34	rs6577583	1.12e-01	4.90	-0.414	423	4	lasso	1.40e-01	1.87e-05	-3.21e-01	7.48e-01	NA	NA	NA	NA	NA
GTEx.Artery_Coronary	./WEIGHTS//GTEx.Artery_Coronary/GTEx.Artery_Coronary.ENSG00000043514.11.TRIT1.wgt.RDat	TRIT1	1	4.03e+07	4.03e+07	0.19935	rs7515857	-4.20	rs12123609	9.12e-02	-4.01	1.096	392	6	lasso	1.00e-01	2.96e-04	-2.10e+00	3.61e-02	NA	NA	NA	NA	NA
GTEx.Artery_Coronary	./WEIGHTS//GTEx.Artery_Coronary/GTEx.Artery_Coronary.ENSG00000049245.8.VAMP3.wgt.RDat	VAMP3	1	7.83e+06	7.84e+06	0.40230	rs225132	4.69	rs10864316	1.70e-01	5.17	-0.702	447	6	lasso	1.94e-01	4.02e-07	-1.27e+00	2.05e-01	NA	NA	NA	NA	NA
GTEx.Artery_Coronary	./WEIGHTS//GTEx.Artery_Coronary/GTEx.Artery_Coronary.ENSG00000054282.11.SDCCAG8.wgt.RDat	SDCCAG8	1	2.43e+08	2.44e+08	0.17930	rs472967	-4.05	rs2484639	-3.45e-03	3.74	-0.440	349	22	enet	9.49e-02	4.27e-04	-2.10e+00	3.55e-02	NA	NA	NA	NA	NA
GTEx.Artery_Coronary	./WEIGHTS//GTEx.Artery_Coronary/GTEx.Artery_Coronary.ENSG00000067208.10.EVI5.wgt.RDat	EVI5	1	9.30e+07	9.33e+07	0.08733	rs2046616	-2.63	rs2811600	9.79e-02	4.06	1.329	344	2	lasso	6.57e-02	3.05e-03	1.33e+00	1.84e-01	NA	NA	NA	NA	NA
GTEx.Artery_Coronary	./WEIGHTS//GTEx.Artery_Coronary/GTEx.Artery_Coronary.ENSG00000069712.9.KIAA1107.wgt.RDat	KIAA1107	1	9.26e+07	9.27e+07	0.23041	rs284157	-3.46	rs17131522	5.98e-02	3.95	-0.222	393	20	enet	1.24e-01	5.65e-05	8.29e-02	9.34e-01	NA	NA	NA	NA	NA
GTEx.Artery_Coronary	./WEIGHTS//GTEx.Artery_Coronary/GTEx.Artery_Coronary.ENSG00000077549.13.CAPZB.wgt.RDat	CAPZB	1	1.97e+07	1.98e+07	0.24639	rs1473688	4.00	rs2268805	2.45e-02	-3.27	-1.761	564	22	enet	3.05e-02	3.32e-02	1.18e+00	2.36e-01	NA	NA	NA	NA	NA
GTEx.Artery_Coronary	./WEIGHTS//GTEx.Artery_Coronary/GTEx.Artery_Coronary.ENSG00000078808.12.SDF4.wgt.RDat	SDF4	1	1.15e+06	1.17e+06	0.20117	rs13303010	-3.12	rs3753349	3.07e-02	-4.62	1.757	220	12	enet	1.67e-01	2.81e-06	-1.58e+00	1.15e-01	NA	NA	NA	NA	NA
GTEx.Artery_Coronary	./WEIGHTS//GTEx.Artery_Coronary/GTEx.Artery_Coronary.ENSG00000084072.12.PPIE.wgt.RDat	PPIE	1	4.02e+07	4.02e+07	0.52133	rs7515857	-4.20	rs12074147	4.25e-01	7.22	-1.249	403	36	enet	4.20e-01	1.75e-15	-3.70e-01	7.12e-01	NA	NA	NA	NA	NA
GTEx.Artery_Coronary	./WEIGHTS//GTEx.Artery_Coronary/GTEx.Artery_Coronary.ENSG00000086015.16.MAST2.wgt.RDat	MAST2	1	4.63e+07	4.65e+07	0.09269	rs1707302	5.54	rs4626927	8.99e-02	4.33	-1.722	391	4	lasso	7.81e-02	1.33e-03	-9.81e-01	3.27e-01	NA	NA	NA	NA	NA
GTEx.Artery_Coronary	./WEIGHTS//GTEx.Artery_Coronary/GTEx.Artery_Coronary.ENSG00000116151.9.MORN1.wgt.RDat	MORN1	1	2.25e+06	2.32e+06	0.22741	rs12045693	2.87	rs7545940	2.17e-01	-5.25	-0.234	348	5	lasso	1.93e-01	4.29e-07	-3.28e-01	7.43e-01	NA	NA	NA	NA	NA
GTEx.Artery_Coronary	./WEIGHTS//GTEx.Artery_Coronary/GTEx.Artery_Coronary.ENSG00000116157.5.GPX7.wgt.RDat	GPX7	1	5.31e+07	5.31e+07	0.38786	rs34521609	-3.01	rs835342	3.15e-01	6.58	1.930	295	3	lasso	2.91e-01	2.13e-10	1.87e+00	6.14e-02	NA	NA	NA	NA	NA
GTEx.Artery_Coronary	./WEIGHTS//GTEx.Artery_Coronary/GTEx.Artery_Coronary.ENSG00000116198.8.CEP104.wgt.RDat	CEP104	1	3.73e+06	3.77e+06	0.27876	rs35383955	-2.72	rs6695834	1.23e-01	4.34	0.565	458	4	lasso	6.53e-02	3.14e-03	4.86e-01	6.27e-01	NA	NA	NA	NA	NA
GTEx.Artery_Coronary	./WEIGHTS//GTEx.Artery_Coronary/GTEx.Artery_Coronary.ENSG00000116199.7.FAM20B.wgt.RDat	FAM20B	1	1.79e+08	1.79e+08	0.20473	rs749960	-2.58	rs4652343	5.78e-02	4.02	0.547	484	8	lasso	4.56e-02	1.18e-02	9.03e-01	3.67e-01	NA	NA	NA	NA	NA
GTEx.Artery_Coronary	./WEIGHTS//GTEx.Artery_Coronary/GTEx.Artery_Coronary.ENSG00000116260.12.QSOX1.wgt.RDat	QSOX1	1	1.80e+08	1.80e+08	0.35863	rs2794961	3.24	rs6425611	2.44e-01	5.56	1.345	476	4	lasso	2.24e-01	4.21e-08	1.17e+00	2.41e-01	NA	NA	NA	NA	NA
GTEx.Artery_Coronary	./WEIGHTS//GTEx.Artery_Coronary/GTEx.Artery_Coronary.ENSG00000116539.6.ASH1L.wgt.RDat	ASH1L	1	1.55e+08	1.56e+08	0.14840	rs4971059	-6.58	rs12041534	-7.11e-03	-3.24	-4.872	307	25	enet	-4.83e-03	5.08e-01	4.22e+00	2.44e-05	0.000	0.000	0.810	0.071	0.118
GTEx.Artery_Coronary	./WEIGHTS//GTEx.Artery_Coronary/GTEx.Artery_Coronary.ENSG00000116791.9.CRYZ.wgt.RDat	CRYZ	1	7.52e+07	7.52e+07	0.63709	rs696691	2.98	rs7522428	1.86e-01	5.10	-0.501	386	13	lasso	1.87e-01	6.86e-07	-4.90e-01	6.24e-01	NA	NA	NA	NA	NA
GTEx.Artery_Coronary	./WEIGHTS//GTEx.Artery_Coronary/GTEx.Artery_Coronary.ENSG00000116830.7.TTF2.wgt.RDat	TTF2	1	1.18e+08	1.18e+08	0.28750	rs10923351	-5.07	rs3754109	1.70e-01	5.18	0.054	438	12	enet	2.14e-01	9.10e-08	-7.09e-02	9.44e-01	NA	NA	NA	NA	NA
GTEx.Artery_Coronary	./WEIGHTS//GTEx.Artery_Coronary/GTEx.Artery_Coronary.ENSG00000116857.12.TMEM9.wgt.RDat	TMEM9	1	2.01e+08	2.01e+08	0.26609	rs12134525	-4.86	rs7542768	2.67e-01	5.67	1.026	661	4	lasso	2.37e-01	1.61e-08	1.59e+00	1.12e-01	NA	NA	NA	NA	NA
GTEx.Artery_Coronary	./WEIGHTS//GTEx.Artery_Coronary/GTEx.Artery_Coronary.ENSG00000116874.7.WARS2.wgt.RDat	WARS2	1	1.20e+08	1.20e+08	0.22567	rs11590559	-4.05	rs2645303	2.34e-01	-5.42	-1.628	448	2	lasso	2.16e-01	7.52e-08	1.46e+00	1.43e-01	NA	NA	NA	NA	NA
GTEx.Artery_Coronary	./WEIGHTS//GTEx.Artery_Coronary/GTEx.Artery_Coronary.ENSG00000116906.7.GNPAT.wgt.RDat	GNPAT	1	2.31e+08	2.31e+08	0.16117	rs4658925	3.68	rs3767761	5.63e-02	4.65	-2.074	487	9	enet	9.35e-02	4.69e-04	-2.35e+00	1.87e-02	NA	NA	NA	NA	NA
GTEx.Artery_Coronary	./WEIGHTS//GTEx.Artery_Coronary/GTEx.Artery_Coronary.ENSG00000117174.6.ZNHIT6.wgt.RDat	ZNHIT6	1	8.61e+07	8.62e+07	0.14346	rs6682503	-2.65	rs3753786	6.38e-02	-4.06	0.359	543	5	lasso	6.09e-02	4.22e-03	-1.77e-01	8.59e-01	NA	NA	NA	NA	NA
GTEx.Artery_Coronary	./WEIGHTS//GTEx.Artery_Coronary/GTEx.Artery_Coronary.ENSG00000117226.7.GBP3.wgt.RDat	GBP3	1	8.95e+07	8.95e+07	0.50835	rs7534720	3.77	rs17433780	4.56e-01	-7.37	0.606	342	3	lasso	4.47e-01	1.10e-16	-4.37e-01	6.62e-01	NA	NA	NA	NA	NA
GTEx.Artery_Coronary	./WEIGHTS//GTEx.Artery_Coronary/GTEx.Artery_Coronary.ENSG00000117280.8.RAB7L1.wgt.RDat	RAB7L1	1	2.06e+08	2.06e+08	0.46667	rs6593954	3.14	rs3761919	9.91e-02	-4.78	-0.734	391	55	enet	1.90e-01	5.47e-07	2.61e-01	7.94e-01	NA	NA	NA	NA	NA
GTEx.Artery_Coronary	./WEIGHTS//GTEx.Artery_Coronary/GTEx.Artery_Coronary.ENSG00000117593.8.DARS2.wgt.RDat	DARS2	1	1.74e+08	1.74e+08	0.13434	rs912767	-2.60	rs1475306	6.11e-02	-4.18	-2.023	285	20	enet	1.07e-01	1.90e-04	1.98e+00	4.76e-02	NA	NA	NA	NA	NA
GTEx.Artery_Coronary	./WEIGHTS//GTEx.Artery_Coronary/GTEx.Artery_Coronary.ENSG00000117748.5.RPA2.wgt.RDat	RPA2	1	2.82e+07	2.82e+07	0.21632	rs4075401	-2.09	rs556596	-8.64e-03	-3.62	-0.517	252	9	enet	3.31e-02	2.77e-02	5.95e-01	5.52e-01	NA	NA	NA	NA	NA
GTEx.Artery_Coronary	./WEIGHTS//GTEx.Artery_Coronary/GTEx.Artery_Coronary.ENSG00000118729.10.CASQ2.wgt.RDat	CASQ2	1	1.16e+08	1.16e+08	0.25176	rs11578967	-3.23	rs6659025	3.71e-02	4.92	-3.216	550	7	lasso	1.23e-01	6.36e-05	-2.17e+00	3.04e-02	NA	NA	NA	NA	NA
GTEx.Artery_Coronary	./WEIGHTS//GTEx.Artery_Coronary/GTEx.Artery_Coronary.ENSG00000126088.8.UROD.wgt.RDat	UROD	1	4.55e+07	4.55e+07	0.22295	rs4484960	4.76	rs6678726	1.93e-02	-3.90	3.317	310	4	lasso	2.67e-02	4.32e-02	-2.98e+00	2.90e-03	NA	NA	NA	NA	NA
GTEx.Artery_Coronary	./WEIGHTS//GTEx.Artery_Coronary/GTEx.Artery_Coronary.ENSG00000127463.9.EMC1.wgt.RDat	EMC1	1	1.95e+07	1.96e+07	0.34375	rs1266444	3.71	rs710870	2.24e-01	-5.90	-0.299	516	5	lasso	1.94e-01	3.91e-07	-1.12e-02	9.91e-01	NA	NA	NA	NA	NA
GTEx.Artery_Coronary	./WEIGHTS//GTEx.Artery_Coronary/GTEx.Artery_Coronary.ENSG00000130770.13.ATPIF1.wgt.RDat	ATPIF1	1	2.86e+07	2.86e+07	0.27729	rs1467464	1.92	rs11247757	-6.18e-03	-3.59	-0.038	253	6	lasso	5.66e-03	2.00e-01	2.25e-01	8.22e-01	NA	NA	NA	NA	NA
GTEx.Artery_Coronary	./WEIGHTS//GTEx.Artery_Coronary/GTEx.Artery_Coronary.ENSG00000131238.12.PPT1.wgt.RDat	PPT1	1	4.05e+07	4.06e+07	0.14191	rs7515857	-4.20	rs3131651	1.33e-01	4.25	-0.294	410	4	lasso	5.35e-02	6.96e-03	-2.25e-01	8.22e-01	NA	NA	NA	NA	NA
GTEx.Artery_Coronary	./WEIGHTS//GTEx.Artery_Coronary/GTEx.Artery_Coronary.ENSG00000131779.6.PEX11B.wgt.RDat	PEX11B	1	1.46e+08	1.46e+08	0.07810	rs36107432	6.34	rs2318298	9.15e-02	-3.88	-5.101	110	3	lasso	5.83e-02	5.04e-03	4.93e+00	8.29e-07	0.000	0.000	0.534	0.066	0.400
GTEx.Artery_Coronary	./WEIGHTS//GTEx.Artery_Coronary/GTEx.Artery_Coronary.ENSG00000132881.7.RSG1.wgt.RDat	RSG1	1	1.66e+07	1.66e+07	0.11283	rs6663056	3.65	rs1008529	1.59e-01	4.57	-1.627	304	1	lasso	8.62e-02	7.69e-04	-1.63e+00	1.04e-01	NA	NA	NA	NA	NA
GTEx.Artery_Coronary	./WEIGHTS//GTEx.Artery_Coronary/GTEx.Artery_Coronary.ENSG00000132906.13.CASP9.wgt.RDat	CASP9	1	1.58e+07	1.59e+07	0.15195	rs12562216	-3.71	rs1006147	1.15e-01	-4.54	-0.908	515	11	lasso	3.93e-02	1.81e-02	6.73e-01	5.01e-01	NA	NA	NA	NA	NA
GTEx.Artery_Coronary	./WEIGHTS//GTEx.Artery_Coronary/GTEx.Artery_Coronary.ENSG00000134202.6.GSTM3.wgt.RDat	GSTM3	1	1.10e+08	1.10e+08	0.64628	rs568686	4.91	rs4970777	2.94e-01	-6.15	-0.221	434	12	lasso	3.55e-01	8.44e-13	1.59e+00	1.12e-01	NA	NA	NA	NA	NA
GTEx.Artery_Coronary	./WEIGHTS//GTEx.Artery_Coronary/GTEx.Artery_Coronary.ENSG00000135750.10.KCNK1.wgt.RDat	KCNK1	1	2.34e+08	2.34e+08	0.51265	rs6424183	-3.27	rs6702789	-5.63e-03	3.33	0.889	638	39	enet	5.47e-02	6.39e-03	-6.40e-01	5.22e-01	NA	NA	NA	NA	NA
GTEx.Artery_Coronary	./WEIGHTS//GTEx.Artery_Coronary/GTEx.Artery_Coronary.ENSG00000135778.7.NTPCR.wgt.RDat	NTPCR	1	2.33e+08	2.33e+08	0.53714	rs6424183	-3.27	rs12744791	1.98e-01	-5.08	0.301	593	19	lasso	1.83e-01	8.93e-07	9.50e-01	3.42e-01	NA	NA	NA	NA	NA
GTEx.Artery_Coronary	./WEIGHTS//GTEx.Artery_Coronary/GTEx.Artery_Coronary.ENSG00000135842.12.FAM129A.wgt.RDat	FAM129A	1	1.85e+08	1.85e+08	0.16813	rs16823421	-2.45	rs234650	3.32e-02	-3.74	0.245	489	26	enet	7.71e-02	1.42e-03	4.04e-02	9.68e-01	NA	NA	NA	NA	NA
GTEx.Artery_Coronary	./WEIGHTS//GTEx.Artery_Coronary/GTEx.Artery_Coronary.ENSG00000136643.7.RPS6KC1.wgt.RDat	RPS6KC1	1	2.13e+08	2.13e+08	0.26743	rs1105899	3.20	rs1391550	1.13e-01	-4.97	-2.104	541	3	lasso	7.72e-02	1.41e-03	1.95e+00	5.17e-02	NA	NA	NA	NA	NA
GTEx.Artery_Coronary	./WEIGHTS//GTEx.Artery_Coronary/GTEx.Artery_Coronary.ENSG00000137944.12.CCBL2.wgt.RDat	CCBL2	1	8.94e+07	8.94e+07	0.29235	rs7534720	3.77	rs4655890	1.86e-01	-5.18	3.636	356	5	enet	1.43e-01	1.60e-05	-3.74e+00	1.81e-04	NA	NA	NA	NA	NA
GTEx.Artery_Coronary	./WEIGHTS//GTEx.Artery_Coronary/GTEx.Artery_Coronary.ENSG00000137996.8.RTCA.wgt.RDat	RTCA	1	1.01e+08	1.01e+08	0.23459	rs10875290	-4.64	rs3131839	1.85e-01	4.96	-0.590	408	5	lasso	1.65e-01	3.18e-06	-1.47e+00	1.42e-01	NA	NA	NA	NA	NA
GTEx.Artery_Coronary	./WEIGHTS//GTEx.Artery_Coronary/GTEx.Artery_Coronary.ENSG00000142632.12.ARHGEF19.wgt.RDat	ARHGEF19	1	1.65e+07	1.65e+07	0.19699	rs6663056	3.65	rs221045	1.37e-01	4.52	2.258	320	6	lasso	1.33e-01	3.12e-05	2.16e+00	3.08e-02	NA	NA	NA	NA	NA
GTEx.Artery_Coronary	./WEIGHTS//GTEx.Artery_Coronary/GTEx.Artery_Coronary.ENSG00000142675.13.CNKSR1.wgt.RDat	CNKSR1	1	2.65e+07	2.65e+07	0.23244	rs12138368	2.93	rs2783626	1.47e-01	4.69	-1.021	425	7	lasso	1.33e-01	3.17e-05	-1.30e+00	1.93e-01	NA	NA	NA	NA	NA
GTEx.Artery_Coronary	./WEIGHTS//GTEx.Artery_Coronary/GTEx.Artery_Coronary.ENSG00000142856.12.ITGB3BP.wgt.RDat	ITGB3BP	1	6.39e+07	6.40e+07	0.73306	rs4915878	-3.53	rs855316	5.55e-01	8.16	1.174	556	17	lasso	5.39e-01	2.65e-21	1.02e+00	3.09e-01	NA	NA	NA	NA	NA
GTEx.Artery_Coronary	./WEIGHTS//GTEx.Artery_Coronary/GTEx.Artery_Coronary.ENSG00000142892.10.PIGK.wgt.RDat	PIGK	1	7.76e+07	7.77e+07	0.22114	rs10782639	3.17	rs2036444	-4.37e-03	-3.46	-0.628	542	8	lasso	-8.55e-03	8.97e-01	1.13e+00	2.60e-01	NA	NA	NA	NA	NA
GTEx.Artery_Coronary	./WEIGHTS//GTEx.Artery_Coronary/GTEx.Artery_Coronary.ENSG00000143156.9.NME7.wgt.RDat	NME7	1	1.69e+08	1.69e+08	0.22027	rs10800456	-4.02	rs1591733	1.96e-01	-5.27	-0.923	701	6	lasso	1.76e-01	1.50e-06	1.07e+00	2.85e-01	NA	NA	NA	NA	NA
GTEx.Artery_Coronary	./WEIGHTS//GTEx.Artery_Coronary/GTEx.Artery_Coronary.ENSG00000143226.9.FCGR2A.wgt.RDat	FCGR2A	1	1.61e+08	1.61e+08	0.32627	rs3892376	2.60	rs4078110	1.74e-02	3.47	-0.176	430	4	lasso	3.98e-02	1.75e-02	-9.97e-01	3.19e-01	NA	NA	NA	NA	NA
GTEx.Artery_Coronary	./WEIGHTS//GTEx.Artery_Coronary/GTEx.Artery_Coronary.ENSG00000143630.5.HCN3.wgt.RDat	HCN3	1	1.55e+08	1.55e+08	0.17358	rs4971059	-6.58	rs12041534	-6.53e-03	-3.34	-4.872	288	6	lasso	-7.70e-03	7.36e-01	4.72e+00	2.37e-06	0.000	0.000	0.861	0.058	0.081
GTEx.Artery_Coronary	./WEIGHTS//GTEx.Artery_Coronary/GTEx.Artery_Coronary.ENSG00000143776.14.CDC42BPA.wgt.RDat	CDC42BPA	1	2.27e+08	2.28e+08	0.18942	rs12024326	-3.01	rs3738725	3.94e-02	-4.06	0.538	595	7	lasso	3.70e-02	2.12e-02	-1.35e+00	1.77e-01	NA	NA	NA	NA	NA
GTEx.Artery_Coronary	./WEIGHTS//GTEx.Artery_Coronary/GTEx.Artery_Coronary.ENSG00000143799.8.PARP1.wgt.RDat	PARP1	1	2.27e+08	2.27e+08	0.27793	rs2306120	-2.63	rs1287949	5.93e-03	2.92	-1.594	398	5	lasso	-3.08e-03	4.24e-01	2.17e-01	8.28e-01	NA	NA	NA	NA	NA
GTEx.Artery_Coronary	./WEIGHTS//GTEx.Artery_Coronary/GTEx.Artery_Coronary.ENSG00000152760.5.TCTEX1D1.wgt.RDat	TCTEX1D1	1	6.72e+07	6.72e+07	0.19208	rs1325267	-3.09	rs657808	3.54e-02	3.82	-2.170	562	3	lasso	7.24e-02	1.95e-03	-1.81e+00	6.98e-02	NA	NA	NA	NA	NA
GTEx.Artery_Coronary	./WEIGHTS//GTEx.Artery_Coronary/GTEx.Artery_Coronary.ENSG00000154511.7.FAM69A.wgt.RDat	FAM69A	1	9.33e+07	9.34e+07	0.24844	rs11164921	-2.92	rs12757307	2.49e-01	-5.51	0.712	294	2	lasso	2.57e-01	3.40e-09	-9.22e-01	3.57e-01	NA	NA	NA	NA	NA
GTEx.Artery_Coronary	./WEIGHTS//GTEx.Artery_Coronary/GTEx.Artery_Coronary.ENSG00000156171.10.DRAM2.wgt.RDat	DRAM2	1	1.12e+08	1.12e+08	0.43573	rs343777	3.82	rs3818797	2.39e-01	6.11	0.639	571	26	enet	2.71e-01	1.10e-09	-1.34e-01	8.94e-01	NA	NA	NA	NA	NA
GTEx.Artery_Coronary	./WEIGHTS//GTEx.Artery_Coronary/GTEx.Artery_Coronary.ENSG00000158109.10.TPRG1L.wgt.RDat	TPRG1L	1	3.54e+06	3.55e+06	0.45621	rs35383955	-2.72	rs4364818	1.04e-01	-4.50	-1.118	433	36	enet	2.09e-01	1.36e-07	-1.09e-01	9.13e-01	NA	NA	NA	NA	NA
GTEx.Artery_Coronary	./WEIGHTS//GTEx.Artery_Coronary/GTEx.Artery_Coronary.ENSG00000159377.6.PSMB4.wgt.RDat	PSMB4	1	1.51e+08	1.51e+08	0.16873	rs4246525	3.52	rs4291502	9.35e-02	-4.22	0.127	317	9	enet	6.97e-02	2.34e-03	9.44e-01	3.45e-01	NA	NA	NA	NA	NA
GTEx.Artery_Coronary	./WEIGHTS//GTEx.Artery_Coronary/GTEx.Artery_Coronary.ENSG00000159445.8.THEM4.wgt.RDat	THEM4	1	1.52e+08	1.52e+08	0.33101	rs998454	-3.51	rs13320	2.00e-01	-5.29	-2.856	339	4	lasso	1.85e-01	7.80e-07	2.53e+00	1.13e-02	NA	NA	NA	NA	NA
GTEx.Artery_Coronary	./WEIGHTS//GTEx.Artery_Coronary/GTEx.Artery_Coronary.ENSG00000162572.15.SCNN1D.wgt.RDat	SCNN1D	1	1.22e+06	1.23e+06	0.28255	rs13303010	-3.12	rs11260570	-5.38e-03	3.61	1.647	238	28	enet	-6.21e-03	5.95e-01	1.40e+00	1.61e-01	NA	NA	NA	NA	NA
GTEx.Artery_Coronary	./WEIGHTS//GTEx.Artery_Coronary/GTEx.Artery_Coronary.ENSG00000162704.11.ARPC5.wgt.RDat	ARPC5	1	1.84e+08	1.84e+08	0.21518	rs11549003	-4.10	rs789192	1.12e-01	4.27	2.870	520	3	lasso	8.06e-02	1.12e-03	3.15e+00	1.65e-03	NA	NA	NA	NA	NA
GTEx.Artery_Coronary	./WEIGHTS//GTEx.Artery_Coronary/GTEx.Artery_Coronary.ENSG00000162819.7.BROX.wgt.RDat	BROX	1	2.23e+08	2.23e+08	0.21022	rs35822937	2.52	rs34290674	-8.33e-03	3.46	0.125	317	35	enet	-5.13e-03	5.24e-01	-3.50e-02	9.72e-01	NA	NA	NA	NA	NA
GTEx.Artery_Coronary	./WEIGHTS//GTEx.Artery_Coronary/GTEx.Artery_Coronary.ENSG00000162836.7.ACP6.wgt.RDat	ACP6	1	1.47e+08	1.47e+08	0.27352	rs1890038	-2.54	rs6674938	2.43e-01	-5.41	-1.082	424	6	lasso	2.17e-01	7.33e-08	1.36e+00	1.75e-01	NA	NA	NA	NA	NA
GTEx.Artery_Coronary	./WEIGHTS//GTEx.Artery_Coronary/GTEx.Artery_Coronary.ENSG00000163041.5.H3F3A.wgt.RDat	H3F3A	1	2.26e+08	2.26e+08	0.15417	rs2306120	-2.63	rs3768543	2.19e-01	5.58	-0.802	381	8	enet	1.80e-01	1.16e-06	-7.19e-01	4.72e-01	NA	NA	NA	NA	NA
GTEx.Artery_Coronary	./WEIGHTS//GTEx.Artery_Coronary/GTEx.Artery_Coronary.ENSG00000163239.8.TDRD10.wgt.RDat	TDRD10	1	1.54e+08	1.55e+08	0.22251	rs6427641	3.40	rs7551873	1.17e-01	-3.94	-1.956	410	5	lasso	5.62e-02	5.77e-03	2.06e+00	3.91e-02	NA	NA	NA	NA	NA
GTEx.Artery_Coronary	./WEIGHTS//GTEx.Artery_Coronary/GTEx.Artery_Coronary.ENSG00000168765.11.GSTM4.wgt.RDat	GSTM4	1	1.10e+08	1.10e+08	0.21734	rs568686	4.91	rs12745189	4.61e-02	-4.18	0.285	440	4	lasso	9.10e-02	5.57e-04	2.90e-01	7.72e-01	NA	NA	NA	NA	NA
GTEx.Artery_Coronary	./WEIGHTS//GTEx.Artery_Coronary/GTEx.Artery_Coronary.ENSG00000171793.9.CTPS1.wgt.RDat	CTPS1	1	4.14e+07	4.15e+07	0.24835	rs6600358	4.74	rs4233485	-8.27e-03	-3.33	-2.583	424	23	enet	5.70e-04	3.04e-01	1.68e+00	9.24e-02	NA	NA	NA	NA	NA
GTEx.Artery_Coronary	./WEIGHTS//GTEx.Artery_Coronary/GTEx.Artery_Coronary.ENSG00000171806.7.METTL18.wgt.RDat	METTL18	1	1.70e+08	1.70e+08	0.30656	rs10800456	-4.02	rs629421	2.55e-01	-5.53	-0.118	547	8	lasso	2.02e-01	2.30e-07	-2.99e-01	7.65e-01	NA	NA	NA	NA	NA
GTEx.Artery_Coronary	./WEIGHTS//GTEx.Artery_Coronary/GTEx.Artery_Coronary.ENSG00000173171.10.MTX1.wgt.RDat	MTX1	1	1.55e+08	1.55e+08	0.24197	rs4971059	-6.58	rs7528532	-5.64e-03	3.32	-1.203	324	10	lasso	-3.32e-04	3.29e-01	-4.13e-01	6.80e-01	NA	NA	NA	NA	NA
GTEx.Artery_Coronary	./WEIGHTS//GTEx.Artery_Coronary/GTEx.Artery_Coronary.ENSG00000173409.9.ARV1.wgt.RDat	ARV1	1	2.31e+08	2.31e+08	0.18725	rs1614148	3.67	rs7550054	1.46e-01	-4.37	0.399	604	4	lasso	7.45e-02	1.69e-03	-4.05e-01	6.86e-01	NA	NA	NA	NA	NA
GTEx.Artery_Coronary	./WEIGHTS//GTEx.Artery_Coronary/GTEx.Artery_Coronary.ENSG00000174606.8.ANGEL2.wgt.RDat	ANGEL2	1	2.13e+08	2.13e+08	0.28786	NA	NA	NA	NA	NA	NA	0	0	enet	-6.66e-03	6.30e-01	NA	NA	NA	NA	NA	NA	NA
GTEx.Artery_Coronary	./WEIGHTS//GTEx.Artery_Coronary/GTEx.Artery_Coronary.ENSG00000178028.9.DMAP1.wgt.RDat	DMAP1	1	4.47e+07	4.47e+07	0.33233	rs751442	-3.70	rs6670336	-9.35e-04	4.45	-0.657	419	5	lasso	-6.12e-03	5.89e-01	-8.38e-01	4.02e-01	NA	NA	NA	NA	NA
GTEx.Artery_Coronary	./WEIGHTS//GTEx.Artery_Coronary/GTEx.Artery_Coronary.ENSG00000181754.6.AMIGO1.wgt.RDat	AMIGO1	1	1.10e+08	1.10e+08	0.20168	rs568686	4.91	rs732715	2.04e-01	5.00	-0.486	405	6	lasso	1.56e-01	6.26e-06	-5.20e-01	6.03e-01	NA	NA	NA	NA	NA
GTEx.Artery_Coronary	./WEIGHTS//GTEx.Artery_Coronary/GTEx.Artery_Coronary.ENSG00000182109.3.RP11-69E11.4.wgt.RDat	RP11-69E11.4	1	4.00e+07	4.00e+07	0.62818	rs7515857	-4.20	rs7539279	-7.07e-03	4.17	-1.528	372	9	lasso	1.04e-01	2.23e-04	-2.36e+00	1.83e-02	NA	NA	NA	NA	NA
GTEx.Artery_Coronary	./WEIGHTS//GTEx.Artery_Coronary/GTEx.Artery_Coronary.ENSG00000183386.5.FHL3.wgt.RDat	FHL3	1	3.85e+07	3.85e+07	0.30972	rs898979	3.70	rs7366048	2.17e-01	5.27	0.752	459	5	lasso	1.78e-01	1.31e-06	9.61e-01	3.36e-01	NA	NA	NA	NA	NA
GTEx.Artery_Coronary	./WEIGHTS//GTEx.Artery_Coronary/GTEx.Artery_Coronary.ENSG00000183431.7.SF3A3.wgt.RDat	SF3A3	1	3.84e+07	3.85e+07	0.19357	rs898979	3.70	rs7366048	2.06e-02	4.22	0.752	472	3	lasso	-2.82e-03	4.14e-01	1.20e+00	2.28e-01	NA	NA	NA	NA	NA
GTEx.Artery_Coronary	./WEIGHTS//GTEx.Artery_Coronary/GTEx.Artery_Coronary.ENSG00000183520.7.UTP11L.wgt.RDat	UTP11L	1	3.85e+07	3.85e+07	0.16152	rs898979	3.70	rs11210870	4.36e-02	4.47	0.883	454	4	lasso	4.84e-02	9.82e-03	9.36e-01	3.49e-01	NA	NA	NA	NA	NA
GTEx.Artery_Coronary	./WEIGHTS//GTEx.Artery_Coronary/GTEx.Artery_Coronary.ENSG00000186364.7.NUDT17.wgt.RDat	NUDT17	1	1.46e+08	1.46e+08	0.06889	rs36107432	6.34	rs11587821	4.24e-02	3.65	6.208	110	4	lasso	3.25e-02	2.89e-02	6.15e+00	7.72e-10	0.000	0.000	0.202	0.019	0.779
GTEx.Artery_Coronary	./WEIGHTS//GTEx.Artery_Coronary/GTEx.Artery_Coronary.ENSG00000186409.10.CCDC30.wgt.RDat	CCDC30	1	4.29e+07	4.31e+07	0.20758	rs11210776	3.76	rs10493108	1.18e-01	5.56	-0.620	420	3	lasso	1.45e-01	1.38e-05	1.45e-01	8.84e-01	NA	NA	NA	NA	NA
GTEx.Artery_Coronary	./WEIGHTS//GTEx.Artery_Coronary/GTEx.Artery_Coronary.ENSG00000187634.6.SAMD11.wgt.RDat	SAMD11	1	8.60e+05	8.79e+05	0.19486	rs13303010	-3.12	rs1810745	-6.19e-03	4.21	1.191	173	2	lasso	2.47e-03	2.59e-01	-6.71e-01	5.02e-01	NA	NA	NA	NA	NA
GTEx.Artery_Coronary	./WEIGHTS//GTEx.Artery_Coronary/GTEx.Artery_Coronary.ENSG00000188295.10.ZNF669.wgt.RDat	ZNF669	1	2.47e+08	2.47e+08	0.20345	rs2000127	3.03	rs2270616	1.44e-01	4.23	-0.009	463	3	lasso	8.85e-02	6.58e-04	-4.04e-02	9.68e-01	NA	NA	NA	NA	NA
GTEx.Artery_Coronary	./WEIGHTS//GTEx.Artery_Coronary/GTEx.Artery_Coronary.ENSG00000197056.5.ZMYM1.wgt.RDat	ZMYM1	1	3.55e+07	3.56e+07	0.58893	rs12568660	-3.72	rs2101973	-7.11e-03	3.59	-2.728	308	1	enet	-8.66e-03	9.51e-01	-2.73e+00	6.37e-03	NA	NA	NA	NA	NA
GTEx.Artery_Coronary	./WEIGHTS//GTEx.Artery_Coronary/GTEx.Artery_Coronary.ENSG00000198468.3.FLVCR1-AS1.wgt.RDat	FLVCR1-AS1	1	2.13e+08	2.13e+08	0.43198	rs1105899	3.20	rs2279692	4.54e-01	-7.31	-0.014	397	12	lasso	4.38e-01	2.80e-16	9.84e-02	9.22e-01	NA	NA	NA	NA	NA
GTEx.Artery_Coronary	./WEIGHTS//GTEx.Artery_Coronary/GTEx.Artery_Coronary.ENSG00000203666.8.EFCAB2.wgt.RDat	EFCAB2	1	2.45e+08	2.45e+08	0.52914	rs6697408	2.89	rs632676	7.72e-02	5.16	-1.280	539	9	lasso	1.67e-01	2.94e-06	-6.61e-01	5.08e-01	NA	NA	NA	NA	NA
GTEx.Artery_Coronary	./WEIGHTS//GTEx.Artery_Coronary/GTEx.Artery_Coronary.ENSG00000203705.6.TATDN3.wgt.RDat	TATDN3	1	2.13e+08	2.13e+08	0.22457	rs1105899	3.20	rs2884675	4.27e-02	4.13	0.430	401	11	lasso	7.04e-02	2.23e-03	-9.74e-02	9.22e-01	NA	NA	NA	NA	NA
GTEx.Artery_Coronary	./WEIGHTS//GTEx.Artery_Coronary/GTEx.Artery_Coronary.ENSG00000203747.5.FCGR3A.wgt.RDat	FCGR3A	1	1.62e+08	1.62e+08	0.22719	rs885092	-3.54	rs1340978	1.33e-02	3.91	0.700	434	4	lasso	2.59e-02	4.57e-02	9.86e-01	3.24e-01	NA	NA	NA	NA	NA
GTEx.Artery_Coronary	./WEIGHTS//GTEx.Artery_Coronary/GTEx.Artery_Coronary.ENSG00000204084.8.INPP5B.wgt.RDat	INPP5B	1	3.83e+07	3.84e+07	0.27442	rs898979	3.70	rs17531077	2.78e-01	5.78	0.852	492	5	enet	1.77e-01	1.39e-06	6.38e-01	5.23e-01	NA	NA	NA	NA	NA
GTEx.Artery_Coronary	./WEIGHTS//GTEx.Artery_Coronary/GTEx.Artery_Coronary.ENSG00000204138.8.PHACTR4.wgt.RDat	PHACTR4	1	2.87e+07	2.88e+07	0.11914	rs204074	-2.21	rs10751728	2.05e-01	-4.96	-0.621	320	2	lasso	1.81e-01	1.04e-06	7.66e-01	4.44e-01	NA	NA	NA	NA	NA
GTEx.Artery_Coronary	./WEIGHTS//GTEx.Artery_Coronary/GTEx.Artery_Coronary.ENSG00000215791.2.AL645728.2.wgt.RDat	AL645728.2	1	1.50e+06	1.50e+06	0.17810	rs3855955	-2.96	rs12758705	2.54e-02	3.42	-0.145	259	3	lasso	-3.09e-03	4.25e-01	-7.41e-01	4.58e-01	NA	NA	NA	NA	NA
GTEx.Artery_Coronary	./WEIGHTS//GTEx.Artery_Coronary/GTEx.Artery_Coronary.ENSG00000218510.3.LINC00339.wgt.RDat	LINC00339	1	2.24e+07	2.24e+07	0.72104	rs7521902	3.73	rs11586488	5.55e-01	8.14	-1.539	498	11	lasso	5.21e-01	2.45e-20	-1.50e+00	1.34e-01	NA	NA	NA	NA	NA
GTEx.Artery_Coronary	./WEIGHTS//GTEx.Artery_Coronary/GTEx.Artery_Coronary.ENSG00000223353.2.RP11-290P14.2.wgt.RDat	RP11-290P14.2	1	2.45e+08	2.45e+08	0.41162	NA	NA	NA	NA	NA	NA	0	0	enet	3.44e-03	2.39e-01	NA	NA	NA	NA	NA	NA	NA
GTEx.Artery_Coronary	./WEIGHTS//GTEx.Artery_Coronary/GTEx.Artery_Coronary.ENSG00000223745.3.RP4-717I23.3.wgt.RDat	RP4-717I23.3	1	9.37e+07	9.38e+07	0.14449	rs11164921	-2.92	rs1570528	1.74e-01	-4.93	-0.591	316	5	lasso	1.66e-01	3.15e-06	5.20e-01	6.03e-01	NA	NA	NA	NA	NA
GTEx.Artery_Coronary	./WEIGHTS//GTEx.Artery_Coronary/GTEx.Artery_Coronary.ENSG00000225171.2.DUTP6.wgt.RDat	DUTP6	1	1.67e+08	1.67e+08	0.28015	rs6670707	2.67	rs12117020	3.30e-01	6.86	0.458	574	13	enet	3.71e-01	2.01e-13	5.22e-01	6.02e-01	NA	NA	NA	NA	NA
GTEx.Artery_Coronary	./WEIGHTS//GTEx.Artery_Coronary/GTEx.Artery_Coronary.ENSG00000225880.4.LINC00115.wgt.RDat	LINC00115	1	7.62e+05	7.63e+05	0.48861	NA	NA	NA	NA	NA	NA	0	0	enet	-3.38e-03	4.37e-01	NA	NA	NA	NA	NA	NA	NA
GTEx.Artery_Coronary	./WEIGHTS//GTEx.Artery_Coronary/GTEx.Artery_Coronary.ENSG00000227533.1.SLC2A1-AS1.wgt.RDat	SLC2A1-AS1	1	4.34e+07	4.34e+07	0.47768	rs11210776	3.76	rs12718444	4.06e-01	7.00	0.659	425	5	lasso	4.13e-01	3.35e-15	9.50e-01	3.42e-01	NA	NA	NA	NA	NA
GTEx.Artery_Coronary	./WEIGHTS//GTEx.Artery_Coronary/GTEx.Artery_Coronary.ENSG00000230955.1.RP11-109P14.10.wgt.RDat	RP11-109P14.10	1	3.83e+07	3.83e+07	0.26278	rs898979	3.70	rs7366048	1.01e-01	4.79	0.752	451	10	enet	-1.65e-03	3.70e-01	6.58e-01	5.11e-01	NA	NA	NA	NA	NA
[truncated: 116,167 more rows]
