# Supplementary material for: Accurate error control in high-dimensional association testing using conditional false discovery rates
Source: Biom J. Author manuscript; Available in PMC 2022 Feb 3. (PMC7612315; doi:10.1002/bimj.201900254)
Supplement: Supplementary material 2 [file EMS140914-supplement-Supplementary_material_2.zip › cfdr_pipeline-master/data/sim_fixed.txt]

100012 0.1 5000 2 1 100 100 100 2 2 0.9348277 0.01651713 0.03708204 2.969167 2.556432 1.550721 3.70588 1 0.9876745 2.741557 1 0.05 0.1142857 0.07894737 0.02631579 0.06976744 0.09090909 0.07317073 0.07142857 0.07142857 0.09302326 0.07894737 0.02631579 0.06976744 0.08888889 0.07317073 0.06976744 0.07142857 0.09090909 0.07894737 0.07317073 0.06976744 0.09090909 0.075 0.07317073 NA NA 0.07692308 0.07317073 0.06976744 0.09090909 0.075 0.07317073 NA NA 0.07894737 0.02631579 0.075 0.09090909 0.07317073 0.08888889 NA NA 0.07894737 0.02564103 0.075 0.08888889 0.07317073 0.08695652 NA NA NA NA NA NA 0 NA NA NA NA NA NA NA 0 NA NA NA NA NA NA NA 0 NA NA NA NA NA NA NA 0 NA NA NA NA NA NA NA NA NA 0.06976744 NA NA NA NA NA NA NA 0.06976744 NA NA NA NA NA NA NA 0.075 NA NA NA NA NA NA NA 0.075 NA NA NA NA NA 0.07692308 0.06666667 NA NA NA NA NA NA 0.07692308 0.05882353 NA NA NA NA NA NA 0.08333333 0.07142857 NA NA NA NA NA NA 0.08333333 0.07142857 NA NA NA NA NA NA 0.07692308 0.0625 NA NA NA NA NA NA 0.07692308 0.0625 NA NA NA NA NA NA NA NA NA NA NA NA NA NA NA NA NA NA NA NA NA NA NA NA NA NA NA NA NA NA NA NA NA NA NA NA NA NA NA NA NA NA NA NA NA NA NA NA NA NA NA NA NA NA NA NA NA NA NA NA NA NA NA NA NA NA NA NA NA NA 0.05263158 0 NA NA NA NA NA NA 0.05263158 0 NA NA NA NA NA NA 0.05263158 0 NA NA NA NA NA NA 0.05263158 0 NA NA NA NA NA NA 0.05263158 0 NA NA NA NA NA NA 0.05263158 0 NA NA NA NA NA NA NA NA NA NA NA NA NA NA NA NA NA NA NA NA NA NA NA NA NA NA NA NA NA NA NA NA NA NA NA NA NA NA NA NA NA NA NA NA NA NA NA NA NA NA NA NA NA NA NA NA NA NA NA NA NA NA NA NA NA NA NA NA NA NA 0.2 0 NA NA NA NA NA NA 0.2 0.2 NA NA NA NA NA NA 0.2 0.2 NA NA NA NA NA NA 0.2 0.2 NA NA NA NA NA NA 0.2222222 0 NA NA NA NA NA NA 0.2222222 0.25 NA NA NA NA NA NA NA NA NA NA NA NA NA NA NA NA NA NA NA NA NA NA NA NA NA NA NA NA NA NA NA NA NA NA NA NA NA NA NA NA NA NA NA NA NA NA NA NA NA NA NA NA NA NA NA NA NA NA NA NA NA NA NA NA NA NA 0.155 0.175 0.185 0.2 0.2 0.19 0.195 0.195 0.195 0.175 0.185 0.2 0.205 0.19 0.2 0.195 0.2 0.175 0.19 0.2 0.2 0.185 0.19 NA NA 0.18 0.19 0.2 0.2 0.185 0.19 NA NA 0.175 0.185 0.185 0.2 0.19 0.205 NA NA 0.175 0.19 0.185 0.205 0.19 0.21 NA NA NA NA NA NA 0.04 NA NA NA NA NA NA NA 0.04 NA NA NA NA NA NA NA 0.005 NA NA NA NA NA NA NA 0.005 NA NA NA NA NA NA NA NA NA 0.2 NA NA NA NA NA NA NA 0.2 NA NA NA NA NA NA NA 0.185 NA NA NA NA NA NA NA 0.185 NA NA NA NA NA 0.06 0.07 NA NA NA NA NA NA 0.06 0.08 NA NA NA NA NA NA 0.055 0.065 NA NA NA NA NA NA 0.055 0.065 NA NA NA NA NA NA 0.06 0.075 NA NA NA NA NA NA 0.06 0.075 NA NA NA NA NA NA NA NA NA NA NA NA NA NA NA NA NA NA NA NA NA NA NA NA NA NA NA NA NA NA NA NA NA NA NA NA NA NA NA NA NA NA NA NA NA NA NA NA NA NA NA NA NA NA NA NA NA NA NA NA NA NA NA NA NA NA NA NA NA NA 0.09 0.085 NA NA NA NA NA NA 0.09 0.085 NA NA NA NA NA NA 0.09 0.085 NA NA NA NA NA NA 0.09 0.085 NA NA NA NA NA NA 0.09 0.085 NA NA NA NA NA NA 0.09 0.085 NA NA NA NA NA NA NA NA NA NA NA NA NA NA NA NA NA NA NA NA NA NA NA NA NA NA NA NA NA NA NA NA NA NA NA NA NA NA NA NA NA NA NA NA NA NA NA NA NA NA NA NA NA NA NA NA NA NA NA NA NA NA NA NA NA NA NA NA NA NA 0.04 0.04 NA NA NA NA NA NA 0.04 0.04 NA NA NA NA NA NA 0.04 0.04 NA NA NA NA NA NA 0.04 0.04 NA NA NA NA NA NA 0.035 0.04 NA NA NA NA NA NA 0.035 0.045 NA NA NA NA NA NA NA NA NA NA NA NA NA NA NA NA NA NA NA NA NA NA NA NA NA NA NA NA NA NA NA NA NA NA NA NA NA NA NA NA NA NA NA NA NA NA NA NA NA NA NA NA NA NA NA NA NA NA NA NA NA NA NA NA NA NA
100081 0.1 5000 2 1 150 150 0 2 2 0.8940897 0.008252737 0.007557633 5.125067 1.21873 5.810714 1.293722 1 0.9911265 5.926226 0 0 0.07692308 0 0 0.08 0.08 0.08 0.08 0.04166667 0.04166667 0 0 0.08 0.08 0.08 0.08 0.04166667 0.04166667 0 0 0.04 0.04 0.04166667 0.04166667 NA NA 0 0 0.04 0.04 0.04166667 0.04166667 NA NA 0.04166667 0.04166667 0.04 0.04166667 0.04 0.04 NA NA 0.04166667 0.04166667 0.04 0.04166667 0.04 0.04166667 NA NA NA NA NA NA 0.875 NA NA NA NA NA NA NA 0.875 NA NA NA NA NA NA NA 0.08 NA NA NA NA NA NA NA 0.08 NA NA NA NA NA NA NA NA NA 0.07692308 NA NA NA NA NA NA NA 0.07692308 NA NA NA NA NA NA NA 0.04 NA NA NA NA NA NA NA 0.04 NA NA NA NA NA 0.1111111 0.1111111 NA NA NA NA NA NA 0.1111111 0.1111111 NA NA NA NA NA NA 0.125 0.125 NA NA NA NA NA NA 0.125 0.125 NA NA NA NA NA NA 0.1111111 0.1111111 NA NA NA NA NA NA 0.1111111 0.1111111 NA NA NA NA NA NA NA NA NA NA NA NA NA NA NA NA NA NA NA NA NA NA NA NA NA NA NA NA NA NA NA NA NA NA NA NA NA NA NA NA NA NA NA NA NA NA NA NA NA NA NA NA NA NA NA NA NA NA NA NA NA NA NA NA NA NA NA NA NA NA 0 0 NA NA NA NA NA NA 0 0 NA NA NA NA NA NA 0 0 NA NA NA NA NA NA 0 0 NA NA NA NA NA NA 0 0 NA NA NA NA NA NA 0 0 NA NA NA NA NA NA NA NA NA NA NA NA NA NA NA NA NA NA NA NA NA NA NA NA NA NA NA NA NA NA NA NA NA NA NA NA NA NA NA NA NA NA NA NA NA NA NA NA NA NA NA NA NA NA NA NA NA NA NA NA NA NA NA NA NA NA NA NA NA NA 0.125 0.125 NA NA NA NA NA NA 0.125 0.125 NA NA NA NA NA NA 0 0 NA NA NA NA NA NA 0 0 NA NA NA NA NA NA 0 0.1111111 NA NA NA NA NA NA 0 0.1111111 NA NA NA NA NA NA NA NA NA NA NA NA NA NA NA NA NA NA NA NA NA NA NA NA NA NA NA NA NA NA NA NA NA NA NA NA NA NA NA NA NA NA NA NA NA NA NA NA NA NA NA NA NA NA NA NA NA NA NA NA NA NA NA NA NA NA 0.16 0.1333333 0.1333333 0.1533333 0.1533333 0.1533333 0.1533333 0.1533333 0.1533333 0.1333333 0.12 0.1533333 0.1533333 0.1533333 0.1533333 0.1533333 0.1533333 0.1 0.1 0.16 0.16 0.1533333 0.1533333 NA NA 0.1 0.1 0.16 0.16 0.1533333 0.1533333 NA NA 0.1533333 0.1533333 0.16 0.1533333 0.16 0.16 NA NA 0.1533333 0.1533333 0.16 0.1533333 0.16 0.1533333 NA NA NA NA NA NA 0.006666667 NA NA NA NA NA NA NA 0.006666667 NA NA NA NA NA NA NA 0.1533333 NA NA NA NA NA NA NA 0.1533333 NA NA NA NA NA NA NA NA NA 0.16 NA NA NA NA NA NA NA 0.16 NA NA NA NA NA NA NA 0.16 NA NA NA NA NA NA NA 0.16 NA NA NA NA NA 0.05333333 0.05333333 NA NA NA NA NA NA 0.05333333 0.05333333 NA NA NA NA NA NA 0.04666667 0.04666667 NA NA NA NA NA NA 0.04666667 0.04666667 NA NA NA NA NA NA 0.05333333 0.05333333 NA NA NA NA NA NA 0.05333333 0.05333333 NA NA NA NA NA NA NA NA NA NA NA NA NA NA NA NA NA NA NA NA NA NA NA NA NA NA NA NA NA NA NA NA NA NA NA NA NA NA NA NA NA NA NA NA NA NA NA NA NA NA NA NA NA NA NA NA NA NA NA NA NA NA NA NA NA NA NA NA NA NA 0.05333333 0.05333333 NA NA NA NA NA NA 0.05333333 0.05333333 NA NA NA NA NA NA 0.05333333 0.05333333 NA NA NA NA NA NA 0.05333333 0.05333333 NA NA NA NA NA NA 0.05333333 0.05333333 NA NA NA NA NA NA 0.05333333 0.05333333 NA NA NA NA NA NA NA NA NA NA NA NA NA NA NA NA NA NA NA NA NA NA NA NA NA NA NA NA NA NA NA NA NA NA NA NA NA NA NA NA NA NA NA NA NA NA NA NA NA NA NA NA NA NA NA NA NA NA NA NA NA NA NA NA NA NA NA NA NA NA 0.04666667 0.04666667 NA NA NA NA NA NA 0.04666667 0.04666667 NA NA NA NA NA NA 0.05333333 0.05333333 NA NA NA NA NA NA 0.05333333 0.05333333 NA NA NA NA NA NA 0.04666667 0.05333333 NA NA NA NA NA NA 0.04666667 0.05333333 NA NA NA NA NA NA NA NA NA NA NA NA NA NA NA NA NA NA NA NA NA NA NA NA NA NA NA NA NA NA NA NA NA NA NA NA NA NA NA NA NA NA NA NA NA NA NA NA NA NA NA NA NA NA NA NA NA NA NA NA NA NA NA NA NA NA
100224 0.1 5000 2 1 150 150 0 2 2 0.9479208 0.008974409 0.01162197 5.234283 1.773626 2.889096 1.08519 1 0.9586044 1.931016 0 0 0.1707317 0 0 0.03448276 0.03846154 0.08823529 0.03846154 0.0625 0.03846154 0.03703704 0.03846154 0.1590909 0.1176471 0.15 0.1538462 0.1707317 0.1176471 0.03333333 0.07142857 0.1904762 0.09677419 0.1860465 0.09375 NA NA 0.03333333 0.09677419 0.1904762 0.1904762 0.1860465 0.2222222 NA NA 0.1538462 0.1538462 0.1707317 0.1707317 0.1707317 0.1707317 NA NA 0.1538462 0.1538462 0.1707317 0.1707317 0.1707317 0.1707317 NA NA NA NA NA NA 0.8 NA NA NA NA NA NA NA 0.8 NA NA NA NA NA NA NA 0.1538462 NA NA NA NA NA NA NA 0.1538462 NA NA NA NA NA NA NA NA NA 0.1707317 NA NA NA NA NA NA NA 0.1707317 NA NA NA NA NA NA NA 0.1707317 NA NA NA NA NA NA NA 0.1707317 NA NA NA NA NA 0 0 NA NA NA NA NA NA 0 0 NA NA NA NA NA NA 0.4 0 NA NA NA NA NA NA 0.4 0 NA NA NA NA NA NA 0 0 NA NA NA NA NA NA 0 0 NA NA NA NA NA NA NA NA NA NA NA NA NA NA NA NA NA NA NA NA NA NA NA NA NA NA NA NA NA NA NA NA NA NA NA NA NA NA NA NA NA NA NA NA NA NA NA NA NA NA NA NA NA NA NA NA NA NA NA NA NA NA NA NA NA NA NA NA NA NA 0.1111111 0.07142857 NA NA NA NA NA NA 0.1111111 0.1578947 NA NA NA NA NA NA 0.1111111 0.06666667 NA NA NA NA NA NA 0.1111111 0.1578947 NA NA NA NA NA NA 0.1176471 0.1176471 NA NA NA NA NA NA 0.1176471 0.1176471 NA NA NA NA NA NA NA NA NA NA NA NA NA NA NA NA NA NA NA NA NA NA NA NA NA NA NA NA NA NA NA NA NA NA NA NA NA NA NA NA NA NA NA NA NA NA NA NA NA NA NA NA NA NA NA NA NA NA NA NA NA NA NA NA NA NA NA NA NA NA 0.09090909 0.1666667 NA NA NA NA NA NA 0.1333333 0.1333333 NA NA NA NA NA NA 0.1875 0.1428571 NA NA NA NA NA NA 0.1875 0.1875 NA NA NA NA NA NA 0.1333333 0.1333333 NA NA NA NA NA NA 0.1333333 0.1333333 NA NA NA NA NA NA NA NA NA NA NA NA NA NA NA NA NA NA NA NA NA NA NA NA NA NA NA NA NA NA NA NA NA NA NA NA NA NA NA NA NA NA NA NA NA NA NA NA NA NA NA NA NA NA NA NA NA NA NA NA NA NA NA NA NA NA 0.2266667 0.1666667 0.1466667 0.1866667 0.1666667 0.2066667 0.1666667 0.2 0.1666667 0.1733333 0.1666667 0.2466667 0.2 0.2266667 0.22 0.2266667 0.2 0.1933333 0.1733333 0.2266667 0.1866667 0.2333333 0.1933333 NA NA 0.1933333 0.1866667 0.2266667 0.2266667 0.2333333 0.2333333 NA NA 0.22 0.22 0.2266667 0.2266667 0.2266667 0.2266667 NA NA 0.22 0.22 0.2266667 0.2266667 0.2266667 0.2266667 NA NA NA NA NA NA 0.006666667 NA NA NA NA NA NA NA 0.006666667 NA NA NA NA NA NA NA 0.22 NA NA NA NA NA NA NA 0.22 NA NA NA NA NA NA NA NA NA 0.2266667 NA NA NA NA NA NA NA 0.2266667 NA NA NA NA NA NA NA 0.2266667 NA NA NA NA NA NA NA 0.2266667 NA NA NA NA NA 0.02666667 0.02 NA NA NA NA NA NA 0.02666667 0.02666667 NA NA NA NA NA NA 0.04 0.02 NA NA NA NA NA NA 0.04 0.02 NA NA NA NA NA NA 0.02666667 0.02666667 NA NA NA NA NA NA 0.02666667 0.02666667 NA NA NA NA NA NA NA NA NA NA NA NA NA NA NA NA NA NA NA NA NA NA NA NA NA NA NA NA NA NA NA NA NA NA NA NA NA NA NA NA NA NA NA NA NA NA NA NA NA NA NA NA NA NA NA NA NA NA NA NA NA NA NA NA NA NA NA NA NA NA 0.1066667 0.08666667 NA NA NA NA NA NA 0.1066667 0.1066667 NA NA NA NA NA NA 0.1066667 0.09333333 NA NA NA NA NA NA 0.1066667 0.1066667 NA NA NA NA NA NA 0.1 0.1 NA NA NA NA NA NA 0.1 0.1 NA NA NA NA NA NA NA NA NA NA NA NA NA NA NA NA NA NA NA NA NA NA NA NA NA NA NA NA NA NA NA NA NA NA NA NA NA NA NA NA NA NA NA NA NA NA NA NA NA NA NA NA NA NA NA NA NA NA NA NA NA NA NA NA NA NA NA NA NA NA 0.06666667 0.06666667 NA NA NA NA NA NA 0.08666667 0.08666667 NA NA NA NA NA NA 0.08666667 0.08 NA NA NA NA NA NA 0.08666667 0.08666667 NA NA NA NA NA NA 0.08666667 0.08666667 NA NA NA NA NA NA 0.08666667 0.08666667 NA NA NA NA NA NA NA NA NA NA NA NA NA NA NA NA NA NA NA NA NA NA NA NA NA NA NA NA NA NA NA NA NA NA NA NA NA NA NA NA NA NA NA NA NA NA NA NA NA NA NA NA NA NA NA NA NA NA NA NA NA NA NA NA NA NA
100452 0.1 1000 2 1 100 100 100 2 2 0.7170058 0.132786 0.1263211 2.371996 6.049157 2.924434 6.353646 1 0.9062351 4.749108 0 0 0.0754717 0.07843137 0.06382979 0.0754717 0.0754717 0.0754717 0.09259259 0.0754717 0.0754717 0.07843137 0.06521739 0.0754717 0.07843137 0.07692308 0.09433962 0.0754717 0.07843137 0.07843137 0.07692308 0.0754717 0.07692308 0.07843137 0.0754717 NA NA 0.07843137 0.07692308 0.07843137 0.07692308 0.07843137 0.0754717 NA NA 0.06122449 0.06382979 0.0754717 0.07843137 0.07692308 0.09615385 NA NA 0.06382979 0.06521739 0.06122449 0.06521739 0.06122449 0.06122449 NA NA NA NA NA NA 0.1176471 NA NA NA NA NA NA NA 0.1176471 NA NA NA NA NA NA NA 0.05128205 NA NA NA NA NA NA NA 0.05128205 NA NA NA NA NA NA NA NA NA 0.07843137 NA NA NA NA NA NA NA 0.0625 NA NA NA NA NA NA NA 0.07692308 NA NA NA NA NA NA NA 0.08163265 NA NA NA NA NA 0 0 NA NA NA NA NA NA 0 0 NA NA NA NA NA NA 0 0 NA NA NA NA NA NA 0 0 NA NA NA NA NA NA 0 0 NA NA NA NA NA NA 0 0 NA NA NA NA NA NA NA NA NA NA NA NA NA NA NA NA NA NA NA NA NA NA NA NA NA NA NA NA NA NA NA NA NA NA NA NA NA NA NA NA NA NA NA NA NA NA NA NA NA NA NA NA NA NA NA NA NA NA NA NA NA NA NA NA NA NA NA NA NA NA 0.2 0.2352941 NA NA NA NA NA NA 0.2 0.1875 NA NA NA NA NA NA 0.2 0.1875 NA NA NA NA NA NA 0.1538462 0.1538462 NA NA NA NA NA NA 0.1428571 0.1428571 NA NA NA NA NA NA 0.1538462 0.1538462 NA NA NA NA NA NA NA NA NA NA NA NA NA NA NA NA NA NA NA NA NA NA NA NA NA NA NA NA NA NA NA NA NA NA NA NA NA NA NA NA NA NA NA NA NA NA NA NA NA NA NA NA NA NA NA NA NA NA NA NA NA NA NA NA NA NA NA NA NA NA 0.04761905 0.04761905 NA NA NA NA NA NA 0.04761905 0.04761905 NA NA NA NA NA NA 0.04761905 0.04761905 NA NA NA NA NA NA 0.04761905 0.04761905 NA NA NA NA NA NA 0.04761905 0.04761905 NA NA NA NA NA NA 0.04761905 0.05 NA NA NA NA NA NA NA NA NA NA NA NA NA NA NA NA NA NA NA NA NA NA NA NA NA NA NA NA NA NA NA NA NA NA NA NA NA NA NA NA NA NA NA NA NA NA NA NA NA NA NA NA NA NA NA NA NA NA NA NA NA NA NA NA NA NA 0.245 0.235 0.22 0.245 0.245 0.245 0.245 0.245 0.245 0.235 0.215 0.245 0.235 0.24 0.24 0.245 0.235 0.235 0.24 0.245 0.24 0.235 0.245 NA NA 0.235 0.24 0.235 0.24 0.235 0.245 NA NA 0.23 0.22 0.245 0.235 0.24 0.235 NA NA 0.22 0.215 0.23 0.215 0.23 0.23 NA NA NA NA NA NA 0.15 NA NA NA NA NA NA NA 0.15 NA NA NA NA NA NA NA 0.185 NA NA NA NA NA NA NA 0.185 NA NA NA NA NA NA NA NA NA 0.235 NA NA NA NA NA NA NA 0.225 NA NA NA NA NA NA NA 0.24 NA NA NA NA NA NA NA 0.225 NA NA NA NA NA 0.08 0.08 NA NA NA NA NA NA 0.08 0.08 NA NA NA NA NA NA 0.075 0.08 NA NA NA NA NA NA 0.075 0.08 NA NA NA NA NA NA 0.075 0.08 NA NA NA NA NA NA 0.075 0.08 NA NA NA NA NA NA NA NA NA NA NA NA NA NA NA NA NA NA NA NA NA NA NA NA NA NA NA NA NA NA NA NA NA NA NA NA NA NA NA NA NA NA NA NA NA NA NA NA NA NA NA NA NA NA NA NA NA NA NA NA NA NA NA NA NA NA NA NA NA NA 0.06 0.065 NA NA NA NA NA NA 0.06 0.065 NA NA NA NA NA NA 0.06 0.065 NA NA NA NA NA NA 0.055 0.055 NA NA NA NA NA NA 0.06 0.06 NA NA NA NA NA NA 0.055 0.055 NA NA NA NA NA NA NA NA NA NA NA NA NA NA NA NA NA NA NA NA NA NA NA NA NA NA NA NA NA NA NA NA NA NA NA NA NA NA NA NA NA NA NA NA NA NA NA NA NA NA NA NA NA NA NA NA NA NA NA NA NA NA NA NA NA NA NA NA NA NA 0.1 0.1 NA NA NA NA NA NA 0.1 0.1 NA NA NA NA NA NA 0.1 0.1 NA NA NA NA NA NA 0.1 0.1 NA NA NA NA NA NA 0.1 0.1 NA NA NA NA NA NA 0.1 0.095 NA NA NA NA NA NA NA NA NA NA NA NA NA NA NA NA NA NA NA NA NA NA NA NA NA NA NA NA NA NA NA NA NA NA NA NA NA NA NA NA NA NA NA NA NA NA NA NA NA NA NA NA NA NA NA NA NA NA NA NA NA NA NA NA NA NA
10045 0.1 5000 2 1 150 150 0 2 2 0.9438935 0.007885371 0.009566389 5.484388 1.625822 5.029586 1.425863 1 0.9894917 5.15265 0 0 0.07142857 0.1111111 0.1111111 0.1 0.1 0.1 0.1 0.1034483 0.1034483 0.1111111 0.1111111 0.1 0.1 0.1 0.1 0.1034483 0.1034483 0.08 0.08 0.1034483 0.1333333 0.1290323 0.09677419 NA NA 0.08 0.08 0.1034483 0.1333333 0.1290323 0.1290323 NA NA 0.06896552 0.06896552 0.06896552 0.1 0.07142857 0.1034483 NA NA 0.06896552 0.06896552 0.06896552 0.1 0.07142857 0.1034483 NA NA NA NA NA NA 0.8 NA NA NA NA NA NA NA 0.8 NA NA NA NA NA NA NA 0.1 NA NA NA NA NA NA NA 0.1 NA NA NA NA NA NA NA NA NA 0.07142857 NA NA NA NA NA NA NA 0.07142857 NA NA NA NA NA NA NA 0.07407407 NA NA NA NA NA NA NA 0.07407407 NA NA NA NA NA 0 0 NA NA NA NA NA NA 0 0 NA NA NA NA NA NA 0 0 NA NA NA NA NA NA 0 0 NA NA NA NA NA NA 0 0 NA NA NA NA NA NA 0 0 NA NA NA NA NA NA NA NA NA NA NA NA NA NA NA NA NA NA NA NA NA NA NA NA NA NA NA NA NA NA NA NA NA NA NA NA NA NA NA NA NA NA NA NA NA NA NA NA NA NA NA NA NA NA NA NA NA NA NA NA NA NA NA NA NA NA NA NA NA NA 0.3076923 0.3076923 NA NA NA NA NA NA 0.3076923 0.3076923 NA NA NA NA NA NA 0.2307692 0.2307692 NA NA NA NA NA NA 0.2307692 0.2307692 NA NA NA NA NA NA 0.2857143 0.3076923 NA NA NA NA NA NA 0.2857143 0.2857143 NA NA NA NA NA NA NA NA NA NA NA NA NA NA NA NA NA NA NA NA NA NA NA NA NA NA NA NA NA NA NA NA NA NA NA NA NA NA NA NA NA NA NA NA NA NA NA NA NA NA NA NA NA NA NA NA NA NA NA NA NA NA NA NA NA NA NA NA NA NA 0 0 NA NA NA NA NA NA 0 0 NA NA NA NA NA NA 0 0 NA NA NA NA NA NA 0 0 NA NA NA NA NA NA 0 0 NA NA NA NA NA NA 0 0 NA NA NA NA NA NA NA NA NA NA NA NA NA NA NA NA NA NA NA NA NA NA NA NA NA NA NA NA NA NA NA NA NA NA NA NA NA NA NA NA NA NA NA NA NA NA NA NA NA NA NA NA NA NA NA NA NA NA NA NA NA NA NA NA NA NA 0.1733333 0.16 0.16 0.18 0.18 0.18 0.18 0.1733333 0.1733333 0.16 0.16 0.18 0.18 0.18 0.18 0.1733333 0.1733333 0.1533333 0.1533333 0.1733333 0.1733333 0.18 0.1866667 NA NA 0.1533333 0.1533333 0.1733333 0.1733333 0.18 0.18 NA NA 0.18 0.18 0.18 0.18 0.1733333 0.1733333 NA NA 0.18 0.18 0.18 0.18 0.1733333 0.1733333 NA NA NA NA NA NA 0.006666667 NA NA NA NA NA NA NA 0.006666667 NA NA NA NA NA NA NA 0.18 NA NA NA NA NA NA NA 0.18 NA NA NA NA NA NA NA NA NA 0.1733333 NA NA NA NA NA NA NA 0.1733333 NA NA NA NA NA NA NA 0.1666667 NA NA NA NA NA NA NA 0.1666667 NA NA NA NA NA 0.07333333 0.07333333 NA NA NA NA NA NA 0.07333333 0.07333333 NA NA NA NA NA NA 0.07333333 0.07333333 NA NA NA NA NA NA 0.07333333 0.07333333 NA NA NA NA NA NA 0.07333333 0.07333333 NA NA NA NA NA NA 0.07333333 0.07333333 NA NA NA NA NA NA NA NA NA NA NA NA NA NA NA NA NA NA NA NA NA NA NA NA NA NA NA NA NA NA NA NA NA NA NA NA NA NA NA NA NA NA NA NA NA NA NA NA NA NA NA NA NA NA NA NA NA NA NA NA NA NA NA NA NA NA NA NA NA NA 0.06 0.06 NA NA NA NA NA NA 0.06 0.06 NA NA NA NA NA NA 0.06666667 0.06666667 NA NA NA NA NA NA 0.06666667 0.06666667 NA NA NA NA NA NA 0.06666667 0.06 NA NA NA NA NA NA 0.06666667 0.06666667 NA NA NA NA NA NA NA NA NA NA NA NA NA NA NA NA NA NA NA NA NA NA NA NA NA NA NA NA NA NA NA NA NA NA NA NA NA NA NA NA NA NA NA NA NA NA NA NA NA NA NA NA NA NA NA NA NA NA NA NA NA NA NA NA NA NA NA NA NA NA 0.04666667 0.04666667 NA NA NA NA NA NA 0.04666667 0.04666667 NA NA NA NA NA NA 0.03333333 0.04666667 NA NA NA NA NA NA 0.03333333 0.04666667 NA NA NA NA NA NA 0.04 0.04666667 NA NA NA NA NA NA 0.04 0.04666667 NA NA NA NA NA NA NA NA NA NA NA NA NA NA NA NA NA NA NA NA NA NA NA NA NA NA NA NA NA NA NA NA NA NA NA NA NA NA NA NA NA NA NA NA NA NA NA NA NA NA NA NA NA NA NA NA NA NA NA NA NA NA NA NA NA NA
100543 0.1 5000 2 1 100 100 100 2 2 0.9497772 0.01992288 0.02288934 3.681726 2.91261 2.200405 3.398258 1 0.9758267 2.43337 1 0.05 0.1111111 0.07407407 0.05769231 0.08928571 0.1071429 0.0877193 0.07017544 0.08928571 0.05660377 0.07407407 0.05660377 0.08928571 0.1052632 0.0877193 0.07017544 0.08928571 0.09090909 0.08928571 0.09090909 0.08928571 0.08928571 0.1071429 0.05555556 NA NA 0.08928571 0.08928571 0.08928571 0.1052632 0.1071429 0.07017544 NA NA 0.09259259 0.07407407 0.08928571 0.08928571 0.08928571 0.07272727 NA NA 0.09259259 0.08928571 0.08928571 0.08928571 0.08928571 0.07272727 NA NA NA NA NA NA 0 NA NA NA NA NA NA NA 0 NA NA NA NA NA NA NA 0.02439024 NA NA NA NA NA NA NA 0.02439024 NA NA NA NA NA NA NA NA NA 0.0877193 NA NA NA NA NA NA NA 0.0877193 NA NA NA NA NA NA NA 0.08928571 NA NA NA NA NA NA NA 0.08928571 NA NA NA NA NA 0.09677419 0.09677419 NA NA NA NA NA NA 0.09375 0.09677419 NA NA NA NA NA NA 0.1212121 0.09677419 NA NA NA NA NA NA 0.1212121 0.09677419 NA NA NA NA NA NA 0.09677419 0.09677419 NA NA NA NA NA NA 0.125 0.09677419 NA NA NA NA NA NA NA NA NA NA NA NA NA NA NA NA NA NA NA NA NA NA NA NA NA NA NA NA NA NA NA NA NA NA NA NA NA NA NA NA NA NA NA NA NA NA NA NA NA NA NA NA NA NA NA NA NA NA NA NA NA NA NA NA NA NA NA NA NA NA 0 0 NA NA NA NA NA NA 0.05555556 0 NA NA NA NA NA NA 0 0 NA NA NA NA NA NA 0 0 NA NA NA NA NA NA 0 0 NA NA NA NA NA NA 0 0 NA NA NA NA NA NA NA NA NA NA NA NA NA NA NA NA NA NA NA NA NA NA NA NA NA NA NA NA NA NA NA NA NA NA NA NA NA NA NA NA NA NA NA NA NA NA NA NA NA NA NA NA NA NA NA NA NA NA NA NA NA NA NA NA NA NA NA NA NA NA 0 0 NA NA NA NA NA NA 0 0 NA NA NA NA NA NA 0 0 NA NA NA NA NA NA 0 0 NA NA NA NA NA NA 0 0 NA NA NA NA NA NA 0 0 NA NA NA NA NA NA NA NA NA NA NA NA NA NA NA NA NA NA NA NA NA NA NA NA NA NA NA NA NA NA NA NA NA NA NA NA NA NA NA NA NA NA NA NA NA NA NA NA NA NA NA NA NA NA NA NA NA NA NA NA NA NA NA NA NA NA 0.24 0.25 0.245 0.255 0.25 0.26 0.265 0.255 0.25 0.25 0.25 0.255 0.255 0.26 0.265 0.255 0.25 0.255 0.25 0.255 0.255 0.25 0.255 NA NA 0.255 0.255 0.255 0.255 0.25 0.265 NA NA 0.245 0.25 0.255 0.255 0.255 0.255 NA NA 0.245 0.255 0.255 0.255 0.255 0.255 NA NA NA NA NA NA 0.03 NA NA NA NA NA NA NA 0.03 NA NA NA NA NA NA NA 0.2 NA NA NA NA NA NA NA 0.2 NA NA NA NA NA NA NA NA NA 0.26 NA NA NA NA NA NA NA 0.26 NA NA NA NA NA NA NA 0.255 NA NA NA NA NA NA NA 0.255 NA NA NA NA NA 0.14 0.14 NA NA NA NA NA NA 0.145 0.14 NA NA NA NA NA NA 0.145 0.14 NA NA NA NA NA NA 0.145 0.14 NA NA NA NA NA NA 0.14 0.14 NA NA NA NA NA NA 0.14 0.14 NA NA NA NA NA NA NA NA NA NA NA NA NA NA NA NA NA NA NA NA NA NA NA NA NA NA NA NA NA NA NA NA NA NA NA NA NA NA NA NA NA NA NA NA NA NA NA NA NA NA NA NA NA NA NA NA NA NA NA NA NA NA NA NA NA NA NA NA NA NA 0.085 0.09 NA NA NA NA NA NA 0.085 0.09 NA NA NA NA NA NA 0.08 0.09 NA NA NA NA NA NA 0.08 0.09 NA NA NA NA NA NA 0.085 0.085 NA NA NA NA NA NA 0.085 0.085 NA NA NA NA NA NA NA NA NA NA NA NA NA NA NA NA NA NA NA NA NA NA NA NA NA NA NA NA NA NA NA NA NA NA NA NA NA NA NA NA NA NA NA NA NA NA NA NA NA NA NA NA NA NA NA NA NA NA NA NA NA NA NA NA NA NA NA NA NA NA 0.025 0.025 NA NA NA NA NA NA 0.025 0.025 NA NA NA NA NA NA 0.03 0.025 NA NA NA NA NA NA 0.03 0.03 NA NA NA NA NA NA 0.03 0.025 NA NA NA NA NA NA 0.03 0.03 NA NA NA NA NA NA NA NA NA NA NA NA NA NA NA NA NA NA NA NA NA NA NA NA NA NA NA NA NA NA NA NA NA NA NA NA NA NA NA NA NA NA NA NA NA NA NA NA NA NA NA NA NA NA NA NA NA NA NA NA NA NA NA NA NA NA
100623 0.1 5000 3 1 100 100 100 3 3 0.9625016 0.01598689 0.01531334 14.10779 14.97144 13.97018 18.72776 1 0.9813829 13.21167 0 0 0.09615385 0.1192661 0.1203704 0.1428571 0.1339286 0.1428571 0.1623932 0.1428571 0.1339286 0.1192661 0.1214953 0.1351351 0.1181818 0.1428571 0.1403509 0.1351351 0.1181818 0.1272727 0.1181818 0.1261261 0.1415929 0.125 0.1403509 NA NA 0.1272727 0.1111111 0.1272727 0.1261261 0.1272727 0.1403509 NA NA 0.1203704 0.1181818 0.1339286 0.1415929 0.1428571 0.1415929 NA NA 0.1203704 0.1132075 0.1261261 0.1181818 0.1272727 0.1261261 NA NA NA NA NA NA 0.1296296 NA NA NA NA NA NA NA 0.1296296 NA NA NA NA NA NA NA 0.07692308 NA NA NA NA NA NA NA 0.07692308 NA NA NA NA NA NA NA NA NA 0.1160714 NA NA NA NA NA NA NA 0.09345794 NA NA NA NA NA NA NA 0.1551724 NA NA NA NA NA NA NA 0.1551724 NA NA NA NA NA 0.175 0.195122 NA NA NA NA NA NA 0.1538462 0.195122 NA NA NA NA NA NA 0.175 0.195122 NA NA NA NA NA NA 0.175 0.195122 NA NA NA NA NA NA 0.1794872 0.195122 NA NA NA NA NA NA 0.1578947 0.175 NA NA NA NA NA NA NA NA NA NA NA NA NA NA NA NA NA NA NA NA NA NA NA NA NA NA NA NA NA NA NA NA NA NA NA NA NA NA NA NA NA NA NA NA NA NA NA NA NA NA NA NA NA NA NA NA NA NA NA NA NA NA NA NA NA NA NA NA NA NA 0.1764706 0.1470588 NA NA NA NA NA NA 0.1515152 0.1515152 NA NA NA NA NA NA 0.1515152 0.1470588 NA NA NA NA NA NA 0.1515152 0.1470588 NA NA NA NA NA NA 0.1470588 0.1470588 NA NA NA NA NA NA 0.1515152 0.1470588 NA NA NA NA NA NA NA NA NA NA NA NA NA NA NA NA NA NA NA NA NA NA NA NA NA NA NA NA NA NA NA NA NA NA NA NA NA NA NA NA NA NA NA NA NA NA NA NA NA NA NA NA NA NA NA NA NA NA NA NA NA NA NA NA NA NA NA NA NA NA 0.1 0.1 NA NA NA NA NA NA 0.1 0.1 NA NA NA NA NA NA 0.1 0.07692308 NA NA NA NA NA NA 0.1 0.07692308 NA NA NA NA NA NA 0.1 0.07894737 NA NA NA NA NA NA 0.1 0.07894737 NA NA NA NA NA NA NA NA NA NA NA NA NA NA NA NA NA NA NA NA NA NA NA NA NA NA NA NA NA NA NA NA NA NA NA NA NA NA NA NA NA NA NA NA NA NA NA NA NA NA NA NA NA NA NA NA NA NA NA NA NA NA NA NA NA NA 0.47 0.48 0.475 0.48 0.485 0.48 0.49 0.48 0.485 0.48 0.47 0.48 0.485 0.48 0.49 0.48 0.485 0.48 0.485 0.485 0.485 0.49 0.49 NA NA 0.48 0.48 0.48 0.485 0.48 0.49 NA NA 0.475 0.485 0.485 0.485 0.48 0.485 NA NA 0.475 0.47 0.485 0.485 0.48 0.485 NA NA NA NA NA NA 0.47 NA NA NA NA NA NA NA 0.47 NA NA NA NA NA NA NA 0.48 NA NA NA NA NA NA NA 0.48 NA NA NA NA NA NA NA NA NA 0.495 NA NA NA NA NA NA NA 0.485 NA NA NA NA NA NA NA 0.49 NA NA NA NA NA NA NA 0.49 NA NA NA NA NA 0.165 0.165 NA NA NA NA NA NA 0.165 0.165 NA NA NA NA NA NA 0.165 0.165 NA NA NA NA NA NA 0.165 0.165 NA NA NA NA NA NA 0.16 0.165 NA NA NA NA NA NA 0.16 0.165 NA NA NA NA NA NA NA NA NA NA NA NA NA NA NA NA NA NA NA NA NA NA NA NA NA NA NA NA NA NA NA NA NA NA NA NA NA NA NA NA NA NA NA NA NA NA NA NA NA NA NA NA NA NA NA NA NA NA NA NA NA NA NA NA NA NA NA NA NA NA 0.14 0.145 NA NA NA NA NA NA 0.14 0.14 NA NA NA NA NA NA 0.14 0.145 NA NA NA NA NA NA 0.14 0.145 NA NA NA NA NA NA 0.145 0.145 NA NA NA NA NA NA 0.14 0.145 NA NA NA NA NA NA NA NA NA NA NA NA NA NA NA NA NA NA NA NA NA NA NA NA NA NA NA NA NA NA NA NA NA NA NA NA NA NA NA NA NA NA NA NA NA NA NA NA NA NA NA NA NA NA NA NA NA NA NA NA NA NA NA NA NA NA NA NA NA NA 0.18 0.18 NA NA NA NA NA NA 0.18 0.18 NA NA NA NA NA NA 0.18 0.18 NA NA NA NA NA NA 0.18 0.18 NA NA NA NA NA NA 0.18 0.175 NA NA NA NA NA NA 0.18 0.175 NA NA NA NA NA NA NA NA NA NA NA NA NA NA NA NA NA NA NA NA NA NA NA NA NA NA NA NA NA NA NA NA NA NA NA NA NA NA NA NA NA NA NA NA NA NA NA NA NA NA NA NA NA NA NA NA NA NA NA NA NA NA NA NA NA NA
100736 0.1 5000 2 1 100 100 100 2 2 0.8680278 0.01589288 0.09803488 3.93726 2.299746 1 2.019047 1 0.99999 1 2 0.05 0.1016949 0.07407407 0.07692308 0.07407407 0.07142857 0.07407407 0.07272727 0.07407407 0.07272727 0.07407407 0.07272727 0.09836066 0.09836066 0.0877193 0.0877193 0.0877193 0.07142857 0.0754717 0.0754717 0.0754717 0.07407407 0.07407407 0.07407407 NA NA 0.0754717 0.0754717 0.09090909 0.0877193 0.1052632 0.1016949 NA NA 0.07407407 0.07843137 0.1052632 0.0862069 0.0877193 0.07142857 NA NA 0.08928571 0.08928571 0.1269841 0.1147541 0.1 0.1129032 NA NA NA NA NA NA 0 NA NA NA NA NA NA NA 0 NA NA NA NA NA NA NA 0 NA NA NA NA NA NA NA 0 NA NA NA NA NA NA NA NA NA 0.0862069 NA NA NA NA NA NA NA 0.109375 NA NA NA NA NA NA NA 0.1034483 NA NA NA NA NA NA NA 0.1034483 NA NA NA NA NA 0.1875 0.1875 NA NA NA NA NA NA 0.1875 0.1875 NA NA NA NA NA NA 0.1875 0.1875 NA NA NA NA NA NA 0.1764706 0.1764706 NA NA NA NA NA NA 0.1875 0.1875 NA NA NA NA NA NA 0.1578947 0.2 NA NA NA NA NA NA NA NA NA NA NA NA NA NA NA NA NA NA NA NA NA NA NA NA NA NA NA NA NA NA NA NA NA NA NA NA NA NA NA NA NA NA NA NA NA NA NA NA NA NA NA NA NA NA NA NA NA NA NA NA NA NA NA NA NA NA NA NA NA NA 0.04545455 0.04347826 NA NA NA NA NA NA 0.04347826 0.04347826 NA NA NA NA NA NA 0.04545455 0 NA NA NA NA NA NA 0.04545455 0.04347826 NA NA NA NA NA NA 0 0 NA NA NA NA NA NA 0.04347826 0.04347826 NA NA NA NA NA NA NA NA NA NA NA NA NA NA NA NA NA NA NA NA NA NA NA NA NA NA NA NA NA NA NA NA NA NA NA NA NA NA NA NA NA NA NA NA NA NA NA NA NA NA NA NA NA NA NA NA NA NA NA NA NA NA NA NA NA NA NA NA NA NA 0.05882353 0.05882353 NA NA NA NA NA NA 0.05555556 0.05555556 NA NA NA NA NA NA 0.0625 0.0625 NA NA NA NA NA NA 0.1111111 0.1111111 NA NA NA NA NA NA 0.1052632 0.05555556 NA NA NA NA NA NA 0.15 0.1052632 NA NA NA NA NA NA NA NA NA NA NA NA NA NA NA NA NA NA NA NA NA NA NA NA NA NA NA NA NA NA NA NA NA NA NA NA NA NA NA NA NA NA NA NA NA NA NA NA NA NA NA NA NA NA NA NA NA NA NA NA NA NA NA NA NA NA 0.265 0.25 0.24 0.25 0.26 0.25 0.255 0.25 0.255 0.25 0.255 0.275 0.275 0.26 0.26 0.26 0.26 0.245 0.245 0.245 0.25 0.25 0.25 NA NA 0.245 0.245 0.25 0.26 0.255 0.265 NA NA 0.25 0.235 0.255 0.265 0.26 0.26 NA NA 0.255 0.255 0.275 0.27 0.27 0.275 NA NA NA NA NA NA 0.035 NA NA NA NA NA NA NA 0.035 NA NA NA NA NA NA NA 0.015 NA NA NA NA NA NA NA 0.015 NA NA NA NA NA NA NA NA NA 0.265 NA NA NA NA NA NA NA 0.285 NA NA NA NA NA NA NA 0.26 NA NA NA NA NA NA NA 0.26 NA NA NA NA NA 0.065 0.065 NA NA NA NA NA NA 0.065 0.065 NA NA NA NA NA NA 0.065 0.065 NA NA NA NA NA NA 0.07 0.07 NA NA NA NA NA NA 0.065 0.065 NA NA NA NA NA NA 0.08 0.08 NA NA NA NA NA NA NA NA NA NA NA NA NA NA NA NA NA NA NA NA NA NA NA NA NA NA NA NA NA NA NA NA NA NA NA NA NA NA NA NA NA NA NA NA NA NA NA NA NA NA NA NA NA NA NA NA NA NA NA NA NA NA NA NA NA NA NA NA NA NA 0.105 0.11 NA NA NA NA NA NA 0.11 0.11 NA NA NA NA NA NA 0.105 0.11 NA NA NA NA NA NA 0.105 0.11 NA NA NA NA NA NA 0.105 0.11 NA NA NA NA NA NA 0.11 0.11 NA NA NA NA NA NA NA NA NA NA NA NA NA NA NA NA NA NA NA NA NA NA NA NA NA NA NA NA NA NA NA NA NA NA NA NA NA NA NA NA NA NA NA NA NA NA NA NA NA NA NA NA NA NA NA NA NA NA NA NA NA NA NA NA NA NA NA NA NA NA 0.08 0.08 NA NA NA NA NA NA 0.085 0.085 NA NA NA NA NA NA 0.075 0.075 NA NA NA NA NA NA 0.08 0.08 NA NA NA NA NA NA 0.085 0.085 NA NA NA NA NA NA 0.085 0.085 NA NA NA NA NA NA NA NA NA NA NA NA NA NA NA NA NA NA NA NA NA NA NA NA NA NA NA NA NA NA NA NA NA NA NA NA NA NA NA NA NA NA NA NA NA NA NA NA NA NA NA NA NA NA NA NA NA NA NA NA NA NA NA NA NA NA
100776 0.1 5000 1 1 100 100 100 1.5 1.5 0.9209578 0.03205399 0.04119748 1.453054 2.226576 1.374035 1.779557 1 0.9681761 1.358042 0 0 0.25 0 0 0 0 0 0 0 0 0 0 0 0 0 0 0 0 0 0 0.5 0 0 0.6 NA NA 0 0 0.5 0 0 0 NA NA 0 0 0 0 0.2 0 NA NA 0 0 0 0 0.2 0 NA NA NA NA NA NA 0 NA NA NA NA NA NA NA 0 NA NA NA NA NA NA NA 0.2 NA NA NA NA NA NA NA 0.2 NA NA NA NA NA NA NA NA NA 0.2 NA NA NA NA NA NA NA 0.2 NA NA NA NA NA NA NA 0.25 NA NA NA NA NA NA NA 0.25 NA NA NA NA NA 0 0.6666667 NA NA NA NA NA NA 0 0.6666667 NA NA NA NA NA NA 0.5 0.75 NA NA NA NA NA NA 0.5 0.75 NA NA NA NA NA NA 0 0 NA NA NA NA NA NA 0 0 NA NA NA NA NA NA NA NA NA NA NA NA NA NA NA NA NA NA NA NA NA NA NA NA NA NA NA NA NA NA NA NA NA NA NA NA NA NA NA NA NA NA NA NA NA NA NA NA NA NA NA NA NA NA NA NA NA NA NA NA NA NA NA NA NA NA NA NA NA NA 0 0 NA NA NA NA NA NA 0 0 NA NA NA NA NA NA 0 0 NA NA NA NA NA NA 0 0 NA NA NA NA NA NA 0 0 NA NA NA NA NA NA 0 0.3333333 NA NA NA NA NA NA NA NA NA NA NA NA NA NA NA NA NA NA NA NA NA NA NA NA NA NA NA NA NA NA NA NA NA NA NA NA NA NA NA NA NA NA NA NA NA NA NA NA NA NA NA NA NA NA NA NA NA NA NA NA NA NA NA NA NA NA NA NA NA NA 0 0 NA NA NA NA NA NA 0 0 NA NA NA NA NA NA 0.5 0 NA NA NA NA NA NA 0.5 0 NA NA NA NA NA NA 0.5 0.5 NA NA NA NA NA NA 0.5 0.5 NA NA NA NA NA NA NA NA NA NA NA NA NA NA NA NA NA NA NA NA NA NA NA NA NA NA NA NA NA NA NA NA NA NA NA NA NA NA NA NA NA NA NA NA NA NA NA NA NA NA NA NA NA NA NA NA NA NA NA NA NA NA NA NA NA NA 0.015 0.015 0.015 0.015 0.015 0.015 0.015 0.015 0.015 0.015 0.015 0.015 0.015 0.015 0.015 0.015 0.015 0.015 0.015 0.015 0.015 0.01 0.01 NA NA 0.015 0.015 0.015 0.015 0.01 0.01 NA NA 0.015 0.015 0.015 0.015 0.02 0.015 NA NA 0.015 0.015 0.015 0.015 0.02 0.015 NA NA NA NA NA NA 0.01 NA NA NA NA NA NA NA 0.01 NA NA NA NA NA NA NA 0.02 NA NA NA NA NA NA NA 0.02 NA NA NA NA NA NA NA NA NA 0.02 NA NA NA NA NA NA NA 0.02 NA NA NA NA NA NA NA 0.015 NA NA NA NA NA NA NA 0.015 NA NA NA NA NA 0.005 0.005 NA NA NA NA NA NA 0.005 0.005 NA NA NA NA NA NA 0.005 0.005 NA NA NA NA NA NA 0.005 0.005 NA NA NA NA NA NA 0.005 0.005 NA NA NA NA NA NA 0.005 0.005 NA NA NA NA NA NA NA NA NA NA NA NA NA NA NA NA NA NA NA NA NA NA NA NA NA NA NA NA NA NA NA NA NA NA NA NA NA NA NA NA NA NA NA NA NA NA NA NA NA NA NA NA NA NA NA NA NA NA NA NA NA NA NA NA NA NA NA NA NA NA 0.005 0.005 NA NA NA NA NA NA 0.005 0.005 NA NA NA NA NA NA 0 0 NA NA NA NA NA NA 0 0 NA NA NA NA NA NA 0.01 0.01 NA NA NA NA NA NA 0.01 0.01 NA NA NA NA NA NA NA NA NA NA NA NA NA NA NA NA NA NA NA NA NA NA NA NA NA NA NA NA NA NA NA NA NA NA NA NA NA NA NA NA NA NA NA NA NA NA NA NA NA NA NA NA NA NA NA NA NA NA NA NA NA NA NA NA NA NA NA NA NA NA 0.005 0.005 NA NA NA NA NA NA 0.005 0.005 NA NA NA NA NA NA 0.005 0.005 NA NA NA NA NA NA 0.005 0.005 NA NA NA NA NA NA 0.005 0.005 NA NA NA NA NA NA 0.005 0.005 NA NA NA NA NA NA NA NA NA NA NA NA NA NA NA NA NA NA NA NA NA NA NA NA NA NA NA NA NA NA NA NA NA NA NA NA NA NA NA NA NA NA NA NA NA NA NA NA NA NA NA NA NA NA NA NA NA NA NA NA NA NA NA NA NA NA
100927 0.1 5000 2 1 100 100 100 2 2 0.9637537 0.01716462 0.01419073 2.82544 7.615321 4.681829 3.057896 1 0.9823209 4.728125 0 0 0.05405405 0.07142857 0.07142857 0.07142857 0.07142857 0.07142857 0.07142857 0.07142857 0.07142857 0.07142857 0.07142857 0.07142857 0.07142857 0.07142857 0.07142857 0.07142857 0.07142857 0.07142857 0.07142857 0.07142857 0.07142857 0.07142857 0.07142857 NA NA 0.07142857 0.07142857 0.07142857 0.07142857 0.07142857 0.07142857 NA NA 0.07142857 0.07142857 0.07142857 0.07142857 0.07142857 0.07142857 NA NA 0.07142857 0.04878049 0.07142857 0.07142857 0.07142857 0.07142857 NA NA NA NA NA NA 0.1666667 NA NA NA NA NA NA NA 0.1666667 NA NA NA NA NA NA NA 0.05263158 NA NA NA NA NA NA NA 0.05263158 NA NA NA NA NA NA NA NA NA 0.05128205 NA NA NA NA NA NA NA 0.05263158 NA NA NA NA NA NA NA 0.07142857 NA NA NA NA NA NA NA 0.07142857 NA NA NA NA NA 0 0 NA NA NA NA NA NA 0 0 NA NA NA NA NA NA 0 0 NA NA NA NA NA NA 0 0 NA NA NA NA NA NA 0 0 NA NA NA NA NA NA 0 0 NA NA NA NA NA NA NA NA NA NA NA NA NA NA NA NA NA NA NA NA NA NA NA NA NA NA NA NA NA NA NA NA NA NA NA NA NA NA NA NA NA NA NA NA NA NA NA NA NA NA NA NA NA NA NA NA NA NA NA NA NA NA NA NA NA NA NA NA NA NA 0.07142857 0.07142857 NA NA NA NA NA NA 0.07142857 0.07142857 NA NA NA NA NA NA 0.07142857 0.07142857 NA NA NA NA NA NA 0.07142857 0.07142857 NA NA NA NA NA NA 0.07142857 0.07142857 NA NA NA NA NA NA 0.07142857 0.07142857 NA NA NA NA NA NA NA NA NA NA NA NA NA NA NA NA NA NA NA NA NA NA NA NA NA NA NA NA NA NA NA NA NA NA NA NA NA NA NA NA NA NA NA NA NA NA NA NA NA NA NA NA NA NA NA NA NA NA NA NA NA NA NA NA NA NA NA NA NA NA 0.125 0.125 NA NA NA NA NA NA 0.125 0.125 NA NA NA NA NA NA 0.125 0.125 NA NA NA NA NA NA 0.125 0.125 NA NA NA NA NA NA 0.125 0.125 NA NA NA NA NA NA 0.125 0.125 NA NA NA NA NA NA NA NA NA NA NA NA NA NA NA NA NA NA NA NA NA NA NA NA NA NA NA NA NA NA NA NA NA NA NA NA NA NA NA NA NA NA NA NA NA NA NA NA NA NA NA NA NA NA NA NA NA NA NA NA NA NA NA NA NA NA 0.175 0.195 0.195 0.195 0.195 0.195 0.195 0.195 0.195 0.195 0.195 0.195 0.195 0.195 0.195 0.195 0.195 0.195 0.195 0.195 0.195 0.195 0.195 NA NA 0.195 0.195 0.195 0.195 0.195 0.195 NA NA 0.195 0.195 0.195 0.195 0.195 0.195 NA NA 0.195 0.195 0.195 0.195 0.195 0.195 NA NA NA NA NA NA 0.175 NA NA NA NA NA NA NA 0.175 NA NA NA NA NA NA NA 0.18 NA NA NA NA NA NA NA 0.18 NA NA NA NA NA NA NA NA NA 0.185 NA NA NA NA NA NA NA 0.18 NA NA NA NA NA NA NA 0.195 NA NA NA NA NA NA NA 0.195 NA NA NA NA NA 0.06 0.06 NA NA NA NA NA NA 0.06 0.06 NA NA NA NA NA NA 0.06 0.06 NA NA NA NA NA NA 0.06 0.06 NA NA NA NA NA NA 0.06 0.06 NA NA NA NA NA NA 0.06 0.06 NA NA NA NA NA NA NA NA NA NA NA NA NA NA NA NA NA NA NA NA NA NA NA NA NA NA NA NA NA NA NA NA NA NA NA NA NA NA NA NA NA NA NA NA NA NA NA NA NA NA NA NA NA NA NA NA NA NA NA NA NA NA NA NA NA NA NA NA NA NA 0.065 0.065 NA NA NA NA NA NA 0.065 0.065 NA NA NA NA NA NA 0.065 0.065 NA NA NA NA NA NA 0.065 0.065 NA NA NA NA NA NA 0.065 0.065 NA NA NA NA NA NA 0.065 0.065 NA NA NA NA NA NA NA NA NA NA NA NA NA NA NA NA NA NA NA NA NA NA NA NA NA NA NA NA NA NA NA NA NA NA NA NA NA NA NA NA NA NA NA NA NA NA NA NA NA NA NA NA NA NA NA NA NA NA NA NA NA NA NA NA NA NA NA NA NA NA 0.07 0.07 NA NA NA NA NA NA 0.07 0.07 NA NA NA NA NA NA 0.07 0.07 NA NA NA NA NA NA 0.07 0.07 NA NA NA NA NA NA 0.07 0.07 NA NA NA NA NA NA 0.07 0.07 NA NA NA NA NA NA NA NA NA NA NA NA NA NA NA NA NA NA NA NA NA NA NA NA NA NA NA NA NA NA NA NA NA NA NA NA NA NA NA NA NA NA NA NA NA NA NA NA NA NA NA NA NA NA NA NA NA NA NA NA NA NA NA NA NA NA
1011 0.1 1000 2 1 100 100 100 2 2 0.7354656 0.08675859 0.1545146 4.281688 4.519141 2.423042 5.950541 1 0.8677809 2.587327 0 0 0.03125 0.03174603 0.01785714 0.03125 0.01612903 0.03174603 0.01639344 0.03125 0.03174603 0.03174603 0.01612903 0.03125 0.04615385 0.03174603 0.03174603 0.03125 0.03125 0.03125 0.01612903 0.03125 0.03174603 0.03174603 0.03125 NA NA 0.03125 0.03125 0.03125 0.03125 0.03174603 0.03225806 NA NA 0.03174603 0.01639344 0.03174603 0.01612903 0.03225806 0.03174603 NA NA 0.03174603 0.01612903 0.03174603 0.04615385 0.03225806 0.04615385 NA NA NA NA NA NA 0.05128205 NA NA NA NA NA NA NA 0.05128205 NA NA NA NA NA NA NA 0.03703704 NA NA NA NA NA NA NA 0.03703704 NA NA NA NA NA NA NA NA NA 0.03174603 NA NA NA NA NA NA NA 0.03174603 NA NA NA NA NA NA NA 0.03174603 NA NA NA NA NA NA NA 0.03174603 NA NA NA NA NA 0 0.03333333 NA NA NA NA NA NA 0 0.03333333 NA NA NA NA NA NA 0 0.03448276 NA NA NA NA NA NA 0 0.03448276 NA NA NA NA NA NA 0 0.03571429 NA NA NA NA NA NA 0 0.03333333 NA NA NA NA NA NA NA NA NA NA NA NA NA NA NA NA NA NA NA NA NA NA NA NA NA NA NA NA NA NA NA NA NA NA NA NA NA NA NA NA NA NA NA NA NA NA NA NA NA NA NA NA NA NA NA NA NA NA NA NA NA NA NA NA NA NA NA NA NA NA 0 0 NA NA NA NA NA NA 0 0 NA NA NA NA NA NA 0 0 NA NA NA NA NA NA 0 0 NA NA NA NA NA NA 0 0 NA NA NA NA NA NA 0 0 NA NA NA NA NA NA NA NA NA NA NA NA NA NA NA NA NA NA NA NA NA NA NA NA NA NA NA NA NA NA NA NA NA NA NA NA NA NA NA NA NA NA NA NA NA NA NA NA NA NA NA NA NA NA NA NA NA NA NA NA NA NA NA NA NA NA NA NA NA NA 0.04 0.04347826 NA NA NA NA NA NA 0.04 0.04166667 NA NA NA NA NA NA 0.04 0.04347826 NA NA NA NA NA NA 0.04 0.04166667 NA NA NA NA NA NA 0.04 0.04166667 NA NA NA NA NA NA 0.04 0.04166667 NA NA NA NA NA NA NA NA NA NA NA NA NA NA NA NA NA NA NA NA NA NA NA NA NA NA NA NA NA NA NA NA NA NA NA NA NA NA NA NA NA NA NA NA NA NA NA NA NA NA NA NA NA NA NA NA NA NA NA NA NA NA NA NA NA NA 0.31 0.305 0.275 0.31 0.305 0.305 0.3 0.31 0.305 0.305 0.305 0.31 0.31 0.305 0.305 0.31 0.31 0.31 0.305 0.31 0.305 0.305 0.31 NA NA 0.31 0.31 0.31 0.31 0.305 0.3 NA NA 0.305 0.3 0.305 0.305 0.3 0.305 NA NA 0.305 0.305 0.305 0.31 0.3 0.31 NA NA NA NA NA NA 0.185 NA NA NA NA NA NA NA 0.185 NA NA NA NA NA NA NA 0.26 NA NA NA NA NA NA NA 0.26 NA NA NA NA NA NA NA NA NA 0.305 NA NA NA NA NA NA NA 0.305 NA NA NA NA NA NA NA 0.305 NA NA NA NA NA NA NA 0.305 NA NA NA NA NA 0.145 0.145 NA NA NA NA NA NA 0.145 0.145 NA NA NA NA NA NA 0.14 0.14 NA NA NA NA NA NA 0.14 0.14 NA NA NA NA NA NA 0.145 0.135 NA NA NA NA NA NA 0.145 0.145 NA NA NA NA NA NA NA NA NA NA NA NA NA NA NA NA NA NA NA NA NA NA NA NA NA NA NA NA NA NA NA NA NA NA NA NA NA NA NA NA NA NA NA NA NA NA NA NA NA NA NA NA NA NA NA NA NA NA NA NA NA NA NA NA NA NA NA NA NA NA 0.055 0.06 NA NA NA NA NA NA 0.055 0.06 NA NA NA NA NA NA 0.05 0.06 NA NA NA NA NA NA 0.05 0.06 NA NA NA NA NA NA 0.05 0.055 NA NA NA NA NA NA 0.05 0.06 NA NA NA NA NA NA NA NA NA NA NA NA NA NA NA NA NA NA NA NA NA NA NA NA NA NA NA NA NA NA NA NA NA NA NA NA NA NA NA NA NA NA NA NA NA NA NA NA NA NA NA NA NA NA NA NA NA NA NA NA NA NA NA NA NA NA NA NA NA NA 0.12 0.11 NA NA NA NA NA NA 0.12 0.115 NA NA NA NA NA NA 0.12 0.11 NA NA NA NA NA NA 0.12 0.115 NA NA NA NA NA NA 0.12 0.115 NA NA NA NA NA NA 0.12 0.115 NA NA NA NA NA NA NA NA NA NA NA NA NA NA NA NA NA NA NA NA NA NA NA NA NA NA NA NA NA NA NA NA NA NA NA NA NA NA NA NA NA NA NA NA NA NA NA NA NA NA NA NA NA NA NA NA NA NA NA NA NA NA NA NA NA NA
10147 0.1 10000 2 1 100 100 100 2 2 0.9843276 0.004018374 0.007717874 7.096133 2.850934 2.527967 5.613969 1 0.9944459 3.687851 0 0 0.1388889 0.1538462 0.1707317 0.2093023 0.2093023 0.2093023 0.1707317 0.1904762 0.2093023 0.1538462 0.1707317 0.2093023 0.2093023 0.2093023 0.1707317 0.1904762 0.2093023 0.1538462 0.15 0.1904762 0.2093023 0.1538462 0.1707317 NA NA 0.1538462 0.15 0.1904762 0.2093023 0.1538462 0.1707317 NA NA 0.175 0.1707317 0.1904762 0.1860465 0.1904762 0.2045455 NA NA 0.175 0.1707317 0.1904762 0.1860465 0.1904762 0.2045455 NA NA NA NA NA NA 0.1666667 NA NA NA NA NA NA NA 0.1666667 NA NA NA NA NA NA NA 0.08571429 NA NA NA NA NA NA NA 0.08571429 NA NA NA NA NA NA NA NA NA 0.1904762 NA NA NA NA NA NA NA 0.1904762 NA NA NA NA NA NA NA 0.175 NA NA NA NA NA NA NA 0.175 NA NA NA NA NA 0.1 0.1 NA NA NA NA NA NA 0.1 0.1 NA NA NA NA NA NA 0 0.1 NA NA NA NA NA NA 0 0.1 NA NA NA NA NA NA 0 0.1 NA NA NA NA NA NA 0 0.1 NA NA NA NA NA NA NA NA NA NA NA NA NA NA NA NA NA NA NA NA NA NA NA NA NA NA NA NA NA NA NA NA NA NA NA NA NA NA NA NA NA NA NA NA NA NA NA NA NA NA NA NA NA NA NA NA NA NA NA NA NA NA NA NA NA NA NA NA NA NA 0.25 0.25 NA NA NA NA NA NA 0.25 0.25 NA NA NA NA NA NA 0.25 0.25 NA NA NA NA NA NA 0.25 0.25 NA NA NA NA NA NA 0.25 0.2857143 NA NA NA NA NA NA 0.25 0.2857143 NA NA NA NA NA NA NA NA NA NA NA NA NA NA NA NA NA NA NA NA NA NA NA NA NA NA NA NA NA NA NA NA NA NA NA NA NA NA NA NA NA NA NA NA NA NA NA NA NA NA NA NA NA NA NA NA NA NA NA NA NA NA NA NA NA NA NA NA NA NA 0.1578947 0.1578947 NA NA NA NA NA NA 0.1578947 0.1578947 NA NA NA NA NA NA 0.1578947 0.1578947 NA NA NA NA NA NA 0.1578947 0.1578947 NA NA NA NA NA NA 0.1578947 0.1578947 NA NA NA NA NA NA 0.1578947 0.1578947 NA NA NA NA NA NA NA NA NA NA NA NA NA NA NA NA NA NA NA NA NA NA NA NA NA NA NA NA NA NA NA NA NA NA NA NA NA NA NA NA NA NA NA NA NA NA NA NA NA NA NA NA NA NA NA NA NA NA NA NA NA NA NA NA NA NA 0.155 0.165 0.17 0.17 0.17 0.17 0.17 0.17 0.17 0.165 0.17 0.17 0.17 0.17 0.17 0.17 0.17 0.165 0.17 0.17 0.17 0.165 0.17 NA NA 0.165 0.17 0.17 0.17 0.165 0.17 NA NA 0.165 0.17 0.17 0.175 0.17 0.175 NA NA 0.165 0.17 0.17 0.175 0.17 0.175 NA NA NA NA NA NA 0.025 NA NA NA NA NA NA NA 0.025 NA NA NA NA NA NA NA 0.16 NA NA NA NA NA NA NA 0.16 NA NA NA NA NA NA NA NA NA 0.17 NA NA NA NA NA NA NA 0.17 NA NA NA NA NA NA NA 0.165 NA NA NA NA NA NA NA 0.165 NA NA NA NA NA 0.045 0.045 NA NA NA NA NA NA 0.045 0.045 NA NA NA NA NA NA 0.045 0.045 NA NA NA NA NA NA 0.045 0.045 NA NA NA NA NA NA 0.045 0.045 NA NA NA NA NA NA 0.045 0.045 NA NA NA NA NA NA NA NA NA NA NA NA NA NA NA NA NA NA NA NA NA NA NA NA NA NA NA NA NA NA NA NA NA NA NA NA NA NA NA NA NA NA NA NA NA NA NA NA NA NA NA NA NA NA NA NA NA NA NA NA NA NA NA NA NA NA NA NA NA NA 0.045 0.045 NA NA NA NA NA NA 0.045 0.045 NA NA NA NA NA NA 0.045 0.045 NA NA NA NA NA NA 0.045 0.045 NA NA NA NA NA NA 0.045 0.05 NA NA NA NA NA NA 0.045 0.05 NA NA NA NA NA NA NA NA NA NA NA NA NA NA NA NA NA NA NA NA NA NA NA NA NA NA NA NA NA NA NA NA NA NA NA NA NA NA NA NA NA NA NA NA NA NA NA NA NA NA NA NA NA NA NA NA NA NA NA NA NA NA NA NA NA NA NA NA NA NA 0.08 0.08 NA NA NA NA NA NA 0.08 0.08 NA NA NA NA NA NA 0.08 0.08 NA NA NA NA NA NA 0.08 0.08 NA NA NA NA NA NA 0.08 0.08 NA NA NA NA NA NA 0.08 0.08 NA NA NA NA NA NA NA NA NA NA NA NA NA NA NA NA NA NA NA NA NA NA NA NA NA NA NA NA NA NA NA NA NA NA NA NA NA NA NA NA NA NA NA NA NA NA NA NA NA NA NA NA NA NA NA NA NA NA NA NA NA NA NA NA NA NA
101667 0.1 5000 2 1 150 150 0 2 2 0.9481049 0.02093158 0.01112323 3.466212 1.195113 4.38835 1.514372 1 0.9871543 3.769447 0 0 0.1025641 0.08108108 0.08333333 0.1025641 0.1081081 0.07894737 0.08333333 0.08108108 0.08108108 0.08108108 0.1052632 0.125 0.1052632 0.07894737 0.07894737 0.07894737 0.08108108 0.1025641 0.1025641 0.1025641 0.1025641 0.08333333 0.1111111 NA NA 0.1025641 0.1025641 0.1025641 0.1025641 0.08333333 0.08333333 NA NA 0.08108108 0.07894737 0.1025641 0.1025641 0.1025641 0.1025641 NA NA 0.08108108 0.07894737 0.1025641 0.1025641 0.1025641 0.1025641 NA NA NA NA NA NA 0.8888889 NA NA NA NA NA NA NA 0.8888889 NA NA NA NA NA NA NA 0.1025641 NA NA NA NA NA NA NA 0.1025641 NA NA NA NA NA NA NA NA NA 0.1025641 NA NA NA NA NA NA NA 0.1025641 NA NA NA NA NA NA NA 0.1025641 NA NA NA NA NA NA NA 0.1025641 NA NA NA NA NA 0 0 NA NA NA NA NA NA 0 0 NA NA NA NA NA NA 0 0 NA NA NA NA NA NA 0 0 NA NA NA NA NA NA 0 0 NA NA NA NA NA NA 0 0 NA NA NA NA NA NA NA NA NA NA NA NA NA NA NA NA NA NA NA NA NA NA NA NA NA NA NA NA NA NA NA NA NA NA NA NA NA NA NA NA NA NA NA NA NA NA NA NA NA NA NA NA NA NA NA NA NA NA NA NA NA NA NA NA NA NA NA NA NA NA 0.2352941 0.1875 NA NA NA NA NA NA 0.2352941 0.1875 NA NA NA NA NA NA 0.1875 0.1875 NA NA NA NA NA NA 0.1875 0.1875 NA NA NA NA NA NA 0.1875 0.1875 NA NA NA NA NA NA 0.1875 0.1875 NA NA NA NA NA NA NA NA NA NA NA NA NA NA NA NA NA NA NA NA NA NA NA NA NA NA NA NA NA NA NA NA NA NA NA NA NA NA NA NA NA NA NA NA NA NA NA NA NA NA NA NA NA NA NA NA NA NA NA NA NA NA NA NA NA NA NA NA NA NA 0.08333333 0.1 NA NA NA NA NA NA 0.08333333 0.08333333 NA NA NA NA NA NA 0.1111111 0.1111111 NA NA NA NA NA NA 0.1111111 0.1111111 NA NA NA NA NA NA 0.09090909 0.09090909 NA NA NA NA NA NA 0.09090909 0.09090909 NA NA NA NA NA NA NA NA NA NA NA NA NA NA NA NA NA NA NA NA NA NA NA NA NA NA NA NA NA NA NA NA NA NA NA NA NA NA NA NA NA NA NA NA NA NA NA NA NA NA NA NA NA NA NA NA NA NA NA NA NA NA NA NA NA NA 0.2333333 0.2266667 0.22 0.2333333 0.22 0.2333333 0.22 0.2266667 0.2266667 0.2266667 0.2266667 0.2333333 0.2266667 0.2333333 0.2333333 0.2333333 0.2266667 0.2333333 0.2333333 0.2333333 0.2333333 0.22 0.2133333 NA NA 0.2333333 0.2333333 0.2333333 0.2333333 0.22 0.22 NA NA 0.2266667 0.2333333 0.2333333 0.2333333 0.2333333 0.2333333 NA NA 0.2266667 0.2333333 0.2333333 0.2333333 0.2333333 0.2333333 NA NA NA NA NA NA 0.006666667 NA NA NA NA NA NA NA 0.006666667 NA NA NA NA NA NA NA 0.2333333 NA NA NA NA NA NA NA 0.2333333 NA NA NA NA NA NA NA NA NA 0.2333333 NA NA NA NA NA NA NA 0.2333333 NA NA NA NA NA NA NA 0.2333333 NA NA NA NA NA NA NA 0.2333333 NA NA NA NA NA 0.07333333 0.07333333 NA NA NA NA NA NA 0.07333333 0.07333333 NA NA NA NA NA NA 0.07333333 0.07333333 NA NA NA NA NA NA 0.07333333 0.07333333 NA NA NA NA NA NA 0.07333333 0.07333333 NA NA NA NA NA NA 0.07333333 0.07333333 NA NA NA NA NA NA NA NA NA NA NA NA NA NA NA NA NA NA NA NA NA NA NA NA NA NA NA NA NA NA NA NA NA NA NA NA NA NA NA NA NA NA NA NA NA NA NA NA NA NA NA NA NA NA NA NA NA NA NA NA NA NA NA NA NA NA NA NA NA NA 0.08666667 0.08666667 NA NA NA NA NA NA 0.08666667 0.08666667 NA NA NA NA NA NA 0.08666667 0.08666667 NA NA NA NA NA NA 0.08666667 0.08666667 NA NA NA NA NA NA 0.08666667 0.08666667 NA NA NA NA NA NA 0.08666667 0.08666667 NA NA NA NA NA NA NA NA NA NA NA NA NA NA NA NA NA NA NA NA NA NA NA NA NA NA NA NA NA NA NA NA NA NA NA NA NA NA NA NA NA NA NA NA NA NA NA NA NA NA NA NA NA NA NA NA NA NA NA NA NA NA NA NA NA NA NA NA NA NA 0.07333333 0.06 NA NA NA NA NA NA 0.07333333 0.07333333 NA NA NA NA NA NA 0.05333333 0.05333333 NA NA NA NA NA NA 0.05333333 0.05333333 NA NA NA NA NA NA 0.06666667 0.06666667 NA NA NA NA NA NA 0.06666667 0.06666667 NA NA NA NA NA NA NA NA NA NA NA NA NA NA NA NA NA NA NA NA NA NA NA NA NA NA NA NA NA NA NA NA NA NA NA NA NA NA NA NA NA NA NA NA NA NA NA NA NA NA NA NA NA NA NA NA NA NA NA NA NA NA NA NA NA NA
101668 0.1 1000 2 1 100 100 100 2 2 0.7633982 0.09296618 0.1213645 3.059377 4.106734 2.816473 8.727988 1 0.8870819 3.166463 0 0 0.06976744 0 0 0 0 0 0 0 0 0 0 0 0.02325581 0 0 0 0 0.02380952 0 0 0 0 0 NA NA 0 0 0 0.02380952 0 0 NA NA 0.02325581 0 0.02380952 0 0 0 NA NA 0.02380952 0 0.02380952 0 0 0 NA NA NA NA NA NA 0.06896552 NA NA NA NA NA NA NA 0.06896552 NA NA NA NA NA NA NA 0 NA NA NA NA NA NA NA 0 NA NA NA NA NA NA NA NA NA 0.04444444 NA NA NA NA NA NA NA 0.04545455 NA NA NA NA NA NA NA 0.02439024 NA NA NA NA NA NA NA 0 NA NA NA NA NA 0 0 NA NA NA NA NA NA 0 0 NA NA NA NA NA NA 0 0 NA NA NA NA NA NA 0 0 NA NA NA NA NA NA 0.06666667 0 NA NA NA NA NA NA 0 0 NA NA NA NA NA NA NA NA NA NA NA NA NA NA NA NA NA NA NA NA NA NA NA NA NA NA NA NA NA NA NA NA NA NA NA NA NA NA NA NA NA NA NA NA NA NA NA NA NA NA NA NA NA NA NA NA NA NA NA NA NA NA NA NA NA NA NA NA NA NA 0 0 NA NA NA NA NA NA 0 0 NA NA NA NA NA NA 0 0 NA NA NA NA NA NA 0 0 NA NA NA NA NA NA 0 0 NA NA NA NA NA NA 0 0 NA NA NA NA NA NA NA NA NA NA NA NA NA NA NA NA NA NA NA NA NA NA NA NA NA NA NA NA NA NA NA NA NA NA NA NA NA NA NA NA NA NA NA NA NA NA NA NA NA NA NA NA NA NA NA NA NA NA NA NA NA NA NA NA NA NA NA NA NA NA 0 0 NA NA NA NA NA NA 0 0 NA NA NA NA NA NA 0 0 NA NA NA NA NA NA 0 0 NA NA NA NA NA NA 0 0 NA NA NA NA NA NA 0 0 NA NA NA NA NA NA NA NA NA NA NA NA NA NA NA NA NA NA NA NA NA NA NA NA NA NA NA NA NA NA NA NA NA NA NA NA NA NA NA NA NA NA NA NA NA NA NA NA NA NA NA NA NA NA NA NA NA NA NA NA NA NA NA NA NA NA 0.2 0.2 0.2 0.205 0.205 0.205 0.2 0.205 0.2 0.2 0.2 0.205 0.21 0.205 0.2 0.2 0.2 0.205 0.2 0.205 0.205 0.205 0.2 NA NA 0.205 0.2 0.205 0.205 0.205 0.205 NA NA 0.21 0.2 0.205 0.2 0.205 0.21 NA NA 0.205 0.2 0.205 0.205 0.205 0.21 NA NA NA NA NA NA 0.135 NA NA NA NA NA NA NA 0.135 NA NA NA NA NA NA NA 0.19 NA NA NA NA NA NA NA 0.19 NA NA NA NA NA NA NA NA NA 0.215 NA NA NA NA NA NA NA 0.21 NA NA NA NA NA NA NA 0.2 NA NA NA NA NA NA NA 0.2 NA NA NA NA NA 0.07 0.07 NA NA NA NA NA NA 0.07 0.07 NA NA NA NA NA NA 0.07 0.07 NA NA NA NA NA NA 0.07 0.07 NA NA NA NA NA NA 0.07 0.07 NA NA NA NA NA NA 0.07 0.07 NA NA NA NA NA NA NA NA NA NA NA NA NA NA NA NA NA NA NA NA NA NA NA NA NA NA NA NA NA NA NA NA NA NA NA NA NA NA NA NA NA NA NA NA NA NA NA NA NA NA NA NA NA NA NA NA NA NA NA NA NA NA NA NA NA NA NA NA NA NA 0.07 0.07 NA NA NA NA NA NA 0.07 0.07 NA NA NA NA NA NA 0.08 0.07 NA NA NA NA NA NA 0.07 0.07 NA NA NA NA NA NA 0.07 0.07 NA NA NA NA NA NA 0.07 0.07 NA NA NA NA NA NA NA NA NA NA NA NA NA NA NA NA NA NA NA NA NA NA NA NA NA NA NA NA NA NA NA NA NA NA NA NA NA NA NA NA NA NA NA NA NA NA NA NA NA NA NA NA NA NA NA NA NA NA NA NA NA NA NA NA NA NA NA NA NA NA 0.06 0.06 NA NA NA NA NA NA 0.06 0.06 NA NA NA NA NA NA 0.065 0.06 NA NA NA NA NA NA 0.065 0.06 NA NA NA NA NA NA 0.065 0.07 NA NA NA NA NA NA 0.065 0.07 NA NA NA NA NA NA NA NA NA NA NA NA NA NA NA NA NA NA NA NA NA NA NA NA NA NA NA NA NA NA NA NA NA NA NA NA NA NA NA NA NA NA NA NA NA NA NA NA NA NA NA NA NA NA NA NA NA NA NA NA NA NA NA NA NA NA
101676 0.1 5000 2 1 0 0 0 2 2 0.7678342 0.08613098 0.0861418 1.046886 1.026544 1 1 1 0.99999 1 0 0 0 0 0 0 0 0 0 0 0 0 0 0 0 0 0 0 0 0 0 0 0 0 1 NA NA 0 0 0 0 0 0 NA NA 0 0 0 0 0 0 NA NA 0 0 0 0 0 0 NA NA NA NA NA NA 1 NA NA NA NA NA NA NA 1 NA NA NA NA NA NA NA 0 NA NA NA NA NA NA NA 0 NA NA NA NA NA NA NA NA NA 1 NA NA NA NA NA NA NA 1 NA NA NA NA NA NA NA 1 NA NA NA NA NA NA NA 1 NA NA NA NA NA 0 0 NA NA NA NA NA NA 0 0 NA NA NA NA NA NA 0 0 NA NA NA NA NA NA 0 0 NA NA NA NA NA NA 0 1 NA NA NA NA NA NA 0 1 NA NA NA NA NA NA NA NA NA NA NA NA NA NA NA NA NA NA NA NA NA NA NA NA NA NA NA NA NA NA NA NA NA NA NA NA NA NA NA NA NA NA NA NA NA NA NA NA NA NA NA NA NA NA NA NA NA NA NA NA NA NA NA NA NA NA NA NA NA NA 0 0 NA NA NA NA NA NA 0 0 NA NA NA NA NA NA 0 1 NA NA NA NA NA NA 0 1 NA NA NA NA NA NA 1 0 NA NA NA NA NA NA 1 0 NA NA NA NA NA NA NA NA NA NA NA NA NA NA NA NA NA NA NA NA NA NA NA NA NA NA NA NA NA NA NA NA NA NA NA NA NA NA NA NA NA NA NA NA NA NA NA NA NA NA NA NA NA NA NA NA NA NA NA NA NA NA NA NA NA NA NA NA NA NA 0 0 NA NA NA NA NA NA 0 0 NA NA NA NA NA NA 0 0 NA NA NA NA NA NA 0 0 NA NA NA NA NA NA 0 0 NA NA NA NA NA NA 0 0 NA NA NA NA NA NA NA NA NA NA NA NA NA NA NA NA NA NA NA NA NA NA NA NA NA NA NA NA NA NA NA NA NA NA NA NA NA NA NA NA NA NA NA NA NA NA NA NA NA NA NA NA NA NA NA NA NA NA NA NA NA NA NA NA NA NA NA NA NA NA NA NA NA NA NA NA NA NA NA NA NA NA NA NA NA NA NA NA NA NA NA NA NA NA NA NA NA NA NA NA NA NA NA NA NA NA NA NA NA NA NA NA NA NA NA NA NA NA NA NA NA NA NA NA NA NA NA NA NA NA NA NA NA NA NA NA NA NA NA NA NA NA NA NA NA NA NA NA NA NA NA NA NA NA NA NA NA NA NA NA NA NA NA NA NA NA NA NA NA NA NA NA NA NA NA NA NA NA NA NA NA NA NA NA NA NA NA NA NA NA NA NA NA NA NA NA NA NA NA NA NA NA NA NA NA NA NA NA NA NA NA NA NA NA NA NA NA NA NA NA NA NA NA NA NA NA NA NA NA NA NA NA NA NA NA NA NA NA NA NA NA NA NA NA NA NA NA NA NA NA NA NA NA NA NA NA NA NA NA NA NA NA NA NA NA NA NA NA NA NA NA NA NA NA NA NA NA NA NA NA NA NA NA NA NA NA NA NA NA NA NA NA NA NA NA NA NA NA NA NA NA NA NA NA NA NA NA NA NA NA NA NA NA NA NA NA NA NA NA NA NA NA NA NA NA NA NA NA NA NA NA NA NA NA NA NA NA NA NA NA NA NA NA NA NA NA NA NA NA NA NA NA NA NA NA NA NA NA NA NA NA NA NA NA NA NA NA NA NA NA NA NA NA NA NA NA NA NA NA NA NA NA NA NA NA NA NA NA NA NA NA NA NA NA NA NA NA NA NA NA NA NA NA NA NA NA NA NA NA NA NA NA NA NA NA NA NA NA NA NA NA NA NA NA NA NA NA NA NA NA NA NA NA NA NA NA NA NA NA NA NA NA NA NA NA NA NA NA NA NA NA NA NA NA NA NA NA NA NA NA NA NA NA NA NA NA NA NA NA NA NA NA NA NA NA NA NA NA NA NA NA NA NA NA NA NA NA NA NA NA NA NA NA NA NA NA NA NA NA NA NA NA NA NA NA NA NA NA NA NA NA NA NA NA NA
101682 0.1 5000 2 1 100 100 100 2 2 0.8662096 0.02237802 0.0870465 3.483661 1.806261 1 3.665943 1 0.983356 3.384522 1 0.05 0.1276596 0.1276596 0.08888889 0.1372549 0.122449 0.12 0.1509434 0.12 0.122449 0.1276596 0.08695652 0.1372549 0.1403509 0.12 0.1509434 0.12 0.122449 0.12 0.106383 0.12 0.1296296 0.1276596 0.1702128 NA NA 0.12 0.125 0.12 0.122807 0.1276596 0.1632653 NA NA 0.122449 0.12 0.122449 0.1272727 0.1276596 0.1346154 NA NA 0.122449 0.12 0.122449 0.1272727 0.1276596 0.1346154 NA NA NA NA NA NA 0.1020408 NA NA NA NA NA NA NA 0.1020408 NA NA NA NA NA NA NA 0 NA NA NA NA NA NA NA 0 NA NA NA NA NA NA NA NA NA 0.1525424 NA NA NA NA NA NA NA 0.1551724 NA NA NA NA NA NA NA 0.1481481 NA NA NA NA NA NA NA 0.1481481 NA NA NA NA NA 0.2857143 0.2777778 NA NA NA NA NA NA 0.2857143 0.2777778 NA NA NA NA NA NA 0.2857143 0.2777778 NA NA NA NA NA NA 0.2857143 0.2777778 NA NA NA NA NA NA 0.25 0.2777778 NA NA NA NA NA NA 0.2631579 0.2777778 NA NA NA NA NA NA NA NA NA NA NA NA NA NA NA NA NA NA NA NA NA NA NA NA NA NA NA NA NA NA NA NA NA NA NA NA NA NA NA NA NA NA NA NA NA NA NA NA NA NA NA NA NA NA NA NA NA NA NA NA NA NA NA NA NA NA NA NA NA NA 0.04761905 0.125 NA NA NA NA NA NA 0.04761905 0.125 NA NA NA NA NA NA 0 0.1052632 NA NA NA NA NA NA 0 0.1052632 NA NA NA NA NA NA 0 0.125 NA NA NA NA NA NA 0 0.125 NA NA NA NA NA NA NA NA NA NA NA NA NA NA NA NA NA NA NA NA NA NA NA NA NA NA NA NA NA NA NA NA NA NA NA NA NA NA NA NA NA NA NA NA NA NA NA NA NA NA NA NA NA NA NA NA NA NA NA NA NA NA NA NA NA NA NA NA NA NA 0.1 0.1 NA NA NA NA NA NA 0.1 0.1 NA NA NA NA NA NA 0.08333333 0.1 NA NA NA NA NA NA 0.08333333 0.1 NA NA NA NA NA NA 0.08333333 0.07692308 NA NA NA NA NA NA 0.08333333 0.07692308 NA NA NA NA NA NA NA NA NA NA NA NA NA NA NA NA NA NA NA NA NA NA NA NA NA NA NA NA NA NA NA NA NA NA NA NA NA NA NA NA NA NA NA NA NA NA NA NA NA NA NA NA NA NA NA NA NA NA NA NA NA NA NA NA NA NA 0.205 0.205 0.205 0.22 0.215 0.22 0.225 0.22 0.215 0.205 0.21 0.22 0.245 0.22 0.225 0.22 0.215 0.22 0.21 0.22 0.235 0.205 0.195 NA NA 0.22 0.21 0.22 0.25 0.205 0.205 NA NA 0.215 0.22 0.215 0.24 0.205 0.225 NA NA 0.215 0.22 0.215 0.24 0.205 0.225 NA NA NA NA NA NA 0.22 NA NA NA NA NA NA NA 0.22 NA NA NA NA NA NA NA 0.005 NA NA NA NA NA NA NA 0.005 NA NA NA NA NA NA NA NA NA 0.25 NA NA NA NA NA NA NA 0.245 NA NA NA NA NA NA NA 0.23 NA NA NA NA NA NA NA 0.23 NA NA NA NA NA 0.075 0.065 NA NA NA NA NA NA 0.075 0.065 NA NA NA NA NA NA 0.075 0.065 NA NA NA NA NA NA 0.075 0.065 NA NA NA NA NA NA 0.075 0.065 NA NA NA NA NA NA 0.07 0.065 NA NA NA NA NA NA NA NA NA NA NA NA NA NA NA NA NA NA NA NA NA NA NA NA NA NA NA NA NA NA NA NA NA NA NA NA NA NA NA NA NA NA NA NA NA NA NA NA NA NA NA NA NA NA NA NA NA NA NA NA NA NA NA NA NA NA NA NA NA NA 0.1 0.105 NA NA NA NA NA NA 0.1 0.105 NA NA NA NA NA NA 0.08 0.085 NA NA NA NA NA NA 0.08 0.085 NA NA NA NA NA NA 0.085 0.105 NA NA NA NA NA NA 0.085 0.105 NA NA NA NA NA NA NA NA NA NA NA NA NA NA NA NA NA NA NA NA NA NA NA NA NA NA NA NA NA NA NA NA NA NA NA NA NA NA NA NA NA NA NA NA NA NA NA NA NA NA NA NA NA NA NA NA NA NA NA NA NA NA NA NA NA NA NA NA NA NA 0.045 0.045 NA NA NA NA NA NA 0.045 0.045 NA NA NA NA NA NA 0.055 0.045 NA NA NA NA NA NA 0.055 0.045 NA NA NA NA NA NA 0.055 0.06 NA NA NA NA NA NA 0.055 0.06 NA NA NA NA NA NA NA NA NA NA NA NA NA NA NA NA NA NA NA NA NA NA NA NA NA NA NA NA NA NA NA NA NA NA NA NA NA NA NA NA NA NA NA NA NA NA NA NA NA NA NA NA NA NA NA NA NA NA NA NA NA NA NA NA NA NA
101698 0.1 5000 2 1 100 100 100 2 2 0.9536686 0.01536025 0.01038221 5.64903 1.835956 4.606216 3.000809 1 0.9802305 4.060645 1 0.05 0.125 0.03846154 0.01886792 0.1186441 0.03636364 0.09259259 0.0877193 0.1206897 0.03773585 0.03846154 0.02083333 0.05660377 0.03703704 0.05882353 0.05660377 0.05769231 0.03773585 0.09090909 0.07142857 0.08928571 0.1 0.1 0.07843137 NA NA 0.09090909 0.07407407 0.08928571 0.08474576 0.1 0.1 NA NA 0.09259259 0.09090909 0.09090909 0.0877193 0.09803922 0.09433962 NA NA 0.09259259 0.09090909 0.09090909 0.0877193 0.09803922 0.09433962 NA NA NA NA NA NA 0.07407407 NA NA NA NA NA NA NA 0.07407407 NA NA NA NA NA NA NA 0.1206897 NA NA NA NA NA NA NA 0.1206897 NA NA NA NA NA NA NA NA NA 0.09836066 NA NA NA NA NA NA NA 0.03636364 NA NA NA NA NA NA NA 0.05555556 NA NA NA NA NA NA NA 0.05555556 NA NA NA NA NA 0 0 NA NA NA NA NA NA 0 0 NA NA NA NA NA NA 0 0 NA NA NA NA NA NA 0 0 NA NA NA NA NA NA 0 0 NA NA NA NA NA NA 0 0 NA NA NA NA NA NA NA NA NA NA NA NA NA NA NA NA NA NA NA NA NA NA NA NA NA NA NA NA NA NA NA NA NA NA NA NA NA NA NA NA NA NA NA NA NA NA NA NA NA NA NA NA NA NA NA NA NA NA NA NA NA NA NA NA NA NA NA NA NA NA 0.08333333 0.08333333 NA NA NA NA NA NA 0.09090909 0.08333333 NA NA NA NA NA NA 0.1111111 0.1111111 NA NA NA NA NA NA 0.1111111 0.1111111 NA NA NA NA NA NA 0.1 0.1 NA NA NA NA NA NA 0.1 0.1 NA NA NA NA NA NA NA NA NA NA NA NA NA NA NA NA NA NA NA NA NA NA NA NA NA NA NA NA NA NA NA NA NA NA NA NA NA NA NA NA NA NA NA NA NA NA NA NA NA NA NA NA NA NA NA NA NA NA NA NA NA NA NA NA NA NA NA NA NA NA 0.03125 0.03125 NA NA NA NA NA NA 0.03125 0.03125 NA NA NA NA NA NA 0.05882353 0.06060606 NA NA NA NA NA NA 0.05882353 0.06060606 NA NA NA NA NA NA 0.05714286 0.05714286 NA NA NA NA NA NA 0.05714286 0.05714286 NA NA NA NA NA NA NA NA NA NA NA NA NA NA NA NA NA NA NA NA NA NA NA NA NA NA NA NA NA NA NA NA NA NA NA NA NA NA NA NA NA NA NA NA NA NA NA NA NA NA NA NA NA NA NA NA NA NA NA NA NA NA NA NA NA NA 0.245 0.25 0.26 0.26 0.265 0.245 0.26 0.255 0.255 0.25 0.235 0.25 0.26 0.24 0.25 0.245 0.255 0.25 0.26 0.255 0.27 0.225 0.235 NA NA 0.25 0.25 0.255 0.27 0.225 0.225 NA NA 0.245 0.25 0.25 0.26 0.23 0.24 NA NA 0.245 0.25 0.25 0.26 0.23 0.24 NA NA NA NA NA NA 0.25 NA NA NA NA NA NA NA 0.25 NA NA NA NA NA NA NA 0.255 NA NA NA NA NA NA NA 0.255 NA NA NA NA NA NA NA NA NA 0.275 NA NA NA NA NA NA NA 0.265 NA NA NA NA NA NA NA 0.255 NA NA NA NA NA NA NA 0.255 NA NA NA NA NA 0 0 NA NA NA NA NA NA 0 0 NA NA NA NA NA NA 0 0 NA NA NA NA NA NA 0 0 NA NA NA NA NA NA 0 0 NA NA NA NA NA NA 0 0 NA NA NA NA NA NA NA NA NA NA NA NA NA NA NA NA NA NA NA NA NA NA NA NA NA NA NA NA NA NA NA NA NA NA NA NA NA NA NA NA NA NA NA NA NA NA NA NA NA NA NA NA NA NA NA NA NA NA NA NA NA NA NA NA NA NA NA NA NA NA 0.11 0.11 NA NA NA NA NA NA 0.1 0.11 NA NA NA NA NA NA 0.08 0.08 NA NA NA NA NA NA 0.08 0.08 NA NA NA NA NA NA 0.09 0.09 NA NA NA NA NA NA 0.09 0.09 NA NA NA NA NA NA NA NA NA NA NA NA NA NA NA NA NA NA NA NA NA NA NA NA NA NA NA NA NA NA NA NA NA NA NA NA NA NA NA NA NA NA NA NA NA NA NA NA NA NA NA NA NA NA NA NA NA NA NA NA NA NA NA NA NA NA NA NA NA NA 0.155 0.155 NA NA NA NA NA NA 0.155 0.155 NA NA NA NA NA NA 0.16 0.155 NA NA NA NA NA NA 0.16 0.155 NA NA NA NA NA NA 0.165 0.165 NA NA NA NA NA NA 0.165 0.165 NA NA NA NA NA NA NA NA NA NA NA NA NA NA NA NA NA NA NA NA NA NA NA NA NA NA NA NA NA NA NA NA NA NA NA NA NA NA NA NA NA NA NA NA NA NA NA NA NA NA NA NA NA NA NA NA NA NA NA NA NA NA NA NA NA NA
101743 0.1 5000 2 1 150 150 0 2 2 0.9611639 0.01360294 0.003351401 5.273652 1.184743 9.383858 2.253136 1 0.990791 4.361333 0 0 0.1351351 0.1388889 0.09090909 0.1315789 0.1351351 0.1315789 0.08333333 0.1315789 0.1315789 0.1388889 0.1176471 0.1315789 0.1315789 0.1315789 0.1081081 0.1315789 0.1315789 0.1315789 0.1315789 0.1315789 0.1315789 0.1315789 0.1315789 NA NA 0.1315789 0.1315789 0.1315789 0.1315789 0.1315789 0.1315789 NA NA 0.1351351 0.1578947 0.1351351 0.1351351 0.08571429 0.1351351 NA NA 0.1351351 0.1578947 0.1351351 0.1351351 0.08571429 0.1351351 NA NA NA NA NA NA 0.6153846 NA NA NA NA NA NA NA 0.6153846 NA NA NA NA NA NA NA 0.08571429 NA NA NA NA NA NA NA 0.08571429 NA NA NA NA NA NA NA NA NA 0.1351351 NA NA NA NA NA NA NA 0.1351351 NA NA NA NA NA NA NA 0.08571429 NA NA NA NA NA NA NA 0.08571429 NA NA NA NA NA 0.1428571 0 NA NA NA NA NA NA 0.1428571 0 NA NA NA NA NA NA 0.07692308 0.07692308 NA NA NA NA NA NA 0.07692308 0.07692308 NA NA NA NA NA NA 0.2 0.2 NA NA NA NA NA NA 0.2 0.2 NA NA NA NA NA NA NA NA NA NA NA NA NA NA NA NA NA NA NA NA NA NA NA NA NA NA NA NA NA NA NA NA NA NA NA NA NA NA NA NA NA NA NA NA NA NA NA NA NA NA NA NA NA NA NA NA NA NA NA NA NA NA NA NA NA NA NA NA NA NA 0 0 NA NA NA NA NA NA 0 0 NA NA NA NA NA NA 0.09090909 0.09090909 NA NA NA NA NA NA 0.09090909 0.09090909 NA NA NA NA NA NA 0.1 0.1 NA NA NA NA NA NA 0.1 0.1 NA NA NA NA NA NA NA NA NA NA NA NA NA NA NA NA NA NA NA NA NA NA NA NA NA NA NA NA NA NA NA NA NA NA NA NA NA NA NA NA NA NA NA NA NA NA NA NA NA NA NA NA NA NA NA NA NA NA NA NA NA NA NA NA NA NA NA NA NA NA 0.2142857 0.2142857 NA NA NA NA NA NA 0.2142857 0.2142857 NA NA NA NA NA NA 0.2142857 0.2142857 NA NA NA NA NA NA 0.2142857 0.2142857 NA NA NA NA NA NA 0.3684211 0.3684211 NA NA NA NA NA NA 0.3684211 0.3684211 NA NA NA NA NA NA NA NA NA NA NA NA NA NA NA NA NA NA NA NA NA NA NA NA NA NA NA NA NA NA NA NA NA NA NA NA NA NA NA NA NA NA NA NA NA NA NA NA NA NA NA NA NA NA NA NA NA NA NA NA NA NA NA NA NA NA 0.2133333 0.2066667 0.2 0.22 0.2133333 0.22 0.22 0.22 0.22 0.2066667 0.2 0.22 0.22 0.22 0.22 0.22 0.22 0.22 0.22 0.22 0.22 0.22 0.22 NA NA 0.22 0.22 0.22 0.22 0.22 0.22 NA NA 0.2133333 0.2133333 0.2133333 0.2133333 0.2133333 0.2133333 NA NA 0.2133333 0.2133333 0.2133333 0.2133333 0.2133333 0.2133333 NA NA NA NA NA NA 0.03333333 NA NA NA NA NA NA NA 0.03333333 NA NA NA NA NA NA NA 0.2133333 NA NA NA NA NA NA NA 0.2133333 NA NA NA NA NA NA NA NA NA 0.2133333 NA NA NA NA NA NA NA 0.2133333 NA NA NA NA NA NA NA 0.2133333 NA NA NA NA NA NA NA 0.2133333 NA NA NA NA NA 0.08 0.08 NA NA NA NA NA NA 0.08 0.08 NA NA NA NA NA NA 0.08 0.08 NA NA NA NA NA NA 0.08 0.08 NA NA NA NA NA NA 0.08 0.08 NA NA NA NA NA NA 0.08 0.08 NA NA NA NA NA NA NA NA NA NA NA NA NA NA NA NA NA NA NA NA NA NA NA NA NA NA NA NA NA NA NA NA NA NA NA NA NA NA NA NA NA NA NA NA NA NA NA NA NA NA NA NA NA NA NA NA NA NA NA NA NA NA NA NA NA NA NA NA NA NA 0.04666667 0.04666667 NA NA NA NA NA NA 0.06666667 0.04666667 NA NA NA NA NA NA 0.06666667 0.06666667 NA NA NA NA NA NA 0.06666667 0.06666667 NA NA NA NA NA NA 0.06 0.06 NA NA NA NA NA NA 0.06 0.06 NA NA NA NA NA NA NA NA NA NA NA NA NA NA NA NA NA NA NA NA NA NA NA NA NA NA NA NA NA NA NA NA NA NA NA NA NA NA NA NA NA NA NA NA NA NA NA NA NA NA NA NA NA NA NA NA NA NA NA NA NA NA NA NA NA NA NA NA NA NA 0.07333333 0.07333333 NA NA NA NA NA NA 0.07333333 0.07333333 NA NA NA NA NA NA 0.07333333 0.07333333 NA NA NA NA NA NA 0.07333333 0.07333333 NA NA NA NA NA NA 0.08 0.08 NA NA NA NA NA NA 0.08 0.08 NA NA NA NA NA NA NA NA NA NA NA NA NA NA NA NA NA NA NA NA NA NA NA NA NA NA NA NA NA NA NA NA NA NA NA NA NA NA NA NA NA NA NA NA NA NA NA NA NA NA NA NA NA NA NA NA NA NA NA NA NA NA NA NA NA NA
10197 0.1 5000 1 1 100 100 100 1.5 1.5 0.7491267 0.09529876 0.09701521 1 1.253145 1.114658 1.31832 1 0.8819556 1.145238 0 0 0 0 0 0 0 0 0 0 0 0 0 0 0 0 0 0 0 0 0 0 0 0 0 NA NA 0 0 0 0 0 0 NA NA 0 0 0 0 0 0 NA NA 0 0 0 0 0 0 NA NA NA NA NA NA 0.7916667 NA NA NA NA NA NA NA 0.7916667 NA NA NA NA NA NA NA 0 NA NA NA NA NA NA NA 0 NA NA NA NA NA NA NA NA NA 0 NA NA NA NA NA NA NA 0 NA NA NA NA NA NA NA 0 NA NA NA NA NA NA NA 0 NA NA NA NA NA 0 0 NA NA NA NA NA NA 0 0 NA NA NA NA NA NA 0 0 NA NA NA NA NA NA 0 0 NA NA NA NA NA NA 0 0 NA NA NA NA NA NA 0 0 NA NA NA NA NA NA NA NA NA NA NA NA NA NA NA NA NA NA NA NA NA NA NA NA NA NA NA NA NA NA NA NA NA NA NA NA NA NA NA NA NA NA NA NA NA NA NA NA NA NA NA NA NA NA NA NA NA NA NA NA NA NA NA NA NA NA NA NA NA NA 0 0 NA NA NA NA NA NA 0 0 NA NA NA NA NA NA 0 0 NA NA NA NA NA NA 0 0 NA NA NA NA NA NA 0 0 NA NA NA NA NA NA 0 0 NA NA NA NA NA NA NA NA NA NA NA NA NA NA NA NA NA NA NA NA NA NA NA NA NA NA NA NA NA NA NA NA NA NA NA NA NA NA NA NA NA NA NA NA NA NA NA NA NA NA NA NA NA NA NA NA NA NA NA NA NA NA NA NA NA NA NA NA NA NA 0 0 NA NA NA NA NA NA 0 0 NA NA NA NA NA NA 0 0 NA NA NA NA NA NA 0 0 NA NA NA NA NA NA 0 0 NA NA NA NA NA NA 0 0.5 NA NA NA NA NA NA NA NA NA NA NA NA NA NA NA NA NA NA NA NA NA NA NA NA NA NA NA NA NA NA NA NA NA NA NA NA NA NA NA NA NA NA NA NA NA NA NA NA NA NA NA NA NA NA NA NA NA NA NA NA NA NA NA NA NA NA 0 0.005 0 0.005 0.005 0.005 0.005 0.005 0.005 0.005 0 0.005 0.005 0.005 0.005 0.005 0.005 0.005 0.005 0.005 0.005 0 0 NA NA 0.005 0.005 0.005 0.005 0 0 NA NA 0 0 0 0.005 0 0.005 NA NA 0 0 0 0.005 0 0.005 NA NA NA NA NA NA 0.025 NA NA NA NA NA NA NA 0.025 NA NA NA NA NA NA NA 0 NA NA NA NA NA NA NA 0 NA NA NA NA NA NA NA NA NA 0 NA NA NA NA NA NA NA 0 NA NA NA NA NA NA NA 0 NA NA NA NA NA NA NA 0 NA NA NA NA NA 0 0 NA NA NA NA NA NA 0 0 NA NA NA NA NA NA 0 0 NA NA NA NA NA NA 0 0 NA NA NA NA NA NA 0 0 NA NA NA NA NA NA 0 0 NA NA NA NA NA NA NA NA NA NA NA NA NA NA NA NA NA NA NA NA NA NA NA NA NA NA NA NA NA NA NA NA NA NA NA NA NA NA NA NA NA NA NA NA NA NA NA NA NA NA NA NA NA NA NA NA NA NA NA NA NA NA NA NA NA NA NA NA NA NA 0 0 NA NA NA NA NA NA 0 0 NA NA NA NA NA NA 0 0 NA NA NA NA NA NA 0 0 NA NA NA NA NA NA 0 0 NA NA NA NA NA NA 0 0 NA NA NA NA NA NA NA NA NA NA NA NA NA NA NA NA NA NA NA NA NA NA NA NA NA NA NA NA NA NA NA NA NA NA NA NA NA NA NA NA NA NA NA NA NA NA NA NA NA NA NA NA NA NA NA NA NA NA NA NA NA NA NA NA NA NA NA NA NA NA 0.005 0.005 NA NA NA NA NA NA 0.005 0.005 NA NA NA NA NA NA 0 0 NA NA NA NA NA NA 0 0 NA NA NA NA NA NA 0 0.005 NA NA NA NA NA NA 0 0.005 NA NA NA NA NA NA NA NA NA NA NA NA NA NA NA NA NA NA NA NA NA NA NA NA NA NA NA NA NA NA NA NA NA NA NA NA NA NA NA NA NA NA NA NA NA NA NA NA NA NA NA NA NA NA NA NA NA NA NA NA NA NA NA NA NA NA
102272 0.1 5000 2 1 100 100 100 2 2 0.9361538 0.005578722 0.01581123 7.866323 2.091892 2.448845 1.418682 1 0.9982606 7.538856 1 0.05 0.2173913 0.1219512 0.05405405 0.1521739 0.1666667 0.1428571 0.1219512 0.1190476 0.1463415 0.1219512 0.1666667 0.1521739 0.1666667 0.1395349 0.1914894 0.1395349 0.1428571 0.1956522 0.1395349 0.1914894 0.1555556 0.1463415 0.1590909 NA NA 0.1914894 0.1395349 0.1914894 0.173913 0.1463415 0.1627907 NA NA 0.1363636 0.1333333 0.1363636 0.1333333 0.1363636 0.1219512 NA NA 0.1363636 0.1333333 0.1363636 0.1333333 0.1363636 0.1363636 NA NA NA NA NA NA 0.05263158 NA NA NA NA NA NA NA 0.05263158 NA NA NA NA NA NA NA 0.1363636 NA NA NA NA NA NA NA 0.1363636 NA NA NA NA NA NA NA NA NA 0.1363636 NA NA NA NA NA NA NA 0.1521739 NA NA NA NA NA NA NA 0.1190476 NA NA NA NA NA NA NA 0.1363636 NA NA NA NA NA 0.195122 0.1470588 NA NA NA NA NA NA 0.195122 0.1794872 NA NA NA NA NA NA 0.195122 0.1842105 NA NA NA NA NA NA 0.195122 0.2325581 NA NA NA NA NA NA 0.2195122 0.1794872 NA NA NA NA NA NA 0.2195122 0.1794872 NA NA NA NA NA NA NA NA NA NA NA NA NA NA NA NA NA NA NA NA NA NA NA NA NA NA NA NA NA NA NA NA NA NA NA NA NA NA NA NA NA NA NA NA NA NA NA NA NA NA NA NA NA NA NA NA NA NA NA NA NA NA NA NA NA NA NA NA NA NA 0 0 NA NA NA NA NA NA 0 0 NA NA NA NA NA NA 0 0 NA NA NA NA NA NA 0 0 NA NA NA NA NA NA 0 0 NA NA NA NA NA NA 0 0 NA NA NA NA NA NA NA NA NA NA NA NA NA NA NA NA NA NA NA NA NA NA NA NA NA NA NA NA NA NA NA NA NA NA NA NA NA NA NA NA NA NA NA NA NA NA NA NA NA NA NA NA NA NA NA NA NA NA NA NA NA NA NA NA NA NA NA NA NA NA 0.1111111 0.1111111 NA NA NA NA NA NA 0.1111111 0.1 NA NA NA NA NA NA 0.1428571 0 NA NA NA NA NA NA 0.1428571 0.1428571 NA NA NA NA NA NA 0.1111111 0.1111111 NA NA NA NA NA NA 0.1111111 0.1111111 NA NA NA NA NA NA NA NA NA NA NA NA NA NA NA NA NA NA NA NA NA NA NA NA NA NA NA NA NA NA NA NA NA NA NA NA NA NA NA NA NA NA NA NA NA NA NA NA NA NA NA NA NA NA NA NA NA NA NA NA NA NA NA NA NA NA 0.18 0.18 0.175 0.195 0.175 0.18 0.18 0.185 0.175 0.18 0.175 0.195 0.2 0.185 0.19 0.185 0.18 0.185 0.185 0.19 0.19 0.175 0.185 NA NA 0.19 0.185 0.19 0.19 0.175 0.18 NA NA 0.19 0.195 0.19 0.195 0.19 0.18 NA NA 0.19 0.195 0.19 0.195 0.19 0.19 NA NA NA NA NA NA 0.09 NA NA NA NA NA NA NA 0.09 NA NA NA NA NA NA NA 0.19 NA NA NA NA NA NA NA 0.19 NA NA NA NA NA NA NA NA NA 0.19 NA NA NA NA NA NA NA 0.195 NA NA NA NA NA NA NA 0.185 NA NA NA NA NA NA NA 0.19 NA NA NA NA NA 0.165 0.145 NA NA NA NA NA NA 0.165 0.16 NA NA NA NA NA NA 0.165 0.155 NA NA NA NA NA NA 0.165 0.165 NA NA NA NA NA NA 0.16 0.16 NA NA NA NA NA NA 0.16 0.16 NA NA NA NA NA NA NA NA NA NA NA NA NA NA NA NA NA NA NA NA NA NA NA NA NA NA NA NA NA NA NA NA NA NA NA NA NA NA NA NA NA NA NA NA NA NA NA NA NA NA NA NA NA NA NA NA NA NA NA NA NA NA NA NA NA NA NA NA NA NA 0 0 NA NA NA NA NA NA 0 0 NA NA NA NA NA NA 0 0 NA NA NA NA NA NA 0 0 NA NA NA NA NA NA 0 0 NA NA NA NA NA NA 0 0 NA NA NA NA NA NA NA NA NA NA NA NA NA NA NA NA NA NA NA NA NA NA NA NA NA NA NA NA NA NA NA NA NA NA NA NA NA NA NA NA NA NA NA NA NA NA NA NA NA NA NA NA NA NA NA NA NA NA NA NA NA NA NA NA NA NA NA NA NA NA 0.04 0.04 NA NA NA NA NA NA 0.04 0.045 NA NA NA NA NA NA 0.03 0.03 NA NA NA NA NA NA 0.03 0.03 NA NA NA NA NA NA 0.04 0.04 NA NA NA NA NA NA 0.04 0.04 NA NA NA NA NA NA NA NA NA NA NA NA NA NA NA NA NA NA NA NA NA NA NA NA NA NA NA NA NA NA NA NA NA NA NA NA NA NA NA NA NA NA NA NA NA NA NA NA NA NA NA NA NA NA NA NA NA NA NA NA NA NA NA NA NA NA
10236 0.1 5000 3 1 100 100 100 3 3 0.9609668 0.01644048 0.01411422 17.47996 13.78804 17.80235 15.52183 1 0.9842399 18.2177 0 0 0.08474576 0.07377049 0.07377049 0.07377049 0.07317073 0.07317073 0.07317073 0.07377049 0.07317073 0.07377049 0.07377049 0.07377049 0.07317073 0.07377049 0.07317073 0.07377049 0.07317073 0.07377049 0.07377049 0.07377049 0.07317073 0.07317073 0.07317073 NA NA 0.07377049 0.07377049 0.07377049 0.07317073 0.07317073 0.07317073 NA NA 0.07438017 0.07377049 0.07438017 0.07317073 0.07438017 0.07317073 NA NA 0.07438017 0.075 0.07438017 0.07317073 0.07438017 0.07317073 NA NA NA NA NA NA 0.1100917 NA NA NA NA NA NA NA 0.1100917 NA NA NA NA NA NA NA 0.109375 NA NA NA NA NA NA NA 0.109375 NA NA NA NA NA NA NA NA NA 0.1145038 NA NA NA NA NA NA NA 0.1031746 NA NA NA NA NA NA NA 0.07317073 NA NA NA NA NA NA NA 0.07317073 NA NA NA NA NA 0.08163265 0.04255319 NA NA NA NA NA NA 0.08163265 0.04255319 NA NA NA NA NA NA 0.08163265 0.04255319 NA NA NA NA NA NA 0.08163265 0.04255319 NA NA NA NA NA NA 0.08163265 0.08163265 NA NA NA NA NA NA 0.08163265 0.08163265 NA NA NA NA NA NA NA NA NA NA NA NA NA NA NA NA NA NA NA NA NA NA NA NA NA NA NA NA NA NA NA NA NA NA NA NA NA NA NA NA NA NA NA NA NA NA NA NA NA NA NA NA NA NA NA NA NA NA NA NA NA NA NA NA NA NA NA NA NA NA 0.05555556 0.05555556 NA NA NA NA NA NA 0.05555556 0.05555556 NA NA NA NA NA NA 0.05555556 0.05405405 NA NA NA NA NA NA 0.05555556 0.05405405 NA NA NA NA NA NA 0.05714286 0.05714286 NA NA NA NA NA NA 0.05714286 0.05714286 NA NA NA NA NA NA NA NA NA NA NA NA NA NA NA NA NA NA NA NA NA NA NA NA NA NA NA NA NA NA NA NA NA NA NA NA NA NA NA NA NA NA NA NA NA NA NA NA NA NA NA NA NA NA NA NA NA NA NA NA NA NA NA NA NA NA NA NA NA NA 0.1282051 0.1282051 NA NA NA NA NA NA 0.1282051 0.1282051 NA NA NA NA NA NA 0.1282051 0.1282051 NA NA NA NA NA NA 0.1282051 0.1282051 NA NA NA NA NA NA 0.1282051 0.1282051 NA NA NA NA NA NA 0.1282051 0.1282051 NA NA NA NA NA NA NA NA NA NA NA NA NA NA NA NA NA NA NA NA NA NA NA NA NA NA NA NA NA NA NA NA NA NA NA NA NA NA NA NA NA NA NA NA NA NA NA NA NA NA NA NA NA NA NA NA NA NA NA NA NA NA NA NA NA NA 0.54 0.565 0.565 0.565 0.57 0.57 0.57 0.565 0.57 0.565 0.565 0.565 0.57 0.565 0.57 0.565 0.57 0.565 0.565 0.565 0.57 0.57 0.57 NA NA 0.565 0.565 0.565 0.57 0.57 0.57 NA NA 0.56 0.565 0.56 0.57 0.56 0.57 NA NA 0.56 0.555 0.56 0.57 0.56 0.57 NA NA NA NA NA NA 0.485 NA NA NA NA NA NA NA 0.485 NA NA NA NA NA NA NA 0.57 NA NA NA NA NA NA NA 0.57 NA NA NA NA NA NA NA NA NA 0.58 NA NA NA NA NA NA NA 0.565 NA NA NA NA NA NA NA 0.57 NA NA NA NA NA NA NA 0.57 NA NA NA NA NA 0.225 0.225 NA NA NA NA NA NA 0.225 0.225 NA NA NA NA NA NA 0.225 0.225 NA NA NA NA NA NA 0.225 0.225 NA NA NA NA NA NA 0.225 0.225 NA NA NA NA NA NA 0.225 0.225 NA NA NA NA NA NA NA NA NA NA NA NA NA NA NA NA NA NA NA NA NA NA NA NA NA NA NA NA NA NA NA NA NA NA NA NA NA NA NA NA NA NA NA NA NA NA NA NA NA NA NA NA NA NA NA NA NA NA NA NA NA NA NA NA NA NA NA NA NA NA 0.17 0.17 NA NA NA NA NA NA 0.17 0.17 NA NA NA NA NA NA 0.17 0.175 NA NA NA NA NA NA 0.17 0.175 NA NA NA NA NA NA 0.165 0.165 NA NA NA NA NA NA 0.165 0.165 NA NA NA NA NA NA NA NA NA NA NA NA NA NA NA NA NA NA NA NA NA NA NA NA NA NA NA NA NA NA NA NA NA NA NA NA NA NA NA NA NA NA NA NA NA NA NA NA NA NA NA NA NA NA NA NA NA NA NA NA NA NA NA NA NA NA NA NA NA NA 0.17 0.17 NA NA NA NA NA NA 0.17 0.17 NA NA NA NA NA NA 0.17 0.17 NA NA NA NA NA NA 0.17 0.17 NA NA NA NA NA NA 0.17 0.17 NA NA NA NA NA NA 0.17 0.17 NA NA NA NA NA NA NA NA NA NA NA NA NA NA NA NA NA NA NA NA NA NA NA NA NA NA NA NA NA NA NA NA NA NA NA NA NA NA NA NA NA NA NA NA NA NA NA NA NA NA NA NA NA NA NA NA NA NA NA NA NA NA NA NA NA NA
102437 0.1 5000 2 1 100 100 100 2 2 0.1186613 0.3915923 0.4656515 1.204673 10.66316 1.189848 1.629488 1 1e-05 1.108031 2 0.05 0.1229508 0.09565217 0.03846154 0.1092437 0.04716981 0.1239669 0.04716981 0.1092437 0.01960784 0.09565217 0.04716981 0.1092437 0.04672897 0.1239669 0.04716981 0.1092437 0.06422018 0.1092437 0.02912621 0.1092437 0.01960784 0.1092437 0.02912621 NA NA 0.1092437 0.0877193 0.1092437 0.08695652 0.1092437 0.07079646 NA NA 0.1101695 0.03846154 0.1092437 0.04761905 0.1092437 0.04716981 NA NA 0.1101695 0.09482759 0.1092437 0.1025641 0.1092437 0.1025641 NA NA NA NA NA NA 0.01041667 NA NA NA NA NA NA NA 0.01041667 NA NA NA NA NA NA NA 0.01980198 NA NA NA NA NA NA NA 0.01980198 NA NA NA NA NA NA NA NA NA 0.04672897 NA NA NA NA NA NA NA 0.08695652 NA NA NA NA NA NA NA 0.1196581 NA NA NA NA NA NA NA 0.06363636 NA NA NA NA NA 0.2083333 0.1190476 NA NA NA NA NA NA 0.2083333 0.1555556 NA NA NA NA NA NA 0.1914894 0.05128205 NA NA NA NA NA NA 0.2083333 0.1555556 NA NA NA NA NA NA 0.22 0.05128205 NA NA NA NA NA NA 0.22 0.1914894 NA NA NA NA NA NA NA NA NA NA NA NA NA NA NA NA NA NA NA NA NA NA NA NA NA NA NA NA NA NA NA NA NA NA NA NA NA NA NA NA NA NA NA NA NA NA NA NA NA NA NA NA NA NA NA NA NA NA NA NA NA NA NA NA NA NA NA NA NA NA 0.1071429 0 NA NA NA NA NA NA 0.1071429 0 NA NA NA NA NA NA 0.1111111 0 NA NA NA NA NA NA 0.1071429 0 NA NA NA NA NA NA 0.137931 0 NA NA NA NA NA NA 0.137931 0.04166667 NA NA NA NA NA NA NA NA NA NA NA NA NA NA NA NA NA NA NA NA NA NA NA NA NA NA NA NA NA NA NA NA NA NA NA NA NA NA NA NA NA NA NA NA NA NA NA NA NA NA NA NA NA NA NA NA NA NA NA NA NA NA NA NA NA NA NA NA NA NA 0.04545455 0.02325581 NA NA NA NA NA NA 0.04545455 0.04545455 NA NA NA NA NA NA 0.02325581 0.02325581 NA NA NA NA NA NA 0.02325581 0.02325581 NA NA NA NA NA NA 0.02325581 0.02380952 NA NA NA NA NA NA 0.02325581 0.02325581 NA NA NA NA NA NA NA NA NA NA NA NA NA NA NA NA NA NA NA NA NA NA NA NA NA NA NA NA NA NA NA NA NA NA NA NA NA NA NA NA NA NA NA NA NA NA NA NA NA NA NA NA NA NA NA NA NA NA NA NA NA NA NA NA NA NA 0.535 0.52 0.5 0.53 0.505 0.53 0.505 0.53 0.5 0.52 0.505 0.53 0.51 0.53 0.505 0.53 0.51 0.53 0.5 0.53 0.5 0.53 0.5 NA NA 0.53 0.52 0.53 0.525 0.53 0.525 NA NA 0.525 0.5 0.53 0.5 0.53 0.505 NA NA 0.525 0.525 0.53 0.525 0.53 0.525 NA NA NA NA NA NA 0.475 NA NA NA NA NA NA NA 0.475 NA NA NA NA NA NA NA 0.495 NA NA NA NA NA NA NA 0.495 NA NA NA NA NA NA NA NA NA 0.51 NA NA NA NA NA NA NA 0.525 NA NA NA NA NA NA NA 0.515 NA NA NA NA NA NA NA 0.515 NA NA NA NA NA 0.19 0.185 NA NA NA NA NA NA 0.19 0.19 NA NA NA NA NA NA 0.19 0.185 NA NA NA NA NA NA 0.19 0.19 NA NA NA NA NA NA 0.195 0.185 NA NA NA NA NA NA 0.195 0.19 NA NA NA NA NA NA NA NA NA NA NA NA NA NA NA NA NA NA NA NA NA NA NA NA NA NA NA NA NA NA NA NA NA NA NA NA NA NA NA NA NA NA NA NA NA NA NA NA NA NA NA NA NA NA NA NA NA NA NA NA NA NA NA NA NA NA NA NA NA NA 0.125 0.11 NA NA NA NA NA NA 0.125 0.11 NA NA NA NA NA NA 0.12 0.105 NA NA NA NA NA NA 0.125 0.115 NA NA NA NA NA NA 0.125 0.11 NA NA NA NA NA NA 0.125 0.115 NA NA NA NA NA NA NA NA NA NA NA NA NA NA NA NA NA NA NA NA NA NA NA NA NA NA NA NA NA NA NA NA NA NA NA NA NA NA NA NA NA NA NA NA NA NA NA NA NA NA NA NA NA NA NA NA NA NA NA NA NA NA NA NA NA NA NA NA NA NA 0.21 0.21 NA NA NA NA NA NA 0.21 0.21 NA NA NA NA NA NA 0.21 0.21 NA NA NA NA NA NA 0.21 0.21 NA NA NA NA NA NA 0.21 0.205 NA NA NA NA NA NA 0.21 0.21 NA NA NA NA NA NA NA NA NA NA NA NA NA NA NA NA NA NA NA NA NA NA NA NA NA NA NA NA NA NA NA NA NA NA NA NA NA NA NA NA NA NA NA NA NA NA NA NA NA NA NA NA NA NA NA NA NA NA NA NA NA NA NA NA NA NA
102444 0.1 5000 2 1 0 0 0 2 2 0.7750052 0.08293146 0.08324165 1 1 1 1 1 0.99999 1 0 0 0 0 0 0 0 0 0 0 0 0 0 0 0 0 0 0 0 0 0 0 0 0 0 NA NA 0 0 0 0 0 0 NA NA 0 0 0 0 0 0 NA NA 0 0 0 0 0 0 NA NA NA NA NA NA 1 NA NA NA NA NA NA NA 1 NA NA NA NA NA NA NA 0 NA NA NA NA NA NA NA 0 NA NA NA NA NA NA NA NA NA 1 NA NA NA NA NA NA NA 1 NA NA NA NA NA NA NA 1 NA NA NA NA NA NA NA 1 NA NA NA NA NA 0 0 NA NA NA NA NA NA 0 0 NA NA NA NA NA NA 0 0 NA NA NA NA NA NA 0 0 NA NA NA NA NA NA 0 0 NA NA NA NA NA NA 0 0 NA NA NA NA NA NA NA NA NA NA NA NA NA NA NA NA NA NA NA NA NA NA NA NA NA NA NA NA NA NA NA NA NA NA NA NA NA NA NA NA NA NA NA NA NA NA NA NA NA NA NA NA NA NA NA NA NA NA NA NA NA NA NA NA NA NA NA NA NA NA 0 0 NA NA NA NA NA NA 0 0 NA NA NA NA NA NA 0 0 NA NA NA NA NA NA 0 0 NA NA NA NA NA NA 0 0 NA NA NA NA NA NA 0 0 NA NA NA NA NA NA NA NA NA NA NA NA NA NA NA NA NA NA NA NA NA NA NA NA NA NA NA NA NA NA NA NA NA NA NA NA NA NA NA NA NA NA NA NA NA NA NA NA NA NA NA NA NA NA NA NA NA NA NA NA NA NA NA NA NA NA NA NA NA NA 0 0 NA NA NA NA NA NA 0 0 NA NA NA NA NA NA 0 0 NA NA NA NA NA NA 0 0 NA NA NA NA NA NA 0 0 NA NA NA NA NA NA 0 0 NA NA NA NA NA NA NA NA NA NA NA NA NA NA NA NA NA NA NA NA NA NA NA NA NA NA NA NA NA NA NA NA NA NA NA NA NA NA NA NA NA NA NA NA NA NA NA NA NA NA NA NA NA NA NA NA NA NA NA NA NA NA NA NA NA NA NA NA NA NA NA NA NA NA NA NA NA NA NA NA NA NA NA NA NA NA NA NA NA NA NA NA NA NA NA NA NA NA NA NA NA NA NA NA NA NA NA NA NA NA NA NA NA NA NA NA NA NA NA NA NA NA NA NA NA NA NA NA NA NA NA NA NA NA NA NA NA NA NA NA NA NA NA NA NA NA NA NA NA NA NA NA NA NA NA NA NA NA NA NA NA NA NA NA NA NA NA NA NA NA NA NA NA NA NA NA NA NA NA NA NA NA NA NA NA NA NA NA NA NA NA NA NA NA NA NA NA NA NA NA NA NA NA NA NA NA NA NA NA NA NA NA NA NA NA NA NA NA NA NA NA NA NA NA NA NA NA NA NA NA NA NA NA NA NA NA NA NA NA NA NA NA NA NA NA NA NA NA NA NA NA NA NA NA NA NA NA NA NA NA NA NA NA NA NA NA NA NA NA NA NA NA NA NA NA NA NA NA NA NA NA NA NA NA NA NA NA NA NA NA NA NA NA NA NA NA NA NA NA NA NA NA NA NA NA NA NA NA NA NA NA NA NA NA NA NA NA NA NA NA NA NA NA NA NA NA NA NA NA NA NA NA NA NA NA NA NA NA NA NA NA NA NA NA NA NA NA NA NA NA NA NA NA NA NA NA NA NA NA NA NA NA NA NA NA NA NA NA NA NA NA NA NA NA NA NA NA NA NA NA NA NA NA NA NA NA NA NA NA NA NA NA NA NA NA NA NA NA NA NA NA NA NA NA NA NA NA NA NA NA NA NA NA NA NA NA NA NA NA NA NA NA NA NA NA NA NA NA NA NA NA NA NA NA NA NA NA NA NA NA NA NA NA NA NA NA NA NA NA NA NA NA NA NA NA NA NA NA NA NA NA NA NA NA NA NA NA NA NA NA NA NA NA NA NA NA NA NA NA NA NA NA NA NA NA NA NA NA NA NA NA NA NA NA NA NA NA NA NA NA NA NA NA NA NA NA NA NA NA NA NA NA NA NA NA
102484 0.1 5000 3 1 100 100 100 3 3 0.9617027 0.01513188 0.01638223 18.42439 15.78352 14.71078 13.03104 1 0.9869624 15.13583 0 0 0.08181818 0.09322034 0.04504505 0.08695652 0.0619469 0.07964602 0.07017544 0.07964602 0.0619469 0.09322034 0.04504505 0.08695652 0.0619469 0.07964602 0.0619469 0.07964602 0.0619469 0.06306306 0.04504505 0.07142857 0.0619469 0.07142857 0.06956522 NA NA 0.06306306 0.04504505 0.07142857 0.0619469 0.07142857 0.07017544 NA NA 0.05454545 0.05405405 0.07964602 0.0625 0.08035714 0.06363636 NA NA 0.05454545 0.05405405 0.07964602 0.0625 0.08035714 0.06363636 NA NA NA NA NA NA 0.06410256 NA NA NA NA NA NA NA 0.06410256 NA NA NA NA NA NA NA 0.07826087 NA NA NA NA NA NA NA 0.07826087 NA NA NA NA NA NA NA NA NA 0.05932203 NA NA NA NA NA NA NA 0.05217391 NA NA NA NA NA NA NA 0.07079646 NA NA NA NA NA NA NA 0.07079646 NA NA NA NA NA 0.09090909 0.1176471 NA NA NA NA NA NA 0.09090909 0.1176471 NA NA NA NA NA NA 0.09090909 0.1176471 NA NA NA NA NA NA 0.09090909 0.1176471 NA NA NA NA NA NA 0.1176471 0.1176471 NA NA NA NA NA NA 0.1176471 0.1176471 NA NA NA NA NA NA NA NA NA NA NA NA NA NA NA NA NA NA NA NA NA NA NA NA NA NA NA NA NA NA NA NA NA NA NA NA NA NA NA NA NA NA NA NA NA NA NA NA NA NA NA NA NA NA NA NA NA NA NA NA NA NA NA NA NA NA NA NA NA NA 0.08333333 0.0625 NA NA NA NA NA NA 0.06382979 0.0625 NA NA NA NA NA NA 0.08333333 0.0625 NA NA NA NA NA NA 0.08333333 0.0625 NA NA NA NA NA NA 0.06382979 0.06382979 NA NA NA NA NA NA 0.06382979 0.06382979 NA NA NA NA NA NA NA NA NA NA NA NA NA NA NA NA NA NA NA NA NA NA NA NA NA NA NA NA NA NA NA NA NA NA NA NA NA NA NA NA NA NA NA NA NA NA NA NA NA NA NA NA NA NA NA NA NA NA NA NA NA NA NA NA NA NA NA NA NA NA 0.03225806 0.03030303 NA NA NA NA NA NA 0.03225806 0.03030303 NA NA NA NA NA NA 0.03225806 0.03030303 NA NA NA NA NA NA 0.03225806 0.03030303 NA NA NA NA NA NA 0.06451613 0.03333333 NA NA NA NA NA NA 0.06451613 0.03333333 NA NA NA NA NA NA NA NA NA NA NA NA NA NA NA NA NA NA NA NA NA NA NA NA NA NA NA NA NA NA NA NA NA NA NA NA NA NA NA NA NA NA NA NA NA NA NA NA NA NA NA NA NA NA NA NA NA NA NA NA NA NA NA NA NA NA 0.505 0.535 0.53 0.525 0.53 0.52 0.53 0.52 0.53 0.535 0.53 0.525 0.53 0.52 0.53 0.52 0.53 0.52 0.53 0.52 0.53 0.52 0.535 NA NA 0.52 0.53 0.52 0.53 0.52 0.53 NA NA 0.52 0.525 0.52 0.525 0.515 0.515 NA NA 0.52 0.525 0.52 0.525 0.515 0.515 NA NA NA NA NA NA 0.365 NA NA NA NA NA NA NA 0.365 NA NA NA NA NA NA NA 0.53 NA NA NA NA NA NA NA 0.53 NA NA NA NA NA NA NA NA NA 0.555 NA NA NA NA NA NA NA 0.545 NA NA NA NA NA NA NA 0.525 NA NA NA NA NA NA NA 0.525 NA NA NA NA NA 0.15 0.15 NA NA NA NA NA NA 0.15 0.15 NA NA NA NA NA NA 0.15 0.15 NA NA NA NA NA NA 0.15 0.15 NA NA NA NA NA NA 0.15 0.15 NA NA NA NA NA NA 0.15 0.15 NA NA NA NA NA NA NA NA NA NA NA NA NA NA NA NA NA NA NA NA NA NA NA NA NA NA NA NA NA NA NA NA NA NA NA NA NA NA NA NA NA NA NA NA NA NA NA NA NA NA NA NA NA NA NA NA NA NA NA NA NA NA NA NA NA NA NA NA NA NA 0.22 0.225 NA NA NA NA NA NA 0.22 0.225 NA NA NA NA NA NA 0.22 0.225 NA NA NA NA NA NA 0.22 0.225 NA NA NA NA NA NA 0.22 0.22 NA NA NA NA NA NA 0.22 0.22 NA NA NA NA NA NA NA NA NA NA NA NA NA NA NA NA NA NA NA NA NA NA NA NA NA NA NA NA NA NA NA NA NA NA NA NA NA NA NA NA NA NA NA NA NA NA NA NA NA NA NA NA NA NA NA NA NA NA NA NA NA NA NA NA NA NA NA NA NA NA 0.15 0.16 NA NA NA NA NA NA 0.15 0.16 NA NA NA NA NA NA 0.15 0.16 NA NA NA NA NA NA 0.15 0.16 NA NA NA NA NA NA 0.145 0.145 NA NA NA NA NA NA 0.145 0.145 NA NA NA NA NA NA NA NA NA NA NA NA NA NA NA NA NA NA NA NA NA NA NA NA NA NA NA NA NA NA NA NA NA NA NA NA NA NA NA NA NA NA NA NA NA NA NA NA NA NA NA NA NA NA NA NA NA NA NA NA NA NA NA NA NA NA
102605 0.1 5000 2 1 0 0 0 2 2 0.7685754 0.08621047 0.08594518 1.010688 1.014086 1 1 1 0.99999 1 0 0 0 0 0 0 0 0 0 0 0 0 0 0 0 0 0 0 0 0 0 0 0 0 1 NA NA 0 0 0 0 0 0 NA NA 0 0 0 0 0 0 NA NA 0 0 0 0 0 0 NA NA NA NA NA NA 1 NA NA NA NA NA NA NA 1 NA NA NA NA NA NA NA 0 NA NA NA NA NA NA NA 0 NA NA NA NA NA NA NA NA NA 1 NA NA NA NA NA NA NA 1 NA NA NA NA NA NA NA 1 NA NA NA NA NA NA NA 1 NA NA NA NA NA 0 0 NA NA NA NA NA NA 0 0 NA NA NA NA NA NA 0 0 NA NA NA NA NA NA 0 0 NA NA NA NA NA NA 0 0 NA NA NA NA NA NA 0 0 NA NA NA NA NA NA NA NA NA NA NA NA NA NA NA NA NA NA NA NA NA NA NA NA NA NA NA NA NA NA NA NA NA NA NA NA NA NA NA NA NA NA NA NA NA NA NA NA NA NA NA NA NA NA NA NA NA NA NA NA NA NA NA NA NA NA NA NA NA NA 0 0 NA NA NA NA NA NA 0 0 NA NA NA NA NA NA 0 1 NA NA NA NA NA NA 0 1 NA NA NA NA NA NA 0 0 NA NA NA NA NA NA 0 0 NA NA NA NA NA NA NA NA NA NA NA NA NA NA NA NA NA NA NA NA NA NA NA NA NA NA NA NA NA NA NA NA NA NA NA NA NA NA NA NA NA NA NA NA NA NA NA NA NA NA NA NA NA NA NA NA NA NA NA NA NA NA NA NA NA NA NA NA NA NA 0 0 NA NA NA NA NA NA 0 0 NA NA NA NA NA NA 0 0 NA NA NA NA NA NA 0 0 NA NA NA NA NA NA 0 0 NA NA NA NA NA NA 0 0 NA NA NA NA NA NA NA NA NA NA NA NA NA NA NA NA NA NA NA NA NA NA NA NA NA NA NA NA NA NA NA NA NA NA NA NA NA NA NA NA NA NA NA NA NA NA NA NA NA NA NA NA NA NA NA NA NA NA NA NA NA NA NA NA NA NA NA NA NA NA NA NA NA NA NA NA NA NA NA NA NA NA NA NA NA NA NA NA NA NA NA NA NA NA NA NA NA NA NA NA NA NA NA NA NA NA NA NA NA NA NA NA NA NA NA NA NA NA NA NA NA NA NA NA NA NA NA NA NA NA NA NA NA NA NA NA NA NA NA NA NA NA NA NA NA NA NA NA NA NA NA NA NA NA NA NA NA NA NA NA NA NA NA NA NA NA NA NA NA NA NA NA NA NA NA NA NA NA NA NA NA NA NA NA NA NA NA NA NA NA NA NA NA NA NA NA NA NA NA NA NA NA NA NA NA NA NA NA NA NA NA NA NA NA NA NA NA NA NA NA NA NA NA NA NA NA NA NA NA NA NA NA NA NA NA NA NA NA NA NA NA NA NA NA NA NA NA NA NA NA NA NA NA NA NA NA NA NA NA NA NA NA NA NA NA NA NA NA NA NA NA NA NA NA NA NA NA NA NA NA NA NA NA NA NA NA NA NA NA NA NA NA NA NA NA NA NA NA NA NA NA NA NA NA NA NA NA NA NA NA NA NA NA NA NA NA NA NA NA NA NA NA NA NA NA NA NA NA NA NA NA NA NA NA NA NA NA NA NA NA NA NA NA NA NA NA NA NA NA NA NA NA NA NA NA NA NA NA NA NA NA NA NA NA NA NA NA NA NA NA NA NA NA NA NA NA NA NA NA NA NA NA NA NA NA NA NA NA NA NA NA NA NA NA NA NA NA NA NA NA NA NA NA NA NA NA NA NA NA NA NA NA NA NA NA NA NA NA NA NA NA NA NA NA NA NA NA NA NA NA NA NA NA NA NA NA NA NA NA NA NA NA NA NA NA NA NA NA NA NA NA NA NA NA NA NA NA NA NA NA NA NA NA NA NA NA NA NA NA NA NA NA NA NA NA NA NA NA NA NA NA NA NA NA NA NA NA NA NA NA NA NA NA NA NA NA NA NA NA NA NA NA NA NA NA NA NA NA NA NA NA NA NA NA NA
10265 0.1 5000 2 1 100 100 100 2 2 0.8010899 0.1694441 0.02072367 1.122916 5.480317 3.422545 2.243002 1 0.976667 2.809322 0 0 0.07692308 0.03846154 0.03846154 0.07142857 0.07407407 0.07407407 0.07407407 0.07407407 0.03846154 0.03846154 0.03846154 0.07142857 0.07407407 0.07407407 0.07407407 0.07407407 0.07407407 0.07407407 0.03846154 0.07142857 0.07142857 0.07142857 0.03703704 NA NA 0.07407407 0.03846154 0.07142857 0.07142857 0.07142857 0.07407407 NA NA 0.07692308 0.07692308 0.2121212 0.1333333 0.2121212 0.2121212 NA NA 0.07692308 0.07692308 0.2121212 0.07142857 0.2121212 0.1875 NA NA NA NA NA NA 0.1333333 NA NA NA NA NA NA NA 0.1333333 NA NA NA NA NA NA NA 0.07142857 NA NA NA NA NA NA NA 0.07142857 NA NA NA NA NA NA NA NA NA 0.03703704 NA NA NA NA NA NA NA 0.03703704 NA NA NA NA NA NA NA 0.07142857 NA NA NA NA NA NA NA 0.07142857 NA NA NA NA NA 0 0.3333333 NA NA NA NA NA NA 0 0.3333333 NA NA NA NA NA NA 0 0.3333333 NA NA NA NA NA NA 0 0.3333333 NA NA NA NA NA NA 0 0 NA NA NA NA NA NA 0 0 NA NA NA NA NA NA NA NA NA NA NA NA NA NA NA NA NA NA NA NA NA NA NA NA NA NA NA NA NA NA NA NA NA NA NA NA NA NA NA NA NA NA NA NA NA NA NA NA NA NA NA NA NA NA NA NA NA NA NA NA NA NA NA NA NA NA NA NA NA NA 0 0 NA NA NA NA NA NA 0 0 NA NA NA NA NA NA 0 0 NA NA NA NA NA NA 0 0 NA NA NA NA NA NA 0 0 NA NA NA NA NA NA 0 0 NA NA NA NA NA NA NA NA NA NA NA NA NA NA NA NA NA NA NA NA NA NA NA NA NA NA NA NA NA NA NA NA NA NA NA NA NA NA NA NA NA NA NA NA NA NA NA NA NA NA NA NA NA NA NA NA NA NA NA NA NA NA NA NA NA NA NA NA NA NA 0 0.05555556 NA NA NA NA NA NA 0 0.05555556 NA NA NA NA NA NA 0 0 NA NA NA NA NA NA 0 0 NA NA NA NA NA NA 0 0 NA NA NA NA NA NA 0 0 NA NA NA NA NA NA NA NA NA NA NA NA NA NA NA NA NA NA NA NA NA NA NA NA NA NA NA NA NA NA NA NA NA NA NA NA NA NA NA NA NA NA NA NA NA NA NA NA NA NA NA NA NA NA NA NA NA NA NA NA NA NA NA NA NA NA 0.12 0.125 0.125 0.13 0.125 0.125 0.125 0.125 0.125 0.125 0.125 0.13 0.125 0.125 0.125 0.125 0.125 0.125 0.125 0.13 0.13 0.13 0.13 NA NA 0.125 0.125 0.13 0.13 0.13 0.125 NA NA 0.12 0.12 0.13 0.13 0.13 0.13 NA NA 0.12 0.12 0.13 0.13 0.13 0.13 NA NA NA NA NA NA 0.065 NA NA NA NA NA NA NA 0.065 NA NA NA NA NA NA NA 0.13 NA NA NA NA NA NA NA 0.13 NA NA NA NA NA NA NA NA NA 0.13 NA NA NA NA NA NA NA 0.13 NA NA NA NA NA NA NA 0.13 NA NA NA NA NA NA NA 0.13 NA NA NA NA NA 0.01 0.01 NA NA NA NA NA NA 0.01 0.01 NA NA NA NA NA NA 0.01 0.01 NA NA NA NA NA NA 0.01 0.01 NA NA NA NA NA NA 0.01 0.01 NA NA NA NA NA NA 0.01 0.01 NA NA NA NA NA NA NA NA NA NA NA NA NA NA NA NA NA NA NA NA NA NA NA NA NA NA NA NA NA NA NA NA NA NA NA NA NA NA NA NA NA NA NA NA NA NA NA NA NA NA NA NA NA NA NA NA NA NA NA NA NA NA NA NA NA NA NA NA NA NA 0.035 0.035 NA NA NA NA NA NA 0.035 0.035 NA NA NA NA NA NA 0.035 0.035 NA NA NA NA NA NA 0.035 0.035 NA NA NA NA NA NA 0.035 0.035 NA NA NA NA NA NA 0.035 0.035 NA NA NA NA NA NA NA NA NA NA NA NA NA NA NA NA NA NA NA NA NA NA NA NA NA NA NA NA NA NA NA NA NA NA NA NA NA NA NA NA NA NA NA NA NA NA NA NA NA NA NA NA NA NA NA NA NA NA NA NA NA NA NA NA NA NA NA NA NA NA 0.085 0.085 NA NA NA NA NA NA 0.085 0.085 NA NA NA NA NA NA 0.085 0.085 NA NA NA NA NA NA 0.085 0.085 NA NA NA NA NA NA 0.085 0.085 NA NA NA NA NA NA 0.085 0.085 NA NA NA NA NA NA NA NA NA NA NA NA NA NA NA NA NA NA NA NA NA NA NA NA NA NA NA NA NA NA NA NA NA NA NA NA NA NA NA NA NA NA NA NA NA NA NA NA NA NA NA NA NA NA NA NA NA NA NA NA NA NA NA NA NA NA
10273 0.1 5000 2 1 100 100 100 2 2 0.9029831 0.01969822 0.06392314 3.277658 2.065108 1.667161 4.866472 1 0.9845438 4.241963 1 0.05 0.1818182 0.1111111 0.106383 0.1372549 0.1153846 0.1489362 0.16 0.1372549 0.1176471 0.1111111 0.106383 0.1372549 0.09803922 0.1489362 0.1489362 0.12 0.1020408 0.106383 0.106383 0.14 0.1372549 0.15 0.1219512 NA NA 0.106383 0.106383 0.14 0.106383 0.15 0.1463415 NA NA 0.106383 0.1041667 0.122449 0.1 0.1538462 0.15 NA NA 0.106383 0.08888889 0.106383 0.1020408 0.1538462 0.15 NA NA NA NA NA NA 0.0952381 NA NA NA NA NA NA NA 0.0952381 NA NA NA NA NA NA NA 0.2 NA NA NA NA NA NA NA 0.2 NA NA NA NA NA NA NA NA NA 0.1 NA NA NA NA NA NA NA 0.1 NA NA NA NA NA NA NA 0.1020408 NA NA NA NA NA NA NA 0.1020408 NA NA NA NA NA 0.1333333 0.125 NA NA NA NA NA NA 0.1428571 0.1333333 NA NA NA NA NA NA 0.1428571 0.1333333 NA NA NA NA NA NA 0.1428571 0.1428571 NA NA NA NA NA NA 0.1428571 0.1333333 NA NA NA NA NA NA 0.1428571 0.1333333 NA NA NA NA NA NA NA NA NA NA NA NA NA NA NA NA NA NA NA NA NA NA NA NA NA NA NA NA NA NA NA NA NA NA NA NA NA NA NA NA NA NA NA NA NA NA NA NA NA NA NA NA NA NA NA NA NA NA NA NA NA NA NA NA NA NA NA NA NA NA 0.1 0.2857143 NA NA NA NA NA NA 0.1 0.1 NA NA NA NA NA NA 0.1666667 0.1666667 NA NA NA NA NA NA 0.1666667 0.1666667 NA NA NA NA NA NA 0.2 0.2 NA NA NA NA NA NA 0.2 0.2 NA NA NA NA NA NA NA NA NA NA NA NA NA NA NA NA NA NA NA NA NA NA NA NA NA NA NA NA NA NA NA NA NA NA NA NA NA NA NA NA NA NA NA NA NA NA NA NA NA NA NA NA NA NA NA NA NA NA NA NA NA NA NA NA NA NA NA NA NA NA 0.1 0.1 NA NA NA NA NA NA 0.1 0.1 NA NA NA NA NA NA 0.1 0.1 NA NA NA NA NA NA 0.05263158 0.1 NA NA NA NA NA NA 0.05263158 0.05263158 NA NA NA NA NA NA 0.05263158 0.05263158 NA NA NA NA NA NA NA NA NA NA NA NA NA NA NA NA NA NA NA NA NA NA NA NA NA NA NA NA NA NA NA NA NA NA NA NA NA NA NA NA NA NA NA NA NA NA NA NA NA NA NA NA NA NA NA NA NA NA NA NA NA NA NA NA NA NA 0.18 0.2 0.21 0.22 0.23 0.2 0.21 0.22 0.225 0.2 0.21 0.22 0.23 0.2 0.2 0.22 0.22 0.21 0.21 0.215 0.22 0.17 0.18 NA NA 0.21 0.21 0.215 0.21 0.17 0.175 NA NA 0.21 0.215 0.215 0.225 0.165 0.17 NA NA 0.21 0.205 0.21 0.22 0.165 0.17 NA NA NA NA NA NA 0.095 NA NA NA NA NA NA NA 0.095 NA NA NA NA NA NA NA 0.02 NA NA NA NA NA NA NA 0.02 NA NA NA NA NA NA NA NA NA 0.225 NA NA NA NA NA NA NA 0.225 NA NA NA NA NA NA NA 0.22 NA NA NA NA NA NA NA 0.22 NA NA NA NA NA 0.065 0.07 NA NA NA NA NA NA 0.06 0.065 NA NA NA NA NA NA 0.06 0.065 NA NA NA NA NA NA 0.06 0.06 NA NA NA NA NA NA 0.06 0.065 NA NA NA NA NA NA 0.06 0.065 NA NA NA NA NA NA NA NA NA NA NA NA NA NA NA NA NA NA NA NA NA NA NA NA NA NA NA NA NA NA NA NA NA NA NA NA NA NA NA NA NA NA NA NA NA NA NA NA NA NA NA NA NA NA NA NA NA NA NA NA NA NA NA NA NA NA NA NA NA NA 0.045 0.05 NA NA NA NA NA NA 0.045 0.045 NA NA NA NA NA NA 0.025 0.025 NA NA NA NA NA NA 0.025 0.025 NA NA NA NA NA NA 0.02 0.02 NA NA NA NA NA NA 0.02 0.02 NA NA NA NA NA NA NA NA NA NA NA NA NA NA NA NA NA NA NA NA NA NA NA NA NA NA NA NA NA NA NA NA NA NA NA NA NA NA NA NA NA NA NA NA NA NA NA NA NA NA NA NA NA NA NA NA NA NA NA NA NA NA NA NA NA NA NA NA NA NA 0.09 0.09 NA NA NA NA NA NA 0.09 0.09 NA NA NA NA NA NA 0.09 0.09 NA NA NA NA NA NA 0.09 0.09 NA NA NA NA NA NA 0.09 0.09 NA NA NA NA NA NA 0.09 0.09 NA NA NA NA NA NA NA NA NA NA NA NA NA NA NA NA NA NA NA NA NA NA NA NA NA NA NA NA NA NA NA NA NA NA NA NA NA NA NA NA NA NA NA NA NA NA NA NA NA NA NA NA NA NA NA NA NA NA NA NA NA NA NA NA NA NA
102968 0.1 5000 2 1 0 0 200 2 2 0.9679196 0.007591043 0.002660953 5.837596 2.416716 8.611818 3.069676 1 0.9884965 4.765816 0 0 0.1891892 0.075 0.06666667 0.1568627 0.1481481 0.1458333 0.1481481 0.1458333 0.1509434 0.075 0.02564103 0.1458333 0.1176471 0.1521739 0.12 0.1555556 0.08333333 0.1282051 0.08333333 0.1555556 0.1346154 0.1627907 0.14 NA NA 0.1052632 0.02631579 0.1666667 0.1346154 0.1627907 0.1276596 NA NA 0.1666667 0.1304348 0.1627907 0.1632653 0.1627907 0.1521739 NA NA 0.1463415 0.1190476 0.1666667 0.1489362 0.1627907 0.1521739 NA NA NA NA NA NA 0.09836066 NA NA NA NA NA NA NA 0.09836066 NA NA NA NA NA NA NA 0.1527778 NA NA NA NA NA NA NA 0.1527778 NA NA NA NA NA NA NA NA NA 0.1166667 NA NA NA NA NA NA NA 0 NA NA NA NA NA NA NA 0.1166667 NA NA NA NA NA NA NA 0 NA NA NA NA NA 0 0 NA NA NA NA NA NA 0 0 NA NA NA NA NA NA 0 0 NA NA NA NA NA NA 0 0 NA NA NA NA NA NA 0 0 NA NA NA NA NA NA 0 0 NA NA NA NA NA NA NA NA NA NA NA NA NA NA NA NA NA NA NA NA NA NA NA NA NA NA NA NA NA NA NA NA NA NA NA NA NA NA NA NA NA NA NA NA NA NA NA NA NA NA NA NA NA NA NA NA NA NA NA NA NA NA NA NA NA NA NA NA NA NA 0.2105263 0.2 NA NA NA NA NA NA 0.2222222 0.2105263 NA NA NA NA NA NA 0.2352941 0.2352941 NA NA NA NA NA NA 0.25 0.2352941 NA NA NA NA NA NA 0.2666667 0.2352941 NA NA NA NA NA NA 0.2666667 0.2352941 NA NA NA NA NA NA NA NA NA NA NA NA NA NA NA NA NA NA NA NA NA NA NA NA NA NA NA NA NA NA NA NA NA NA NA NA NA NA NA NA NA NA NA NA NA NA NA NA NA NA NA NA NA NA NA NA NA NA NA NA NA NA NA NA NA NA NA NA NA NA 0.1764706 0.1578947 NA NA NA NA NA NA 0.1764706 0.1176471 NA NA NA NA NA NA 0.1764706 0.1666667 NA NA NA NA NA NA 0.1764706 0.1666667 NA NA NA NA NA NA 0.1764706 0.1578947 NA NA NA NA NA NA 0.1764706 0.1578947 NA NA NA NA NA NA NA NA NA NA NA NA NA NA NA NA NA NA NA NA NA NA NA NA NA NA NA NA NA NA NA NA NA NA NA NA NA NA NA NA NA NA NA NA NA NA NA NA NA NA NA NA NA NA NA NA NA NA NA NA NA NA NA NA NA NA 0.15 0.185 0.21 0.215 0.23 0.205 0.23 0.205 0.225 0.185 0.19 0.205 0.225 0.195 0.22 0.19 0.22 0.17 0.22 0.19 0.225 0.18 0.215 NA NA 0.17 0.185 0.175 0.225 0.18 0.205 NA NA 0.175 0.2 0.18 0.205 0.18 0.195 NA NA 0.175 0.185 0.175 0.2 0.18 0.195 NA NA NA NA NA NA 0.275 NA NA NA NA NA NA NA 0.275 NA NA NA NA NA NA NA 0.305 NA NA NA NA NA NA NA 0.305 NA NA NA NA NA NA NA NA NA 0.265 NA NA NA NA NA NA NA 0.005 NA NA NA NA NA NA NA 0.265 NA NA NA NA NA NA NA 0.005 NA NA NA NA NA 0.06 0.075 NA NA NA NA NA NA 0.06 0.065 NA NA NA NA NA NA 0.055 0.075 NA NA NA NA NA NA 0.055 0.065 NA NA NA NA NA NA 0.055 0.055 NA NA NA NA NA NA 0.055 0.055 NA NA NA NA NA NA NA NA NA NA NA NA NA NA NA NA NA NA NA NA NA NA NA NA NA NA NA NA NA NA NA NA NA NA NA NA NA NA NA NA NA NA NA NA NA NA NA NA NA NA NA NA NA NA NA NA NA NA NA NA NA NA NA NA NA NA NA NA NA NA 0.075 0.08 NA NA NA NA NA NA 0.07 0.075 NA NA NA NA NA NA 0.065 0.065 NA NA NA NA NA NA 0.06 0.065 NA NA NA NA NA NA 0.055 0.065 NA NA NA NA NA NA 0.055 0.065 NA NA NA NA NA NA NA NA NA NA NA NA NA NA NA NA NA NA NA NA NA NA NA NA NA NA NA NA NA NA NA NA NA NA NA NA NA NA NA NA NA NA NA NA NA NA NA NA NA NA NA NA NA NA NA NA NA NA NA NA NA NA NA NA NA NA NA NA NA NA 0.07 0.08 NA NA NA NA NA NA 0.07 0.075 NA NA NA NA NA NA 0.07 0.075 NA NA NA NA NA NA 0.07 0.075 NA NA NA NA NA NA 0.07 0.08 NA NA NA NA NA NA 0.07 0.08 NA NA NA NA NA NA NA NA NA NA NA NA NA NA NA NA NA NA NA NA NA NA NA NA NA NA NA NA NA NA NA NA NA NA NA NA NA NA NA NA NA NA NA NA NA NA NA NA NA NA NA NA NA NA NA NA NA NA NA NA NA NA NA NA NA NA
102 0.1 1000 2 1 100 100 100 2 2 0.6439971 0.2359268 0.08529114 1.730913 5.547987 4.004399 2.388718 1 0.9203968 4.705242 0 0 0.1176471 0.06976744 0.04878049 0.12 0.1276596 0.14 0.1276596 0.12 0.08888889 0.06976744 0.05 0.08888889 0.1276596 0.09090909 0.1276596 0.09090909 0.08888889 0.1176471 0.1372549 0.1176471 0.1538462 0.125 0.1428571 NA NA 0.1176471 0.1372549 0.1176471 0.1538462 0.122449 0.1428571 NA NA 0.09090909 0.09302326 0.122449 0.09090909 0.0952381 0.09090909 NA NA 0.09090909 0.09302326 0.122449 0.09090909 0.122449 0.08888889 NA NA NA NA NA NA 0.07692308 NA NA NA NA NA NA NA 0.07692308 NA NA NA NA NA NA NA 0.12 NA NA NA NA NA NA NA 0.12 NA NA NA NA NA NA NA NA NA 0.125 NA NA NA NA NA NA NA 0.106383 NA NA NA NA NA NA NA 0.1086957 NA NA NA NA NA NA NA 0.1086957 NA NA NA NA NA 0.0625 0.1176471 NA NA NA NA NA NA 0 0.1176471 NA NA NA NA NA NA 0.0625 0.0625 NA NA NA NA NA NA 0.0625 0.0625 NA NA NA NA NA NA 0.0625 0 NA NA NA NA NA NA 0.0625 0 NA NA NA NA NA NA NA NA NA NA NA NA NA NA NA NA NA NA NA NA NA NA NA NA NA NA NA NA NA NA NA NA NA NA NA NA NA NA NA NA NA NA NA NA NA NA NA NA NA NA NA NA NA NA NA NA NA NA NA NA NA NA NA NA NA NA NA NA NA NA 0.2 0.2 NA NA NA NA NA NA 0.2 0.2 NA NA NA NA NA NA 0.2 0.2222222 NA NA NA NA NA NA 0.2 0.1904762 NA NA NA NA NA NA 0.2352941 0.2222222 NA NA NA NA NA NA 0.2105263 0.2 NA NA NA NA NA NA NA NA NA NA NA NA NA NA NA NA NA NA NA NA NA NA NA NA NA NA NA NA NA NA NA NA NA NA NA NA NA NA NA NA NA NA NA NA NA NA NA NA NA NA NA NA NA NA NA NA NA NA NA NA NA NA NA NA NA NA NA NA NA NA 0.125 0.125 NA NA NA NA NA NA 0.125 0.125 NA NA NA NA NA NA 0.07142857 0.1333333 NA NA NA NA NA NA 0.07142857 0.1333333 NA NA NA NA NA NA 0.0625 0.0625 NA NA NA NA NA NA 0.0625 0.0625 NA NA NA NA NA NA NA NA NA NA NA NA NA NA NA NA NA NA NA NA NA NA NA NA NA NA NA NA NA NA NA NA NA NA NA NA NA NA NA NA NA NA NA NA NA NA NA NA NA NA NA NA NA NA NA NA NA NA NA NA NA NA NA NA NA NA 0.225 0.2 0.195 0.22 0.205 0.215 0.205 0.22 0.205 0.2 0.19 0.205 0.205 0.2 0.205 0.2 0.205 0.225 0.22 0.225 0.22 0.21 0.21 NA NA 0.225 0.22 0.225 0.22 0.215 0.21 NA NA 0.2 0.195 0.215 0.2 0.19 0.2 NA NA 0.2 0.195 0.215 0.2 0.215 0.205 NA NA NA NA NA NA 0.06 NA NA NA NA NA NA NA 0.06 NA NA NA NA NA NA NA 0.22 NA NA NA NA NA NA NA 0.22 NA NA NA NA NA NA NA NA NA 0.21 NA NA NA NA NA NA NA 0.21 NA NA NA NA NA NA NA 0.205 NA NA NA NA NA NA NA 0.205 NA NA NA NA NA 0.075 0.075 NA NA NA NA NA NA 0.075 0.075 NA NA NA NA NA NA 0.075 0.075 NA NA NA NA NA NA 0.075 0.075 NA NA NA NA NA NA 0.075 0.075 NA NA NA NA NA NA 0.075 0.075 NA NA NA NA NA NA NA NA NA NA NA NA NA NA NA NA NA NA NA NA NA NA NA NA NA NA NA NA NA NA NA NA NA NA NA NA NA NA NA NA NA NA NA NA NA NA NA NA NA NA NA NA NA NA NA NA NA NA NA NA NA NA NA NA NA NA NA NA NA NA 0.08 0.06 NA NA NA NA NA NA 0.08 0.06 NA NA NA NA NA NA 0.08 0.07 NA NA NA NA NA NA 0.08 0.085 NA NA NA NA NA NA 0.065 0.07 NA NA NA NA NA NA 0.075 0.08 NA NA NA NA NA NA NA NA NA NA NA NA NA NA NA NA NA NA NA NA NA NA NA NA NA NA NA NA NA NA NA NA NA NA NA NA NA NA NA NA NA NA NA NA NA NA NA NA NA NA NA NA NA NA NA NA NA NA NA NA NA NA NA NA NA NA NA NA NA NA 0.07 0.07 NA NA NA NA NA NA 0.07 0.07 NA NA NA NA NA NA 0.065 0.065 NA NA NA NA NA NA 0.065 0.065 NA NA NA NA NA NA 0.075 0.075 NA NA NA NA NA NA 0.075 0.075 NA NA NA NA NA NA NA NA NA NA NA NA NA NA NA NA NA NA NA NA NA NA NA NA NA NA NA NA NA NA NA NA NA NA NA NA NA NA NA NA NA NA NA NA NA NA NA NA NA NA NA NA NA NA NA NA NA NA NA NA NA NA NA NA NA NA
10306 0.1 5000 2 1 100 100 100 2 2 0.9521451 0.01593365 0.01666155 3.616658 2.533563 2.123551 3.920353 1 0.9878365 3.050518 1 0.05 0.02702703 0.06382979 0.04444444 0.1320755 0.07843137 0.1132075 0.1111111 0.1153846 0.09615385 0.06382979 0.06122449 0.1272727 0.122807 0.1132075 0.1090909 0.1320755 0.1272727 0.06382979 0.04255319 0.06122449 0.09433962 0.1 0.1 NA NA 0.06382979 0.04255319 0.1272727 0.09433962 0.09803922 0.1111111 NA NA 0.06122449 0.04255319 0.07843137 0.08 0.07843137 0.07843137 NA NA 0.06122449 0.04255319 0.07843137 0.08 0.07692308 0.1132075 NA NA NA NA NA NA 0.1111111 NA NA NA NA NA NA NA 0.1111111 NA NA NA NA NA NA NA 0.02631579 NA NA NA NA NA NA NA 0.02631579 NA NA NA NA NA NA NA NA NA 0.05882353 NA NA NA NA NA NA NA 0.05882353 NA NA NA NA NA NA NA 0.07843137 NA NA NA NA NA NA NA 0.07843137 NA NA NA NA NA 0 0 NA NA NA NA NA NA 0 0 NA NA NA NA NA NA 0 0 NA NA NA NA NA NA 0 0 NA NA NA NA NA NA 0 0 NA NA NA NA NA NA 0 0 NA NA NA NA NA NA NA NA NA NA NA NA NA NA NA NA NA NA NA NA NA NA NA NA NA NA NA NA NA NA NA NA NA NA NA NA NA NA NA NA NA NA NA NA NA NA NA NA NA NA NA NA NA NA NA NA NA NA NA NA NA NA NA NA NA NA NA NA NA NA 0.1904762 0.173913 NA NA NA NA NA NA 0.1904762 0.173913 NA NA NA NA NA NA 0.15 0.1428571 NA NA NA NA NA NA 0.1428571 0.1428571 NA NA NA NA NA NA 0.2083333 0.15 NA NA NA NA NA NA 0.2083333 0.1363636 NA NA NA NA NA NA NA NA NA NA NA NA NA NA NA NA NA NA NA NA NA NA NA NA NA NA NA NA NA NA NA NA NA NA NA NA NA NA NA NA NA NA NA NA NA NA NA NA NA NA NA NA NA NA NA NA NA NA NA NA NA NA NA NA NA NA NA NA NA NA 0.08695652 0.08695652 NA NA NA NA NA NA 0.08695652 0.08695652 NA NA NA NA NA NA 0.08695652 0.08695652 NA NA NA NA NA NA 0.08695652 0.08695652 NA NA NA NA NA NA 0.08695652 0.08695652 NA NA NA NA NA NA 0.08695652 0.08695652 NA NA NA NA NA NA NA NA NA NA NA NA NA NA NA NA NA NA NA NA NA NA NA NA NA NA NA NA NA NA NA NA NA NA NA NA NA NA NA NA NA NA NA NA NA NA NA NA NA NA NA NA NA NA NA NA NA NA NA NA NA NA NA NA NA NA 0.18 0.22 0.215 0.23 0.235 0.235 0.24 0.23 0.235 0.22 0.23 0.24 0.25 0.235 0.245 0.23 0.24 0.22 0.225 0.23 0.24 0.225 0.225 NA NA 0.22 0.225 0.24 0.24 0.23 0.24 NA NA 0.23 0.225 0.235 0.23 0.235 0.235 NA NA 0.23 0.225 0.235 0.23 0.24 0.235 NA NA NA NA NA NA 0.04 NA NA NA NA NA NA NA 0.04 NA NA NA NA NA NA NA 0.185 NA NA NA NA NA NA NA 0.185 NA NA NA NA NA NA NA NA NA 0.24 NA NA NA NA NA NA NA 0.24 NA NA NA NA NA NA NA 0.235 NA NA NA NA NA NA NA 0.235 NA NA NA NA NA 0.04 0.045 NA NA NA NA NA NA 0.04 0.045 NA NA NA NA NA NA 0.035 0.03 NA NA NA NA NA NA 0.035 0.03 NA NA NA NA NA NA 0.04 0.045 NA NA NA NA NA NA 0.04 0.045 NA NA NA NA NA NA NA NA NA NA NA NA NA NA NA NA NA NA NA NA NA NA NA NA NA NA NA NA NA NA NA NA NA NA NA NA NA NA NA NA NA NA NA NA NA NA NA NA NA NA NA NA NA NA NA NA NA NA NA NA NA NA NA NA NA NA NA NA NA NA 0.085 0.095 NA NA NA NA NA NA 0.085 0.095 NA NA NA NA NA NA 0.085 0.09 NA NA NA NA NA NA 0.09 0.09 NA NA NA NA NA NA 0.095 0.085 NA NA NA NA NA NA 0.095 0.095 NA NA NA NA NA NA NA NA NA NA NA NA NA NA NA NA NA NA NA NA NA NA NA NA NA NA NA NA NA NA NA NA NA NA NA NA NA NA NA NA NA NA NA NA NA NA NA NA NA NA NA NA NA NA NA NA NA NA NA NA NA NA NA NA NA NA NA NA NA NA 0.105 0.105 NA NA NA NA NA NA 0.105 0.105 NA NA NA NA NA NA 0.105 0.105 NA NA NA NA NA NA 0.105 0.105 NA NA NA NA NA NA 0.105 0.105 NA NA NA NA NA NA 0.105 0.105 NA NA NA NA NA NA NA NA NA NA NA NA NA NA NA NA NA NA NA NA NA NA NA NA NA NA NA NA NA NA NA NA NA NA NA NA NA NA NA NA NA NA NA NA NA NA NA NA NA NA NA NA NA NA NA NA NA NA NA NA NA NA NA NA NA NA
103168 0.1 5000 2 1 100 100 100 2 2 0.9096036 0.00322185 0.06811795 6.63197 4.899942 1.514412 3.294865 1 0.9564889 1.829134 2 0.05 0.09090909 0.05633803 0.04285714 0.06849315 0.04225352 0.06849315 0.05555556 0.06849315 0.04225352 0.05633803 0.04285714 0.06849315 0.06666667 0.06849315 0.06578947 0.06849315 0.06666667 0.05633803 0.04285714 0.08219178 0.04225352 0.08219178 0.06756757 NA NA 0.05633803 0.04285714 0.08219178 0.06666667 0.08219178 0.06578947 NA NA 0.04285714 0.04411765 0.08108108 0.04225352 0.08108108 0.04225352 NA NA 0.04285714 0.04411765 0.08108108 0.06666667 0.08108108 0.06578947 NA NA NA NA NA NA 0 NA NA NA NA NA NA NA 0 NA NA NA NA NA NA NA 0.01785714 NA NA NA NA NA NA NA 0.01785714 NA NA NA NA NA NA NA NA NA 0.05405405 NA NA NA NA NA NA NA 0.05333333 NA NA NA NA NA NA NA 0.06756757 NA NA NA NA NA NA NA 0.06756757 NA NA NA NA NA 0 0 NA NA NA NA NA NA 0 0 NA NA NA NA NA NA 0 0 NA NA NA NA NA NA 0 0 NA NA NA NA NA NA 0 0 NA NA NA NA NA NA 0 0 NA NA NA NA NA NA NA NA NA NA NA NA NA NA NA NA NA NA NA NA NA NA NA NA NA NA NA NA NA NA NA NA NA NA NA NA NA NA NA NA NA NA NA NA NA NA NA NA NA NA NA NA NA NA NA NA NA NA NA NA NA NA NA NA NA NA NA NA NA NA 0.1578947 0.1714286 NA NA NA NA NA NA 0.1578947 0.1714286 NA NA NA NA NA NA 0.1578947 0.1470588 NA NA NA NA NA NA 0.1578947 0.1666667 NA NA NA NA NA NA 0.1578947 0.09677419 NA NA NA NA NA NA 0.1578947 0.1666667 NA NA NA NA NA NA NA NA NA NA NA NA NA NA NA NA NA NA NA NA NA NA NA NA NA NA NA NA NA NA NA NA NA NA NA NA NA NA NA NA NA NA NA NA NA NA NA NA NA NA NA NA NA NA NA NA NA NA NA NA NA NA NA NA NA NA NA NA NA NA 0 0 NA NA NA NA NA NA 0 0 NA NA NA NA NA NA 0 0 NA NA NA NA NA NA 0 0 NA NA NA NA NA NA 0 0 NA NA NA NA NA NA 0 0 NA NA NA NA NA NA NA NA NA NA NA NA NA NA NA NA NA NA NA NA NA NA NA NA NA NA NA NA NA NA NA NA NA NA NA NA NA NA NA NA NA NA NA NA NA NA NA NA NA NA NA NA NA NA NA NA NA NA NA NA NA NA NA NA NA NA 0.3 0.335 0.335 0.34 0.34 0.34 0.34 0.34 0.34 0.335 0.335 0.34 0.35 0.34 0.355 0.34 0.35 0.335 0.335 0.335 0.34 0.335 0.345 NA NA 0.335 0.335 0.335 0.35 0.335 0.355 NA NA 0.335 0.325 0.34 0.34 0.34 0.34 NA NA 0.335 0.325 0.34 0.35 0.34 0.355 NA NA NA NA NA NA 0.055 NA NA NA NA NA NA NA 0.055 NA NA NA NA NA NA NA 0.275 NA NA NA NA NA NA NA 0.275 NA NA NA NA NA NA NA NA NA 0.35 NA NA NA NA NA NA NA 0.355 NA NA NA NA NA NA NA 0.345 NA NA NA NA NA NA NA 0.345 NA NA NA NA NA 0.08 0.08 NA NA NA NA NA NA 0.08 0.08 NA NA NA NA NA NA 0.075 0.08 NA NA NA NA NA NA 0.075 0.08 NA NA NA NA NA NA 0.08 0.08 NA NA NA NA NA NA 0.08 0.08 NA NA NA NA NA NA NA NA NA NA NA NA NA NA NA NA NA NA NA NA NA NA NA NA NA NA NA NA NA NA NA NA NA NA NA NA NA NA NA NA NA NA NA NA NA NA NA NA NA NA NA NA NA NA NA NA NA NA NA NA NA NA NA NA NA NA NA NA NA NA 0.16 0.145 NA NA NA NA NA NA 0.16 0.145 NA NA NA NA NA NA 0.16 0.145 NA NA NA NA NA NA 0.16 0.15 NA NA NA NA NA NA 0.16 0.14 NA NA NA NA NA NA 0.16 0.15 NA NA NA NA NA NA NA NA NA NA NA NA NA NA NA NA NA NA NA NA NA NA NA NA NA NA NA NA NA NA NA NA NA NA NA NA NA NA NA NA NA NA NA NA NA NA NA NA NA NA NA NA NA NA NA NA NA NA NA NA NA NA NA NA NA NA NA NA NA NA 0.115 0.12 NA NA NA NA NA NA 0.115 0.125 NA NA NA NA NA NA 0.115 0.12 NA NA NA NA NA NA 0.115 0.125 NA NA NA NA NA NA 0.115 0.12 NA NA NA NA NA NA 0.115 0.125 NA NA NA NA NA NA NA NA NA NA NA NA NA NA NA NA NA NA NA NA NA NA NA NA NA NA NA NA NA NA NA NA NA NA NA NA NA NA NA NA NA NA NA NA NA NA NA NA NA NA NA NA NA NA NA NA NA NA NA NA NA NA NA NA NA NA
103207 0.1 5000 2 1 0 0 0 2 2 0.76683 0.08652051 0.08752263 1 1 1.004868 1.00017 1 1e-05 1.002866 0 0 0 0 0 0 0 0 0 0 0 0 0 0 0 0 0 0 0 0 0 0 1 0 0 NA NA 0 0 0 1 0 0 NA NA 0 0 0 0 0 0 NA NA 0 0 0 0 0 0 NA NA NA NA NA NA 1 NA NA NA NA NA NA NA 1 NA NA NA NA NA NA NA 0 NA NA NA NA NA NA NA 0 NA NA NA NA NA NA NA NA NA 1 NA NA NA NA NA NA NA 1 NA NA NA NA NA NA NA 1 NA NA NA NA NA NA NA 1 NA NA NA NA NA 0 0 NA NA NA NA NA NA 0 0 NA NA NA NA NA NA 0 0 NA NA NA NA NA NA 0 0 NA NA NA NA NA NA 0 0 NA NA NA NA NA NA 0 0 NA NA NA NA NA NA NA NA NA NA NA NA NA NA NA NA NA NA NA NA NA NA NA NA NA NA NA NA NA NA NA NA NA NA NA NA NA NA NA NA NA NA NA NA NA NA NA NA NA NA NA NA NA NA NA NA NA NA NA NA NA NA NA NA NA NA NA NA NA NA 0 1 NA NA NA NA NA NA 0 1 NA NA NA NA NA NA 0 0 NA NA NA NA NA NA 0 0 NA NA NA NA NA NA 0 0 NA NA NA NA NA NA 0 0 NA NA NA NA NA NA NA NA NA NA NA NA NA NA NA NA NA NA NA NA NA NA NA NA NA NA NA NA NA NA NA NA NA NA NA NA NA NA NA NA NA NA NA NA NA NA NA NA NA NA NA NA NA NA NA NA NA NA NA NA NA NA NA NA NA NA NA NA NA NA 0 0 NA NA NA NA NA NA 0 0 NA NA NA NA NA NA 0 0 NA NA NA NA NA NA 0 0 NA NA NA NA NA NA 0 0 NA NA NA NA NA NA 0 0 NA NA NA NA NA NA NA NA NA NA NA NA NA NA NA NA NA NA NA NA NA NA NA NA NA NA NA NA NA NA NA NA NA NA NA NA NA NA NA NA NA NA NA NA NA NA NA NA NA NA NA NA NA NA NA NA NA NA NA NA NA NA NA NA NA NA NA NA NA NA NA NA NA NA NA NA NA NA NA NA NA NA NA NA NA NA NA NA NA NA NA NA NA NA NA NA NA NA NA NA NA NA NA NA NA NA NA NA NA NA NA NA NA NA NA NA NA NA NA NA NA NA NA NA NA NA NA NA NA NA NA NA NA NA NA NA NA NA NA NA NA NA NA NA NA NA NA NA NA NA NA NA NA NA NA NA NA NA NA NA NA NA NA NA NA NA NA NA NA NA NA NA NA NA NA NA NA NA NA NA NA NA NA NA NA NA NA NA NA NA NA NA NA NA NA NA NA NA NA NA NA NA NA NA NA NA NA NA NA NA NA NA NA NA NA NA NA NA NA NA NA NA NA NA NA NA NA NA NA NA NA NA NA NA NA NA NA NA NA NA NA NA NA NA NA NA NA NA NA NA NA NA NA NA NA NA NA NA NA NA NA NA NA NA NA NA NA NA NA NA NA NA NA NA NA NA NA NA NA NA NA NA NA NA NA NA NA NA NA NA NA NA NA NA NA NA NA NA NA NA NA NA NA NA NA NA NA NA NA NA NA NA NA NA NA NA NA NA NA NA NA NA NA NA NA NA NA NA NA NA NA NA NA NA NA NA NA NA NA NA NA NA NA NA NA NA NA NA NA NA NA NA NA NA NA NA NA NA NA NA NA NA NA NA NA NA NA NA NA NA NA NA NA NA NA NA NA NA NA NA NA NA NA NA NA NA NA NA NA NA NA NA NA NA NA NA NA NA NA NA NA NA NA NA NA NA NA NA NA NA NA NA NA NA NA NA NA NA NA NA NA NA NA NA NA NA NA NA NA NA NA NA NA NA NA NA NA NA NA NA NA NA NA NA NA NA NA NA NA NA NA NA NA NA NA NA NA NA NA NA NA NA NA NA NA NA NA NA NA NA NA NA NA NA NA NA NA NA NA NA NA NA NA NA NA NA NA NA NA NA NA NA NA NA NA NA NA NA NA NA NA NA NA NA NA NA NA NA NA NA NA NA NA NA NA
103213 0.1 5000 3 1 100 100 100 3 3 0.9609398 0.01528922 0.01577465 13.56812 12.36406 17.0883 11.2392 1 0.9837379 15.01076 0 0 0.1132075 0.09433962 0.08571429 0.1181818 0.1181818 0.1261261 0.1171171 0.1111111 0.1181818 0.09433962 0.08571429 0.1181818 0.1100917 0.1261261 0.1171171 0.1111111 0.1100917 0.09433962 0.1018519 0.1028037 0.1181818 0.1111111 0.1100917 NA NA 0.09433962 0.1018519 0.09433962 0.1181818 0.1111111 0.1261261 NA NA 0.0952381 0.08571429 0.1018519 0.1192661 0.1261261 0.1192661 NA NA 0.0952381 0.08571429 0.1018519 0.1192661 0.1261261 0.1192661 NA NA NA NA NA NA 0.1290323 NA NA NA NA NA NA NA 0.1290323 NA NA NA NA NA NA NA 0.1538462 NA NA NA NA NA NA NA 0.1538462 NA NA NA NA NA NA NA NA NA 0.1355932 NA NA NA NA NA NA NA 0.1009174 NA NA NA NA NA NA NA 0.1100917 NA NA NA NA NA NA NA 0.1100917 NA NA NA NA NA 0.1333333 0.1333333 NA NA NA NA NA NA 0.1333333 0.1333333 NA NA NA NA NA NA 0.1612903 0.1290323 NA NA NA NA NA NA 0.1612903 0.1290323 NA NA NA NA NA NA 0.1333333 0.1290323 NA NA NA NA NA NA 0.1333333 0.1290323 NA NA NA NA NA NA NA NA NA NA NA NA NA NA NA NA NA NA NA NA NA NA NA NA NA NA NA NA NA NA NA NA NA NA NA NA NA NA NA NA NA NA NA NA NA NA NA NA NA NA NA NA NA NA NA NA NA NA NA NA NA NA NA NA NA NA NA NA NA NA 0.1162791 0.1363636 NA NA NA NA NA NA 0.1162791 0.1363636 NA NA NA NA NA NA 0.1162791 0.1162791 NA NA NA NA NA NA 0.1162791 0.1162791 NA NA NA NA NA NA 0.1363636 0.1363636 NA NA NA NA NA NA 0.1363636 0.1363636 NA NA NA NA NA NA NA NA NA NA NA NA NA NA NA NA NA NA NA NA NA NA NA NA NA NA NA NA NA NA NA NA NA NA NA NA NA NA NA NA NA NA NA NA NA NA NA NA NA NA NA NA NA NA NA NA NA NA NA NA NA NA NA NA NA NA NA NA NA NA 0.1081081 0.1315789 NA NA NA NA NA NA 0.1081081 0.1081081 NA NA NA NA NA NA 0.1111111 0.08571429 NA NA NA NA NA NA 0.1111111 0.08823529 NA NA NA NA NA NA 0.08571429 0.08823529 NA NA NA NA NA NA 0.08571429 0.08823529 NA NA NA NA NA NA NA NA NA NA NA NA NA NA NA NA NA NA NA NA NA NA NA NA NA NA NA NA NA NA NA NA NA NA NA NA NA NA NA NA NA NA NA NA NA NA NA NA NA NA NA NA NA NA NA NA NA NA NA NA NA NA NA NA NA NA 0.47 0.48 0.48 0.485 0.485 0.485 0.49 0.48 0.485 0.48 0.48 0.485 0.485 0.485 0.49 0.48 0.485 0.48 0.485 0.48 0.485 0.48 0.485 NA NA 0.48 0.485 0.48 0.485 0.48 0.485 NA NA 0.475 0.48 0.485 0.48 0.485 0.48 NA NA 0.475 0.48 0.485 0.48 0.485 0.48 NA NA NA NA NA NA 0.405 NA NA NA NA NA NA NA 0.405 NA NA NA NA NA NA NA 0.495 NA NA NA NA NA NA NA 0.495 NA NA NA NA NA NA NA NA NA 0.51 NA NA NA NA NA NA NA 0.49 NA NA NA NA NA NA NA 0.485 NA NA NA NA NA NA NA 0.485 NA NA NA NA NA 0.13 0.13 NA NA NA NA NA NA 0.13 0.13 NA NA NA NA NA NA 0.13 0.135 NA NA NA NA NA NA 0.13 0.135 NA NA NA NA NA NA 0.13 0.135 NA NA NA NA NA NA 0.13 0.135 NA NA NA NA NA NA NA NA NA NA NA NA NA NA NA NA NA NA NA NA NA NA NA NA NA NA NA NA NA NA NA NA NA NA NA NA NA NA NA NA NA NA NA NA NA NA NA NA NA NA NA NA NA NA NA NA NA NA NA NA NA NA NA NA NA NA NA NA NA NA 0.19 0.19 NA NA NA NA NA NA 0.19 0.19 NA NA NA NA NA NA 0.19 0.19 NA NA NA NA NA NA 0.19 0.19 NA NA NA NA NA NA 0.19 0.19 NA NA NA NA NA NA 0.19 0.19 NA NA NA NA NA NA NA NA NA NA NA NA NA NA NA NA NA NA NA NA NA NA NA NA NA NA NA NA NA NA NA NA NA NA NA NA NA NA NA NA NA NA NA NA NA NA NA NA NA NA NA NA NA NA NA NA NA NA NA NA NA NA NA NA NA NA NA NA NA NA 0.165 0.165 NA NA NA NA NA NA 0.165 0.165 NA NA NA NA NA NA 0.16 0.16 NA NA NA NA NA NA 0.16 0.155 NA NA NA NA NA NA 0.16 0.155 NA NA NA NA NA NA 0.16 0.155 NA NA NA NA NA NA NA NA NA NA NA NA NA NA NA NA NA NA NA NA NA NA NA NA NA NA NA NA NA NA NA NA NA NA NA NA NA NA NA NA NA NA NA NA NA NA NA NA NA NA NA NA NA NA NA NA NA NA NA NA NA NA NA NA NA NA
103337 0.1 5000 2 1 100 100 100 2 2 0.9317353 0.01632307 0.03539357 7.133441 2.155668 2.294709 4.805296 1 0.9616186 2.714447 2 0.05 0.05405405 0.05128205 0.05128205 0.05063291 0.05617978 0.05 0.06521739 0.05128205 0.05555556 0.05128205 0.05882353 0.05063291 0.06382979 0.05 0.07368421 0.05128205 0.06451613 0.05128205 0.06024096 0.05128205 0.05555556 0.05263158 0.05681818 NA NA 0.05194805 0.05813953 0.05128205 0.05494505 0.05263158 0.06593407 NA NA 0.05128205 0.06024096 0.05 0.05555556 0.05128205 0.05494505 NA NA 0.05128205 0.06024096 0.05063291 0.05555556 0.05128205 0.05494505 NA NA NA NA NA NA 0.08988764 NA NA NA NA NA NA NA 0.08988764 NA NA NA NA NA NA NA 0.06896552 NA NA NA NA NA NA NA 0.06896552 NA NA NA NA NA NA NA NA NA 0.07692308 NA NA NA NA NA NA NA 0.08139535 NA NA NA NA NA NA NA 0.07954545 NA NA NA NA NA NA NA 0.07058824 NA NA NA NA NA 0 0 NA NA NA NA NA NA 0 0 NA NA NA NA NA NA 0 0 NA NA NA NA NA NA 0 0 NA NA NA NA NA NA 0 0 NA NA NA NA NA NA 0 0 NA NA NA NA NA NA NA NA NA NA NA NA NA NA NA NA NA NA NA NA NA NA NA NA NA NA NA NA NA NA NA NA NA NA NA NA NA NA NA NA NA NA NA NA NA NA NA NA NA NA NA NA NA NA NA NA NA NA NA NA NA NA NA NA NA NA NA NA NA NA 0 0.03448276 NA NA NA NA NA NA 0 0.03448276 NA NA NA NA NA NA 0 0.03448276 NA NA NA NA NA NA 0 0.03448276 NA NA NA NA NA NA 0 0 NA NA NA NA NA NA 0 0 NA NA NA NA NA NA NA NA NA NA NA NA NA NA NA NA NA NA NA NA NA NA NA NA NA NA NA NA NA NA NA NA NA NA NA NA NA NA NA NA NA NA NA NA NA NA NA NA NA NA NA NA NA NA NA NA NA NA NA NA NA NA NA NA NA NA NA NA NA NA 0.1904762 0.2380952 NA NA NA NA NA NA 0.1904762 0.2173913 NA NA NA NA NA NA 0.2 0.2 NA NA NA NA NA NA 0.2 0.1818182 NA NA NA NA NA NA 0.2 0.2380952 NA NA NA NA NA NA 0.2105263 0.2272727 NA NA NA NA NA NA NA NA NA NA NA NA NA NA NA NA NA NA NA NA NA NA NA NA NA NA NA NA NA NA NA NA NA NA NA NA NA NA NA NA NA NA NA NA NA NA NA NA NA NA NA NA NA NA NA NA NA NA NA NA NA NA NA NA NA NA 0.35 0.37 0.37 0.375 0.42 0.38 0.43 0.37 0.425 0.37 0.4 0.375 0.44 0.38 0.44 0.37 0.435 0.37 0.39 0.37 0.425 0.36 0.415 NA NA 0.365 0.405 0.37 0.43 0.36 0.425 NA NA 0.37 0.39 0.38 0.425 0.37 0.43 NA NA 0.37 0.39 0.375 0.425 0.37 0.43 NA NA NA NA NA NA 0.405 NA NA NA NA NA NA NA 0.405 NA NA NA NA NA NA NA 0.405 NA NA NA NA NA NA NA 0.405 NA NA NA NA NA NA NA NA NA 0.42 NA NA NA NA NA NA NA 0.395 NA NA NA NA NA NA NA 0.405 NA NA NA NA NA NA NA 0.395 NA NA NA NA NA 0.17 0.195 NA NA NA NA NA NA 0.17 0.195 NA NA NA NA NA NA 0.165 0.195 NA NA NA NA NA NA 0.16 0.195 NA NA NA NA NA NA 0.165 0.19 NA NA NA NA NA NA 0.165 0.19 NA NA NA NA NA NA NA NA NA NA NA NA NA NA NA NA NA NA NA NA NA NA NA NA NA NA NA NA NA NA NA NA NA NA NA NA NA NA NA NA NA NA NA NA NA NA NA NA NA NA NA NA NA NA NA NA NA NA NA NA NA NA NA NA NA NA NA NA NA NA 0.13 0.14 NA NA NA NA NA NA 0.125 0.14 NA NA NA NA NA NA 0.13 0.14 NA NA NA NA NA NA 0.13 0.14 NA NA NA NA NA NA 0.125 0.145 NA NA NA NA NA NA 0.125 0.145 NA NA NA NA NA NA NA NA NA NA NA NA NA NA NA NA NA NA NA NA NA NA NA NA NA NA NA NA NA NA NA NA NA NA NA NA NA NA NA NA NA NA NA NA NA NA NA NA NA NA NA NA NA NA NA NA NA NA NA NA NA NA NA NA NA NA NA NA NA NA 0.085 0.08 NA NA NA NA NA NA 0.085 0.09 NA NA NA NA NA NA 0.08 0.08 NA NA NA NA NA NA 0.08 0.09 NA NA NA NA NA NA 0.08 0.08 NA NA NA NA NA NA 0.075 0.085 NA NA NA NA NA NA NA NA NA NA NA NA NA NA NA NA NA NA NA NA NA NA NA NA NA NA NA NA NA NA NA NA NA NA NA NA NA NA NA NA NA NA NA NA NA NA NA NA NA NA NA NA NA NA NA NA NA NA NA NA NA NA NA NA NA NA
103371 0.1 5000 1 1 100 100 100 1.5 1.5 0.7627862 0.08511616 0.09046745 1.04697 1 1.226312 1.20306 1 0.7912784 1.184849 0 0 0 0 0 0 0 0 0 0 0 0 0 0 0 0 0 0 0 0 0 0 0 0 0 NA NA 0 0 0 0 0 0 NA NA 0 0 0 1 0 0 NA NA 0 0 0 0 0 0 NA NA NA NA NA NA 0.6666667 NA NA NA NA NA NA NA 0.6666667 NA NA NA NA NA NA NA 0 NA NA NA NA NA NA NA 0 NA NA NA NA NA NA NA NA NA 0 NA NA NA NA NA NA NA 0 NA NA NA NA NA NA NA 0 NA NA NA NA NA NA NA 0 NA NA NA NA NA 0 0 NA NA NA NA NA NA 0 0 NA NA NA NA NA NA 0 0 NA NA NA NA NA NA 0 0 NA NA NA NA NA NA 0 0 NA NA NA NA NA NA 0 0 NA NA NA NA NA NA NA NA NA NA NA NA NA NA NA NA NA NA NA NA NA NA NA NA NA NA NA NA NA NA NA NA NA NA NA NA NA NA NA NA NA NA NA NA NA NA NA NA NA NA NA NA NA NA NA NA NA NA NA NA NA NA NA NA NA NA NA NA NA NA 0 0 NA NA NA NA NA NA 0 0 NA NA NA NA NA NA 0 0 NA NA NA NA NA NA 0 0 NA NA NA NA NA NA 0 0 NA NA NA NA NA NA 0 0 NA NA NA NA NA NA NA NA NA NA NA NA NA NA NA NA NA NA NA NA NA NA NA NA NA NA NA NA NA NA NA NA NA NA NA NA NA NA NA NA NA NA NA NA NA NA NA NA NA NA NA NA NA NA NA NA NA NA NA NA NA NA NA NA NA NA NA NA NA NA 0 0 NA NA NA NA NA NA 0 0 NA NA NA NA NA NA 0 0 NA NA NA NA NA NA 0 0 NA NA NA NA NA NA 0 1 NA NA NA NA NA NA 0 1 NA NA NA NA NA NA NA NA NA NA NA NA NA NA NA NA NA NA NA NA NA NA NA NA NA NA NA NA NA NA NA NA NA NA NA NA NA NA NA NA NA NA NA NA NA NA NA NA NA NA NA NA NA NA NA NA NA NA NA NA NA NA NA NA NA NA 0 0 0 0 0 0 0 0 0 0 0 0 0 0 0 0 0 0 0 0 0 0 0 NA NA 0 0 0 0 0 0 NA NA 0 0 0 0 0 0 NA NA 0 0 0 0 0 0 NA NA NA NA NA NA 0.02 NA NA NA NA NA NA NA 0.02 NA NA NA NA NA NA NA 0 NA NA NA NA NA NA NA 0 NA NA NA NA NA NA NA NA NA 0 NA NA NA NA NA NA NA 0 NA NA NA NA NA NA NA 0 NA NA NA NA NA NA NA 0 NA NA NA NA NA 0 0 NA NA NA NA NA NA 0 0 NA NA NA NA NA NA 0 0 NA NA NA NA NA NA 0 0 NA NA NA NA NA NA 0 0 NA NA NA NA NA NA 0 0 NA NA NA NA NA NA NA NA NA NA NA NA NA NA NA NA NA NA NA NA NA NA NA NA NA NA NA NA NA NA NA NA NA NA NA NA NA NA NA NA NA NA NA NA NA NA NA NA NA NA NA NA NA NA NA NA NA NA NA NA NA NA NA NA NA NA NA NA NA NA 0 0 NA NA NA NA NA NA 0 0 NA NA NA NA NA NA 0.005 0 NA NA NA NA NA NA 0.005 0 NA NA NA NA NA NA 0 0 NA NA NA NA NA NA 0 0 NA NA NA NA NA NA NA NA NA NA NA NA NA NA NA NA NA NA NA NA NA NA NA NA NA NA NA NA NA NA NA NA NA NA NA NA NA NA NA NA NA NA NA NA NA NA NA NA NA NA NA NA NA NA NA NA NA NA NA NA NA NA NA NA NA NA NA NA NA NA 0 0 NA NA NA NA NA NA 0 0 NA NA NA NA NA NA 0 0 NA NA NA NA NA NA 0 0 NA NA NA NA NA NA 0 0 NA NA NA NA NA NA 0 0 NA NA NA NA NA NA NA NA NA NA NA NA NA NA NA NA NA NA NA NA NA NA NA NA NA NA NA NA NA NA NA NA NA NA NA NA NA NA NA NA NA NA NA NA NA NA NA NA NA NA NA NA NA NA NA NA NA NA NA NA NA NA NA NA NA NA
103431 0.1 5000 1 1 100 100 100 1.5 1.5 0.7503903 0.09591677 0.09355679 1.181398 1.25699 1.217921 1.122205 1 0.9479974 1.427749 0 0 0 0 0 0 0 0 0 0 0 0 0 0 0 0 0 0 0 0 0 0 0 0 0 NA NA 0 0 0 0 0 0 NA NA 0 0 0 0 0 0 NA NA 0 0 0 0 0 0 NA NA NA NA NA NA 0.5 NA NA NA NA NA NA NA 0.5 NA NA NA NA NA NA NA 0 NA NA NA NA NA NA NA 0 NA NA NA NA NA NA NA NA NA 0 NA NA NA NA NA NA NA 0 NA NA NA NA NA NA NA 0 NA NA NA NA NA NA NA 0 NA NA NA NA NA 0 0 NA NA NA NA NA NA 0 0 NA NA NA NA NA NA 0 0 NA NA NA NA NA NA 0 0 NA NA NA NA NA NA 0 0 NA NA NA NA NA NA 0 0 NA NA NA NA NA NA NA NA NA NA NA NA NA NA NA NA NA NA NA NA NA NA NA NA NA NA NA NA NA NA NA NA NA NA NA NA NA NA NA NA NA NA NA NA NA NA NA NA NA NA NA NA NA NA NA NA NA NA NA NA NA NA NA NA NA NA NA NA NA NA 0 0 NA NA NA NA NA NA 0 0 NA NA NA NA NA NA 0 0 NA NA NA NA NA NA 0 0 NA NA NA NA NA NA 0 0 NA NA NA NA NA NA 0 0 NA NA NA NA NA NA NA NA NA NA NA NA NA NA NA NA NA NA NA NA NA NA NA NA NA NA NA NA NA NA NA NA NA NA NA NA NA NA NA NA NA NA NA NA NA NA NA NA NA NA NA NA NA NA NA NA NA NA NA NA NA NA NA NA NA NA NA NA NA NA 0 0 NA NA NA NA NA NA 0 0 NA NA NA NA NA NA 0 0 NA NA NA NA NA NA 0 0 NA NA NA NA NA NA 0 0 NA NA NA NA NA NA 0 0 NA NA NA NA NA NA NA NA NA NA NA NA NA NA NA NA NA NA NA NA NA NA NA NA NA NA NA NA NA NA NA NA NA NA NA NA NA NA NA NA NA NA NA NA NA NA NA NA NA NA NA NA NA NA NA NA NA NA NA NA NA NA NA NA NA NA 0 0 0 0.01 0.005 0 0 0 0 0 0 0 0.005 0 0 0 0 0.005 0.005 0.005 0.005 0 0 NA NA 0.005 0.005 0.005 0.005 0 0 NA NA 0 0 0 0 0 0 NA NA 0 0 0 0 0 0 NA NA NA NA NA NA 0.03 NA NA NA NA NA NA NA 0.03 NA NA NA NA NA NA NA 0 NA NA NA NA NA NA NA 0 NA NA NA NA NA NA NA NA NA 0 NA NA NA NA NA NA NA 0 NA NA NA NA NA NA NA 0 NA NA NA NA NA NA NA 0 NA NA NA NA NA 0.005 0.005 NA NA NA NA NA NA 0.005 0.005 NA NA NA NA NA NA 0 0 NA NA NA NA NA NA 0 0 NA NA NA NA NA NA 0 0 NA NA NA NA NA NA 0 0 NA NA NA NA NA NA NA NA NA NA NA NA NA NA NA NA NA NA NA NA NA NA NA NA NA NA NA NA NA NA NA NA NA NA NA NA NA NA NA NA NA NA NA NA NA NA NA NA NA NA NA NA NA NA NA NA NA NA NA NA NA NA NA NA NA NA NA NA NA NA 0.01 0 NA NA NA NA NA NA 0 0 NA NA NA NA NA NA 0 0 NA NA NA NA NA NA 0 0 NA NA NA NA NA NA 0 0.01 NA NA NA NA NA NA 0 0.01 NA NA NA NA NA NA NA NA NA NA NA NA NA NA NA NA NA NA NA NA NA NA NA NA NA NA NA NA NA NA NA NA NA NA NA NA NA NA NA NA NA NA NA NA NA NA NA NA NA NA NA NA NA NA NA NA NA NA NA NA NA NA NA NA NA NA NA NA NA NA 0 0 NA NA NA NA NA NA 0 0 NA NA NA NA NA NA 0 0 NA NA NA NA NA NA 0 0 NA NA NA NA NA NA 0 0 NA NA NA NA NA NA 0 0 NA NA NA NA NA NA NA NA NA NA NA NA NA NA NA NA NA NA NA NA NA NA NA NA NA NA NA NA NA NA NA NA NA NA NA NA NA NA NA NA NA NA NA NA NA NA NA NA NA NA NA NA NA NA NA NA NA NA NA NA NA NA NA NA NA NA
103496 0.1 5000 2 1 100 100 100 2 2 0.8287764 0.00960748 0.1445318 5.146945 2.099322 1.102097 4.9242 1 0.9915407 5.436616 0 0 0.02857143 0.02777778 0.02941176 0.02631579 0.02439024 0.02631579 0.04878049 0.02631579 0.02564103 0.02777778 0.02941176 0.02631579 0.02380952 0.02631579 0.04878049 0.02631579 0.02564103 0.02857143 0.02857143 0.02702703 0.02564103 0.02702703 0.025 NA NA 0.02857143 0.02857143 0.02702703 0.025 0.02702703 0.02564103 NA NA 0.02777778 0.02941176 0.02564103 0.025 0.02631579 0.025 NA NA 0.02777778 0.02941176 0.02564103 0.025 0.02631579 0.025 NA NA NA NA NA NA 0.2954545 NA NA NA NA NA NA NA 0.2954545 NA NA NA NA NA NA NA 0.3333333 NA NA NA NA NA NA NA 0.3333333 NA NA NA NA NA NA NA NA NA 0.02380952 NA NA NA NA NA NA NA 0.02380952 NA NA NA NA NA NA NA 0.02631579 NA NA NA NA NA NA NA 0.02631579 NA NA NA NA NA 0 0 NA NA NA NA NA NA 0 0 NA NA NA NA NA NA 0 0 NA NA NA NA NA NA 0 0 NA NA NA NA NA NA 0 0 NA NA NA NA NA NA 0 0 NA NA NA NA NA NA NA NA NA NA NA NA NA NA NA NA NA NA NA NA NA NA NA NA NA NA NA NA NA NA NA NA NA NA NA NA NA NA NA NA NA NA NA NA NA NA NA NA NA NA NA NA NA NA NA NA NA NA NA NA NA NA NA NA NA NA NA NA NA NA 0 0.05882353 NA NA NA NA NA NA 0 0.05882353 NA NA NA NA NA NA 0 0 NA NA NA NA NA NA 0 0 NA NA NA NA NA NA 0.1052632 0 NA NA NA NA NA NA 0.1052632 0 NA NA NA NA NA NA NA NA NA NA NA NA NA NA NA NA NA NA NA NA NA NA NA NA NA NA NA NA NA NA NA NA NA NA NA NA NA NA NA NA NA NA NA NA NA NA NA NA NA NA NA NA NA NA NA NA NA NA NA NA NA NA NA NA NA NA NA NA NA NA 0.07142857 0.0625 NA NA NA NA NA NA 0.07142857 0.0625 NA NA NA NA NA NA 0.07692308 0.06666667 NA NA NA NA NA NA 0.07692308 0.06666667 NA NA NA NA NA NA 0.07142857 0.0625 NA NA NA NA NA NA 0.07142857 0.0625 NA NA NA NA NA NA NA NA NA NA NA NA NA NA NA NA NA NA NA NA NA NA NA NA NA NA NA NA NA NA NA NA NA NA NA NA NA NA NA NA NA NA NA NA NA NA NA NA NA NA NA NA NA NA NA NA NA NA NA NA NA NA NA NA NA NA 0.17 0.175 0.165 0.185 0.2 0.185 0.195 0.185 0.19 0.175 0.165 0.185 0.205 0.185 0.195 0.185 0.19 0.17 0.17 0.18 0.19 0.18 0.195 NA NA 0.17 0.17 0.18 0.195 0.18 0.19 NA NA 0.175 0.165 0.19 0.195 0.185 0.195 NA NA 0.175 0.165 0.19 0.195 0.185 0.195 NA NA NA NA NA NA 0.155 NA NA NA NA NA NA NA 0.155 NA NA NA NA NA NA NA 0.01 NA NA NA NA NA NA NA 0.01 NA NA NA NA NA NA NA NA NA 0.205 NA NA NA NA NA NA NA 0.205 NA NA NA NA NA NA NA 0.185 NA NA NA NA NA NA NA 0.185 NA NA NA NA NA 0.045 0.05 NA NA NA NA NA NA 0.045 0.05 NA NA NA NA NA NA 0.045 0.045 NA NA NA NA NA NA 0.045 0.045 NA NA NA NA NA NA 0.045 0.05 NA NA NA NA NA NA 0.045 0.05 NA NA NA NA NA NA NA NA NA NA NA NA NA NA NA NA NA NA NA NA NA NA NA NA NA NA NA NA NA NA NA NA NA NA NA NA NA NA NA NA NA NA NA NA NA NA NA NA NA NA NA NA NA NA NA NA NA NA NA NA NA NA NA NA NA NA NA NA NA NA 0.08 0.08 NA NA NA NA NA NA 0.08 0.08 NA NA NA NA NA NA 0.085 0.08 NA NA NA NA NA NA 0.085 0.08 NA NA NA NA NA NA 0.085 0.075 NA NA NA NA NA NA 0.085 0.075 NA NA NA NA NA NA NA NA NA NA NA NA NA NA NA NA NA NA NA NA NA NA NA NA NA NA NA NA NA NA NA NA NA NA NA NA NA NA NA NA NA NA NA NA NA NA NA NA NA NA NA NA NA NA NA NA NA NA NA NA NA NA NA NA NA NA NA NA NA NA 0.065 0.075 NA NA NA NA NA NA 0.065 0.075 NA NA NA NA NA NA 0.06 0.07 NA NA NA NA NA NA 0.06 0.07 NA NA NA NA NA NA 0.065 0.075 NA NA NA NA NA NA 0.065 0.075 NA NA NA NA NA NA NA NA NA NA NA NA NA NA NA NA NA NA NA NA NA NA NA NA NA NA NA NA NA NA NA NA NA NA NA NA NA NA NA NA NA NA NA NA NA NA NA NA NA NA NA NA NA NA NA NA NA NA NA NA NA NA NA NA NA NA
1034 0.1 10000 2 1 100 100 100 2 2 0.9779067 0.009596082 0.01081655 2.978909 5.429038 2.830638 7.94845 1 0.9955905 6.0654 0 0 0 0 0 0.06451613 0.06451613 0.03333333 0.03225806 0.06451613 0.06451613 0 0 0.06451613 0.06451613 0 0.03225806 0.06451613 0.06451613 0.03333333 0 0.0625 0.0625 0.03225806 0.03225806 NA NA 0.03333333 0 0.0625 0.0625 0.03225806 0.03225806 NA NA 0.06451613 0.0625 0.09090909 0.09090909 0 0 NA NA 0.03333333 0.03448276 0.0625 0.0625 0 0 NA NA NA NA NA NA 0.4 NA NA NA NA NA NA NA 0.4 NA NA NA NA NA NA NA 0.04166667 NA NA NA NA NA NA NA 0.04166667 NA NA NA NA NA NA NA NA NA 0.03571429 NA NA NA NA NA NA NA 0.03571429 NA NA NA NA NA NA NA 0.03333333 NA NA NA NA NA NA NA 0.03333333 NA NA NA NA NA 0 0 NA NA NA NA NA NA 0 0 NA NA NA NA NA NA 0 0 NA NA NA NA NA NA 0 0 NA NA NA NA NA NA 0 0 NA NA NA NA NA NA 0 0 NA NA NA NA NA NA NA NA NA NA NA NA NA NA NA NA NA NA NA NA NA NA NA NA NA NA NA NA NA NA NA NA NA NA NA NA NA NA NA NA NA NA NA NA NA NA NA NA NA NA NA NA NA NA NA NA NA NA NA NA NA NA NA NA NA NA NA NA NA NA 0.08333333 0.07692308 NA NA NA NA NA NA 0.08333333 0.07692308 NA NA NA NA NA NA 0.08333333 0.08333333 NA NA NA NA NA NA 0.08333333 0.08333333 NA NA NA NA NA NA 0.07692308 0.07692308 NA NA NA NA NA NA 0.07692308 0.07692308 NA NA NA NA NA NA NA NA NA NA NA NA NA NA NA NA NA NA NA NA NA NA NA NA NA NA NA NA NA NA NA NA NA NA NA NA NA NA NA NA NA NA NA NA NA NA NA NA NA NA NA NA NA NA NA NA NA NA NA NA NA NA NA NA NA NA NA NA NA NA 0.1 0.1 NA NA NA NA NA NA 0 0.1 NA NA NA NA NA NA 0 0 NA NA NA NA NA NA 0 0 NA NA NA NA NA NA 0 0 NA NA NA NA NA NA 0 0 NA NA NA NA NA NA NA NA NA NA NA NA NA NA NA NA NA NA NA NA NA NA NA NA NA NA NA NA NA NA NA NA NA NA NA NA NA NA NA NA NA NA NA NA NA NA NA NA NA NA NA NA NA NA NA NA NA NA NA NA NA NA NA NA NA NA 0.135 0.13 0.12 0.145 0.145 0.145 0.15 0.145 0.145 0.13 0.12 0.145 0.145 0.145 0.15 0.145 0.145 0.145 0.14 0.15 0.15 0.15 0.15 NA NA 0.145 0.145 0.15 0.15 0.15 0.15 NA NA 0.145 0.15 0.15 0.15 0.15 0.15 NA NA 0.145 0.14 0.15 0.15 0.15 0.15 NA NA NA NA NA NA 0.015 NA NA NA NA NA NA NA 0.015 NA NA NA NA NA NA NA 0.115 NA NA NA NA NA NA NA 0.115 NA NA NA NA NA NA NA NA NA 0.135 NA NA NA NA NA NA NA 0.135 NA NA NA NA NA NA NA 0.145 NA NA NA NA NA NA NA 0.145 NA NA NA NA NA 0.045 0.045 NA NA NA NA NA NA 0.045 0.045 NA NA NA NA NA NA 0.045 0.045 NA NA NA NA NA NA 0.045 0.045 NA NA NA NA NA NA 0.045 0.045 NA NA NA NA NA NA 0.045 0.045 NA NA NA NA NA NA NA NA NA NA NA NA NA NA NA NA NA NA NA NA NA NA NA NA NA NA NA NA NA NA NA NA NA NA NA NA NA NA NA NA NA NA NA NA NA NA NA NA NA NA NA NA NA NA NA NA NA NA NA NA NA NA NA NA NA NA NA NA NA NA 0.055 0.06 NA NA NA NA NA NA 0.055 0.06 NA NA NA NA NA NA 0.055 0.055 NA NA NA NA NA NA 0.055 0.055 NA NA NA NA NA NA 0.06 0.06 NA NA NA NA NA NA 0.06 0.06 NA NA NA NA NA NA NA NA NA NA NA NA NA NA NA NA NA NA NA NA NA NA NA NA NA NA NA NA NA NA NA NA NA NA NA NA NA NA NA NA NA NA NA NA NA NA NA NA NA NA NA NA NA NA NA NA NA NA NA NA NA NA NA NA NA NA NA NA NA NA 0.045 0.045 NA NA NA NA NA NA 0.045 0.045 NA NA NA NA NA NA 0.05 0.05 NA NA NA NA NA NA 0.05 0.05 NA NA NA NA NA NA 0.045 0.045 NA NA NA NA NA NA 0.045 0.045 NA NA NA NA NA NA NA NA NA NA NA NA NA NA NA NA NA NA NA NA NA NA NA NA NA NA NA NA NA NA NA NA NA NA NA NA NA NA NA NA NA NA NA NA NA NA NA NA NA NA NA NA NA NA NA NA NA NA NA NA NA NA NA NA NA NA
10353 0.1 5000 2 1 100 100 100 2 2 0.8731365 0.08866061 0.02927732 1.073998 2.86176 2.222789 3.577956 1 0.9737998 2.521783 1 0.05 0.1 0 0 0 0 0 0 0 0 0 0 0 0 0 0 0 0 0 0 0 0 0 0 NA NA 0 0 0 0 0 0 NA NA 0 0 0 0 0 0 NA NA 0 0 0 0 0 0 NA NA NA NA NA NA 0.2727273 NA NA NA NA NA NA NA 0.2727273 NA NA NA NA NA NA NA 0 NA NA NA NA NA NA NA 0 NA NA NA NA NA NA NA NA NA 0.06666667 NA NA NA NA NA NA NA 0.06666667 NA NA NA NA NA NA NA 0.07142857 NA NA NA NA NA NA NA 0.07142857 NA NA NA NA NA 0 0 NA NA NA NA NA NA 0 0 NA NA NA NA NA NA 0 0 NA NA NA NA NA NA 0 0 NA NA NA NA NA NA 0 0 NA NA NA NA NA NA 0 0 NA NA NA NA NA NA NA NA NA NA NA NA NA NA NA NA NA NA NA NA NA NA NA NA NA NA NA NA NA NA NA NA NA NA NA NA NA NA NA NA NA NA NA NA NA NA NA NA NA NA NA NA NA NA NA NA NA NA NA NA NA NA NA NA NA NA NA NA NA NA 0 0 NA NA NA NA NA NA 0 0 NA NA NA NA NA NA 0 0 NA NA NA NA NA NA 0 0 NA NA NA NA NA NA 0 0 NA NA NA NA NA NA 0 0 NA NA NA NA NA NA NA NA NA NA NA NA NA NA NA NA NA NA NA NA NA NA NA NA NA NA NA NA NA NA NA NA NA NA NA NA NA NA NA NA NA NA NA NA NA NA NA NA NA NA NA NA NA NA NA NA NA NA NA NA NA NA NA NA NA NA NA NA NA NA 0.07692308 0 NA NA NA NA NA NA 0.07692308 0 NA NA NA NA NA NA 0.1428571 0 NA NA NA NA NA NA 0.1428571 0 NA NA NA NA NA NA 0.07142857 0 NA NA NA NA NA NA 0 0.07142857 NA NA NA NA NA NA NA NA NA NA NA NA NA NA NA NA NA NA NA NA NA NA NA NA NA NA NA NA NA NA NA NA NA NA NA NA NA NA NA NA NA NA NA NA NA NA NA NA NA NA NA NA NA NA NA NA NA NA NA NA NA NA NA NA NA NA 0.045 0.07 0.065 0.07 0.07 0.075 0.075 0.07 0.07 0.07 0.065 0.07 0.075 0.075 0.075 0.07 0.07 0.07 0.065 0.07 0.07 0.075 0.07 NA NA 0.07 0.065 0.07 0.075 0.075 0.065 NA NA 0.06 0.06 0.075 0.075 0.075 0.07 NA NA 0.06 0.06 0.075 0.075 0.075 0.075 NA NA NA NA NA NA 0.08 NA NA NA NA NA NA NA 0.08 NA NA NA NA NA NA NA 0.01 NA NA NA NA NA NA NA 0.01 NA NA NA NA NA NA NA NA NA 0.07 NA NA NA NA NA NA NA 0.07 NA NA NA NA NA NA NA 0.065 NA NA NA NA NA NA NA 0.065 NA NA NA NA NA 0 0 NA NA NA NA NA NA 0 0 NA NA NA NA NA NA 0 0 NA NA NA NA NA NA 0 0.005 NA NA NA NA NA NA 0 0.005 NA NA NA NA NA NA 0 0.005 NA NA NA NA NA NA NA NA NA NA NA NA NA NA NA NA NA NA NA NA NA NA NA NA NA NA NA NA NA NA NA NA NA NA NA NA NA NA NA NA NA NA NA NA NA NA NA NA NA NA NA NA NA NA NA NA NA NA NA NA NA NA NA NA NA NA NA NA NA NA 0.005 0.01 NA NA NA NA NA NA 0.005 0.01 NA NA NA NA NA NA 0.005 0.01 NA NA NA NA NA NA 0.005 0.01 NA NA NA NA NA NA 0.005 0.01 NA NA NA NA NA NA 0.005 0.01 NA NA NA NA NA NA NA NA NA NA NA NA NA NA NA NA NA NA NA NA NA NA NA NA NA NA NA NA NA NA NA NA NA NA NA NA NA NA NA NA NA NA NA NA NA NA NA NA NA NA NA NA NA NA NA NA NA NA NA NA NA NA NA NA NA NA NA NA NA NA 0.06 0.06 NA NA NA NA NA NA 0.06 0.06 NA NA NA NA NA NA 0.06 0.06 NA NA NA NA NA NA 0.06 0.06 NA NA NA NA NA NA 0.065 0.06 NA NA NA NA NA NA 0.06 0.065 NA NA NA NA NA NA NA NA NA NA NA NA NA NA NA NA NA NA NA NA NA NA NA NA NA NA NA NA NA NA NA NA NA NA NA NA NA NA NA NA NA NA NA NA NA NA NA NA NA NA NA NA NA NA NA NA NA NA NA NA NA NA NA NA NA NA
103687 0.1 5000 2 1 100 100 100 2 2 0.9436405 0.04154966 0.01080153 2.532877 5.730809 4.120967 4.037804 1 0.9908852 4.726122 0 0 0.2105263 0.1372549 0.122449 0.2105263 0.2033898 0.1509434 0.1754386 0.1666667 0.2068966 0.1372549 0.122449 0.2105263 0.2033898 0.1509434 0.1754386 0.1666667 0.2068966 0.1538462 0.1372549 0.1666667 0.2068966 0.1509434 0.1964286 NA NA 0.1538462 0.1372549 0.1666667 0.2068966 0.1509434 0.1538462 NA NA 0.1698113 0.1698113 0.1698113 0.1851852 0.16 0.1538462 NA NA 0.1698113 0.1698113 0.1698113 0.1851852 0.1568627 0.1538462 NA NA NA NA NA NA 0.3 NA NA NA NA NA NA NA 0.3 NA NA NA NA NA NA NA 0.16 NA NA NA NA NA NA NA 0.16 NA NA NA NA NA NA NA NA NA 0.1454545 NA NA NA NA NA NA NA 0.1454545 NA NA NA NA NA NA NA 0.1929825 NA NA NA NA NA NA NA 0.1929825 NA NA NA NA NA 0.2903226 0.2413793 NA NA NA NA NA NA 0.2903226 0.2413793 NA NA NA NA NA NA 0.2592593 0.2857143 NA NA NA NA NA NA 0.2592593 0.2857143 NA NA NA NA NA NA 0.24 0.2692308 NA NA NA NA NA NA 0.24 0.2692308 NA NA NA NA NA NA NA NA NA NA NA NA NA NA NA NA NA NA NA NA NA NA NA NA NA NA NA NA NA NA NA NA NA NA NA NA NA NA NA NA NA NA NA NA NA NA NA NA NA NA NA NA NA NA NA NA NA NA NA NA NA NA NA NA NA NA NA NA NA NA 0.125 0.1333333 NA NA NA NA NA NA 0.125 0.1333333 NA NA NA NA NA NA 0.125 0.125 NA NA NA NA NA NA 0.125 0.125 NA NA NA NA NA NA 0.1333333 0.1333333 NA NA NA NA NA NA 0.1333333 0.1333333 NA NA NA NA NA NA NA NA NA NA NA NA NA NA NA NA NA NA NA NA NA NA NA NA NA NA NA NA NA NA NA NA NA NA NA NA NA NA NA NA NA NA NA NA NA NA NA NA NA NA NA NA NA NA NA NA NA NA NA NA NA NA NA NA NA NA NA NA NA NA 0.1538462 0.1538462 NA NA NA NA NA NA 0.1538462 0.1538462 NA NA NA NA NA NA 0.08333333 0.08333333 NA NA NA NA NA NA 0.08333333 0.08333333 NA NA NA NA NA NA 0.1538462 0.1428571 NA NA NA NA NA NA 0.1538462 0.1538462 NA NA NA NA NA NA NA NA NA NA NA NA NA NA NA NA NA NA NA NA NA NA NA NA NA NA NA NA NA NA NA NA NA NA NA NA NA NA NA NA NA NA NA NA NA NA NA NA NA NA NA NA NA NA NA NA NA NA NA NA NA NA NA NA NA NA 0.225 0.22 0.215 0.225 0.235 0.225 0.235 0.225 0.23 0.22 0.215 0.225 0.235 0.225 0.235 0.225 0.23 0.22 0.22 0.225 0.23 0.225 0.225 NA NA 0.22 0.22 0.225 0.23 0.225 0.22 NA NA 0.22 0.22 0.22 0.22 0.21 0.22 NA NA 0.22 0.22 0.22 0.22 0.215 0.22 NA NA NA NA NA NA 0.035 NA NA NA NA NA NA NA 0.035 NA NA NA NA NA NA NA 0.21 NA NA NA NA NA NA NA 0.21 NA NA NA NA NA NA NA NA NA 0.235 NA NA NA NA NA NA NA 0.235 NA NA NA NA NA NA NA 0.23 NA NA NA NA NA NA NA 0.23 NA NA NA NA NA 0.11 0.11 NA NA NA NA NA NA 0.11 0.11 NA NA NA NA NA NA 0.1 0.1 NA NA NA NA NA NA 0.1 0.1 NA NA NA NA NA NA 0.095 0.095 NA NA NA NA NA NA 0.095 0.095 NA NA NA NA NA NA NA NA NA NA NA NA NA NA NA NA NA NA NA NA NA NA NA NA NA NA NA NA NA NA NA NA NA NA NA NA NA NA NA NA NA NA NA NA NA NA NA NA NA NA NA NA NA NA NA NA NA NA NA NA NA NA NA NA NA NA NA NA NA NA 0.07 0.065 NA NA NA NA NA NA 0.07 0.065 NA NA NA NA NA NA 0.07 0.07 NA NA NA NA NA NA 0.07 0.07 NA NA NA NA NA NA 0.065 0.065 NA NA NA NA NA NA 0.065 0.065 NA NA NA NA NA NA NA NA NA NA NA NA NA NA NA NA NA NA NA NA NA NA NA NA NA NA NA NA NA NA NA NA NA NA NA NA NA NA NA NA NA NA NA NA NA NA NA NA NA NA NA NA NA NA NA NA NA NA NA NA NA NA NA NA NA NA NA NA NA NA 0.055 0.055 NA NA NA NA NA NA 0.055 0.055 NA NA NA NA NA NA 0.055 0.055 NA NA NA NA NA NA 0.055 0.055 NA NA NA NA NA NA 0.055 0.06 NA NA NA NA NA NA 0.055 0.055 NA NA NA NA NA NA NA NA NA NA NA NA NA NA NA NA NA NA NA NA NA NA NA NA NA NA NA NA NA NA NA NA NA NA NA NA NA NA NA NA NA NA NA NA NA NA NA NA NA NA NA NA NA NA NA NA NA NA NA NA NA NA NA NA NA NA
10375 0.1 5000 2 1 100 100 100 2 2 0.9627662 0.02511262 0.007155947 2.967129 8.215508 6.910233 2.720004 1 0.9957994 12.17606 0 0 0.1346154 0.08 0.06122449 0.1090909 0.125 0.09803922 0.09803922 0.1132075 0.1090909 0.08 0.06818182 0.1090909 0.1111111 0.09803922 0.09803922 0.1132075 0.1090909 0.1153846 0.09433962 0.1153846 0.125 0.08695652 0.1320755 NA NA 0.1153846 0.09433962 0.1153846 0.125 0.1320755 0.1481481 NA NA 0.1176471 0.122449 0.1176471 0.1176471 0.08510638 0.1372549 NA NA 0.1346154 0.1153846 0.1346154 0.1320755 0.1041667 0.1538462 NA NA NA NA NA NA 0.1714286 NA NA NA NA NA NA NA 0.1714286 NA NA NA NA NA NA NA 0.08510638 NA NA NA NA NA NA NA 0.08510638 NA NA NA NA NA NA NA NA NA 0.1111111 NA NA NA NA NA NA NA 0.1090909 NA NA NA NA NA NA NA 0.1111111 NA NA NA NA NA NA NA 0.125 NA NA NA NA NA 0.05 0.05 NA NA NA NA NA NA 0.05 0.05 NA NA NA NA NA NA 0.05 0.04761905 NA NA NA NA NA NA 0.05 0.04545455 NA NA NA NA NA NA 0.05555556 0.05 NA NA NA NA NA NA 0.05555556 0.125 NA NA NA NA NA NA NA NA NA NA NA NA NA NA NA NA NA NA NA NA NA NA NA NA NA NA NA NA NA NA NA NA NA NA NA NA NA NA NA NA NA NA NA NA NA NA NA NA NA NA NA NA NA NA NA NA NA NA NA NA NA NA NA NA NA NA NA NA NA NA 0.1176471 0.1176471 NA NA NA NA NA NA 0.1578947 0.1176471 NA NA NA NA NA NA 0.1578947 0.2105263 NA NA NA NA NA NA 0.1578947 0.2 NA NA NA NA NA NA 0.1666667 0.2105263 NA NA NA NA NA NA 0.1578947 0.2105263 NA NA NA NA NA NA NA NA NA NA NA NA NA NA NA NA NA NA NA NA NA NA NA NA NA NA NA NA NA NA NA NA NA NA NA NA NA NA NA NA NA NA NA NA NA NA NA NA NA NA NA NA NA NA NA NA NA NA NA NA NA NA NA NA NA NA NA NA NA NA 0.1428571 0.1333333 NA NA NA NA NA NA 0.1428571 0.1333333 NA NA NA NA NA NA 0.1666667 0.1538462 NA NA NA NA NA NA 0.1666667 0.1538462 NA NA NA NA NA NA 0.1538462 0.2142857 NA NA NA NA NA NA 0.1538462 0.2142857 NA NA NA NA NA NA NA NA NA NA NA NA NA NA NA NA NA NA NA NA NA NA NA NA NA NA NA NA NA NA NA NA NA NA NA NA NA NA NA NA NA NA NA NA NA NA NA NA NA NA NA NA NA NA NA NA NA NA NA NA NA NA NA NA NA NA 0.225 0.23 0.23 0.245 0.245 0.23 0.23 0.235 0.245 0.23 0.205 0.245 0.24 0.23 0.23 0.235 0.245 0.23 0.24 0.23 0.245 0.21 0.23 NA NA 0.23 0.24 0.23 0.245 0.23 0.23 NA NA 0.225 0.215 0.225 0.225 0.215 0.22 NA NA 0.225 0.23 0.225 0.23 0.215 0.22 NA NA NA NA NA NA 0.145 NA NA NA NA NA NA NA 0.145 NA NA NA NA NA NA NA 0.215 NA NA NA NA NA NA NA 0.215 NA NA NA NA NA NA NA NA NA 0.24 NA NA NA NA NA NA NA 0.245 NA NA NA NA NA NA NA 0.24 NA NA NA NA NA NA NA 0.245 NA NA NA NA NA 0.095 0.095 NA NA NA NA NA NA 0.095 0.095 NA NA NA NA NA NA 0.095 0.1 NA NA NA NA NA NA 0.095 0.105 NA NA NA NA NA NA 0.085 0.095 NA NA NA NA NA NA 0.085 0.105 NA NA NA NA NA NA NA NA NA NA NA NA NA NA NA NA NA NA NA NA NA NA NA NA NA NA NA NA NA NA NA NA NA NA NA NA NA NA NA NA NA NA NA NA NA NA NA NA NA NA NA NA NA NA NA NA NA NA NA NA NA NA NA NA NA NA NA NA NA NA 0.075 0.075 NA NA NA NA NA NA 0.08 0.075 NA NA NA NA NA NA 0.08 0.075 NA NA NA NA NA NA 0.08 0.08 NA NA NA NA NA NA 0.075 0.075 NA NA NA NA NA NA 0.08 0.075 NA NA NA NA NA NA NA NA NA NA NA NA NA NA NA NA NA NA NA NA NA NA NA NA NA NA NA NA NA NA NA NA NA NA NA NA NA NA NA NA NA NA NA NA NA NA NA NA NA NA NA NA NA NA NA NA NA NA NA NA NA NA NA NA NA NA NA NA NA NA 0.06 0.065 NA NA NA NA NA NA 0.06 0.065 NA NA NA NA NA NA 0.05 0.055 NA NA NA NA NA NA 0.05 0.055 NA NA NA NA NA NA 0.055 0.055 NA NA NA NA NA NA 0.055 0.055 NA NA NA NA NA NA NA NA NA NA NA NA NA NA NA NA NA NA NA NA NA NA NA NA NA NA NA NA NA NA NA NA NA NA NA NA NA NA NA NA NA NA NA NA NA NA NA NA NA NA NA NA NA NA NA NA NA NA NA NA NA NA NA NA NA NA
103872 0.1 5000 3 1 100 100 100 3 3 0.9602578 0.01672196 0.01669138 12.04761 11.53922 14.62137 14.20842 1 0.9806621 16.54913 0 0 0.07619048 0.06603774 0.06542056 0.06542056 0.06542056 0.06542056 0.06542056 0.06542056 0.06542056 0.06603774 0.06542056 0.06542056 0.06542056 0.06542056 0.06542056 0.06542056 0.06542056 0.06542056 0.06542056 0.06542056 0.06542056 0.06542056 0.06542056 NA NA 0.06603774 0.06542056 0.06542056 0.06542056 0.06542056 0.06542056 NA NA 0.06603774 0.06603774 0.06603774 0.06542056 0.06603774 0.06542056 NA NA 0.05714286 0.06603774 0.06603774 0.06542056 0.06603774 0.06542056 NA NA NA NA NA NA 0.1030928 NA NA NA NA NA NA NA 0.1030928 NA NA NA NA NA NA NA 0.05555556 NA NA NA NA NA NA NA 0.05555556 NA NA NA NA NA NA NA NA NA 0.02830189 NA NA NA NA NA NA NA 0.01960784 NA NA NA NA NA NA NA 0.06363636 NA NA NA NA NA NA NA 0.05607477 NA NA NA NA NA 0.05128205 0.05128205 NA NA NA NA NA NA 0.05128205 0.05128205 NA NA NA NA NA NA 0.05128205 0.05128205 NA NA NA NA NA NA 0.05128205 0.05128205 NA NA NA NA NA NA 0.05128205 0.05128205 NA NA NA NA NA NA 0.05128205 0.05128205 NA NA NA NA NA NA NA NA NA NA NA NA NA NA NA NA NA NA NA NA NA NA NA NA NA NA NA NA NA NA NA NA NA NA NA NA NA NA NA NA NA NA NA NA NA NA NA NA NA NA NA NA NA NA NA NA NA NA NA NA NA NA NA NA NA NA NA NA NA NA 0.03571429 0.06896552 NA NA NA NA NA NA 0.03571429 0.06896552 NA NA NA NA NA NA 0.03571429 0.06896552 NA NA NA NA NA NA 0.03571429 0.03571429 NA NA NA NA NA NA 0.03571429 0.03571429 NA NA NA NA NA NA 0.03571429 0.03571429 NA NA NA NA NA NA NA NA NA NA NA NA NA NA NA NA NA NA NA NA NA NA NA NA NA NA NA NA NA NA NA NA NA NA NA NA NA NA NA NA NA NA NA NA NA NA NA NA NA NA NA NA NA NA NA NA NA NA NA NA NA NA NA NA NA NA NA NA NA NA 0.07692308 0.07692308 NA NA NA NA NA NA 0.07692308 0.07692308 NA NA NA NA NA NA 0.07692308 0.07692308 NA NA NA NA NA NA 0.07692308 0.07692308 NA NA NA NA NA NA 0.07692308 0.07692308 NA NA NA NA NA NA 0.07894737 0.07692308 NA NA NA NA NA NA NA NA NA NA NA NA NA NA NA NA NA NA NA NA NA NA NA NA NA NA NA NA NA NA NA NA NA NA NA NA NA NA NA NA NA NA NA NA NA NA NA NA NA NA NA NA NA NA NA NA NA NA NA NA NA NA NA NA NA NA 0.485 0.495 0.5 0.5 0.5 0.5 0.5 0.5 0.5 0.495 0.5 0.5 0.5 0.5 0.5 0.5 0.5 0.5 0.5 0.5 0.5 0.5 0.5 NA NA 0.495 0.5 0.5 0.5 0.5 0.5 NA NA 0.495 0.495 0.495 0.5 0.495 0.5 NA NA 0.495 0.495 0.495 0.5 0.495 0.5 NA NA NA NA NA NA 0.435 NA NA NA NA NA NA NA 0.435 NA NA NA NA NA NA NA 0.51 NA NA NA NA NA NA NA 0.51 NA NA NA NA NA NA NA NA NA 0.515 NA NA NA NA NA NA NA 0.5 NA NA NA NA NA NA NA 0.515 NA NA NA NA NA NA NA 0.505 NA NA NA NA NA 0.185 0.185 NA NA NA NA NA NA 0.185 0.185 NA NA NA NA NA NA 0.185 0.185 NA NA NA NA NA NA 0.185 0.185 NA NA NA NA NA NA 0.185 0.185 NA NA NA NA NA NA 0.185 0.185 NA NA NA NA NA NA NA NA NA NA NA NA NA NA NA NA NA NA NA NA NA NA NA NA NA NA NA NA NA NA NA NA NA NA NA NA NA NA NA NA NA NA NA NA NA NA NA NA NA NA NA NA NA NA NA NA NA NA NA NA NA NA NA NA NA NA NA NA NA NA 0.135 0.135 NA NA NA NA NA NA 0.135 0.135 NA NA NA NA NA NA 0.135 0.135 NA NA NA NA NA NA 0.135 0.135 NA NA NA NA NA NA 0.135 0.135 NA NA NA NA NA NA 0.135 0.135 NA NA NA NA NA NA NA NA NA NA NA NA NA NA NA NA NA NA NA NA NA NA NA NA NA NA NA NA NA NA NA NA NA NA NA NA NA NA NA NA NA NA NA NA NA NA NA NA NA NA NA NA NA NA NA NA NA NA NA NA NA NA NA NA NA NA NA NA NA NA 0.18 0.18 NA NA NA NA NA NA 0.18 0.18 NA NA NA NA NA NA 0.18 0.18 NA NA NA NA NA NA 0.18 0.18 NA NA NA NA NA NA 0.18 0.18 NA NA NA NA NA NA 0.175 0.18 NA NA NA NA NA NA NA NA NA NA NA NA NA NA NA NA NA NA NA NA NA NA NA NA NA NA NA NA NA NA NA NA NA NA NA NA NA NA NA NA NA NA NA NA NA NA NA NA NA NA NA NA NA NA NA NA NA NA NA NA NA NA NA NA NA NA
103976 0.1 5000 1 1 100 100 100 1.5 1.5 0.7627942 0.09388594 0.1036306 1.387236 1.273887 1 1.594582 1 0.9291436 1.527066 0 0 0 0 0 0 0 0 0 0 0 0 0 0 0 0 0 0 0 0 0 0 0 0 0.25 NA NA 0 0 0 0 0 0 NA NA 0 0 0 0 0 0 NA NA 0 0 0 0 0 0 NA NA NA NA NA NA 0.4 NA NA NA NA NA NA NA 0.4 NA NA NA NA NA NA NA 0 NA NA NA NA NA NA NA 0 NA NA NA NA NA NA NA NA NA 0 NA NA NA NA NA NA NA 0 NA NA NA NA NA NA NA 0 NA NA NA NA NA NA NA 0 NA NA NA NA NA 0 0 NA NA NA NA NA NA 0 0 NA NA NA NA NA NA 0.25 0.25 NA NA NA NA NA NA 0.25 0.25 NA NA NA NA NA NA 0 0 NA NA NA NA NA NA 0 0 NA NA NA NA NA NA NA NA NA NA NA NA NA NA NA NA NA NA NA NA NA NA NA NA NA NA NA NA NA NA NA NA NA NA NA NA NA NA NA NA NA NA NA NA NA NA NA NA NA NA NA NA NA NA NA NA NA NA NA NA NA NA NA NA NA NA NA NA NA NA 0 0 NA NA NA NA NA NA 0 0 NA NA NA NA NA NA 0 0 NA NA NA NA NA NA 0 0 NA NA NA NA NA NA 0 0 NA NA NA NA NA NA 0 0 NA NA NA NA NA NA NA NA NA NA NA NA NA NA NA NA NA NA NA NA NA NA NA NA NA NA NA NA NA NA NA NA NA NA NA NA NA NA NA NA NA NA NA NA NA NA NA NA NA NA NA NA NA NA NA NA NA NA NA NA NA NA NA NA NA NA NA NA NA NA 0 0 NA NA NA NA NA NA 0 0 NA NA NA NA NA NA 0 0 NA NA NA NA NA NA 0 0 NA NA NA NA NA NA 0 0 NA NA NA NA NA NA 0 0 NA NA NA NA NA NA NA NA NA NA NA NA NA NA NA NA NA NA NA NA NA NA NA NA NA NA NA NA NA NA NA NA NA NA NA NA NA NA NA NA NA NA NA NA NA NA NA NA NA NA NA NA NA NA NA NA NA NA NA NA NA NA NA NA NA NA 0.015 0.01 0.01 0.01 0.01 0.01 0.01 0.01 0.01 0.005 0.005 0.01 0.01 0.01 0.01 0.01 0.01 0.01 0.01 0.015 0.015 0.005 0.015 NA NA 0.01 0.01 0.015 0.015 0.005 0.005 NA NA 0.005 0.005 0.02 0.02 0.005 0.005 NA NA 0.005 0.005 0.02 0.02 0.005 0.005 NA NA NA NA NA NA 0.015 NA NA NA NA NA NA NA 0.015 NA NA NA NA NA NA NA 0 NA NA NA NA NA NA NA 0 NA NA NA NA NA NA NA NA NA 0.02 NA NA NA NA NA NA NA 0.01 NA NA NA NA NA NA NA 0.01 NA NA NA NA NA NA NA 0.01 NA NA NA NA NA 0.01 0.01 NA NA NA NA NA NA 0.005 0.005 NA NA NA NA NA NA 0.015 0.015 NA NA NA NA NA NA 0.015 0.015 NA NA NA NA NA NA 0.01 0.01 NA NA NA NA NA NA 0.01 0.01 NA NA NA NA NA NA NA NA NA NA NA NA NA NA NA NA NA NA NA NA NA NA NA NA NA NA NA NA NA NA NA NA NA NA NA NA NA NA NA NA NA NA NA NA NA NA NA NA NA NA NA NA NA NA NA NA NA NA NA NA NA NA NA NA NA NA NA NA NA NA 0.005 0.005 NA NA NA NA NA NA 0.005 0.005 NA NA NA NA NA NA 0 0 NA NA NA NA NA NA 0 0 NA NA NA NA NA NA 0 0 NA NA NA NA NA NA 0 0 NA NA NA NA NA NA NA NA NA NA NA NA NA NA NA NA NA NA NA NA NA NA NA NA NA NA NA NA NA NA NA NA NA NA NA NA NA NA NA NA NA NA NA NA NA NA NA NA NA NA NA NA NA NA NA NA NA NA NA NA NA NA NA NA NA NA NA NA NA NA 0 0 NA NA NA NA NA NA 0 0 NA NA NA NA NA NA 0 0 NA NA NA NA NA NA 0 0 NA NA NA NA NA NA 0.005 0.005 NA NA NA NA NA NA 0.005 0.005 NA NA NA NA NA NA NA NA NA NA NA NA NA NA NA NA NA NA NA NA NA NA NA NA NA NA NA NA NA NA NA NA NA NA NA NA NA NA NA NA NA NA NA NA NA NA NA NA NA NA NA NA NA NA NA NA NA NA NA NA NA NA NA NA NA NA
104222 0.1 5000 2 1 100 100 100 2 2 0.4553865 0.1681553 0.3621806 1.035879 2.483381 1.115896 2.734498 1 0.866303 1.355436 2 0.05 0.0625 0.07142857 0 0.05263158 0.0625 0.04761905 0.1176471 0.05263158 0.0625 0.06666667 0.07142857 0.04761905 0.0952381 0.04761905 0.1052632 0.04761905 0.05555556 0.07142857 0 0.04761905 0.05555556 0.05 0.1111111 NA NA 0.07142857 0.07692308 0.04761905 0.05263158 0.05 0.1052632 NA NA 0.0625 0.07692308 0.04545455 0.05555556 0.04545455 0.05555556 NA NA 0.0625 0.06666667 0.04545455 0.05 0.04347826 0.05 NA NA NA NA NA NA 0 NA NA NA NA NA NA NA 0 NA NA NA NA NA NA NA 0 NA NA NA NA NA NA NA 0 NA NA NA NA NA NA NA NA NA 0.08695652 NA NA NA NA NA NA NA 0.08695652 NA NA NA NA NA NA NA 0.04761905 NA NA NA NA NA NA NA 0.04761905 NA NA NA NA NA 0.125 0.25 NA NA NA NA NA NA 0.125 0.25 NA NA NA NA NA NA 0.125 0.25 NA NA NA NA NA NA 0.125 0.25 NA NA NA NA NA NA 0.125 0.2 NA NA NA NA NA NA 0.125 0.1666667 NA NA NA NA NA NA NA NA NA NA NA NA NA NA NA NA NA NA NA NA NA NA NA NA NA NA NA NA NA NA NA NA NA NA NA NA NA NA NA NA NA NA NA NA NA NA NA NA NA NA NA NA NA NA NA NA NA NA NA NA NA NA NA NA NA NA NA NA NA NA 0 0 NA NA NA NA NA NA 0 0 NA NA NA NA NA NA 0 0 NA NA NA NA NA NA 0 0 NA NA NA NA NA NA 0 0 NA NA NA NA NA NA 0 0 NA NA NA NA NA NA NA NA NA NA NA NA NA NA NA NA NA NA NA NA NA NA NA NA NA NA NA NA NA NA NA NA NA NA NA NA NA NA NA NA NA NA NA NA NA NA NA NA NA NA NA NA NA NA NA NA NA NA NA NA NA NA NA NA NA NA NA NA NA NA 0.1111111 0.1 NA NA NA NA NA NA 0.1111111 0.1 NA NA NA NA NA NA 0 0.1 NA NA NA NA NA NA 0 0.1 NA NA NA NA NA NA 0 0 NA NA NA NA NA NA 0 0.1 NA NA NA NA NA NA NA NA NA NA NA NA NA NA NA NA NA NA NA NA NA NA NA NA NA NA NA NA NA NA NA NA NA NA NA NA NA NA NA NA NA NA NA NA NA NA NA NA NA NA NA NA NA NA NA NA NA NA NA NA NA NA NA NA NA NA 0.075 0.065 0.04 0.09 0.075 0.1 0.075 0.09 0.075 0.07 0.065 0.1 0.095 0.1 0.085 0.1 0.085 0.065 0.04 0.1 0.085 0.095 0.08 NA NA 0.065 0.06 0.1 0.09 0.095 0.085 NA NA 0.075 0.06 0.105 0.085 0.105 0.085 NA NA 0.075 0.07 0.105 0.095 0.11 0.095 NA NA NA NA NA NA 0.025 NA NA NA NA NA NA NA 0.025 NA NA NA NA NA NA NA 0.005 NA NA NA NA NA NA NA 0.005 NA NA NA NA NA NA NA NA NA 0.105 NA NA NA NA NA NA NA 0.105 NA NA NA NA NA NA NA 0.1 NA NA NA NA NA NA NA 0.1 NA NA NA NA NA 0.035 0.015 NA NA NA NA NA NA 0.035 0.015 NA NA NA NA NA NA 0.035 0.015 NA NA NA NA NA NA 0.035 0.015 NA NA NA NA NA NA 0.035 0.02 NA NA NA NA NA NA 0.035 0.025 NA NA NA NA NA NA NA NA NA NA NA NA NA NA NA NA NA NA NA NA NA NA NA NA NA NA NA NA NA NA NA NA NA NA NA NA NA NA NA NA NA NA NA NA NA NA NA NA NA NA NA NA NA NA NA NA NA NA NA NA NA NA NA NA NA NA NA NA NA NA 0.025 0.02 NA NA NA NA NA NA 0.025 0.02 NA NA NA NA NA NA 0.025 0.02 NA NA NA NA NA NA 0.025 0.02 NA NA NA NA NA NA 0.025 0.02 NA NA NA NA NA NA 0.025 0.025 NA NA NA NA NA NA NA NA NA NA NA NA NA NA NA NA NA NA NA NA NA NA NA NA NA NA NA NA NA NA NA NA NA NA NA NA NA NA NA NA NA NA NA NA NA NA NA NA NA NA NA NA NA NA NA NA NA NA NA NA NA NA NA NA NA NA NA NA NA NA 0.04 0.045 NA NA NA NA NA NA 0.04 0.045 NA NA NA NA NA NA 0.04 0.045 NA NA NA NA NA NA 0.04 0.045 NA NA NA NA NA NA 0.045 0.045 NA NA NA NA NA NA 0.045 0.045 NA NA NA NA NA NA NA NA NA NA NA NA NA NA NA NA NA NA NA NA NA NA NA NA NA NA NA NA NA NA NA NA NA NA NA NA NA NA NA NA NA NA NA NA NA NA NA NA NA NA NA NA NA NA NA NA NA NA NA NA NA NA NA NA NA NA
104255 0.1 5000 2 1 100 100 100 2 2 0.9621678 0.01160634 0.0109057 5.747545 2.181499 2.459761 4.240337 1 0.9687474 1.971142 0 0 0.12 0.09615385 0.04878049 0.09259259 0.08695652 0.09615385 0.1320755 0.09259259 0.1372549 0.09259259 0.1904762 0.1090909 0.2318841 0.09433962 0.2253521 0.09259259 0.2318841 0.09615385 0.1041667 0.09433962 0.1754386 0.09615385 0.1346154 NA NA 0.09615385 0.1904762 0.09433962 0.2222222 0.09615385 0.2238806 NA NA 0.07692308 0.1020408 0.08928571 0.1481481 0.08928571 0.1481481 NA NA 0.07692308 0.1754386 0.08928571 0.2222222 0.08928571 0.2328767 NA NA NA NA NA NA 0.08333333 NA NA NA NA NA NA NA 0.08333333 NA NA NA NA NA NA NA 0 NA NA NA NA NA NA NA 0 NA NA NA NA NA NA NA NA NA 0.1052632 NA NA NA NA NA NA NA 0.1166667 NA NA NA NA NA NA NA 0.0877193 NA NA NA NA NA NA NA 0.0877193 NA NA NA NA NA 0.04761905 0.04545455 NA NA NA NA NA NA 0.04761905 0.125 NA NA NA NA NA NA 0.04545455 0.04545455 NA NA NA NA NA NA 0.04545455 0.16 NA NA NA NA NA NA 0.04545455 0.04545455 NA NA NA NA NA NA 0.04545455 0.125 NA NA NA NA NA NA NA NA NA NA NA NA NA NA NA NA NA NA NA NA NA NA NA NA NA NA NA NA NA NA NA NA NA NA NA NA NA NA NA NA NA NA NA NA NA NA NA NA NA NA NA NA NA NA NA NA NA NA NA NA NA NA NA NA NA NA NA NA NA NA 0.1538462 0.2307692 NA NA NA NA NA NA 0.1538462 0.25 NA NA NA NA NA NA 0.1111111 0.25 NA NA NA NA NA NA 0.1111111 0.2631579 NA NA NA NA NA NA 0.1428571 0.1666667 NA NA NA NA NA NA 0.1428571 0.2631579 NA NA NA NA NA NA NA NA NA NA NA NA NA NA NA NA NA NA NA NA NA NA NA NA NA NA NA NA NA NA NA NA NA NA NA NA NA NA NA NA NA NA NA NA NA NA NA NA NA NA NA NA NA NA NA NA NA NA NA NA NA NA NA NA NA NA NA NA NA NA 0.1111111 0.1578947 NA NA NA NA NA NA 0.15 0.3103448 NA NA NA NA NA NA 0.1111111 0.1666667 NA NA NA NA NA NA 0.1111111 0.2857143 NA NA NA NA NA NA 0.1 0.2608696 NA NA NA NA NA NA 0.1 0.2758621 NA NA NA NA NA NA NA NA NA NA NA NA NA NA NA NA NA NA NA NA NA NA NA NA NA NA NA NA NA NA NA NA NA NA NA NA NA NA NA NA NA NA NA NA NA NA NA NA NA NA NA NA NA NA NA NA NA NA NA NA NA NA NA NA NA NA 0.22 0.235 0.195 0.245 0.21 0.235 0.23 0.245 0.22 0.245 0.255 0.245 0.265 0.24 0.275 0.245 0.265 0.235 0.215 0.24 0.235 0.235 0.225 NA NA 0.235 0.255 0.24 0.28 0.235 0.26 NA NA 0.24 0.22 0.255 0.23 0.255 0.23 NA NA 0.24 0.235 0.255 0.28 0.255 0.28 NA NA NA NA NA NA 0.055 NA NA NA NA NA NA NA 0.055 NA NA NA NA NA NA NA 0.095 NA NA NA NA NA NA NA 0.095 NA NA NA NA NA NA NA NA NA 0.255 NA NA NA NA NA NA NA 0.265 NA NA NA NA NA NA NA 0.26 NA NA NA NA NA NA NA 0.26 NA NA NA NA NA 0.1 0.105 NA NA NA NA NA NA 0.1 0.105 NA NA NA NA NA NA 0.105 0.105 NA NA NA NA NA NA 0.105 0.105 NA NA NA NA NA NA 0.105 0.105 NA NA NA NA NA NA 0.105 0.105 NA NA NA NA NA NA NA NA NA NA NA NA NA NA NA NA NA NA NA NA NA NA NA NA NA NA NA NA NA NA NA NA NA NA NA NA NA NA NA NA NA NA NA NA NA NA NA NA NA NA NA NA NA NA NA NA NA NA NA NA NA NA NA NA NA NA NA NA NA NA 0.055 0.05 NA NA NA NA NA NA 0.055 0.075 NA NA NA NA NA NA 0.04 0.045 NA NA NA NA NA NA 0.04 0.07 NA NA NA NA NA NA 0.06 0.05 NA NA NA NA NA NA 0.06 0.07 NA NA NA NA NA NA NA NA NA NA NA NA NA NA NA NA NA NA NA NA NA NA NA NA NA NA NA NA NA NA NA NA NA NA NA NA NA NA NA NA NA NA NA NA NA NA NA NA NA NA NA NA NA NA NA NA NA NA NA NA NA NA NA NA NA NA NA NA NA NA 0.08 0.08 NA NA NA NA NA NA 0.085 0.1 NA NA NA NA NA NA 0.08 0.075 NA NA NA NA NA NA 0.08 0.1 NA NA NA NA NA NA 0.09 0.085 NA NA NA NA NA NA 0.09 0.105 NA NA NA NA NA NA NA NA NA NA NA NA NA NA NA NA NA NA NA NA NA NA NA NA NA NA NA NA NA NA NA NA NA NA NA NA NA NA NA NA NA NA NA NA NA NA NA NA NA NA NA NA NA NA NA NA NA NA NA NA NA NA NA NA NA NA
104287 0.1 5000 2 1 100 100 100 2 2 0.8975629 0.01679171 0.05698554 7.280598 1.945948 1.157601 1.925483 1 0.9934083 2.009134 1 0.05 0.0625 0.06410256 0.08108108 0.06329114 0.09876543 0.07407407 0.08219178 0.06329114 0.08108108 0.06329114 0.09756098 0.07407407 0.1162791 0.07317073 0.127907 0.075 0.0952381 0.0625 0.08 0.0625 0.07692308 0.06410256 0.06944444 NA NA 0.07407407 0.09638554 0.07407407 0.1058824 0.06410256 0.1097561 NA NA 0.05128205 0.07894737 0.05128205 0.08860759 0.05128205 0.08974359 NA NA 0.05128205 0.09638554 0.05128205 0.1058824 0.06329114 0.0952381 NA NA NA NA NA NA 0.04878049 NA NA NA NA NA NA NA 0.04878049 NA NA NA NA NA NA NA 0 NA NA NA NA NA NA NA 0 NA NA NA NA NA NA NA NA NA 0.08860759 NA NA NA NA NA NA NA 0.0952381 NA NA NA NA NA NA NA 0.0875 NA NA NA NA NA NA NA 0.08536585 NA NA NA NA NA 0.1071429 0.15 NA NA NA NA NA NA 0.1612903 0.1666667 NA NA NA NA NA NA 0.07407407 0.15 NA NA NA NA NA NA 0.1071429 0.1538462 NA NA NA NA NA NA 0.1071429 0.125 NA NA NA NA NA NA 0.137931 0.1333333 NA NA NA NA NA NA NA NA NA NA NA NA NA NA NA NA NA NA NA NA NA NA NA NA NA NA NA NA NA NA NA NA NA NA NA NA NA NA NA NA NA NA NA NA NA NA NA NA NA NA NA NA NA NA NA NA NA NA NA NA NA NA NA NA NA NA NA NA NA NA 0.02040816 0.04 NA NA NA NA NA NA 0.04 0.04 NA NA NA NA NA NA 0.0212766 0.04 NA NA NA NA NA NA 0.04166667 0.04 NA NA NA NA NA NA 0.02040816 0.0212766 NA NA NA NA NA NA 0.02040816 0.04 NA NA NA NA NA NA NA NA NA NA NA NA NA NA NA NA NA NA NA NA NA NA NA NA NA NA NA NA NA NA NA NA NA NA NA NA NA NA NA NA NA NA NA NA NA NA NA NA NA NA NA NA NA NA NA NA NA NA NA NA NA NA NA NA NA NA NA NA NA NA 0 0 NA NA NA NA NA NA 0 0 NA NA NA NA NA NA 0 0 NA NA NA NA NA NA 0 0 NA NA NA NA NA NA 0 0 NA NA NA NA NA NA 0 0 NA NA NA NA NA NA NA NA NA NA NA NA NA NA NA NA NA NA NA NA NA NA NA NA NA NA NA NA NA NA NA NA NA NA NA NA NA NA NA NA NA NA NA NA NA NA NA NA NA NA NA NA NA NA NA NA NA NA NA NA NA NA NA NA NA NA 0.375 0.365 0.34 0.37 0.365 0.375 0.335 0.37 0.34 0.37 0.37 0.375 0.38 0.38 0.375 0.37 0.38 0.375 0.345 0.375 0.36 0.365 0.335 NA NA 0.375 0.375 0.375 0.38 0.365 0.365 NA NA 0.37 0.35 0.37 0.36 0.37 0.355 NA NA 0.37 0.375 0.37 0.38 0.37 0.38 NA NA NA NA NA NA 0.195 NA NA NA NA NA NA NA 0.195 NA NA NA NA NA NA NA 0.18 NA NA NA NA NA NA NA 0.18 NA NA NA NA NA NA NA NA NA 0.36 NA NA NA NA NA NA NA 0.38 NA NA NA NA NA NA NA 0.365 NA NA NA NA NA NA NA 0.375 NA NA NA NA NA 0.125 0.085 NA NA NA NA NA NA 0.13 0.125 NA NA NA NA NA NA 0.125 0.085 NA NA NA NA NA NA 0.125 0.11 NA NA NA NA NA NA 0.125 0.105 NA NA NA NA NA NA 0.125 0.13 NA NA NA NA NA NA NA NA NA NA NA NA NA NA NA NA NA NA NA NA NA NA NA NA NA NA NA NA NA NA NA NA NA NA NA NA NA NA NA NA NA NA NA NA NA NA NA NA NA NA NA NA NA NA NA NA NA NA NA NA NA NA NA NA NA NA NA NA NA NA 0.24 0.24 NA NA NA NA NA NA 0.24 0.24 NA NA NA NA NA NA 0.23 0.24 NA NA NA NA NA NA 0.23 0.24 NA NA NA NA NA NA 0.24 0.23 NA NA NA NA NA NA 0.24 0.24 NA NA NA NA NA NA NA NA NA NA NA NA NA NA NA NA NA NA NA NA NA NA NA NA NA NA NA NA NA NA NA NA NA NA NA NA NA NA NA NA NA NA NA NA NA NA NA NA NA NA NA NA NA NA NA NA NA NA NA NA NA NA NA NA NA NA NA NA NA NA 0.01 0.01 NA NA NA NA NA NA 0.01 0.01 NA NA NA NA NA NA 0.01 0.01 NA NA NA NA NA NA 0.01 0.01 NA NA NA NA NA NA 0.01 0.01 NA NA NA NA NA NA 0.01 0.01 NA NA NA NA NA NA NA NA NA NA NA NA NA NA NA NA NA NA NA NA NA NA NA NA NA NA NA NA NA NA NA NA NA NA NA NA NA NA NA NA NA NA NA NA NA NA NA NA NA NA NA NA NA NA NA NA NA NA NA NA NA NA NA NA NA NA
104407 0.1 1000 2 1 100 100 100 2 2 0.7852253 0.07945509 0.1224427 4.095606 4.84377 3.080842 8.010656 1 0.8928376 3.21474 0 0 0 0.02380952 0.02439024 0.02380952 0.02380952 0 0.02325581 0.02380952 0 0.02380952 0.02439024 0.02380952 0.06382979 0 0.02325581 0.02380952 0 0.02325581 0 0.02380952 0 0 0.02222222 NA NA 0.02325581 0 0.02380952 0 0 0.02325581 NA NA 0.02325581 0.04545455 0.02380952 0.04444444 0.02325581 0.04444444 NA NA 0.02325581 0.04545455 0.02380952 0.04444444 0.02325581 0.04444444 NA NA NA NA NA NA 0.1142857 NA NA NA NA NA NA NA 0.1142857 NA NA NA NA NA NA NA 0 NA NA NA NA NA NA NA 0 NA NA NA NA NA NA NA NA NA 0.02173913 NA NA NA NA NA NA NA 0.02222222 NA NA NA NA NA NA NA 0 NA NA NA NA NA NA NA 0 NA NA NA NA NA 0.05 0.04347826 NA NA NA NA NA NA 0.05 0.04347826 NA NA NA NA NA NA 0.08695652 0.04347826 NA NA NA NA NA NA 0.08695652 0.04347826 NA NA NA NA NA NA 0.04545455 0 NA NA NA NA NA NA 0.04545455 0.08333333 NA NA NA NA NA NA NA NA NA NA NA NA NA NA NA NA NA NA NA NA NA NA NA NA NA NA NA NA NA NA NA NA NA NA NA NA NA NA NA NA NA NA NA NA NA NA NA NA NA NA NA NA NA NA NA NA NA NA NA NA NA NA NA NA NA NA NA NA NA NA 0 0 NA NA NA NA NA NA 0 0 NA NA NA NA NA NA 0 0 NA NA NA NA NA NA 0 0 NA NA NA NA NA NA 0 0.08333333 NA NA NA NA NA NA 0 0.07692308 NA NA NA NA NA NA NA NA NA NA NA NA NA NA NA NA NA NA NA NA NA NA NA NA NA NA NA NA NA NA NA NA NA NA NA NA NA NA NA NA NA NA NA NA NA NA NA NA NA NA NA NA NA NA NA NA NA NA NA NA NA NA NA NA NA NA NA NA NA NA 0 0.09090909 NA NA NA NA NA NA 0 0.09090909 NA NA NA NA NA NA 0 0 NA NA NA NA NA NA 0 0 NA NA NA NA NA NA 0.09090909 0.08333333 NA NA NA NA NA NA 0.09090909 0.08333333 NA NA NA NA NA NA NA NA NA NA NA NA NA NA NA NA NA NA NA NA NA NA NA NA NA NA NA NA NA NA NA NA NA NA NA NA NA NA NA NA NA NA NA NA NA NA NA NA NA NA NA NA NA NA NA NA NA NA NA NA NA NA NA NA NA NA 0.205 0.205 0.2 0.205 0.205 0.205 0.21 0.205 0.2 0.205 0.2 0.205 0.22 0.205 0.21 0.205 0.205 0.21 0.205 0.205 0.205 0.205 0.22 NA NA 0.21 0.205 0.205 0.205 0.205 0.21 NA NA 0.21 0.21 0.205 0.215 0.21 0.215 NA NA 0.21 0.21 0.205 0.215 0.21 0.215 NA NA NA NA NA NA 0.155 NA NA NA NA NA NA NA 0.155 NA NA NA NA NA NA NA 0.215 NA NA NA NA NA NA NA 0.215 NA NA NA NA NA NA NA NA NA 0.225 NA NA NA NA NA NA NA 0.22 NA NA NA NA NA NA NA 0.22 NA NA NA NA NA NA NA 0.22 NA NA NA NA NA 0.095 0.11 NA NA NA NA NA NA 0.095 0.11 NA NA NA NA NA NA 0.105 0.11 NA NA NA NA NA NA 0.105 0.11 NA NA NA NA NA NA 0.105 0.11 NA NA NA NA NA NA 0.105 0.11 NA NA NA NA NA NA NA NA NA NA NA NA NA NA NA NA NA NA NA NA NA NA NA NA NA NA NA NA NA NA NA NA NA NA NA NA NA NA NA NA NA NA NA NA NA NA NA NA NA NA NA NA NA NA NA NA NA NA NA NA NA NA NA NA NA NA NA NA NA NA 0.06 0.055 NA NA NA NA NA NA 0.06 0.06 NA NA NA NA NA NA 0.06 0.06 NA NA NA NA NA NA 0.06 0.06 NA NA NA NA NA NA 0.055 0.055 NA NA NA NA NA NA 0.055 0.06 NA NA NA NA NA NA NA NA NA NA NA NA NA NA NA NA NA NA NA NA NA NA NA NA NA NA NA NA NA NA NA NA NA NA NA NA NA NA NA NA NA NA NA NA NA NA NA NA NA NA NA NA NA NA NA NA NA NA NA NA NA NA NA NA NA NA NA NA NA NA 0.05 0.05 NA NA NA NA NA NA 0.05 0.05 NA NA NA NA NA NA 0.05 0.05 NA NA NA NA NA NA 0.05 0.05 NA NA NA NA NA NA 0.05 0.055 NA NA NA NA NA NA 0.05 0.055 NA NA NA NA NA NA NA NA NA NA NA NA NA NA NA NA NA NA NA NA NA NA NA NA NA NA NA NA NA NA NA NA NA NA NA NA NA NA NA NA NA NA NA NA NA NA NA NA NA NA NA NA NA NA NA NA NA NA NA NA NA NA NA NA NA NA
104425 0.1 5000 3 1 100 100 100 3 3 0.9588351 0.01655773 0.01277688 16.12176 5.32239 18.98686 13.41587 1 0.9900845 99.69089 0 0 0.1111111 0.07692308 0.05263158 0.1147541 0.1181102 0.1147541 0.1111111 0.1147541 0.1111111 0.07692308 0.05263158 0.1147541 0.1181102 0.1147541 0.1111111 0.1147541 0.1181102 0.1 0.09090909 0.1147541 0.1111111 0.107438 0.09677419 NA NA 0.1 0.09090909 0.1147541 0.1181102 0.1147541 0.09677419 NA NA 0.09322034 0.09016393 0.1083333 0.1259843 0.125 0.1065574 NA NA 0.1083333 0.09016393 0.1229508 0.1395349 0.125 0.1417323 NA NA NA NA NA NA 0.1466667 NA NA NA NA NA NA NA 0.1466667 NA NA NA NA NA NA NA 0.1484375 NA NA NA NA NA NA NA 0.1484375 NA NA NA NA NA NA NA NA NA 0.1212121 NA NA NA NA NA NA NA 0.1212121 NA NA NA NA NA NA NA 0.1181102 NA NA NA NA NA NA NA 0.1181102 NA NA NA NA NA 0.04081633 0.07843137 NA NA NA NA NA NA 0.04081633 0.07843137 NA NA NA NA NA NA 0.04255319 0.07843137 NA NA NA NA NA NA 0.04255319 0.07843137 NA NA NA NA NA NA 0.06 0.07692308 NA NA NA NA NA NA 0.06 0.07692308 NA NA NA NA NA NA NA NA NA NA NA NA NA NA NA NA NA NA NA NA NA NA NA NA NA NA NA NA NA NA NA NA NA NA NA NA NA NA NA NA NA NA NA NA NA NA NA NA NA NA NA NA NA NA NA NA NA NA NA NA NA NA NA NA NA NA NA NA NA NA 0.1578947 0.2 NA NA NA NA NA NA 0.1578947 0.2 NA NA NA NA NA NA 0.1578947 0.1794872 NA NA NA NA NA NA 0.1578947 0.1794872 NA NA NA NA NA NA 0.1714286 0.1944444 NA NA NA NA NA NA 0.1714286 0.1944444 NA NA NA NA NA NA NA NA NA NA NA NA NA NA NA NA NA NA NA NA NA NA NA NA NA NA NA NA NA NA NA NA NA NA NA NA NA NA NA NA NA NA NA NA NA NA NA NA NA NA NA NA NA NA NA NA NA NA NA NA NA NA NA NA NA NA NA NA NA NA 0.1351351 0.08333333 NA NA NA NA NA NA 0.1351351 0.08333333 NA NA NA NA NA NA 0.05882353 0.02941176 NA NA NA NA NA NA 0.05882353 0.05714286 NA NA NA NA NA NA 0.08571429 0.05714286 NA NA NA NA NA NA 0.1351351 0.08333333 NA NA NA NA NA NA NA NA NA NA NA NA NA NA NA NA NA NA NA NA NA NA NA NA NA NA NA NA NA NA NA NA NA NA NA NA NA NA NA NA NA NA NA NA NA NA NA NA NA NA NA NA NA NA NA NA NA NA NA NA NA NA NA NA NA NA 0.52 0.54 0.54 0.54 0.56 0.54 0.56 0.54 0.56 0.54 0.54 0.54 0.56 0.54 0.56 0.54 0.56 0.54 0.55 0.54 0.56 0.54 0.56 NA NA 0.54 0.55 0.54 0.56 0.54 0.56 NA NA 0.535 0.555 0.535 0.555 0.525 0.545 NA NA 0.535 0.555 0.535 0.555 0.525 0.545 NA NA NA NA NA NA 0.32 NA NA NA NA NA NA NA 0.32 NA NA NA NA NA NA NA 0.545 NA NA NA NA NA NA NA 0.545 NA NA NA NA NA NA NA NA NA 0.58 NA NA NA NA NA NA NA 0.58 NA NA NA NA NA NA NA 0.56 NA NA NA NA NA NA NA 0.56 NA NA NA NA NA 0.235 0.235 NA NA NA NA NA NA 0.235 0.235 NA NA NA NA NA NA 0.225 0.235 NA NA NA NA NA NA 0.225 0.235 NA NA NA NA NA NA 0.235 0.24 NA NA NA NA NA NA 0.235 0.24 NA NA NA NA NA NA NA NA NA NA NA NA NA NA NA NA NA NA NA NA NA NA NA NA NA NA NA NA NA NA NA NA NA NA NA NA NA NA NA NA NA NA NA NA NA NA NA NA NA NA NA NA NA NA NA NA NA NA NA NA NA NA NA NA NA NA NA NA NA NA 0.16 0.16 NA NA NA NA NA NA 0.16 0.16 NA NA NA NA NA NA 0.16 0.16 NA NA NA NA NA NA 0.16 0.16 NA NA NA NA NA NA 0.145 0.145 NA NA NA NA NA NA 0.145 0.145 NA NA NA NA NA NA NA NA NA NA NA NA NA NA NA NA NA NA NA NA NA NA NA NA NA NA NA NA NA NA NA NA NA NA NA NA NA NA NA NA NA NA NA NA NA NA NA NA NA NA NA NA NA NA NA NA NA NA NA NA NA NA NA NA NA NA NA NA NA NA 0.16 0.165 NA NA NA NA NA NA 0.16 0.165 NA NA NA NA NA NA 0.16 0.165 NA NA NA NA NA NA 0.16 0.165 NA NA NA NA NA NA 0.16 0.165 NA NA NA NA NA NA 0.16 0.165 NA NA NA NA NA NA NA NA NA NA NA NA NA NA NA NA NA NA NA NA NA NA NA NA NA NA NA NA NA NA NA NA NA NA NA NA NA NA NA NA NA NA NA NA NA NA NA NA NA NA NA NA NA NA NA NA NA NA NA NA NA NA NA NA NA NA
104444 0.1 10000 2 1 100 100 100 2 2 0.976838 0.0143908 0.006261084 2.977845 6.212521 5.489576 2.36859 1 0.992879 3.555255 0 0 0.1458333 0.14 0.12 0.1607143 0.2068966 0.12 0.1818182 0.1666667 0.1818182 0.14 0.1666667 0.1607143 0.2295082 0.1372549 0.1818182 0.1666667 0.1964286 0.14 0.1568627 0.1372549 0.1818182 0.1428571 0.122449 NA NA 0.14 0.1568627 0.1372549 0.1929825 0.1428571 0.1458333 NA NA 0.1538462 0.1568627 0.1538462 0.1698113 0.16 0.16 NA NA 0.1538462 0.1568627 0.1538462 0.1698113 0.16 0.16 NA NA NA NA NA NA 0.2068966 NA NA NA NA NA NA NA 0.2068966 NA NA NA NA NA NA NA 0.14 NA NA NA NA NA NA NA 0.14 NA NA NA NA NA NA NA NA NA 0.1666667 NA NA NA NA NA NA NA 0.1666667 NA NA NA NA NA NA NA 0.1785714 NA NA NA NA NA NA NA 0.1785714 NA NA NA NA NA 0.09090909 0.1 NA NA NA NA NA NA 0.09090909 0.1 NA NA NA NA NA NA 0.1304348 0.05 NA NA NA NA NA NA 0.1304348 0.05 NA NA NA NA NA NA 0.1666667 0.1304348 NA NA NA NA NA NA 0.1666667 0.1304348 NA NA NA NA NA NA NA NA NA NA NA NA NA NA NA NA NA NA NA NA NA NA NA NA NA NA NA NA NA NA NA NA NA NA NA NA NA NA NA NA NA NA NA NA NA NA NA NA NA NA NA NA NA NA NA NA NA NA NA NA NA NA NA NA NA NA NA NA NA NA 0.1666667 0.2666667 NA NA NA NA NA NA 0.1666667 0.2666667 NA NA NA NA NA NA 0.1818182 0.1818182 NA NA NA NA NA NA 0.1818182 0.1818182 NA NA NA NA NA NA 0.25 0.25 NA NA NA NA NA NA 0.25 0.25 NA NA NA NA NA NA NA NA NA NA NA NA NA NA NA NA NA NA NA NA NA NA NA NA NA NA NA NA NA NA NA NA NA NA NA NA NA NA NA NA NA NA NA NA NA NA NA NA NA NA NA NA NA NA NA NA NA NA NA NA NA NA NA NA NA NA NA NA NA NA 0.1578947 0.2 NA NA NA NA NA NA 0.1578947 0.2 NA NA NA NA NA NA 0.125 0.1666667 NA NA NA NA NA NA 0.125 0.1666667 NA NA NA NA NA NA 0.125 0.125 NA NA NA NA NA NA 0.125 0.125 NA NA NA NA NA NA NA NA NA NA NA NA NA NA NA NA NA NA NA NA NA NA NA NA NA NA NA NA NA NA NA NA NA NA NA NA NA NA NA NA NA NA NA NA NA NA NA NA NA NA NA NA NA NA NA NA NA NA NA NA NA NA NA NA NA NA 0.205 0.215 0.22 0.235 0.23 0.22 0.225 0.225 0.225 0.215 0.225 0.235 0.235 0.22 0.225 0.225 0.225 0.215 0.215 0.22 0.225 0.21 0.215 NA NA 0.215 0.215 0.22 0.23 0.21 0.205 NA NA 0.22 0.215 0.22 0.22 0.21 0.21 NA NA 0.22 0.215 0.22 0.22 0.21 0.21 NA NA NA NA NA NA 0.23 NA NA NA NA NA NA NA 0.23 NA NA NA NA NA NA NA 0.215 NA NA NA NA NA NA NA 0.215 NA NA NA NA NA NA NA NA NA 0.225 NA NA NA NA NA NA NA 0.225 NA NA NA NA NA NA NA 0.23 NA NA NA NA NA NA NA 0.23 NA NA NA NA NA 0.1 0.09 NA NA NA NA NA NA 0.1 0.09 NA NA NA NA NA NA 0.1 0.095 NA NA NA NA NA NA 0.1 0.095 NA NA NA NA NA NA 0.1 0.1 NA NA NA NA NA NA 0.1 0.1 NA NA NA NA NA NA NA NA NA NA NA NA NA NA NA NA NA NA NA NA NA NA NA NA NA NA NA NA NA NA NA NA NA NA NA NA NA NA NA NA NA NA NA NA NA NA NA NA NA NA NA NA NA NA NA NA NA NA NA NA NA NA NA NA NA NA NA NA NA NA 0.05 0.055 NA NA NA NA NA NA 0.05 0.055 NA NA NA NA NA NA 0.045 0.045 NA NA NA NA NA NA 0.045 0.045 NA NA NA NA NA NA 0.045 0.045 NA NA NA NA NA NA 0.045 0.045 NA NA NA NA NA NA NA NA NA NA NA NA NA NA NA NA NA NA NA NA NA NA NA NA NA NA NA NA NA NA NA NA NA NA NA NA NA NA NA NA NA NA NA NA NA NA NA NA NA NA NA NA NA NA NA NA NA NA NA NA NA NA NA NA NA NA NA NA NA NA 0.08 0.08 NA NA NA NA NA NA 0.08 0.08 NA NA NA NA NA NA 0.07 0.075 NA NA NA NA NA NA 0.07 0.075 NA NA NA NA NA NA 0.07 0.07 NA NA NA NA NA NA 0.07 0.07 NA NA NA NA NA NA NA NA NA NA NA NA NA NA NA NA NA NA NA NA NA NA NA NA NA NA NA NA NA NA NA NA NA NA NA NA NA NA NA NA NA NA NA NA NA NA NA NA NA NA NA NA NA NA NA NA NA NA NA NA NA NA NA NA NA NA
10448 0.1 5000 2 1 100 100 100 2 2 0.9351918 0.01623726 0.04065148 1.99029 3.428671 1.822653 2.251311 1 0.9810365 2.287147 2 0.05 0.04347826 0 0 0 0 0 0 0 0 0 0 0 0 0 0 0 0 0 0 0.04545455 0 0.04545455 0.04545455 NA NA 0 0 0.04545455 0 0.04545455 0 NA NA 0 0 0 0 0 0 NA NA 0 0 0 0 0 0 NA NA NA NA NA NA 0 NA NA NA NA NA NA NA 0 NA NA NA NA NA NA NA 0 NA NA NA NA NA NA NA 0 NA NA NA NA NA NA NA NA NA 0 NA NA NA NA NA NA NA 0 NA NA NA NA NA NA NA 0 NA NA NA NA NA NA NA 0 NA NA NA NA NA 0 0 NA NA NA NA NA NA 0 0 NA NA NA NA NA NA 0 0 NA NA NA NA NA NA 0 0 NA NA NA NA NA NA 0.1 0.09090909 NA NA NA NA NA NA 0.1 0.09090909 NA NA NA NA NA NA NA NA NA NA NA NA NA NA NA NA NA NA NA NA NA NA NA NA NA NA NA NA NA NA NA NA NA NA NA NA NA NA NA NA NA NA NA NA NA NA NA NA NA NA NA NA NA NA NA NA NA NA NA NA NA NA NA NA NA NA NA NA NA NA 0 0 NA NA NA NA NA NA 0 0 NA NA NA NA NA NA 0 0 NA NA NA NA NA NA 0 0 NA NA NA NA NA NA 0 0 NA NA NA NA NA NA 0 0 NA NA NA NA NA NA NA NA NA NA NA NA NA NA NA NA NA NA NA NA NA NA NA NA NA NA NA NA NA NA NA NA NA NA NA NA NA NA NA NA NA NA NA NA NA NA NA NA NA NA NA NA NA NA NA NA NA NA NA NA NA NA NA NA NA NA NA NA NA NA 0 0 NA NA NA NA NA NA 0 0 NA NA NA NA NA NA 0.125 0.125 NA NA NA NA NA NA 0.125 0.125 NA NA NA NA NA NA 0 0 NA NA NA NA NA NA 0 0 NA NA NA NA NA NA NA NA NA NA NA NA NA NA NA NA NA NA NA NA NA NA NA NA NA NA NA NA NA NA NA NA NA NA NA NA NA NA NA NA NA NA NA NA NA NA NA NA NA NA NA NA NA NA NA NA NA NA NA NA NA NA NA NA NA NA 0.11 0.1 0.1 0.105 0.115 0.105 0.105 0.105 0.105 0.105 0.1 0.11 0.115 0.105 0.11 0.105 0.105 0.105 0.105 0.105 0.105 0.105 0.105 NA NA 0.105 0.105 0.105 0.105 0.105 0.105 NA NA 0.1 0.1 0.105 0.105 0.105 0.105 NA NA 0.105 0.1 0.105 0.105 0.105 0.105 NA NA NA NA NA NA 0.015 NA NA NA NA NA NA NA 0.015 NA NA NA NA NA NA NA 0.045 NA NA NA NA NA NA NA 0.045 NA NA NA NA NA NA NA NA NA 0.105 NA NA NA NA NA NA NA 0.115 NA NA NA NA NA NA NA 0.105 NA NA NA NA NA NA NA 0.105 NA NA NA NA NA 0.045 0.045 NA NA NA NA NA NA 0.045 0.045 NA NA NA NA NA NA 0.045 0.045 NA NA NA NA NA NA 0.045 0.045 NA NA NA NA NA NA 0.045 0.05 NA NA NA NA NA NA 0.045 0.05 NA NA NA NA NA NA NA NA NA NA NA NA NA NA NA NA NA NA NA NA NA NA NA NA NA NA NA NA NA NA NA NA NA NA NA NA NA NA NA NA NA NA NA NA NA NA NA NA NA NA NA NA NA NA NA NA NA NA NA NA NA NA NA NA NA NA NA NA NA NA 0.025 0.015 NA NA NA NA NA NA 0.025 0.02 NA NA NA NA NA NA 0.02 0.025 NA NA NA NA NA NA 0.02 0.025 NA NA NA NA NA NA 0.025 0.025 NA NA NA NA NA NA 0.025 0.025 NA NA NA NA NA NA NA NA NA NA NA NA NA NA NA NA NA NA NA NA NA NA NA NA NA NA NA NA NA NA NA NA NA NA NA NA NA NA NA NA NA NA NA NA NA NA NA NA NA NA NA NA NA NA NA NA NA NA NA NA NA NA NA NA NA NA NA NA NA NA 0.035 0.035 NA NA NA NA NA NA 0.035 0.035 NA NA NA NA NA NA 0.035 0.035 NA NA NA NA NA NA 0.035 0.035 NA NA NA NA NA NA 0.035 0.035 NA NA NA NA NA NA 0.035 0.035 NA NA NA NA NA NA NA NA NA NA NA NA NA NA NA NA NA NA NA NA NA NA NA NA NA NA NA NA NA NA NA NA NA NA NA NA NA NA NA NA NA NA NA NA NA NA NA NA NA NA NA NA NA NA NA NA NA NA NA NA NA NA NA NA NA NA
10466 0.1 5000 2 1 0 0 0 2 2 0.7635113 0.08921134 0.08728761 1.079212 1.074798 1 1 1 0.9998844 2.085773 0 0 0 0 0 0 0 0 0 0 0 0 0 0 0 0 0 0 0 0 0 0 0 0 0 NA NA 0 0 0 0 0 0 NA NA 0 0 0 0 0 0 NA NA 0 0 0 0 0 0 NA NA NA NA NA NA 1 NA NA NA NA NA NA NA 1 NA NA NA NA NA NA NA 0 NA NA NA NA NA NA NA 0 NA NA NA NA NA NA NA NA NA 1 NA NA NA NA NA NA NA 1 NA NA NA NA NA NA NA 1 NA NA NA NA NA NA NA 1 NA NA NA NA NA 0 0 NA NA NA NA NA NA 0 0 NA NA NA NA NA NA 0 0 NA NA NA NA NA NA 0 0 NA NA NA NA NA NA 0 0 NA NA NA NA NA NA 0 0 NA NA NA NA NA NA NA NA NA NA NA NA NA NA NA NA NA NA NA NA NA NA NA NA NA NA NA NA NA NA NA NA NA NA NA NA NA NA NA NA NA NA NA NA NA NA NA NA NA NA NA NA NA NA NA NA NA NA NA NA NA NA NA NA NA NA NA NA NA NA 0 0 NA NA NA NA NA NA 0 0 NA NA NA NA NA NA 0 0 NA NA NA NA NA NA 0 0 NA NA NA NA NA NA 0 0 NA NA NA NA NA NA 0 0 NA NA NA NA NA NA NA NA NA NA NA NA NA NA NA NA NA NA NA NA NA NA NA NA NA NA NA NA NA NA NA NA NA NA NA NA NA NA NA NA NA NA NA NA NA NA NA NA NA NA NA NA NA NA NA NA NA NA NA NA NA NA NA NA NA NA NA NA NA NA 0 0 NA NA NA NA NA NA 0 0 NA NA NA NA NA NA 0 0 NA NA NA NA NA NA 0 0 NA NA NA NA NA NA 0 0 NA NA NA NA NA NA 0 0 NA NA NA NA NA NA NA NA NA NA NA NA NA NA NA NA NA NA NA NA NA NA NA NA NA NA NA NA NA NA NA NA NA NA NA NA NA NA NA NA NA NA NA NA NA NA NA NA NA NA NA NA NA NA NA NA NA NA NA NA NA NA NA NA NA NA NA NA NA NA NA NA NA NA NA NA NA NA NA NA NA NA NA NA NA NA NA NA NA NA NA NA NA NA NA NA NA NA NA NA NA NA NA NA NA NA NA NA NA NA NA NA NA NA NA NA NA NA NA NA NA NA NA NA NA NA NA NA NA NA NA NA NA NA NA NA NA NA NA NA NA NA NA NA NA NA NA NA NA NA NA NA NA NA NA NA NA NA NA NA NA NA NA NA NA NA NA NA NA NA NA NA NA NA NA NA NA NA NA NA NA NA NA NA NA NA NA NA NA NA NA NA NA NA NA NA NA NA NA NA NA NA NA NA NA NA NA NA NA NA NA NA NA NA NA NA NA NA NA NA NA NA NA NA NA NA NA NA NA NA NA NA NA NA NA NA NA NA NA NA NA NA NA NA NA NA NA NA NA NA NA NA NA NA NA NA NA NA NA NA NA NA NA NA NA NA NA NA NA NA NA NA NA NA NA NA NA NA NA NA NA NA NA NA NA NA NA NA NA NA NA NA NA NA NA NA NA NA NA NA NA NA NA NA NA NA NA NA NA NA NA NA NA NA NA NA NA NA NA NA NA NA NA NA NA NA NA NA NA NA NA NA NA NA NA NA NA NA NA NA NA NA NA NA NA NA NA NA NA NA NA NA NA NA NA NA NA NA NA NA NA NA NA NA NA NA NA NA NA NA NA NA NA NA NA NA NA NA NA NA NA NA NA NA NA NA NA NA NA NA NA NA NA NA NA NA NA NA NA NA NA NA NA NA NA NA NA NA NA NA NA NA NA NA NA NA NA NA NA NA NA NA NA NA NA NA NA NA NA NA NA NA NA NA NA NA NA NA NA NA NA NA NA NA NA NA NA NA NA NA NA NA NA NA NA NA NA NA NA NA NA NA NA NA NA NA NA NA NA NA NA NA NA NA NA NA NA NA NA NA NA NA NA NA NA NA NA NA NA NA NA NA NA NA NA NA NA NA NA NA NA NA NA NA NA NA NA NA NA NA NA NA NA NA NA
104804 0.1 5000 3 1 100 100 100 3 3 0.9376155 0.02900004 0.0197687 3.604949 20.22223 3.488754 14.20079 1 0.9897936 15.71461 0 0 0.05357143 0.03669725 0.03703704 0.03669725 0.03703704 0.05263158 0.03703704 0.05357143 0.03703704 0.03669725 0.03703704 0.05357143 0.03703704 0.05263158 0.03703704 0.05263158 0.03703704 0.03636364 0.03703704 0.03636364 0.03703704 0.04464286 0.04587156 NA NA 0.03636364 0.03669725 0.03603604 0.03703704 0.05309735 0.03703704 NA NA 0.05405405 0.03703704 0.03703704 0.03703704 0.03703704 0.03703704 NA NA 0.05405405 0.03703704 0.03703704 0.03703704 0.03703704 0.04587156 NA NA NA NA NA NA 0.05357143 NA NA NA NA NA NA NA 0.05357143 NA NA NA NA NA NA NA 0.02702703 NA NA NA NA NA NA NA 0.02702703 NA NA NA NA NA NA NA NA NA 0.04504505 NA NA NA NA NA NA NA 0.04504505 NA NA NA NA NA NA NA 0.03703704 NA NA NA NA NA NA NA 0.03703704 NA NA NA NA NA 0.02941176 0.02941176 NA NA NA NA NA NA 0.02941176 0.02941176 NA NA NA NA NA NA 0.02857143 0.02941176 NA NA NA NA NA NA 0.02857143 0.02941176 NA NA NA NA NA NA 0.02941176 0.02941176 NA NA NA NA NA NA 0.02941176 0.02941176 NA NA NA NA NA NA NA NA NA NA NA NA NA NA NA NA NA NA NA NA NA NA NA NA NA NA NA NA NA NA NA NA NA NA NA NA NA NA NA NA NA NA NA NA NA NA NA NA NA NA NA NA NA NA NA NA NA NA NA NA NA NA NA NA NA NA NA NA NA NA 0.05 0.05 NA NA NA NA NA NA 0.05 0.05 NA NA NA NA NA NA 0.05 0.05 NA NA NA NA NA NA 0.05 0.05 NA NA NA NA NA NA 0.05 0.025 NA NA NA NA NA NA 0.05 0.04878049 NA NA NA NA NA NA NA NA NA NA NA NA NA NA NA NA NA NA NA NA NA NA NA NA NA NA NA NA NA NA NA NA NA NA NA NA NA NA NA NA NA NA NA NA NA NA NA NA NA NA NA NA NA NA NA NA NA NA NA NA NA NA NA NA NA NA NA NA NA NA 0.1 0.05714286 NA NA NA NA NA NA 0.1 0.05714286 NA NA NA NA NA NA 0.05405405 0.05714286 NA NA NA NA NA NA 0.1 0.05714286 NA NA NA NA NA NA 0.05714286 0.05714286 NA NA NA NA NA NA 0.05714286 0.08333333 NA NA NA NA NA NA NA NA NA NA NA NA NA NA NA NA NA NA NA NA NA NA NA NA NA NA NA NA NA NA NA NA NA NA NA NA NA NA NA NA NA NA NA NA NA NA NA NA NA NA NA NA NA NA NA NA NA NA NA NA NA NA NA NA NA NA 0.53 0.525 0.52 0.525 0.52 0.54 0.52 0.53 0.52 0.525 0.52 0.53 0.52 0.54 0.52 0.54 0.52 0.53 0.52 0.53 0.52 0.535 0.52 NA NA 0.53 0.525 0.535 0.52 0.535 0.52 NA NA 0.525 0.52 0.52 0.52 0.52 0.52 NA NA 0.525 0.52 0.52 0.52 0.52 0.52 NA NA NA NA NA NA 0.265 NA NA NA NA NA NA NA 0.265 NA NA NA NA NA NA NA 0.36 NA NA NA NA NA NA NA 0.36 NA NA NA NA NA NA NA NA NA 0.53 NA NA NA NA NA NA NA 0.53 NA NA NA NA NA NA NA 0.52 NA NA NA NA NA NA NA 0.52 NA NA NA NA NA 0.165 0.165 NA NA NA NA NA NA 0.165 0.165 NA NA NA NA NA NA 0.17 0.165 NA NA NA NA NA NA 0.17 0.165 NA NA NA NA NA NA 0.165 0.165 NA NA NA NA NA NA 0.165 0.165 NA NA NA NA NA NA NA NA NA NA NA NA NA NA NA NA NA NA NA NA NA NA NA NA NA NA NA NA NA NA NA NA NA NA NA NA NA NA NA NA NA NA NA NA NA NA NA NA NA NA NA NA NA NA NA NA NA NA NA NA NA NA NA NA NA NA NA NA NA NA 0.19 0.19 NA NA NA NA NA NA 0.19 0.19 NA NA NA NA NA NA 0.19 0.19 NA NA NA NA NA NA 0.19 0.19 NA NA NA NA NA NA 0.19 0.195 NA NA NA NA NA NA 0.19 0.195 NA NA NA NA NA NA NA NA NA NA NA NA NA NA NA NA NA NA NA NA NA NA NA NA NA NA NA NA NA NA NA NA NA NA NA NA NA NA NA NA NA NA NA NA NA NA NA NA NA NA NA NA NA NA NA NA NA NA NA NA NA NA NA NA NA NA NA NA NA NA 0.18 0.165 NA NA NA NA NA NA 0.18 0.165 NA NA NA NA NA NA 0.175 0.165 NA NA NA NA NA NA 0.18 0.165 NA NA NA NA NA NA 0.165 0.165 NA NA NA NA NA NA 0.165 0.165 NA NA NA NA NA NA NA NA NA NA NA NA NA NA NA NA NA NA NA NA NA NA NA NA NA NA NA NA NA NA NA NA NA NA NA NA NA NA NA NA NA NA NA NA NA NA NA NA NA NA NA NA NA NA NA NA NA NA NA NA NA NA NA NA NA NA
104805 0.1 5000 2 1 150 150 0 2 2 0.9551932 0.01833772 0.006035394 3.97319 1 4.861599 2.172761 1 0.97421 2.648291 0 0 0.05128205 0 0 0.05263158 0.05405405 0.05263158 0.05263158 0.02702703 0.07894737 0 0.03125 0.07692308 0.1219512 0.05263158 0.07692308 0.05263158 0.1219512 0 0 0.07692308 0.07894737 0.05263158 0.1025641 NA NA 0 0 0.07692308 0.1428571 0.05263158 0.05263158 NA NA 0.05263158 0.05128205 0.05128205 0.05128205 0.05128205 0.05128205 NA NA 0.05263158 0.05128205 0.05128205 0.05128205 0.05128205 0.05128205 NA NA NA NA NA NA 0.8888889 NA NA NA NA NA NA NA 0.8888889 NA NA NA NA NA NA NA 0.02777778 NA NA NA NA NA NA NA 0.02777778 NA NA NA NA NA NA NA NA NA 0.05128205 NA NA NA NA NA NA NA 0.05128205 NA NA NA NA NA NA NA 0.05128205 NA NA NA NA NA NA NA 0.05128205 NA NA NA NA NA 0.125 0.1764706 NA NA NA NA NA NA 0.125 0.1764706 NA NA NA NA NA NA 0.125 0.1764706 NA NA NA NA NA NA 0.125 0.1764706 NA NA NA NA NA NA 0.06666667 0.06666667 NA NA NA NA NA NA 0.06666667 0.06666667 NA NA NA NA NA NA NA NA NA NA NA NA NA NA NA NA NA NA NA NA NA NA NA NA NA NA NA NA NA NA NA NA NA NA NA NA NA NA NA NA NA NA NA NA NA NA NA NA NA NA NA NA NA NA NA NA NA NA NA NA NA NA NA NA NA NA NA NA NA NA 0.07142857 0.07142857 NA NA NA NA NA NA 0.07142857 0.07142857 NA NA NA NA NA NA 0.07142857 0.07692308 NA NA NA NA NA NA 0.07142857 0.07142857 NA NA NA NA NA NA 0.06666667 0.06666667 NA NA NA NA NA NA 0.06666667 0.06666667 NA NA NA NA NA NA NA NA NA NA NA NA NA NA NA NA NA NA NA NA NA NA NA NA NA NA NA NA NA NA NA NA NA NA NA NA NA NA NA NA NA NA NA NA NA NA NA NA NA NA NA NA NA NA NA NA NA NA NA NA NA NA NA NA NA NA NA NA NA NA 0 0 NA NA NA NA NA NA 0 0 NA NA NA NA NA NA 0 0 NA NA NA NA NA NA 0 0 NA NA NA NA NA NA 0 0 NA NA NA NA NA NA 0 0 NA NA NA NA NA NA NA NA NA NA NA NA NA NA NA NA NA NA NA NA NA NA NA NA NA NA NA NA NA NA NA NA NA NA NA NA NA NA NA NA NA NA NA NA NA NA NA NA NA NA NA NA NA NA NA NA NA NA NA NA NA NA NA NA NA NA 0.2466667 0.2133333 0.1933333 0.24 0.2333333 0.24 0.24 0.24 0.2333333 0.22 0.2066667 0.24 0.24 0.24 0.24 0.24 0.24 0.18 0.2133333 0.24 0.2333333 0.24 0.2333333 NA NA 0.18 0.2133333 0.24 0.24 0.24 0.24 NA NA 0.24 0.2466667 0.2466667 0.2466667 0.2466667 0.2466667 NA NA 0.24 0.2466667 0.2466667 0.2466667 0.2466667 0.2466667 NA NA NA NA NA NA 0.006666667 NA NA NA NA NA NA NA 0.006666667 NA NA NA NA NA NA NA 0.2333333 NA NA NA NA NA NA NA 0.2333333 NA NA NA NA NA NA NA NA NA 0.2466667 NA NA NA NA NA NA NA 0.2466667 NA NA NA NA NA NA NA 0.2466667 NA NA NA NA NA NA NA 0.2466667 NA NA NA NA NA 0.09333333 0.09333333 NA NA NA NA NA NA 0.09333333 0.09333333 NA NA NA NA NA NA 0.09333333 0.09333333 NA NA NA NA NA NA 0.09333333 0.09333333 NA NA NA NA NA NA 0.09333333 0.09333333 NA NA NA NA NA NA 0.09333333 0.09333333 NA NA NA NA NA NA NA NA NA NA NA NA NA NA NA NA NA NA NA NA NA NA NA NA NA NA NA NA NA NA NA NA NA NA NA NA NA NA NA NA NA NA NA NA NA NA NA NA NA NA NA NA NA NA NA NA NA NA NA NA NA NA NA NA NA NA NA NA NA NA 0.08666667 0.08666667 NA NA NA NA NA NA 0.08666667 0.08666667 NA NA NA NA NA NA 0.08666667 0.08 NA NA NA NA NA NA 0.08666667 0.08666667 NA NA NA NA NA NA 0.09333333 0.09333333 NA NA NA NA NA NA 0.09333333 0.09333333 NA NA NA NA NA NA NA NA NA NA NA NA NA NA NA NA NA NA NA NA NA NA NA NA NA NA NA NA NA NA NA NA NA NA NA NA NA NA NA NA NA NA NA NA NA NA NA NA NA NA NA NA NA NA NA NA NA NA NA NA NA NA NA NA NA NA NA NA NA NA 0.06 0.06 NA NA NA NA NA NA 0.06 0.06 NA NA NA NA NA NA 0.06 0.06 NA NA NA NA NA NA 0.06 0.06 NA NA NA NA NA NA 0.06 0.06 NA NA NA NA NA NA 0.06 0.06 NA NA NA NA NA NA NA NA NA NA NA NA NA NA NA NA NA NA NA NA NA NA NA NA NA NA NA NA NA NA NA NA NA NA NA NA NA NA NA NA NA NA NA NA NA NA NA NA NA NA NA NA NA NA NA NA NA NA NA NA NA NA NA NA NA NA
104826 0.1 5000 1 1 100 100 100 1.5 1.5 0.6804333 0.1561269 0.1564772 1.064209 1.836519 1.173459 1.978278 1 0.8785503 1.272706 0 0 0 0 0 0.25 0.25 0.25 0 0.25 0 0 0 0.25 0.25 0.25 0 0.25 0 0 0 0.25 0.25 0 0 NA NA 0 0 0.25 0.25 0 0 NA NA 0 0 0 0 0.25 0 NA NA 0 0 0 0 0 0 NA NA NA NA NA NA 0.6190476 NA NA NA NA NA NA NA 0.6190476 NA NA NA NA NA NA NA 0.5 NA NA NA NA NA NA NA 0.5 NA NA NA NA NA NA NA NA NA 0 NA NA NA NA NA NA NA 0 NA NA NA NA NA NA NA 0 NA NA NA NA NA NA NA 0 NA NA NA NA NA 0 0 NA NA NA NA NA NA 0 0 NA NA NA NA NA NA 0 0 NA NA NA NA NA NA 0 0 NA NA NA NA NA NA 0 0 NA NA NA NA NA NA 0 0 NA NA NA NA NA NA NA NA NA NA NA NA NA NA NA NA NA NA NA NA NA NA NA NA NA NA NA NA NA NA NA NA NA NA NA NA NA NA NA NA NA NA NA NA NA NA NA NA NA NA NA NA NA NA NA NA NA NA NA NA NA NA NA NA NA NA NA NA NA NA 0 0 NA NA NA NA NA NA 0 0 NA NA NA NA NA NA 1 0 NA NA NA NA NA NA 1 0 NA NA NA NA NA NA 0 0 NA NA NA NA NA NA 0 0 NA NA NA NA NA NA NA NA NA NA NA NA NA NA NA NA NA NA NA NA NA NA NA NA NA NA NA NA NA NA NA NA NA NA NA NA NA NA NA NA NA NA NA NA NA NA NA NA NA NA NA NA NA NA NA NA NA NA NA NA NA NA NA NA NA NA NA NA NA NA 0 0 NA NA NA NA NA NA 0 0 NA NA NA NA NA NA 0 0 NA NA NA NA NA NA 0 0 NA NA NA NA NA NA 0 0 NA NA NA NA NA NA 0 0 NA NA NA NA NA NA NA NA NA NA NA NA NA NA NA NA NA NA NA NA NA NA NA NA NA NA NA NA NA NA NA NA NA NA NA NA NA NA NA NA NA NA NA NA NA NA NA NA NA NA NA NA NA NA NA NA NA NA NA NA NA NA NA NA NA NA 0.005 0.005 0.005 0.015 0.015 0.015 0.015 0.015 0.015 0.005 0.005 0.015 0.015 0.015 0.015 0.015 0.015 0.005 0.005 0.015 0.015 0.005 0.01 NA NA 0.005 0.005 0.015 0.015 0.005 0.005 NA NA 0.005 0.005 0.015 0.015 0.015 0 NA NA 0.005 0.005 0.015 0.015 0.015 0 NA NA NA NA NA NA 0.04 NA NA NA NA NA NA NA 0.04 NA NA NA NA NA NA NA 0.005 NA NA NA NA NA NA NA 0.005 NA NA NA NA NA NA NA NA NA 0.015 NA NA NA NA NA NA NA 0.015 NA NA NA NA NA NA NA 0.01 NA NA NA NA NA NA NA 0.01 NA NA NA NA NA 0.01 0.01 NA NA NA NA NA NA 0.01 0.01 NA NA NA NA NA NA 0.005 0.005 NA NA NA NA NA NA 0.005 0.005 NA NA NA NA NA NA 0.01 0 NA NA NA NA NA NA 0.01 0 NA NA NA NA NA NA NA NA NA NA NA NA NA NA NA NA NA NA NA NA NA NA NA NA NA NA NA NA NA NA NA NA NA NA NA NA NA NA NA NA NA NA NA NA NA NA NA NA NA NA NA NA NA NA NA NA NA NA NA NA NA NA NA NA NA NA NA NA NA NA 0 0 NA NA NA NA NA NA 0 0 NA NA NA NA NA NA 0 0 NA NA NA NA NA NA 0 0 NA NA NA NA NA NA 0 0 NA NA NA NA NA NA 0 0 NA NA NA NA NA NA NA NA NA NA NA NA NA NA NA NA NA NA NA NA NA NA NA NA NA NA NA NA NA NA NA NA NA NA NA NA NA NA NA NA NA NA NA NA NA NA NA NA NA NA NA NA NA NA NA NA NA NA NA NA NA NA NA NA NA NA NA NA NA NA 0.005 0.005 NA NA NA NA NA NA 0 0.005 NA NA NA NA NA NA 0 0.005 NA NA NA NA NA NA 0 0.005 NA NA NA NA NA NA 0.005 0.005 NA NA NA NA NA NA 0.005 0.005 NA NA NA NA NA NA NA NA NA NA NA NA NA NA NA NA NA NA NA NA NA NA NA NA NA NA NA NA NA NA NA NA NA NA NA NA NA NA NA NA NA NA NA NA NA NA NA NA NA NA NA NA NA NA NA NA NA NA NA NA NA NA NA NA NA NA
10488 0.1 5000 2 1 150 150 0 2 2 0.9600309 0.01137769 0.02796512 5.898638 1.694923 2.48504 13.7476 1 0.98038 2.598415 0 0 0.08333333 0.1428571 0 0.1282051 0.1428571 0.1315789 0.1388889 0.1282051 0.1666667 0.1428571 0.1428571 0.1282051 0.1707317 0.1282051 0.195122 0.1282051 0.1707317 0.1176471 0.1714286 0.1282051 0.1794872 0.1081081 0.1388889 NA NA 0.1176471 0.1666667 0.1282051 0.1707317 0.1081081 0.175 NA NA 0.08333333 0.1081081 0.08333333 0.1315789 0.08108108 0.1052632 NA NA 0.08333333 0.1081081 0.08333333 0.1315789 0.08108108 0.1282051 NA NA NA NA NA NA 0.8 NA NA NA NA NA NA NA 0.8 NA NA NA NA NA NA NA 0.04347826 NA NA NA NA NA NA NA 0.04347826 NA NA NA NA NA NA NA NA NA 0.08333333 NA NA NA NA NA NA NA 0.08333333 NA NA NA NA NA NA NA 0.08333333 NA NA NA NA NA NA NA 0.08333333 NA NA NA NA NA 0.1333333 0.1538462 NA NA NA NA NA NA 0.1875 0.1875 NA NA NA NA NA NA 0.07142857 0.1428571 NA NA NA NA NA NA 0.07142857 0.1333333 NA NA NA NA NA NA 0 0.07142857 NA NA NA NA NA NA 0 0.07142857 NA NA NA NA NA NA NA NA NA NA NA NA NA NA NA NA NA NA NA NA NA NA NA NA NA NA NA NA NA NA NA NA NA NA NA NA NA NA NA NA NA NA NA NA NA NA NA NA NA NA NA NA NA NA NA NA NA NA NA NA NA NA NA NA NA NA NA NA NA NA 0.09090909 0.09090909 NA NA NA NA NA NA 0.09090909 0.2307692 NA NA NA NA NA NA 0.1 0.1 NA NA NA NA NA NA 0.1 0.25 NA NA NA NA NA NA 0.1 0.1 NA NA NA NA NA NA 0.1 0.1666667 NA NA NA NA NA NA NA NA NA NA NA NA NA NA NA NA NA NA NA NA NA NA NA NA NA NA NA NA NA NA NA NA NA NA NA NA NA NA NA NA NA NA NA NA NA NA NA NA NA NA NA NA NA NA NA NA NA NA NA NA NA NA NA NA NA NA NA NA NA NA 0.1538462 0.1666667 NA NA NA NA NA NA 0.1538462 0.1538462 NA NA NA NA NA NA 0.1538462 0.1666667 NA NA NA NA NA NA 0.1538462 0.1538462 NA NA NA NA NA NA 0.1538462 0.1538462 NA NA NA NA NA NA 0.1538462 0.1538462 NA NA NA NA NA NA NA NA NA NA NA NA NA NA NA NA NA NA NA NA NA NA NA NA NA NA NA NA NA NA NA NA NA NA NA NA NA NA NA NA NA NA NA NA NA NA NA NA NA NA NA NA NA NA NA NA NA NA NA NA NA NA NA NA NA NA 0.22 0.2 0.16 0.2266667 0.2 0.22 0.2066667 0.2266667 0.2 0.2 0.2 0.2266667 0.2266667 0.2266667 0.22 0.2266667 0.2266667 0.2 0.1933333 0.2266667 0.2133333 0.22 0.2066667 NA NA 0.2 0.2 0.2266667 0.2266667 0.22 0.22 NA NA 0.22 0.22 0.22 0.22 0.2266667 0.2266667 NA NA 0.22 0.22 0.22 0.22 0.2266667 0.2266667 NA NA NA NA NA NA 0.006666667 NA NA NA NA NA NA NA 0.006666667 NA NA NA NA NA NA NA 0.1466667 NA NA NA NA NA NA NA 0.1466667 NA NA NA NA NA NA NA NA NA 0.22 NA NA NA NA NA NA NA 0.22 NA NA NA NA NA NA NA 0.22 NA NA NA NA NA NA NA 0.22 NA NA NA NA NA 0.08666667 0.07333333 NA NA NA NA NA NA 0.08666667 0.08666667 NA NA NA NA NA NA 0.08666667 0.08 NA NA NA NA NA NA 0.08666667 0.08666667 NA NA NA NA NA NA 0.08666667 0.08666667 NA NA NA NA NA NA 0.08666667 0.08666667 NA NA NA NA NA NA NA NA NA NA NA NA NA NA NA NA NA NA NA NA NA NA NA NA NA NA NA NA NA NA NA NA NA NA NA NA NA NA NA NA NA NA NA NA NA NA NA NA NA NA NA NA NA NA NA NA NA NA NA NA NA NA NA NA NA NA NA NA NA NA 0.06666667 0.06666667 NA NA NA NA NA NA 0.06666667 0.06666667 NA NA NA NA NA NA 0.06 0.06 NA NA NA NA NA NA 0.06 0.06 NA NA NA NA NA NA 0.06 0.06 NA NA NA NA NA NA 0.06 0.06666667 NA NA NA NA NA NA NA NA NA NA NA NA NA NA NA NA NA NA NA NA NA NA NA NA NA NA NA NA NA NA NA NA NA NA NA NA NA NA NA NA NA NA NA NA NA NA NA NA NA NA NA NA NA NA NA NA NA NA NA NA NA NA NA NA NA NA NA NA NA NA 0.07333333 0.06666667 NA NA NA NA NA NA 0.07333333 0.07333333 NA NA NA NA NA NA 0.07333333 0.06666667 NA NA NA NA NA NA 0.07333333 0.07333333 NA NA NA NA NA NA 0.07333333 0.07333333 NA NA NA NA NA NA 0.07333333 0.07333333 NA NA NA NA NA NA NA NA NA NA NA NA NA NA NA NA NA NA NA NA NA NA NA NA NA NA NA NA NA NA NA NA NA NA NA NA NA NA NA NA NA NA NA NA NA NA NA NA NA NA NA NA NA NA NA NA NA NA NA NA NA NA NA NA NA NA
10499 0.1 5000 1 1 100 100 100 1.5 1.5 0.748845 0.1042997 0.1053503 1 1.552156 1.005328 1.443254 1 0.4368919 1.071475 0 0 0 0 0 0 0 0 0 0 0 0 0 0 0 0 0 0 0 0 0 0.4 0.3333333 0 0.5 NA NA 0 0 0.4 0.3333333 0 0 NA NA 0 0 0 0 0 0 NA NA 0 0 0 0 0 0 NA NA NA NA NA NA 0.1666667 NA NA NA NA NA NA NA 0.1666667 NA NA NA NA NA NA NA 0 NA NA NA NA NA NA NA 0 NA NA NA NA NA NA NA NA NA 0 NA NA NA NA NA NA NA 0 NA NA NA NA NA NA NA 0 NA NA NA NA NA NA NA 0 NA NA NA NA NA 0 0 NA NA NA NA NA NA 0 0 NA NA NA NA NA NA 0 0 NA NA NA NA NA NA 0 0 NA NA NA NA NA NA 0 0 NA NA NA NA NA NA 0 0 NA NA NA NA NA NA NA NA NA NA NA NA NA NA NA NA NA NA NA NA NA NA NA NA NA NA NA NA NA NA NA NA NA NA NA NA NA NA NA NA NA NA NA NA NA NA NA NA NA NA NA NA NA NA NA NA NA NA NA NA NA NA NA NA NA NA NA NA NA NA 0 0 NA NA NA NA NA NA 0 0 NA NA NA NA NA NA 0 0 NA NA NA NA NA NA 0 0 NA NA NA NA NA NA 0.25 0.3333333 NA NA NA NA NA NA 0.3333333 0.3333333 NA NA NA NA NA NA NA NA NA NA NA NA NA NA NA NA NA NA NA NA NA NA NA NA NA NA NA NA NA NA NA NA NA NA NA NA NA NA NA NA NA NA NA NA NA NA NA NA NA NA NA NA NA NA NA NA NA NA NA NA NA NA NA NA NA NA NA NA NA NA 0 0 NA NA NA NA NA NA 0 0 NA NA NA NA NA NA 0.5 0.5 NA NA NA NA NA NA 0.5 0.5 NA NA NA NA NA NA 0 0 NA NA NA NA NA NA 0 0 NA NA NA NA NA NA NA NA NA NA NA NA NA NA NA NA NA NA NA NA NA NA NA NA NA NA NA NA NA NA NA NA NA NA NA NA NA NA NA NA NA NA NA NA NA NA NA NA NA NA NA NA NA NA NA NA NA NA NA NA NA NA NA NA NA NA 0.005 0 0 0.01 0.01 0.01 0 0.01 0 0 0 0.01 0.01 0.01 0 0 0 0.005 0.005 0.015 0.02 0.005 0.005 NA NA 0.005 0.005 0.015 0.02 0.005 0.005 NA NA 0 0 0.01 0.005 0.01 0.01 NA NA 0 0 0.01 0.005 0.01 0.01 NA NA NA NA NA NA 0.025 NA NA NA NA NA NA NA 0.025 NA NA NA NA NA NA NA 0 NA NA NA NA NA NA NA 0 NA NA NA NA NA NA NA NA NA 0.005 NA NA NA NA NA NA NA 0.005 NA NA NA NA NA NA NA 0.005 NA NA NA NA NA NA NA 0.005 NA NA NA NA NA 0 0 NA NA NA NA NA NA 0 0 NA NA NA NA NA NA 0 0 NA NA NA NA NA NA 0 0 NA NA NA NA NA NA 0 0 NA NA NA NA NA NA 0 0 NA NA NA NA NA NA NA NA NA NA NA NA NA NA NA NA NA NA NA NA NA NA NA NA NA NA NA NA NA NA NA NA NA NA NA NA NA NA NA NA NA NA NA NA NA NA NA NA NA NA NA NA NA NA NA NA NA NA NA NA NA NA NA NA NA NA NA NA NA NA 0.005 0.005 NA NA NA NA NA NA 0.005 0.005 NA NA NA NA NA NA 0 0 NA NA NA NA NA NA 0 0 NA NA NA NA NA NA 0.015 0.01 NA NA NA NA NA NA 0.01 0.01 NA NA NA NA NA NA NA NA NA NA NA NA NA NA NA NA NA NA NA NA NA NA NA NA NA NA NA NA NA NA NA NA NA NA NA NA NA NA NA NA NA NA NA NA NA NA NA NA NA NA NA NA NA NA NA NA NA NA NA NA NA NA NA NA NA NA NA NA NA NA 0.005 0.005 NA NA NA NA NA NA 0.005 0.005 NA NA NA NA NA NA 0.005 0.005 NA NA NA NA NA NA 0.005 0.005 NA NA NA NA NA NA 0.005 0.005 NA NA NA NA NA NA 0.005 0.005 NA NA NA NA NA NA NA NA NA NA NA NA NA NA NA NA NA NA NA NA NA NA NA NA NA NA NA NA NA NA NA NA NA NA NA NA NA NA NA NA NA NA NA NA NA NA NA NA NA NA NA NA NA NA NA NA NA NA NA NA NA NA NA NA NA NA
105062 0.1 1000 2 1 100 100 100 2 2 0.6986553 0.1382514 0.1053202 2.166981 3.748985 2.507518 4.694114 1 0.845025 2.884073 0 0 0.05 0.04918033 0.03333333 0.04918033 0.0483871 0.04918033 0.0483871 0.04918033 0.0483871 0.04918033 0.03333333 0.04918033 0.0483871 0.04918033 0.0483871 0.04918033 0.0483871 0.05 0.04918033 0.06451613 0.0483871 0.05172414 0.06666667 NA NA 0.05 0.05 0.05 0.04918033 0.05172414 0.05172414 NA NA 0.05084746 0.03333333 0.05 0.04761905 0.06349206 0.04761905 NA NA 0.05084746 0.03448276 0.05 0.04918033 0.04918033 0.03333333 NA NA NA NA NA NA 0.147541 NA NA NA NA NA NA NA 0.147541 NA NA NA NA NA NA NA 0.05454545 NA NA NA NA NA NA NA 0.05454545 NA NA NA NA NA NA NA NA NA 0.03333333 NA NA NA NA NA NA NA 0.03389831 NA NA NA NA NA NA NA 0.05 NA NA NA NA NA NA NA 0.05 NA NA NA NA NA 0.07692308 0.07692308 NA NA NA NA NA NA 0.08 0.04 NA NA NA NA NA NA 0.07692308 0.08 NA NA NA NA NA NA 0.08 0.04166667 NA NA NA NA NA NA 0.07692308 0.07407407 NA NA NA NA NA NA 0.08 0.03846154 NA NA NA NA NA NA NA NA NA NA NA NA NA NA NA NA NA NA NA NA NA NA NA NA NA NA NA NA NA NA NA NA NA NA NA NA NA NA NA NA NA NA NA NA NA NA NA NA NA NA NA NA NA NA NA NA NA NA NA NA NA NA NA NA NA NA NA NA NA NA 0.08333333 0.08333333 NA NA NA NA NA NA 0.08333333 0.08333333 NA NA NA NA NA NA 0.08333333 0.08333333 NA NA NA NA NA NA 0.08333333 0.08333333 NA NA NA NA NA NA 0.08333333 0.08333333 NA NA NA NA NA NA 0.08333333 0.08333333 NA NA NA NA NA NA NA NA NA NA NA NA NA NA NA NA NA NA NA NA NA NA NA NA NA NA NA NA NA NA NA NA NA NA NA NA NA NA NA NA NA NA NA NA NA NA NA NA NA NA NA NA NA NA NA NA NA NA NA NA NA NA NA NA NA NA NA NA NA NA 0.03846154 0.03846154 NA NA NA NA NA NA 0.03846154 0.04 NA NA NA NA NA NA 0.04347826 0.04347826 NA NA NA NA NA NA 0.04347826 0.04545455 NA NA NA NA NA NA 0.03846154 0.03846154 NA NA NA NA NA NA 0.03846154 0.03846154 NA NA NA NA NA NA NA NA NA NA NA NA NA NA NA NA NA NA NA NA NA NA NA NA NA NA NA NA NA NA NA NA NA NA NA NA NA NA NA NA NA NA NA NA NA NA NA NA NA NA NA NA NA NA NA NA NA NA NA NA NA NA NA NA NA NA 0.285 0.29 0.29 0.29 0.295 0.29 0.295 0.29 0.295 0.29 0.29 0.29 0.295 0.29 0.295 0.29 0.295 0.285 0.29 0.29 0.295 0.275 0.28 NA NA 0.285 0.285 0.285 0.29 0.275 0.275 NA NA 0.28 0.29 0.285 0.3 0.295 0.3 NA NA 0.28 0.28 0.285 0.29 0.29 0.29 NA NA NA NA NA NA 0.26 NA NA NA NA NA NA NA 0.26 NA NA NA NA NA NA NA 0.26 NA NA NA NA NA NA NA 0.26 NA NA NA NA NA NA NA NA NA 0.29 NA NA NA NA NA NA NA 0.285 NA NA NA NA NA NA NA 0.285 NA NA NA NA NA NA NA 0.285 NA NA NA NA NA 0.12 0.12 NA NA NA NA NA NA 0.115 0.12 NA NA NA NA NA NA 0.12 0.115 NA NA NA NA NA NA 0.115 0.115 NA NA NA NA NA NA 0.12 0.125 NA NA NA NA NA NA 0.115 0.125 NA NA NA NA NA NA NA NA NA NA NA NA NA NA NA NA NA NA NA NA NA NA NA NA NA NA NA NA NA NA NA NA NA NA NA NA NA NA NA NA NA NA NA NA NA NA NA NA NA NA NA NA NA NA NA NA NA NA NA NA NA NA NA NA NA NA NA NA NA NA 0.055 0.055 NA NA NA NA NA NA 0.055 0.055 NA NA NA NA NA NA 0.055 0.055 NA NA NA NA NA NA 0.055 0.055 NA NA NA NA NA NA 0.055 0.055 NA NA NA NA NA NA 0.055 0.055 NA NA NA NA NA NA NA NA NA NA NA NA NA NA NA NA NA NA NA NA NA NA NA NA NA NA NA NA NA NA NA NA NA NA NA NA NA NA NA NA NA NA NA NA NA NA NA NA NA NA NA NA NA NA NA NA NA NA NA NA NA NA NA NA NA NA NA NA NA NA 0.125 0.125 NA NA NA NA NA NA 0.125 0.12 NA NA NA NA NA NA 0.11 0.11 NA NA NA NA NA NA 0.11 0.105 NA NA NA NA NA NA 0.125 0.125 NA NA NA NA NA NA 0.125 0.125 NA NA NA NA NA NA NA NA NA NA NA NA NA NA NA NA NA NA NA NA NA NA NA NA NA NA NA NA NA NA NA NA NA NA NA NA NA NA NA NA NA NA NA NA NA NA NA NA NA NA NA NA NA NA NA NA NA NA NA NA NA NA NA NA NA NA
105192 0.1 10000 2 1 100 100 100 2 2 0.9817672 0.008621466 0.008566532 4.033161 3.95849 3.377438 12.93562 1 0.997061 5.660224 0 0 0.2142857 0.03030303 0.06060606 0.175 0.05882353 0.08333333 0.07692308 0.1538462 0.05714286 0.03030303 0.06060606 0.175 0.05882353 0.08333333 0.07894737 0.1538462 0.05882353 0.1538462 0.05714286 0.1538462 0.05263158 0.1578947 0.075 NA NA 0.1538462 0.05714286 0.1538462 0.05555556 0.1578947 0.07692308 NA NA 0.1538462 0.05714286 0.1538462 0.05405405 0.1538462 0.05405405 NA NA 0.1538462 0.05714286 0.1538462 0.05405405 0.1538462 0.05555556 NA NA NA NA NA NA 0 NA NA NA NA NA NA NA 0 NA NA NA NA NA NA NA 0.1025641 NA NA NA NA NA NA NA 0.1025641 NA NA NA NA NA NA NA NA NA 0.1627907 NA NA NA NA NA NA NA 0.1627907 NA NA NA NA NA NA NA 0.1538462 NA NA NA NA NA NA NA 0.1538462 NA NA NA NA NA 0.07142857 0.07142857 NA NA NA NA NA NA 0.07142857 0.07142857 NA NA NA NA NA NA 0.07142857 0.1176471 NA NA NA NA NA NA 0.07142857 0.125 NA NA NA NA NA NA 0.07142857 0.07692308 NA NA NA NA NA NA 0.07142857 0.07692308 NA NA NA NA NA NA NA NA NA NA NA NA NA NA NA NA NA NA NA NA NA NA NA NA NA NA NA NA NA NA NA NA NA NA NA NA NA NA NA NA NA NA NA NA NA NA NA NA NA NA NA NA NA NA NA NA NA NA NA NA NA NA NA NA NA NA NA NA NA NA 0.2 0.1 NA NA NA NA NA NA 0.2 0.1 NA NA NA NA NA NA 0.1111111 0.1 NA NA NA NA NA NA 0.1111111 0.1 NA NA NA NA NA NA 0.2 0.09090909 NA NA NA NA NA NA 0.2 0.1 NA NA NA NA NA NA NA NA NA NA NA NA NA NA NA NA NA NA NA NA NA NA NA NA NA NA NA NA NA NA NA NA NA NA NA NA NA NA NA NA NA NA NA NA NA NA NA NA NA NA NA NA NA NA NA NA NA NA NA NA NA NA NA NA NA NA NA NA NA NA 0.25 0 NA NA NA NA NA NA 0.25 0 NA NA NA NA NA NA 0.2142857 0 NA NA NA NA NA NA 0.2666667 0 NA NA NA NA NA NA 0.2 0 NA NA NA NA NA NA 0.2 0 NA NA NA NA NA NA NA NA NA NA NA NA NA NA NA NA NA NA NA NA NA NA NA NA NA NA NA NA NA NA NA NA NA NA NA NA NA NA NA NA NA NA NA NA NA NA NA NA NA NA NA NA NA NA NA NA NA NA NA NA NA NA NA NA NA NA 0.165 0.16 0.155 0.165 0.16 0.165 0.18 0.165 0.165 0.16 0.155 0.165 0.16 0.165 0.175 0.165 0.16 0.165 0.165 0.165 0.18 0.16 0.185 NA NA 0.165 0.165 0.165 0.17 0.16 0.18 NA NA 0.165 0.165 0.165 0.175 0.165 0.175 NA NA 0.165 0.165 0.165 0.175 0.165 0.17 NA NA NA NA NA NA 0.035 NA NA NA NA NA NA NA 0.035 NA NA NA NA NA NA NA 0.175 NA NA NA NA NA NA NA 0.175 NA NA NA NA NA NA NA NA NA 0.18 NA NA NA NA NA NA NA 0.18 NA NA NA NA NA NA NA 0.165 NA NA NA NA NA NA NA 0.165 NA NA NA NA NA 0.065 0.065 NA NA NA NA NA NA 0.065 0.065 NA NA NA NA NA NA 0.065 0.075 NA NA NA NA NA NA 0.065 0.07 NA NA NA NA NA NA 0.065 0.06 NA NA NA NA NA NA 0.065 0.06 NA NA NA NA NA NA NA NA NA NA NA NA NA NA NA NA NA NA NA NA NA NA NA NA NA NA NA NA NA NA NA NA NA NA NA NA NA NA NA NA NA NA NA NA NA NA NA NA NA NA NA NA NA NA NA NA NA NA NA NA NA NA NA NA NA NA NA NA NA NA 0.04 0.045 NA NA NA NA NA NA 0.04 0.045 NA NA NA NA NA NA 0.04 0.045 NA NA NA NA NA NA 0.04 0.045 NA NA NA NA NA NA 0.04 0.05 NA NA NA NA NA NA 0.04 0.045 NA NA NA NA NA NA NA NA NA NA NA NA NA NA NA NA NA NA NA NA NA NA NA NA NA NA NA NA NA NA NA NA NA NA NA NA NA NA NA NA NA NA NA NA NA NA NA NA NA NA NA NA NA NA NA NA NA NA NA NA NA NA NA NA NA NA NA NA NA NA 0.06 0.07 NA NA NA NA NA NA 0.06 0.07 NA NA NA NA NA NA 0.055 0.065 NA NA NA NA NA NA 0.055 0.065 NA NA NA NA NA NA 0.06 0.065 NA NA NA NA NA NA 0.06 0.065 NA NA NA NA NA NA NA NA NA NA NA NA NA NA NA NA NA NA NA NA NA NA NA NA NA NA NA NA NA NA NA NA NA NA NA NA NA NA NA NA NA NA NA NA NA NA NA NA NA NA NA NA NA NA NA NA NA NA NA NA NA NA NA NA NA NA
105208 0.1 10000 2 1 100 100 100 2 2 0.9713772 0.01731084 0.006845745 2.27139 4.818521 3.179667 4.659496 1 0.9964025 8.722975 0 0 0.15 0.075 0.075 0.125 0.1428571 0.125 0.125 0.125 0.125 0.05128205 0.075 0.125 0.1304348 0.125 0.125 0.125 0.125 0.09302326 0.1162791 0.125 0.1428571 0.1111111 0.1489362 NA NA 0.1111111 0.1162791 0.125 0.1428571 0.1304348 0.1304348 NA NA 0.09302326 0.1162791 0.122449 0.106383 0.106383 0.106383 NA NA 0.0952381 0.1162791 0.1041667 0.106383 0.106383 0.106383 NA NA NA NA NA NA 0.1538462 NA NA NA NA NA NA NA 0.1538462 NA NA NA NA NA NA NA 0.1219512 NA NA NA NA NA NA NA 0.1219512 NA NA NA NA NA NA NA NA NA 0.08695652 NA NA NA NA NA NA NA 0.08888889 NA NA NA NA NA NA NA 0.106383 NA NA NA NA NA NA NA 0.106383 NA NA NA NA NA 0.2222222 0.2631579 NA NA NA NA NA NA 0.2222222 0.2222222 NA NA NA NA NA NA 0.25 0.2941176 NA NA NA NA NA NA 0.25 0.2941176 NA NA NA NA NA NA 0.2222222 0.2222222 NA NA NA NA NA NA 0.2222222 0.2222222 NA NA NA NA NA NA NA NA NA NA NA NA NA NA NA NA NA NA NA NA NA NA NA NA NA NA NA NA NA NA NA NA NA NA NA NA NA NA NA NA NA NA NA NA NA NA NA NA NA NA NA NA NA NA NA NA NA NA NA NA NA NA NA NA NA NA NA NA NA NA 0 0 NA NA NA NA NA NA 0 0 NA NA NA NA NA NA 0 0 NA NA NA NA NA NA 0 0 NA NA NA NA NA NA 0 0 NA NA NA NA NA NA 0 0 NA NA NA NA NA NA NA NA NA NA NA NA NA NA NA NA NA NA NA NA NA NA NA NA NA NA NA NA NA NA NA NA NA NA NA NA NA NA NA NA NA NA NA NA NA NA NA NA NA NA NA NA NA NA NA NA NA NA NA NA NA NA NA NA NA NA NA NA NA NA 0.1333333 0.1333333 NA NA NA NA NA NA 0.1333333 0.1333333 NA NA NA NA NA NA 0.1333333 0.1333333 NA NA NA NA NA NA 0.1333333 0.1333333 NA NA NA NA NA NA 0.1333333 0.1333333 NA NA NA NA NA NA 0.1333333 0.1333333 NA NA NA NA NA NA NA NA NA NA NA NA NA NA NA NA NA NA NA NA NA NA NA NA NA NA NA NA NA NA NA NA NA NA NA NA NA NA NA NA NA NA NA NA NA NA NA NA NA NA NA NA NA NA NA NA NA NA NA NA NA NA NA NA NA NA 0.17 0.185 0.185 0.21 0.21 0.21 0.21 0.21 0.21 0.185 0.185 0.21 0.2 0.21 0.21 0.21 0.21 0.195 0.19 0.21 0.21 0.2 0.2 NA NA 0.2 0.19 0.21 0.21 0.2 0.2 NA NA 0.195 0.19 0.215 0.21 0.21 0.21 NA NA 0.19 0.19 0.215 0.21 0.21 0.21 NA NA NA NA NA NA 0.165 NA NA NA NA NA NA NA 0.165 NA NA NA NA NA NA NA 0.18 NA NA NA NA NA NA NA 0.18 NA NA NA NA NA NA NA NA NA 0.21 NA NA NA NA NA NA NA 0.205 NA NA NA NA NA NA NA 0.21 NA NA NA NA NA NA NA 0.21 NA NA NA NA NA 0.07 0.07 NA NA NA NA NA NA 0.07 0.07 NA NA NA NA NA NA 0.06 0.06 NA NA NA NA NA NA 0.06 0.06 NA NA NA NA NA NA 0.07 0.07 NA NA NA NA NA NA 0.07 0.07 NA NA NA NA NA NA NA NA NA NA NA NA NA NA NA NA NA NA NA NA NA NA NA NA NA NA NA NA NA NA NA NA NA NA NA NA NA NA NA NA NA NA NA NA NA NA NA NA NA NA NA NA NA NA NA NA NA NA NA NA NA NA NA NA NA NA NA NA NA NA 0.075 0.075 NA NA NA NA NA NA 0.075 0.075 NA NA NA NA NA NA 0.075 0.075 NA NA NA NA NA NA 0.075 0.075 NA NA NA NA NA NA 0.075 0.075 NA NA NA NA NA NA 0.075 0.075 NA NA NA NA NA NA NA NA NA NA NA NA NA NA NA NA NA NA NA NA NA NA NA NA NA NA NA NA NA NA NA NA NA NA NA NA NA NA NA NA NA NA NA NA NA NA NA NA NA NA NA NA NA NA NA NA NA NA NA NA NA NA NA NA NA NA NA NA NA NA 0.065 0.065 NA NA NA NA NA NA 0.065 0.065 NA NA NA NA NA NA 0.065 0.065 NA NA NA NA NA NA 0.065 0.065 NA NA NA NA NA NA 0.065 0.065 NA NA NA NA NA NA 0.065 0.065 NA NA NA NA NA NA NA NA NA NA NA NA NA NA NA NA NA NA NA NA NA NA NA NA NA NA NA NA NA NA NA NA NA NA NA NA NA NA NA NA NA NA NA NA NA NA NA NA NA NA NA NA NA NA NA NA NA NA NA NA NA NA NA NA NA NA
105242 0.1 1000 2 1 100 100 100 2 2 0.7726393 0.07842125 0.09119499 1.960137 4.332837 4.536929 1.80168 1 0.7990967 2.57063 0 0 0.06666667 0.02631579 0.02857143 0.07843137 0.075 0.04444444 0.06521739 0.04444444 0.07692308 0.02439024 0.02702703 0.07843137 0.07692308 0.04444444 0.08333333 0.04444444 0.07843137 0.06818182 0.02702703 0.06521739 0.07142857 0.06976744 0.07142857 NA NA 0.06818182 0.09090909 0.06521739 0.1 0.06976744 0.09090909 NA NA 0.06818182 0.06976744 0.06666667 0.06521739 0.06666667 0.06818182 NA NA 0.06976744 0.06976744 0.06666667 0.06521739 0.06666667 0.06818182 NA NA NA NA NA NA 0.2 NA NA NA NA NA NA NA 0.2 NA NA NA NA NA NA NA 0.0625 NA NA NA NA NA NA NA 0.0625 NA NA NA NA NA NA NA NA NA 0.06521739 NA NA NA NA NA NA NA 0.04444444 NA NA NA NA NA NA NA 0.06122449 NA NA NA NA NA NA NA 0.04444444 NA NA NA NA NA 0 0 NA NA NA NA NA NA 0 0 NA NA NA NA NA NA 0.08333333 0 NA NA NA NA NA NA 0.08333333 0 NA NA NA NA NA NA 0.08333333 0.08333333 NA NA NA NA NA NA 0.08333333 0.08333333 NA NA NA NA NA NA NA NA NA NA NA NA NA NA NA NA NA NA NA NA NA NA NA NA NA NA NA NA NA NA NA NA NA NA NA NA NA NA NA NA NA NA NA NA NA NA NA NA NA NA NA NA NA NA NA NA NA NA NA NA NA NA NA NA NA NA NA NA NA NA 0.06666667 0.0625 NA NA NA NA NA NA 0.06666667 0.0625 NA NA NA NA NA NA 0.07692308 0.07142857 NA NA NA NA NA NA 0.07692308 0.07142857 NA NA NA NA NA NA 0.07692308 0.07692308 NA NA NA NA NA NA 0.07692308 0.07692308 NA NA NA NA NA NA NA NA NA NA NA NA NA NA NA NA NA NA NA NA NA NA NA NA NA NA NA NA NA NA NA NA NA NA NA NA NA NA NA NA NA NA NA NA NA NA NA NA NA NA NA NA NA NA NA NA NA NA NA NA NA NA NA NA NA NA NA NA NA NA 0.04761905 0.1111111 NA NA NA NA NA NA 0.04761905 0.1052632 NA NA NA NA NA NA 0.04761905 0.1111111 NA NA NA NA NA NA 0.04761905 0.1304348 NA NA NA NA NA NA 0.04761905 0.04761905 NA NA NA NA NA NA 0.04761905 0.04761905 NA NA NA NA NA NA NA NA NA NA NA NA NA NA NA NA NA NA NA NA NA NA NA NA NA NA NA NA NA NA NA NA NA NA NA NA NA NA NA NA NA NA NA NA NA NA NA NA NA NA NA NA NA NA NA NA NA NA NA NA NA NA NA NA NA NA 0.21 0.185 0.17 0.235 0.185 0.215 0.215 0.215 0.18 0.2 0.18 0.235 0.24 0.215 0.22 0.215 0.235 0.205 0.18 0.215 0.195 0.2 0.195 NA NA 0.205 0.2 0.215 0.225 0.2 0.2 NA NA 0.205 0.2 0.21 0.215 0.21 0.205 NA NA 0.2 0.2 0.21 0.215 0.21 0.205 NA NA NA NA NA NA 0.02 NA NA NA NA NA NA NA 0.02 NA NA NA NA NA NA NA 0.225 NA NA NA NA NA NA NA 0.225 NA NA NA NA NA NA NA NA NA 0.215 NA NA NA NA NA NA NA 0.215 NA NA NA NA NA NA NA 0.23 NA NA NA NA NA NA NA 0.215 NA NA NA NA NA 0.045 0.055 NA NA NA NA NA NA 0.045 0.055 NA NA NA NA NA NA 0.055 0.05 NA NA NA NA NA NA 0.055 0.05 NA NA NA NA NA NA 0.055 0.055 NA NA NA NA NA NA 0.055 0.055 NA NA NA NA NA NA NA NA NA NA NA NA NA NA NA NA NA NA NA NA NA NA NA NA NA NA NA NA NA NA NA NA NA NA NA NA NA NA NA NA NA NA NA NA NA NA NA NA NA NA NA NA NA NA NA NA NA NA NA NA NA NA NA NA NA NA NA NA NA NA 0.07 0.075 NA NA NA NA NA NA 0.07 0.075 NA NA NA NA NA NA 0.06 0.065 NA NA NA NA NA NA 0.06 0.065 NA NA NA NA NA NA 0.06 0.06 NA NA NA NA NA NA 0.06 0.06 NA NA NA NA NA NA NA NA NA NA NA NA NA NA NA NA NA NA NA NA NA NA NA NA NA NA NA NA NA NA NA NA NA NA NA NA NA NA NA NA NA NA NA NA NA NA NA NA NA NA NA NA NA NA NA NA NA NA NA NA NA NA NA NA NA NA NA NA NA NA 0.1 0.08 NA NA NA NA NA NA 0.1 0.085 NA NA NA NA NA NA 0.1 0.08 NA NA NA NA NA NA 0.1 0.1 NA NA NA NA NA NA 0.1 0.1 NA NA NA NA NA NA 0.1 0.1 NA NA NA NA NA NA NA NA NA NA NA NA NA NA NA NA NA NA NA NA NA NA NA NA NA NA NA NA NA NA NA NA NA NA NA NA NA NA NA NA NA NA NA NA NA NA NA NA NA NA NA NA NA NA NA NA NA NA NA NA NA NA NA NA NA NA
105262 0.1 5000 2 1 150 150 0 2 2 0.9652027 0.00613835 0.007569048 5.434393 2.435247 5.232697 1 1 0.9876415 3.557567 0 0 0.1282051 0.1351351 0 0.15 0.1351351 0.1282051 0.1315789 0.1282051 0.1282051 0.1351351 0.1351351 0.15 0.1315789 0.1282051 0.1282051 0.15 0.1282051 0.1052632 0.1052632 0.1052632 0.1052632 0.1315789 0.1315789 NA NA 0.1052632 0.1052632 0.1052632 0.1282051 0.1315789 0.1315789 NA NA 0.1052632 0.1052632 0.1052632 0.1052632 0.1052632 0.1052632 NA NA 0.1052632 0.1052632 0.1052632 0.1052632 0.1052632 0.1052632 NA NA NA NA NA NA 0.9 NA NA NA NA NA NA NA 0.9 NA NA NA NA NA NA NA 0.1052632 NA NA NA NA NA NA NA 0.1052632 NA NA NA NA NA NA NA NA NA 0.1052632 NA NA NA NA NA NA NA 0.1052632 NA NA NA NA NA NA NA 0.1052632 NA NA NA NA NA NA NA 0.1052632 NA NA NA NA NA 0.2307692 0.25 NA NA NA NA NA NA 0.2307692 0.2307692 NA NA NA NA NA NA 0.2307692 0.2307692 NA NA NA NA NA NA 0.2307692 0.2307692 NA NA NA NA NA NA 0.2307692 0.2307692 NA NA NA NA NA NA 0.2307692 0.2307692 NA NA NA NA NA NA NA NA NA NA NA NA NA NA NA NA NA NA NA NA NA NA NA NA NA NA NA NA NA NA NA NA NA NA NA NA NA NA NA NA NA NA NA NA NA NA NA NA NA NA NA NA NA NA NA NA NA NA NA NA NA NA NA NA NA NA NA NA NA NA 0 0 NA NA NA NA NA NA 0 0 NA NA NA NA NA NA 0 0 NA NA NA NA NA NA 0 0 NA NA NA NA NA NA 0 0 NA NA NA NA NA NA 0 0 NA NA NA NA NA NA NA NA NA NA NA NA NA NA NA NA NA NA NA NA NA NA NA NA NA NA NA NA NA NA NA NA NA NA NA NA NA NA NA NA NA NA NA NA NA NA NA NA NA NA NA NA NA NA NA NA NA NA NA NA NA NA NA NA NA NA NA NA NA NA 0.1333333 0.1333333 NA NA NA NA NA NA 0.1875 0.1875 NA NA NA NA NA NA 0.1333333 0.1333333 NA NA NA NA NA NA 0.1333333 0.1333333 NA NA NA NA NA NA 0.07142857 0.1333333 NA NA NA NA NA NA 0.07142857 0.1333333 NA NA NA NA NA NA NA NA NA NA NA NA NA NA NA NA NA NA NA NA NA NA NA NA NA NA NA NA NA NA NA NA NA NA NA NA NA NA NA NA NA NA NA NA NA NA NA NA NA NA NA NA NA NA NA NA NA NA NA NA NA NA NA NA NA NA 0.2266667 0.2133333 0.1933333 0.2266667 0.2133333 0.2266667 0.22 0.2266667 0.2266667 0.2133333 0.2133333 0.2266667 0.22 0.2266667 0.2266667 0.2266667 0.2266667 0.2266667 0.2266667 0.2266667 0.2266667 0.22 0.22 NA NA 0.2266667 0.2266667 0.2266667 0.2266667 0.22 0.22 NA NA 0.2266667 0.2266667 0.2266667 0.2266667 0.2266667 0.2266667 NA NA 0.2266667 0.2266667 0.2266667 0.2266667 0.2266667 0.2266667 NA NA NA NA NA NA 0.006666667 NA NA NA NA NA NA NA 0.006666667 NA NA NA NA NA NA NA 0.2266667 NA NA NA NA NA NA NA 0.2266667 NA NA NA NA NA NA NA NA NA 0.2266667 NA NA NA NA NA NA NA 0.2266667 NA NA NA NA NA NA NA 0.2266667 NA NA NA NA NA NA NA 0.2266667 NA NA NA NA NA 0.06666667 0.06 NA NA NA NA NA NA 0.06666667 0.06666667 NA NA NA NA NA NA 0.06666667 0.06666667 NA NA NA NA NA NA 0.06666667 0.06666667 NA NA NA NA NA NA 0.06666667 0.06666667 NA NA NA NA NA NA 0.06666667 0.06666667 NA NA NA NA NA NA NA NA NA NA NA NA NA NA NA NA NA NA NA NA NA NA NA NA NA NA NA NA NA NA NA NA NA NA NA NA NA NA NA NA NA NA NA NA NA NA NA NA NA NA NA NA NA NA NA NA NA NA NA NA NA NA NA NA NA NA NA NA NA NA 0.07333333 0.07333333 NA NA NA NA NA NA 0.07333333 0.07333333 NA NA NA NA NA NA 0.06666667 0.06666667 NA NA NA NA NA NA 0.06666667 0.06666667 NA NA NA NA NA NA 0.07333333 0.07333333 NA NA NA NA NA NA 0.07333333 0.07333333 NA NA NA NA NA NA NA NA NA NA NA NA NA NA NA NA NA NA NA NA NA NA NA NA NA NA NA NA NA NA NA NA NA NA NA NA NA NA NA NA NA NA NA NA NA NA NA NA NA NA NA NA NA NA NA NA NA NA NA NA NA NA NA NA NA NA NA NA NA NA 0.08666667 0.08666667 NA NA NA NA NA NA 0.08666667 0.08666667 NA NA NA NA NA NA 0.08666667 0.08666667 NA NA NA NA NA NA 0.08666667 0.08666667 NA NA NA NA NA NA 0.08666667 0.08666667 NA NA NA NA NA NA 0.08666667 0.08666667 NA NA NA NA NA NA NA NA NA NA NA NA NA NA NA NA NA NA NA NA NA NA NA NA NA NA NA NA NA NA NA NA NA NA NA NA NA NA NA NA NA NA NA NA NA NA NA NA NA NA NA NA NA NA NA NA NA NA NA NA NA NA NA NA NA NA
105324 0.1 10000 2 1 100 100 100 2 2 0.9765005 0.007380866 0.01230895 4.208206 1.72014 2.297508 6.896989 1 0.994008 6.153754 0 0 0.06451613 0.03125 0 0.02777778 0.04878049 0.02702703 0.02702703 0.02777778 0.02631579 0.03125 0 0.02777778 0.02857143 0.02941176 0.02777778 0.02777778 0.02941176 0.03125 0.03030303 0.02941176 0.02631579 0.03125 0.05128205 NA NA 0.03448276 0.03225806 0.02941176 0.02777778 0.03125 0.03125 NA NA 0.03030303 0.02702703 0.05405405 0.05 0.02777778 0.05263158 NA NA 0.03030303 0.03125 0.05405405 0.02702703 0.02777778 0.02702703 NA NA NA NA NA NA 0.2142857 NA NA NA NA NA NA NA 0.2142857 NA NA NA NA NA NA NA 0.1481481 NA NA NA NA NA NA NA 0.1481481 NA NA NA NA NA NA NA NA NA 0.05128205 NA NA NA NA NA NA NA 0.02857143 NA NA NA NA NA NA NA 0.02857143 NA NA NA NA NA NA NA 0.02857143 NA NA NA NA NA 0 0 NA NA NA NA NA NA 0 0 NA NA NA NA NA NA 0 0 NA NA NA NA NA NA 0 0 NA NA NA NA NA NA 0 0 NA NA NA NA NA NA 0 0 NA NA NA NA NA NA NA NA NA NA NA NA NA NA NA NA NA NA NA NA NA NA NA NA NA NA NA NA NA NA NA NA NA NA NA NA NA NA NA NA NA NA NA NA NA NA NA NA NA NA NA NA NA NA NA NA NA NA NA NA NA NA NA NA NA NA NA NA NA NA 0 0.0625 NA NA NA NA NA NA 0 0 NA NA NA NA NA NA 0 0.0625 NA NA NA NA NA NA 0 0 NA NA NA NA NA NA 0 0.0625 NA NA NA NA NA NA 0 0.0625 NA NA NA NA NA NA NA NA NA NA NA NA NA NA NA NA NA NA NA NA NA NA NA NA NA NA NA NA NA NA NA NA NA NA NA NA NA NA NA NA NA NA NA NA NA NA NA NA NA NA NA NA NA NA NA NA NA NA NA NA NA NA NA NA NA NA NA NA NA NA 0.07692308 0.0625 NA NA NA NA NA NA 0.08333333 0.07692308 NA NA NA NA NA NA 0.09090909 0.07142857 NA NA NA NA NA NA 0.09090909 0.09090909 NA NA NA NA NA NA 0.08333333 0.08333333 NA NA NA NA NA NA 0.08333333 0.08333333 NA NA NA NA NA NA NA NA NA NA NA NA NA NA NA NA NA NA NA NA NA NA NA NA NA NA NA NA NA NA NA NA NA NA NA NA NA NA NA NA NA NA NA NA NA NA NA NA NA NA NA NA NA NA NA NA NA NA NA NA NA NA NA NA NA NA 0.145 0.155 0.16 0.175 0.195 0.18 0.18 0.175 0.185 0.155 0.16 0.175 0.17 0.165 0.175 0.175 0.165 0.155 0.16 0.165 0.185 0.155 0.185 NA NA 0.14 0.15 0.165 0.175 0.155 0.155 NA NA 0.16 0.18 0.175 0.19 0.175 0.18 NA NA 0.16 0.155 0.175 0.18 0.175 0.18 NA NA NA NA NA NA 0.11 NA NA NA NA NA NA NA 0.11 NA NA NA NA NA NA NA 0.115 NA NA NA NA NA NA NA 0.115 NA NA NA NA NA NA NA NA NA 0.185 NA NA NA NA NA NA NA 0.17 NA NA NA NA NA NA NA 0.17 NA NA NA NA NA NA NA 0.17 NA NA NA NA NA 0.045 0.045 NA NA NA NA NA NA 0.045 0.045 NA NA NA NA NA NA 0.04 0.045 NA NA NA NA NA NA 0.04 0.045 NA NA NA NA NA NA 0.05 0.05 NA NA NA NA NA NA 0.05 0.045 NA NA NA NA NA NA NA NA NA NA NA NA NA NA NA NA NA NA NA NA NA NA NA NA NA NA NA NA NA NA NA NA NA NA NA NA NA NA NA NA NA NA NA NA NA NA NA NA NA NA NA NA NA NA NA NA NA NA NA NA NA NA NA NA NA NA NA NA NA NA 0.07 0.075 NA NA NA NA NA NA 0.07 0.075 NA NA NA NA NA NA 0.07 0.075 NA NA NA NA NA NA 0.07 0.07 NA NA NA NA NA NA 0.07 0.075 NA NA NA NA NA NA 0.07 0.075 NA NA NA NA NA NA NA NA NA NA NA NA NA NA NA NA NA NA NA NA NA NA NA NA NA NA NA NA NA NA NA NA NA NA NA NA NA NA NA NA NA NA NA NA NA NA NA NA NA NA NA NA NA NA NA NA NA NA NA NA NA NA NA NA NA NA NA NA NA NA 0.06 0.075 NA NA NA NA NA NA 0.055 0.06 NA NA NA NA NA NA 0.05 0.065 NA NA NA NA NA NA 0.05 0.05 NA NA NA NA NA NA 0.055 0.055 NA NA NA NA NA NA 0.055 0.055 NA NA NA NA NA NA NA NA NA NA NA NA NA NA NA NA NA NA NA NA NA NA NA NA NA NA NA NA NA NA NA NA NA NA NA NA NA NA NA NA NA NA NA NA NA NA NA NA NA NA NA NA NA NA NA NA NA NA NA NA NA NA NA NA NA NA
10536 0.1 5000 2 1 100 100 100 2 2 0.9416248 0.01671392 0.02724366 2.805208 3.079709 2.003914 2.740228 1 0.9789254 2.872071 1 0.05 0.1555556 0.09302326 0.09302326 0.1666667 0.1666667 0.1521739 0.1521739 0.1666667 0.1666667 0.09302326 0.09302326 0.1666667 0.1666667 0.1521739 0.1521739 0.1666667 0.1666667 0.1333333 0.09302326 0.1666667 0.1666667 0.1521739 0.1836735 NA NA 0.1333333 0.09302326 0.1489362 0.1666667 0.1521739 0.1521739 NA NA 0.1136364 0.1136364 0.1521739 0.1136364 0.1521739 0.1521739 NA NA 0.1136364 0.1136364 0.1521739 0.1136364 0.1521739 0.1521739 NA NA NA NA NA NA 0 NA NA NA NA NA NA NA 0 NA NA NA NA NA NA NA 0.08571429 NA NA NA NA NA NA NA 0.08571429 NA NA NA NA NA NA NA NA NA 0.1136364 NA NA NA NA NA NA NA 0.1136364 NA NA NA NA NA NA NA 0.1521739 NA NA NA NA NA NA NA 0.1333333 NA NA NA NA NA 0.1666667 0.1666667 NA NA NA NA NA NA 0.1666667 0.09090909 NA NA NA NA NA NA 0.09090909 0.09090909 NA NA NA NA NA NA 0.09090909 0.09090909 NA NA NA NA NA NA 0.1666667 0.1666667 NA NA NA NA NA NA 0.1666667 0.09090909 NA NA NA NA NA NA NA NA NA NA NA NA NA NA NA NA NA NA NA NA NA NA NA NA NA NA NA NA NA NA NA NA NA NA NA NA NA NA NA NA NA NA NA NA NA NA NA NA NA NA NA NA NA NA NA NA NA NA NA NA NA NA NA NA NA NA NA NA NA NA 0.32 0.32 NA NA NA NA NA NA 0.32 0.2916667 NA NA NA NA NA NA 0.32 0.32 NA NA NA NA NA NA 0.32 0.32 NA NA NA NA NA NA 0.32 0.32 NA NA NA NA NA NA 0.32 0.32 NA NA NA NA NA NA NA NA NA NA NA NA NA NA NA NA NA NA NA NA NA NA NA NA NA NA NA NA NA NA NA NA NA NA NA NA NA NA NA NA NA NA NA NA NA NA NA NA NA NA NA NA NA NA NA NA NA NA NA NA NA NA NA NA NA NA NA NA NA NA 0 0 NA NA NA NA NA NA 0 0 NA NA NA NA NA NA 0 0 NA NA NA NA NA NA 0 0 NA NA NA NA NA NA 0 0 NA NA NA NA NA NA 0 0 NA NA NA NA NA NA NA NA NA NA NA NA NA NA NA NA NA NA NA NA NA NA NA NA NA NA NA NA NA NA NA NA NA NA NA NA NA NA NA NA NA NA NA NA NA NA NA NA NA NA NA NA NA NA NA NA NA NA NA NA NA NA NA NA NA NA 0.19 0.195 0.195 0.2 0.2 0.195 0.195 0.2 0.2 0.195 0.195 0.2 0.2 0.195 0.195 0.2 0.2 0.195 0.195 0.2 0.2 0.195 0.2 NA NA 0.195 0.195 0.2 0.2 0.195 0.195 NA NA 0.195 0.195 0.195 0.195 0.195 0.195 NA NA 0.195 0.195 0.195 0.195 0.195 0.195 NA NA NA NA NA NA 0.01 NA NA NA NA NA NA NA 0.01 NA NA NA NA NA NA NA 0.16 NA NA NA NA NA NA NA 0.16 NA NA NA NA NA NA NA NA NA 0.195 NA NA NA NA NA NA NA 0.195 NA NA NA NA NA NA NA 0.195 NA NA NA NA NA NA NA 0.195 NA NA NA NA NA 0.05 0.05 NA NA NA NA NA NA 0.05 0.05 NA NA NA NA NA NA 0.05 0.05 NA NA NA NA NA NA 0.05 0.05 NA NA NA NA NA NA 0.05 0.05 NA NA NA NA NA NA 0.05 0.05 NA NA NA NA NA NA NA NA NA NA NA NA NA NA NA NA NA NA NA NA NA NA NA NA NA NA NA NA NA NA NA NA NA NA NA NA NA NA NA NA NA NA NA NA NA NA NA NA NA NA NA NA NA NA NA NA NA NA NA NA NA NA NA NA NA NA NA NA NA NA 0.085 0.085 NA NA NA NA NA NA 0.085 0.085 NA NA NA NA NA NA 0.085 0.085 NA NA NA NA NA NA 0.085 0.085 NA NA NA NA NA NA 0.085 0.085 NA NA NA NA NA NA 0.085 0.085 NA NA NA NA NA NA NA NA NA NA NA NA NA NA NA NA NA NA NA NA NA NA NA NA NA NA NA NA NA NA NA NA NA NA NA NA NA NA NA NA NA NA NA NA NA NA NA NA NA NA NA NA NA NA NA NA NA NA NA NA NA NA NA NA NA NA NA NA NA NA 0.065 0.065 NA NA NA NA NA NA 0.065 0.065 NA NA NA NA NA NA 0.065 0.065 NA NA NA NA NA NA 0.065 0.065 NA NA NA NA NA NA 0.065 0.065 NA NA NA NA NA NA 0.065 0.065 NA NA NA NA NA NA NA NA NA NA NA NA NA NA NA NA NA NA NA NA NA NA NA NA NA NA NA NA NA NA NA NA NA NA NA NA NA NA NA NA NA NA NA NA NA NA NA NA NA NA NA NA NA NA NA NA NA NA NA NA NA NA NA NA NA NA
105411 0.1 5000 2 1 150 150 0 2 2 0.9578724 0.01855181 0.003494163 3.438429 1 6.269433 2.230556 1 0.9901506 5.375495 0 0 0.1212121 0.03846154 0.03846154 0.1 0.1 0.07407407 0.07407407 0.07407407 0.07407407 0.03846154 0.03846154 0.1 0.1 0.07407407 0.07407407 0.07407407 0.07407407 0.07142857 0.07142857 0.1176471 0.1176471 0.1212121 0.1 NA NA 0.07142857 0.07142857 0.1176471 0.1176471 0.1212121 0.06896552 NA NA 0.09677419 0.09677419 0.1212121 0.1212121 0.1212121 0.1212121 NA NA 0.09677419 0.09677419 0.1212121 0.1212121 0.1212121 0.1212121 NA NA NA NA NA NA 0.9090909 NA NA NA NA NA NA NA 0.9090909 NA NA NA NA NA NA NA 0.07407407 NA NA NA NA NA NA NA 0.07407407 NA NA NA NA NA NA NA NA NA 0.1212121 NA NA NA NA NA NA NA 0.1212121 NA NA NA NA NA NA NA 0.1212121 NA NA NA NA NA NA NA 0.1212121 NA NA NA NA NA 0.1666667 0.1666667 NA NA NA NA NA NA 0.1666667 0.1666667 NA NA NA NA NA NA 0.1666667 0.1666667 NA NA NA NA NA NA 0.1666667 0.1666667 NA NA NA NA NA NA 0.1666667 0.1666667 NA NA NA NA NA NA 0.1666667 0.1666667 NA NA NA NA NA NA NA NA NA NA NA NA NA NA NA NA NA NA NA NA NA NA NA NA NA NA NA NA NA NA NA NA NA NA NA NA NA NA NA NA NA NA NA NA NA NA NA NA NA NA NA NA NA NA NA NA NA NA NA NA NA NA NA NA NA NA NA NA NA NA 0.1111111 0.1111111 NA NA NA NA NA NA 0.1111111 0.1111111 NA NA NA NA NA NA 0.1111111 0.1111111 NA NA NA NA NA NA 0.1111111 0.1111111 NA NA NA NA NA NA 0.2 0.2 NA NA NA NA NA NA 0.2 0.2 NA NA NA NA NA NA NA NA NA NA NA NA NA NA NA NA NA NA NA NA NA NA NA NA NA NA NA NA NA NA NA NA NA NA NA NA NA NA NA NA NA NA NA NA NA NA NA NA NA NA NA NA NA NA NA NA NA NA NA NA NA NA NA NA NA NA NA NA NA NA 0 0 NA NA NA NA NA NA 0 0 NA NA NA NA NA NA 0.06666667 0.06666667 NA NA NA NA NA NA 0.06666667 0.06666667 NA NA NA NA NA NA 0.06666667 0.06666667 NA NA NA NA NA NA 0.06666667 0.06666667 NA NA NA NA NA NA NA NA NA NA NA NA NA NA NA NA NA NA NA NA NA NA NA NA NA NA NA NA NA NA NA NA NA NA NA NA NA NA NA NA NA NA NA NA NA NA NA NA NA NA NA NA NA NA NA NA NA NA NA NA NA NA NA NA NA NA 0.1933333 0.1666667 0.1666667 0.18 0.18 0.1666667 0.1666667 0.1666667 0.1666667 0.1666667 0.1666667 0.18 0.18 0.1666667 0.1666667 0.1666667 0.1666667 0.1733333 0.1733333 0.2 0.2 0.1933333 0.18 NA NA 0.1733333 0.1733333 0.2 0.2 0.1933333 0.18 NA NA 0.1866667 0.1866667 0.1933333 0.1933333 0.1933333 0.1933333 NA NA 0.1866667 0.1866667 0.1933333 0.1933333 0.1933333 0.1933333 NA NA NA NA NA NA 0.006666667 NA NA NA NA NA NA NA 0.006666667 NA NA NA NA NA NA NA 0.1666667 NA NA NA NA NA NA NA 0.1666667 NA NA NA NA NA NA NA NA NA 0.1933333 NA NA NA NA NA NA NA 0.1933333 NA NA NA NA NA NA NA 0.1933333 NA NA NA NA NA NA NA 0.1933333 NA NA NA NA NA 0.03333333 0.03333333 NA NA NA NA NA NA 0.03333333 0.03333333 NA NA NA NA NA NA 0.03333333 0.03333333 NA NA NA NA NA NA 0.03333333 0.03333333 NA NA NA NA NA NA 0.03333333 0.03333333 NA NA NA NA NA NA 0.03333333 0.03333333 NA NA NA NA NA NA NA NA NA NA NA NA NA NA NA NA NA NA NA NA NA NA NA NA NA NA NA NA NA NA NA NA NA NA NA NA NA NA NA NA NA NA NA NA NA NA NA NA NA NA NA NA NA NA NA NA NA NA NA NA NA NA NA NA NA NA NA NA NA NA 0.05333333 0.05333333 NA NA NA NA NA NA 0.05333333 0.05333333 NA NA NA NA NA NA 0.05333333 0.05333333 NA NA NA NA NA NA 0.05333333 0.05333333 NA NA NA NA NA NA 0.05333333 0.05333333 NA NA NA NA NA NA 0.05333333 0.05333333 NA NA NA NA NA NA NA NA NA NA NA NA NA NA NA NA NA NA NA NA NA NA NA NA NA NA NA NA NA NA NA NA NA NA NA NA NA NA NA NA NA NA NA NA NA NA NA NA NA NA NA NA NA NA NA NA NA NA NA NA NA NA NA NA NA NA NA NA NA NA 0.08 0.08 NA NA NA NA NA NA 0.08 0.08 NA NA NA NA NA NA 0.09333333 0.09333333 NA NA NA NA NA NA 0.09333333 0.09333333 NA NA NA NA NA NA 0.09333333 0.09333333 NA NA NA NA NA NA 0.09333333 0.09333333 NA NA NA NA NA NA NA NA NA NA NA NA NA NA NA NA NA NA NA NA NA NA NA NA NA NA NA NA NA NA NA NA NA NA NA NA NA NA NA NA NA NA NA NA NA NA NA NA NA NA NA NA NA NA NA NA NA NA NA NA NA NA NA NA NA NA
105668 0.1 5000 2 1 100 100 100 2 2 0.9588217 0.0153877 0.01412429 1.727206 3.653699 4.094864 3.037661 1 0.9818173 3.10506 1 0.05 0.03703704 0.1333333 0.1071429 0.1290323 0.1290323 0.15625 0.1612903 0.1333333 0.1333333 0.1333333 0.1071429 0.1290323 0.1290323 0.15625 0.1724138 0.1333333 0.1333333 0.1034483 0.1071429 0.1034483 0.1290323 0.125 0.2222222 NA NA 0.1034483 0.1071429 0.1034483 0.1333333 0.125 0.1333333 NA NA 0.1071429 0.07407407 0.1034483 0.1333333 0.1290323 0.1612903 NA NA 0.1071429 0.04 0.1034483 0.1333333 0.1290323 0.1612903 NA NA NA NA NA NA 0.2857143 NA NA NA NA NA NA NA 0.2857143 NA NA NA NA NA NA NA 0.1666667 NA NA NA NA NA NA NA 0.1666667 NA NA NA NA NA NA NA NA NA 0.1 NA NA NA NA NA NA NA 0.1034483 NA NA NA NA NA NA NA 0.1290323 NA NA NA NA NA NA NA 0.1290323 NA NA NA NA NA 0 0 NA NA NA NA NA NA 0 0 NA NA NA NA NA NA 0 0 NA NA NA NA NA NA 0 0 NA NA NA NA NA NA 0 0 NA NA NA NA NA NA 0 0 NA NA NA NA NA NA NA NA NA NA NA NA NA NA NA NA NA NA NA NA NA NA NA NA NA NA NA NA NA NA NA NA NA NA NA NA NA NA NA NA NA NA NA NA NA NA NA NA NA NA NA NA NA NA NA NA NA NA NA NA NA NA NA NA NA NA NA NA NA NA 0 0.1428571 NA NA NA NA NA NA 0 0.1428571 NA NA NA NA NA NA 0 0 NA NA NA NA NA NA 0 0 NA NA NA NA NA NA 0 0 NA NA NA NA NA NA 0 0 NA NA NA NA NA NA NA NA NA NA NA NA NA NA NA NA NA NA NA NA NA NA NA NA NA NA NA NA NA NA NA NA NA NA NA NA NA NA NA NA NA NA NA NA NA NA NA NA NA NA NA NA NA NA NA NA NA NA NA NA NA NA NA NA NA NA NA NA NA NA 0.04347826 0.1153846 NA NA NA NA NA NA 0.04347826 0.1153846 NA NA NA NA NA NA 0.1153846 0.2666667 NA NA NA NA NA NA 0.08 0.1304348 NA NA NA NA NA NA 0.04347826 0.1666667 NA NA NA NA NA NA 0.04347826 0.1666667 NA NA NA NA NA NA NA NA NA NA NA NA NA NA NA NA NA NA NA NA NA NA NA NA NA NA NA NA NA NA NA NA NA NA NA NA NA NA NA NA NA NA NA NA NA NA NA NA NA NA NA NA NA NA NA NA NA NA NA NA NA NA NA NA NA NA 0.13 0.13 0.125 0.135 0.135 0.135 0.13 0.13 0.13 0.13 0.125 0.135 0.135 0.135 0.12 0.13 0.13 0.13 0.125 0.13 0.135 0.14 0.14 NA NA 0.13 0.125 0.13 0.13 0.14 0.13 NA NA 0.125 0.125 0.13 0.13 0.135 0.13 NA NA 0.125 0.12 0.13 0.13 0.135 0.13 NA NA NA NA NA NA 0.075 NA NA NA NA NA NA NA 0.075 NA NA NA NA NA NA NA 0.1 NA NA NA NA NA NA NA 0.1 NA NA NA NA NA NA NA NA NA 0.135 NA NA NA NA NA NA NA 0.13 NA NA NA NA NA NA NA 0.135 NA NA NA NA NA NA NA 0.135 NA NA NA NA NA 0 0 NA NA NA NA NA NA 0 0 NA NA NA NA NA NA 0 0 NA NA NA NA NA NA 0 0 NA NA NA NA NA NA 0 0 NA NA NA NA NA NA 0 0 NA NA NA NA NA NA NA NA NA NA NA NA NA NA NA NA NA NA NA NA NA NA NA NA NA NA NA NA NA NA NA NA NA NA NA NA NA NA NA NA NA NA NA NA NA NA NA NA NA NA NA NA NA NA NA NA NA NA NA NA NA NA NA NA NA NA NA NA NA NA 0.03 0.03 NA NA NA NA NA NA 0.03 0.03 NA NA NA NA NA NA 0.03 0.03 NA NA NA NA NA NA 0.03 0.03 NA NA NA NA NA NA 0.03 0.03 NA NA NA NA NA NA 0.03 0.03 NA NA NA NA NA NA NA NA NA NA NA NA NA NA NA NA NA NA NA NA NA NA NA NA NA NA NA NA NA NA NA NA NA NA NA NA NA NA NA NA NA NA NA NA NA NA NA NA NA NA NA NA NA NA NA NA NA NA NA NA NA NA NA NA NA NA NA NA NA NA 0.11 0.115 NA NA NA NA NA NA 0.11 0.115 NA NA NA NA NA NA 0.115 0.11 NA NA NA NA NA NA 0.115 0.1 NA NA NA NA NA NA 0.11 0.125 NA NA NA NA NA NA 0.11 0.125 NA NA NA NA NA NA NA NA NA NA NA NA NA NA NA NA NA NA NA NA NA NA NA NA NA NA NA NA NA NA NA NA NA NA NA NA NA NA NA NA NA NA NA NA NA NA NA NA NA NA NA NA NA NA NA NA NA NA NA NA NA NA NA NA NA NA
105698 0.1 5000 2 1 100 100 100 2 2 0.9495206 0.02734534 0.02059595 2.845974 3.595465 3.296734 7.13332 1 0.9831701 3.460396 0 0 0.2820513 0.2368421 0.137931 0.2222222 0.2368421 0.2325581 0.25 0.2380952 0.2368421 0.2368421 0.137931 0.2222222 0.2368421 0.2325581 0.2564103 0.2380952 0.2368421 0.2564103 0.2368421 0.2439024 0.275 0.2439024 0.2702703 NA NA 0.2564103 0.2368421 0.2439024 0.275 0.2439024 0.2820513 NA NA 0.2564103 0.2368421 0.25 0.275 0.25 0.275 NA NA 0.2564103 0.2368421 0.25 0.275 0.25 0.275 NA NA NA NA NA NA 0.2 NA NA NA NA NA NA NA 0.2 NA NA NA NA NA NA NA 0.2058824 NA NA NA NA NA NA NA 0.2058824 NA NA NA NA NA NA NA NA NA 0.2439024 NA NA NA NA NA NA NA 0.2439024 NA NA NA NA NA NA NA 0.2380952 NA NA NA NA NA NA NA 0.2380952 NA NA NA NA NA 0.2352941 0.2777778 NA NA NA NA NA NA 0.2352941 0.2777778 NA NA NA NA NA NA 0.2857143 0.2777778 NA NA NA NA NA NA 0.2105263 0.2777778 NA NA NA NA NA NA 0.2352941 0.2631579 NA NA NA NA NA NA 0.2352941 0.2631579 NA NA NA NA NA NA NA NA NA NA NA NA NA NA NA NA NA NA NA NA NA NA NA NA NA NA NA NA NA NA NA NA NA NA NA NA NA NA NA NA NA NA NA NA NA NA NA NA NA NA NA NA NA NA NA NA NA NA NA NA NA NA NA NA NA NA NA NA NA NA 0.2631579 0.2777778 NA NA NA NA NA NA 0.2631579 0.2777778 NA NA NA NA NA NA 0.3157895 0.2777778 NA NA NA NA NA NA 0.3157895 0.2777778 NA NA NA NA NA NA 0.3157895 0.2777778 NA NA NA NA NA NA 0.3157895 0.2777778 NA NA NA NA NA NA NA NA NA NA NA NA NA NA NA NA NA NA NA NA NA NA NA NA NA NA NA NA NA NA NA NA NA NA NA NA NA NA NA NA NA NA NA NA NA NA NA NA NA NA NA NA NA NA NA NA NA NA NA NA NA NA NA NA NA NA NA NA NA NA 0 0 NA NA NA NA NA NA 0 0 NA NA NA NA NA NA 0 0 NA NA NA NA NA NA 0 0 NA NA NA NA NA NA 0 0 NA NA NA NA NA NA 0 0 NA NA NA NA NA NA NA NA NA NA NA NA NA NA NA NA NA NA NA NA NA NA NA NA NA NA NA NA NA NA NA NA NA NA NA NA NA NA NA NA NA NA NA NA NA NA NA NA NA NA NA NA NA NA NA NA NA NA NA NA NA NA NA NA NA NA 0.14 0.145 0.125 0.175 0.145 0.165 0.15 0.16 0.145 0.145 0.125 0.175 0.145 0.165 0.145 0.16 0.145 0.145 0.145 0.155 0.145 0.155 0.135 NA NA 0.145 0.145 0.155 0.145 0.155 0.14 NA NA 0.145 0.145 0.15 0.145 0.15 0.145 NA NA 0.145 0.145 0.15 0.145 0.15 0.145 NA NA NA NA NA NA 0.04 NA NA NA NA NA NA NA 0.04 NA NA NA NA NA NA NA 0.135 NA NA NA NA NA NA NA 0.135 NA NA NA NA NA NA NA NA NA 0.155 NA NA NA NA NA NA NA 0.155 NA NA NA NA NA NA NA 0.16 NA NA NA NA NA NA NA 0.16 NA NA NA NA NA 0.065 0.065 NA NA NA NA NA NA 0.065 0.065 NA NA NA NA NA NA 0.075 0.065 NA NA NA NA NA NA 0.075 0.065 NA NA NA NA NA NA 0.065 0.07 NA NA NA NA NA NA 0.065 0.07 NA NA NA NA NA NA NA NA NA NA NA NA NA NA NA NA NA NA NA NA NA NA NA NA NA NA NA NA NA NA NA NA NA NA NA NA NA NA NA NA NA NA NA NA NA NA NA NA NA NA NA NA NA NA NA NA NA NA NA NA NA NA NA NA NA NA NA NA NA NA 0.07 0.065 NA NA NA NA NA NA 0.07 0.065 NA NA NA NA NA NA 0.065 0.065 NA NA NA NA NA NA 0.065 0.065 NA NA NA NA NA NA 0.065 0.065 NA NA NA NA NA NA 0.065 0.065 NA NA NA NA NA NA NA NA NA NA NA NA NA NA NA NA NA NA NA NA NA NA NA NA NA NA NA NA NA NA NA NA NA NA NA NA NA NA NA NA NA NA NA NA NA NA NA NA NA NA NA NA NA NA NA NA NA NA NA NA NA NA NA NA NA NA NA NA NA NA 0.005 0.01 NA NA NA NA NA NA 0.005 0.01 NA NA NA NA NA NA 0.005 0.005 NA NA NA NA NA NA 0.005 0.005 NA NA NA NA NA NA 0.005 0.005 NA NA NA NA NA NA 0.005 0.005 NA NA NA NA NA NA NA NA NA NA NA NA NA NA NA NA NA NA NA NA NA NA NA NA NA NA NA NA NA NA NA NA NA NA NA NA NA NA NA NA NA NA NA NA NA NA NA NA NA NA NA NA NA NA NA NA NA NA NA NA NA NA NA NA NA NA
105766 0.1 10000 2 1 100 100 100 2 2 0.976384 0.01288785 0.007782495 2.779494 7.195889 3.887258 3.770328 1 0.9938734 4.139268 0 0 0.08163265 0.09433962 0.07843137 0.09433962 0.1071429 0.09433962 0.09090909 0.09433962 0.09433962 0.07692308 0.07843137 0.09433962 0.1071429 0.09433962 0.09090909 0.09433962 0.09433962 0.09433962 0.09615385 0.09433962 0.1071429 0.09803922 0.09433962 NA NA 0.09433962 0.09615385 0.09433962 0.09433962 0.09803922 0.09433962 NA NA 0.09433962 0.09433962 0.09433962 0.09433962 0.09615385 0.09433962 NA NA 0.09433962 0.09433962 0.09433962 0.09433962 0.09615385 0.09433962 NA NA NA NA NA NA 0.1666667 NA NA NA NA NA NA NA 0.1666667 NA NA NA NA NA NA NA 0.1 NA NA NA NA NA NA NA 0.1 NA NA NA NA NA NA NA NA NA 0.1090909 NA NA NA NA NA NA NA 0.07692308 NA NA NA NA NA NA NA 0.09259259 NA NA NA NA NA NA NA 0.09259259 NA NA NA NA NA 0.1363636 0.1363636 NA NA NA NA NA NA 0.1363636 0.1363636 NA NA NA NA NA NA 0.1428571 0.1363636 NA NA NA NA NA NA 0.1428571 0.1363636 NA NA NA NA NA NA 0.1428571 0.1363636 NA NA NA NA NA NA 0.1428571 0.1363636 NA NA NA NA NA NA NA NA NA NA NA NA NA NA NA NA NA NA NA NA NA NA NA NA NA NA NA NA NA NA NA NA NA NA NA NA NA NA NA NA NA NA NA NA NA NA NA NA NA NA NA NA NA NA NA NA NA NA NA NA NA NA NA NA NA NA NA NA NA NA 0 0 NA NA NA NA NA NA 0 0 NA NA NA NA NA NA 0 0 NA NA NA NA NA NA 0 0 NA NA NA NA NA NA 0 0 NA NA NA NA NA NA 0 0 NA NA NA NA NA NA NA NA NA NA NA NA NA NA NA NA NA NA NA NA NA NA NA NA NA NA NA NA NA NA NA NA NA NA NA NA NA NA NA NA NA NA NA NA NA NA NA NA NA NA NA NA NA NA NA NA NA NA NA NA NA NA NA NA NA NA NA NA NA NA 0.1333333 0.1333333 NA NA NA NA NA NA 0.1333333 0.1333333 NA NA NA NA NA NA 0.1538462 0.1538462 NA NA NA NA NA NA 0.1538462 0.1538462 NA NA NA NA NA NA 0.1428571 0.1428571 NA NA NA NA NA NA 0.1428571 0.1428571 NA NA NA NA NA NA NA NA NA NA NA NA NA NA NA NA NA NA NA NA NA NA NA NA NA NA NA NA NA NA NA NA NA NA NA NA NA NA NA NA NA NA NA NA NA NA NA NA NA NA NA NA NA NA NA NA NA NA NA NA NA NA NA NA NA NA 0.225 0.24 0.235 0.24 0.25 0.24 0.25 0.24 0.24 0.24 0.235 0.24 0.25 0.24 0.25 0.24 0.24 0.24 0.235 0.24 0.25 0.23 0.24 NA NA 0.24 0.235 0.24 0.24 0.23 0.24 NA NA 0.24 0.24 0.24 0.24 0.235 0.24 NA NA 0.24 0.24 0.24 0.24 0.235 0.24 NA NA NA NA NA NA 0.05 NA NA NA NA NA NA NA 0.05 NA NA NA NA NA NA NA 0.225 NA NA NA NA NA NA NA 0.225 NA NA NA NA NA NA NA NA NA 0.245 NA NA NA NA NA NA NA 0.24 NA NA NA NA NA NA NA 0.245 NA NA NA NA NA NA NA 0.245 NA NA NA NA NA 0.095 0.095 NA NA NA NA NA NA 0.095 0.095 NA NA NA NA NA NA 0.09 0.095 NA NA NA NA NA NA 0.09 0.095 NA NA NA NA NA NA 0.09 0.095 NA NA NA NA NA NA 0.09 0.095 NA NA NA NA NA NA NA NA NA NA NA NA NA NA NA NA NA NA NA NA NA NA NA NA NA NA NA NA NA NA NA NA NA NA NA NA NA NA NA NA NA NA NA NA NA NA NA NA NA NA NA NA NA NA NA NA NA NA NA NA NA NA NA NA NA NA NA NA NA NA 0.085 0.09 NA NA NA NA NA NA 0.085 0.09 NA NA NA NA NA NA 0.085 0.09 NA NA NA NA NA NA 0.085 0.09 NA NA NA NA NA NA 0.085 0.085 NA NA NA NA NA NA 0.085 0.085 NA NA NA NA NA NA NA NA NA NA NA NA NA NA NA NA NA NA NA NA NA NA NA NA NA NA NA NA NA NA NA NA NA NA NA NA NA NA NA NA NA NA NA NA NA NA NA NA NA NA NA NA NA NA NA NA NA NA NA NA NA NA NA NA NA NA NA NA NA NA 0.065 0.065 NA NA NA NA NA NA 0.065 0.065 NA NA NA NA NA NA 0.055 0.055 NA NA NA NA NA NA 0.055 0.055 NA NA NA NA NA NA 0.06 0.06 NA NA NA NA NA NA 0.06 0.06 NA NA NA NA NA NA NA NA NA NA NA NA NA NA NA NA NA NA NA NA NA NA NA NA NA NA NA NA NA NA NA NA NA NA NA NA NA NA NA NA NA NA NA NA NA NA NA NA NA NA NA NA NA NA NA NA NA NA NA NA NA NA NA NA NA NA
10576 0.1 5000 2 1 150 150 0 2 2 0.9553237 0.0138961 0.01004767 4.261545 1 4.77905 1.665187 1 0.9878229 4.624502 0 0 0.1142857 0.03225806 0.03225806 0.1111111 0.1111111 0.08823529 0.06060606 0.08823529 0.08823529 0.03225806 0.03225806 0.1111111 0.1111111 0.08823529 0.06060606 0.08823529 0.08823529 0.06060606 0.08823529 0.08571429 0.08571429 0.08571429 0.08571429 NA NA 0.06060606 0.08823529 0.08571429 0.08571429 0.08571429 0.08571429 NA NA 0.08823529 0.08823529 0.08823529 0.1142857 0.08823529 0.1142857 NA NA 0.08823529 0.08823529 0.08823529 0.1142857 0.08823529 0.1142857 NA NA NA NA NA NA 1 NA NA NA NA NA NA NA 1 NA NA NA NA NA NA NA 0.1142857 NA NA NA NA NA NA NA 0.1142857 NA NA NA NA NA NA NA NA NA 0.1142857 NA NA NA NA NA NA NA 0.1142857 NA NA NA NA NA NA NA 0.08823529 NA NA NA NA NA NA NA 0.08823529 NA NA NA NA NA 0 0 NA NA NA NA NA NA 0 0 NA NA NA NA NA NA 0 0 NA NA NA NA NA NA 0 0 NA NA NA NA NA NA 0 0 NA NA NA NA NA NA 0 0 NA NA NA NA NA NA NA NA NA NA NA NA NA NA NA NA NA NA NA NA NA NA NA NA NA NA NA NA NA NA NA NA NA NA NA NA NA NA NA NA NA NA NA NA NA NA NA NA NA NA NA NA NA NA NA NA NA NA NA NA NA NA NA NA NA NA NA NA NA NA 0.1666667 0.1666667 NA NA NA NA NA NA 0.1666667 0.1666667 NA NA NA NA NA NA 0.1538462 0.1538462 NA NA NA NA NA NA 0.1538462 0.1538462 NA NA NA NA NA NA 0.1666667 0.1666667 NA NA NA NA NA NA 0.1666667 0.1666667 NA NA NA NA NA NA NA NA NA NA NA NA NA NA NA NA NA NA NA NA NA NA NA NA NA NA NA NA NA NA NA NA NA NA NA NA NA NA NA NA NA NA NA NA NA NA NA NA NA NA NA NA NA NA NA NA NA NA NA NA NA NA NA NA NA NA NA NA NA NA 0.07692308 0.07692308 NA NA NA NA NA NA 0.07692308 0.07692308 NA NA NA NA NA NA 0.07692308 0.07692308 NA NA NA NA NA NA 0.07692308 0.07692308 NA NA NA NA NA NA 0.1428571 0.1428571 NA NA NA NA NA NA 0.1428571 0.1428571 NA NA NA NA NA NA NA NA NA NA NA NA NA NA NA NA NA NA NA NA NA NA NA NA NA NA NA NA NA NA NA NA NA NA NA NA NA NA NA NA NA NA NA NA NA NA NA NA NA NA NA NA NA NA NA NA NA NA NA NA NA NA NA NA NA NA 0.2066667 0.2 0.2 0.2133333 0.2133333 0.2066667 0.2066667 0.2066667 0.2066667 0.2 0.2 0.2133333 0.2133333 0.2066667 0.2066667 0.2066667 0.2066667 0.2066667 0.2066667 0.2133333 0.2133333 0.2133333 0.2133333 NA NA 0.2066667 0.2066667 0.2133333 0.2133333 0.2133333 0.2133333 NA NA 0.2066667 0.2066667 0.2066667 0.2066667 0.2066667 0.2066667 NA NA 0.2066667 0.2066667 0.2066667 0.2066667 0.2066667 0.2066667 NA NA NA NA NA NA 0 NA NA NA NA NA NA NA 0 NA NA NA NA NA NA NA 0.2066667 NA NA NA NA NA NA NA 0.2066667 NA NA NA NA NA NA NA NA NA 0.2066667 NA NA NA NA NA NA NA 0.2066667 NA NA NA NA NA NA NA 0.2066667 NA NA NA NA NA NA NA 0.2066667 NA NA NA NA NA 0.06 0.06 NA NA NA NA NA NA 0.06 0.06 NA NA NA NA NA NA 0.06 0.06 NA NA NA NA NA NA 0.06 0.06 NA NA NA NA NA NA 0.06 0.06 NA NA NA NA NA NA 0.06 0.06 NA NA NA NA NA NA NA NA NA NA NA NA NA NA NA NA NA NA NA NA NA NA NA NA NA NA NA NA NA NA NA NA NA NA NA NA NA NA NA NA NA NA NA NA NA NA NA NA NA NA NA NA NA NA NA NA NA NA NA NA NA NA NA NA NA NA NA NA NA NA 0.06666667 0.06666667 NA NA NA NA NA NA 0.06666667 0.06666667 NA NA NA NA NA NA 0.07333333 0.07333333 NA NA NA NA NA NA 0.07333333 0.07333333 NA NA NA NA NA NA 0.06666667 0.06666667 NA NA NA NA NA NA 0.06666667 0.06666667 NA NA NA NA NA NA NA NA NA NA NA NA NA NA NA NA NA NA NA NA NA NA NA NA NA NA NA NA NA NA NA NA NA NA NA NA NA NA NA NA NA NA NA NA NA NA NA NA NA NA NA NA NA NA NA NA NA NA NA NA NA NA NA NA NA NA NA NA NA NA 0.08 0.08 NA NA NA NA NA NA 0.08 0.08 NA NA NA NA NA NA 0.08 0.08 NA NA NA NA NA NA 0.08 0.08 NA NA NA NA NA NA 0.08 0.08 NA NA NA NA NA NA 0.08 0.08 NA NA NA NA NA NA NA NA NA NA NA NA NA NA NA NA NA NA NA NA NA NA NA NA NA NA NA NA NA NA NA NA NA NA NA NA NA NA NA NA NA NA NA NA NA NA NA NA NA NA NA NA NA NA NA NA NA NA NA NA NA NA NA NA NA NA
10584 0.1 5000 2 1 100 100 100 2 2 0.9261958 0.03519696 0.03326167 2.990112 2.92103 2.042927 1.854098 1 0.9802761 2.435895 2 0.05 0.09589041 0.09722222 0.09859155 0.1216216 0.09722222 0.1081081 0.08450704 0.1216216 0.09722222 0.09722222 0.09722222 0.1216216 0.12 0.1081081 0.09589041 0.1216216 0.1216216 0.1216216 0.1216216 0.1216216 0.1216216 0.109589 0.1 NA NA 0.1216216 0.1216216 0.1216216 0.1216216 0.109589 0.109589 NA NA 0.08450704 0.07246377 0.109589 0.1216216 0.109589 0.1081081 NA NA 0.08450704 0.07246377 0.109589 0.1216216 0.109589 0.1081081 NA NA NA NA NA NA 0.1 NA NA NA NA NA NA NA 0.1 NA NA NA NA NA NA NA 0.109589 NA NA NA NA NA NA NA 0.109589 NA NA NA NA NA NA NA NA NA 0.07462687 NA NA NA NA NA NA NA 0.08571429 NA NA NA NA NA NA NA 0.07246377 NA NA NA NA NA NA NA 0.07246377 NA NA NA NA NA 0.1176471 0.1176471 NA NA NA NA NA NA 0.1111111 0.1176471 NA NA NA NA NA NA 0.1111111 0.1176471 NA NA NA NA NA NA 0.1111111 0.1176471 NA NA NA NA NA NA 0.1111111 0.1111111 NA NA NA NA NA NA 0.1111111 0.1111111 NA NA NA NA NA NA NA NA NA NA NA NA NA NA NA NA NA NA NA NA NA NA NA NA NA NA NA NA NA NA NA NA NA NA NA NA NA NA NA NA NA NA NA NA NA NA NA NA NA NA NA NA NA NA NA NA NA NA NA NA NA NA NA NA NA NA NA NA NA NA 0.03225806 0.03225806 NA NA NA NA NA NA 0.03225806 0.03225806 NA NA NA NA NA NA 0.03225806 0.03225806 NA NA NA NA NA NA 0.03225806 0.03225806 NA NA NA NA NA NA 0.03225806 0.03225806 NA NA NA NA NA NA 0.03225806 0.03225806 NA NA NA NA NA NA NA NA NA NA NA NA NA NA NA NA NA NA NA NA NA NA NA NA NA NA NA NA NA NA NA NA NA NA NA NA NA NA NA NA NA NA NA NA NA NA NA NA NA NA NA NA NA NA NA NA NA NA NA NA NA NA NA NA NA NA NA NA NA NA 0.1666667 0.1304348 NA NA NA NA NA NA 0.1666667 0.1666667 NA NA NA NA NA NA 0.1818182 0.1818182 NA NA NA NA NA NA 0.1818182 0.1818182 NA NA NA NA NA NA 0.1666667 0.1666667 NA NA NA NA NA NA 0.1666667 0.1666667 NA NA NA NA NA NA NA NA NA NA NA NA NA NA NA NA NA NA NA NA NA NA NA NA NA NA NA NA NA NA NA NA NA NA NA NA NA NA NA NA NA NA NA NA NA NA NA NA NA NA NA NA NA NA NA NA NA NA NA NA NA NA NA NA NA NA 0.33 0.325 0.32 0.325 0.325 0.33 0.325 0.325 0.325 0.325 0.325 0.325 0.33 0.33 0.33 0.325 0.325 0.325 0.325 0.325 0.325 0.325 0.315 NA NA 0.325 0.325 0.325 0.325 0.325 0.325 NA NA 0.325 0.32 0.325 0.325 0.325 0.33 NA NA 0.325 0.32 0.325 0.325 0.325 0.33 NA NA NA NA NA NA 0.09 NA NA NA NA NA NA NA 0.09 NA NA NA NA NA NA NA 0.325 NA NA NA NA NA NA NA 0.325 NA NA NA NA NA NA NA NA NA 0.31 NA NA NA NA NA NA NA 0.32 NA NA NA NA NA NA NA 0.32 NA NA NA NA NA NA NA 0.32 NA NA NA NA NA 0.075 0.075 NA NA NA NA NA NA 0.08 0.075 NA NA NA NA NA NA 0.08 0.075 NA NA NA NA NA NA 0.08 0.075 NA NA NA NA NA NA 0.08 0.08 NA NA NA NA NA NA 0.08 0.08 NA NA NA NA NA NA NA NA NA NA NA NA NA NA NA NA NA NA NA NA NA NA NA NA NA NA NA NA NA NA NA NA NA NA NA NA NA NA NA NA NA NA NA NA NA NA NA NA NA NA NA NA NA NA NA NA NA NA NA NA NA NA NA NA NA NA NA NA NA NA 0.15 0.15 NA NA NA NA NA NA 0.15 0.15 NA NA NA NA NA NA 0.15 0.15 NA NA NA NA NA NA 0.15 0.15 NA NA NA NA NA NA 0.15 0.15 NA NA NA NA NA NA 0.15 0.15 NA NA NA NA NA NA NA NA NA NA NA NA NA NA NA NA NA NA NA NA NA NA NA NA NA NA NA NA NA NA NA NA NA NA NA NA NA NA NA NA NA NA NA NA NA NA NA NA NA NA NA NA NA NA NA NA NA NA NA NA NA NA NA NA NA NA NA NA NA NA 0.1 0.1 NA NA NA NA NA NA 0.1 0.1 NA NA NA NA NA NA 0.09 0.09 NA NA NA NA NA NA 0.09 0.09 NA NA NA NA NA NA 0.1 0.1 NA NA NA NA NA NA 0.1 0.1 NA NA NA NA NA NA NA NA NA NA NA NA NA NA NA NA NA NA NA NA NA NA NA NA NA NA NA NA NA NA NA NA NA NA NA NA NA NA NA NA NA NA NA NA NA NA NA NA NA NA NA NA NA NA NA NA NA NA NA NA NA NA NA NA NA NA
105925 0.1 5000 3 1 100 100 100 3 3 0.9595084 0.01656617 0.01747024 15.28936 10.51668 14.00288 16.5876 1 0.9814056 12.95223 0 0 0.09433962 0.06481481 0.05607477 0.06481481 0.06481481 0.06422018 0.06422018 0.06481481 0.06481481 0.06481481 0.05607477 0.06481481 0.06481481 0.06481481 0.06422018 0.06481481 0.06481481 0.06481481 0.06481481 0.06481481 0.06481481 0.06542056 0.06363636 NA NA 0.06481481 0.06481481 0.06481481 0.06481481 0.06542056 0.06481481 NA NA 0.06481481 0.06481481 0.06422018 0.06422018 0.06422018 0.06422018 NA NA 0.06481481 0.04716981 0.06422018 0.06481481 0.06422018 0.06422018 NA NA NA NA NA NA 0.1160714 NA NA NA NA NA NA NA 0.1160714 NA NA NA NA NA NA NA 0.07894737 NA NA NA NA NA NA NA 0.07894737 NA NA NA NA NA NA NA NA NA 0.06306306 NA NA NA NA NA NA NA 0.05504587 NA NA NA NA NA NA NA 0.06422018 NA NA NA NA NA NA NA 0.04716981 NA NA NA NA NA 0.1 0.1 NA NA NA NA NA NA 0.1 0.1 NA NA NA NA NA NA 0.1025641 0.1 NA NA NA NA NA NA 0.1025641 0.1 NA NA NA NA NA NA 0.1 0.1 NA NA NA NA NA NA 0.1 0.1 NA NA NA NA NA NA NA NA NA NA NA NA NA NA NA NA NA NA NA NA NA NA NA NA NA NA NA NA NA NA NA NA NA NA NA NA NA NA NA NA NA NA NA NA NA NA NA NA NA NA NA NA NA NA NA NA NA NA NA NA NA NA NA NA NA NA NA NA NA NA 0.03448276 0.03448276 NA NA NA NA NA NA 0.03448276 0.03448276 NA NA NA NA NA NA 0.03448276 0.03448276 NA NA NA NA NA NA 0.03448276 0.03448276 NA NA NA NA NA NA 0.03448276 0.03448276 NA NA NA NA NA NA 0.03448276 0.03448276 NA NA NA NA NA NA NA NA NA NA NA NA NA NA NA NA NA NA NA NA NA NA NA NA NA NA NA NA NA NA NA NA NA NA NA NA NA NA NA NA NA NA NA NA NA NA NA NA NA NA NA NA NA NA NA NA NA NA NA NA NA NA NA NA NA NA NA NA NA NA 0.05 0.05 NA NA NA NA NA NA 0.05 0.05 NA NA NA NA NA NA 0.05 0.04878049 NA NA NA NA NA NA 0.05 0.05 NA NA NA NA NA NA 0.05 0.05 NA NA NA NA NA NA 0.05 0.05 NA NA NA NA NA NA NA NA NA NA NA NA NA NA NA NA NA NA NA NA NA NA NA NA NA NA NA NA NA NA NA NA NA NA NA NA NA NA NA NA NA NA NA NA NA NA NA NA NA NA NA NA NA NA NA NA NA NA NA NA NA NA NA NA NA NA 0.48 0.505 0.505 0.505 0.505 0.51 0.51 0.505 0.505 0.505 0.505 0.505 0.505 0.505 0.51 0.505 0.505 0.505 0.505 0.505 0.505 0.5 0.515 NA NA 0.505 0.505 0.505 0.505 0.5 0.505 NA NA 0.505 0.505 0.51 0.51 0.51 0.51 NA NA 0.505 0.505 0.51 0.505 0.51 0.51 NA NA NA NA NA NA 0.495 NA NA NA NA NA NA NA 0.495 NA NA NA NA NA NA NA 0.525 NA NA NA NA NA NA NA 0.525 NA NA NA NA NA NA NA NA NA 0.52 NA NA NA NA NA NA NA 0.515 NA NA NA NA NA NA NA 0.51 NA NA NA NA NA NA NA 0.505 NA NA NA NA NA 0.18 0.18 NA NA NA NA NA NA 0.18 0.18 NA NA NA NA NA NA 0.175 0.18 NA NA NA NA NA NA 0.175 0.18 NA NA NA NA NA NA 0.18 0.18 NA NA NA NA NA NA 0.18 0.18 NA NA NA NA NA NA NA NA NA NA NA NA NA NA NA NA NA NA NA NA NA NA NA NA NA NA NA NA NA NA NA NA NA NA NA NA NA NA NA NA NA NA NA NA NA NA NA NA NA NA NA NA NA NA NA NA NA NA NA NA NA NA NA NA NA NA NA NA NA NA 0.14 0.14 NA NA NA NA NA NA 0.14 0.14 NA NA NA NA NA NA 0.14 0.14 NA NA NA NA NA NA 0.14 0.14 NA NA NA NA NA NA 0.14 0.14 NA NA NA NA NA NA 0.14 0.14 NA NA NA NA NA NA NA NA NA NA NA NA NA NA NA NA NA NA NA NA NA NA NA NA NA NA NA NA NA NA NA NA NA NA NA NA NA NA NA NA NA NA NA NA NA NA NA NA NA NA NA NA NA NA NA NA NA NA NA NA NA NA NA NA NA NA NA NA NA NA 0.19 0.19 NA NA NA NA NA NA 0.19 0.19 NA NA NA NA NA NA 0.19 0.195 NA NA NA NA NA NA 0.19 0.19 NA NA NA NA NA NA 0.19 0.19 NA NA NA NA NA NA 0.19 0.19 NA NA NA NA NA NA NA NA NA NA NA NA NA NA NA NA NA NA NA NA NA NA NA NA NA NA NA NA NA NA NA NA NA NA NA NA NA NA NA NA NA NA NA NA NA NA NA NA NA NA NA NA NA NA NA NA NA NA NA NA NA NA NA NA NA NA
10608 0.1 5000 3 1 100 100 100 3 3 0.9619026 0.01015325 0.01688929 19.77063 15.82231 7.281438 19.39927 1 0.9824298 11.91692 0 0 0.06122449 0.05882353 0.04 0.08411215 0.09009009 0.08256881 0.09174312 0.08411215 0.09009009 0.04950495 0.03061224 0.08411215 0.08411215 0.08411215 0.08490566 0.08411215 0.08333333 0.05825243 0.03061224 0.08411215 0.09009009 0.08256881 0.05769231 NA NA 0.05882353 0.03061224 0.0754717 0.08411215 0.08333333 0.07619048 NA NA 0.06603774 0.05825243 0.08256881 0.08928571 0.07407407 0.08849558 NA NA 0.05769231 0.05825243 0.06542056 0.08490566 0.07407407 0.08490566 NA NA NA NA NA NA 0.02597403 NA NA NA NA NA NA NA 0.02597403 NA NA NA NA NA NA NA 0.05882353 NA NA NA NA NA NA NA 0.05882353 NA NA NA NA NA NA NA NA NA 0.1071429 NA NA NA NA NA NA NA 0.09090909 NA NA NA NA NA NA NA 0.08333333 NA NA NA NA NA NA NA 0.08333333 NA NA NA NA NA 0.1071429 0.07692308 NA NA NA NA NA NA 0.1071429 0.04 NA NA NA NA NA NA 0.1034483 0.04 NA NA NA NA NA NA 0.1034483 0.04 NA NA NA NA NA NA 0.1111111 0.07692308 NA NA NA NA NA NA 0.1111111 0.07692308 NA NA NA NA NA NA NA NA NA NA NA NA NA NA NA NA NA NA NA NA NA NA NA NA NA NA NA NA NA NA NA NA NA NA NA NA NA NA NA NA NA NA NA NA NA NA NA NA NA NA NA NA NA NA NA NA NA NA NA NA NA NA NA NA NA NA NA NA NA NA 0.05263158 0.1 NA NA NA NA NA NA 0.05263158 0.1025641 NA NA NA NA NA NA 0.05263158 0.07894737 NA NA NA NA NA NA 0.05263158 0.07894737 NA NA NA NA NA NA 0.07692308 0.1 NA NA NA NA NA NA 0.05405405 0.1 NA NA NA NA NA NA NA NA NA NA NA NA NA NA NA NA NA NA NA NA NA NA NA NA NA NA NA NA NA NA NA NA NA NA NA NA NA NA NA NA NA NA NA NA NA NA NA NA NA NA NA NA NA NA NA NA NA NA NA NA NA NA NA NA NA NA NA NA NA NA 0.05 0.04878049 NA NA NA NA NA NA 0.05 0.04878049 NA NA NA NA NA NA 0.05 0.04878049 NA NA NA NA NA NA 0.05 0.04878049 NA NA NA NA NA NA 0.04878049 0.04651163 NA NA NA NA NA NA 0.04878049 0.04651163 NA NA NA NA NA NA NA NA NA NA NA NA NA NA NA NA NA NA NA NA NA NA NA NA NA NA NA NA NA NA NA NA NA NA NA NA NA NA NA NA NA NA NA NA NA NA NA NA NA NA NA NA NA NA NA NA NA NA NA NA NA NA NA NA NA NA 0.46 0.48 0.48 0.49 0.505 0.5 0.495 0.49 0.505 0.48 0.475 0.49 0.49 0.49 0.485 0.49 0.495 0.485 0.475 0.49 0.505 0.5 0.49 NA NA 0.48 0.475 0.49 0.49 0.495 0.485 NA NA 0.495 0.485 0.5 0.51 0.5 0.515 NA NA 0.49 0.485 0.5 0.485 0.5 0.485 NA NA NA NA NA NA 0.375 NA NA NA NA NA NA NA 0.375 NA NA NA NA NA NA NA 0.4 NA NA NA NA NA NA NA 0.4 NA NA NA NA NA NA NA NA NA 0.5 NA NA NA NA NA NA NA 0.5 NA NA NA NA NA NA NA 0.495 NA NA NA NA NA NA NA 0.495 NA NA NA NA NA 0.125 0.12 NA NA NA NA NA NA 0.125 0.12 NA NA NA NA NA NA 0.13 0.12 NA NA NA NA NA NA 0.13 0.12 NA NA NA NA NA NA 0.12 0.12 NA NA NA NA NA NA 0.12 0.12 NA NA NA NA NA NA NA NA NA NA NA NA NA NA NA NA NA NA NA NA NA NA NA NA NA NA NA NA NA NA NA NA NA NA NA NA NA NA NA NA NA NA NA NA NA NA NA NA NA NA NA NA NA NA NA NA NA NA NA NA NA NA NA NA NA NA NA NA NA NA 0.18 0.18 NA NA NA NA NA NA 0.18 0.175 NA NA NA NA NA NA 0.18 0.175 NA NA NA NA NA NA 0.18 0.175 NA NA NA NA NA NA 0.18 0.18 NA NA NA NA NA NA 0.175 0.18 NA NA NA NA NA NA NA NA NA NA NA NA NA NA NA NA NA NA NA NA NA NA NA NA NA NA NA NA NA NA NA NA NA NA NA NA NA NA NA NA NA NA NA NA NA NA NA NA NA NA NA NA NA NA NA NA NA NA NA NA NA NA NA NA NA NA NA NA NA NA 0.19 0.195 NA NA NA NA NA NA 0.19 0.195 NA NA NA NA NA NA 0.19 0.195 NA NA NA NA NA NA 0.19 0.195 NA NA NA NA NA NA 0.195 0.205 NA NA NA NA NA NA 0.195 0.205 NA NA NA NA NA NA NA NA NA NA NA NA NA NA NA NA NA NA NA NA NA NA NA NA NA NA NA NA NA NA NA NA NA NA NA NA NA NA NA NA NA NA NA NA NA NA NA NA NA NA NA NA NA NA NA NA NA NA NA NA NA NA NA NA NA NA
106407 0.1 5000 2 1 150 150 0 2 2 0.9542388 0.01855492 0.002721328 4.390479 1 11.22059 2.590168 1 0.989059 6.114032 0 0 0.07317073 0.05263158 0.05128205 0.07317073 0.07317073 0.05 0.05 0.05 0.05 0.05263158 0.05263158 0.07317073 0.07317073 0.05 0.05 0.05 0.05128205 0.05263158 0.05263158 0.075 0.075 0.075 0.075 NA NA 0.05263158 0.05263158 0.075 0.075 0.075 0.075 NA NA 0.075 0.075 0.075 0.075 0.075 0.075 NA NA 0.075 0.075 0.075 0.075 0.075 0.075 NA NA NA NA NA NA 1 NA NA NA NA NA NA NA 1 NA NA NA NA NA NA NA 0.06666667 NA NA NA NA NA NA NA 0.06666667 NA NA NA NA NA NA NA NA NA 0.075 NA NA NA NA NA NA NA 0.075 NA NA NA NA NA NA NA 0.075 NA NA NA NA NA NA NA 0.075 NA NA NA NA NA 0 0 NA NA NA NA NA NA 0 0 NA NA NA NA NA NA 0.07692308 0.07692308 NA NA NA NA NA NA 0.07692308 0.07692308 NA NA NA NA NA NA 0.07692308 0.07692308 NA NA NA NA NA NA 0.07692308 0.07692308 NA NA NA NA NA NA NA NA NA NA NA NA NA NA NA NA NA NA NA NA NA NA NA NA NA NA NA NA NA NA NA NA NA NA NA NA NA NA NA NA NA NA NA NA NA NA NA NA NA NA NA NA NA NA NA NA NA NA NA NA NA NA NA NA NA NA NA NA NA NA 0.125 0.125 NA NA NA NA NA NA 0.125 0.125 NA NA NA NA NA NA 0.125 0.125 NA NA NA NA NA NA 0.125 0.125 NA NA NA NA NA NA 0.125 0.125 NA NA NA NA NA NA 0.125 0.125 NA NA NA NA NA NA NA NA NA NA NA NA NA NA NA NA NA NA NA NA NA NA NA NA NA NA NA NA NA NA NA NA NA NA NA NA NA NA NA NA NA NA NA NA NA NA NA NA NA NA NA NA NA NA NA NA NA NA NA NA NA NA NA NA NA NA NA NA NA NA 0 0 NA NA NA NA NA NA 0 0 NA NA NA NA NA NA 0 0 NA NA NA NA NA NA 0 0 NA NA NA NA NA NA 0 0 NA NA NA NA NA NA 0 0 NA NA NA NA NA NA NA NA NA NA NA NA NA NA NA NA NA NA NA NA NA NA NA NA NA NA NA NA NA NA NA NA NA NA NA NA NA NA NA NA NA NA NA NA NA NA NA NA NA NA NA NA NA NA NA NA NA NA NA NA NA NA NA NA NA NA 0.2533333 0.24 0.2466667 0.2533333 0.2533333 0.2533333 0.2533333 0.2533333 0.2533333 0.24 0.24 0.2533333 0.2533333 0.2533333 0.2533333 0.2533333 0.2466667 0.24 0.24 0.2466667 0.2466667 0.2466667 0.2466667 NA NA 0.24 0.24 0.2466667 0.2466667 0.2466667 0.2466667 NA NA 0.2466667 0.2466667 0.2466667 0.2466667 0.2466667 0.2466667 NA NA 0.2466667 0.2466667 0.2466667 0.2466667 0.2466667 0.2466667 NA NA NA NA NA NA 0 NA NA NA NA NA NA NA 0 NA NA NA NA NA NA NA 0.1866667 NA NA NA NA NA NA NA 0.1866667 NA NA NA NA NA NA NA NA NA 0.2466667 NA NA NA NA NA NA NA 0.2466667 NA NA NA NA NA NA NA 0.2466667 NA NA NA NA NA NA NA 0.2466667 NA NA NA NA NA 0.08 0.08 NA NA NA NA NA NA 0.08 0.08 NA NA NA NA NA NA 0.08 0.08 NA NA NA NA NA NA 0.08 0.08 NA NA NA NA NA NA 0.08 0.08 NA NA NA NA NA NA 0.08 0.08 NA NA NA NA NA NA NA NA NA NA NA NA NA NA NA NA NA NA NA NA NA NA NA NA NA NA NA NA NA NA NA NA NA NA NA NA NA NA NA NA NA NA NA NA NA NA NA NA NA NA NA NA NA NA NA NA NA NA NA NA NA NA NA NA NA NA NA NA NA NA 0.09333333 0.09333333 NA NA NA NA NA NA 0.09333333 0.09333333 NA NA NA NA NA NA 0.09333333 0.09333333 NA NA NA NA NA NA 0.09333333 0.09333333 NA NA NA NA NA NA 0.09333333 0.09333333 NA NA NA NA NA NA 0.09333333 0.09333333 NA NA NA NA NA NA NA NA NA NA NA NA NA NA NA NA NA NA NA NA NA NA NA NA NA NA NA NA NA NA NA NA NA NA NA NA NA NA NA NA NA NA NA NA NA NA NA NA NA NA NA NA NA NA NA NA NA NA NA NA NA NA NA NA NA NA NA NA NA NA 0.08 0.07333333 NA NA NA NA NA NA 0.08 0.07333333 NA NA NA NA NA NA 0.07333333 0.07333333 NA NA NA NA NA NA 0.07333333 0.07333333 NA NA NA NA NA NA 0.07333333 0.07333333 NA NA NA NA NA NA 0.07333333 0.07333333 NA NA NA NA NA NA NA NA NA NA NA NA NA NA NA NA NA NA NA NA NA NA NA NA NA NA NA NA NA NA NA NA NA NA NA NA NA NA NA NA NA NA NA NA NA NA NA NA NA NA NA NA NA NA NA NA NA NA NA NA NA NA NA NA NA NA
106427 0.1 5000 2 1 100 100 100 2 2 0.9594696 0.02003747 0.0006322165 3.373613 1.692035 20.68966 3.453418 1 0.9966773 62.86638 0 0 0.18 0.1190476 0.1219512 0.1304348 0.1276596 0.1458333 0.1190476 0.1304348 0.1333333 0.125 0.07692308 0.1333333 0.1219512 0.1190476 0.1190476 0.1304348 0.1136364 0.1489362 0.1333333 0.1458333 0.1489362 0.1555556 0.1489362 NA NA 0.1333333 0.1136364 0.1521739 0.1136364 0.1219512 0.1025641 NA NA 0.1162791 0.1136364 0.1428571 0.1489362 0.18 0.1458333 NA NA 0.1363636 0.1333333 0.1764706 0.1764706 0.18 0.1764706 NA NA NA NA NA NA 0.2857143 NA NA NA NA NA NA NA 0.2857143 NA NA NA NA NA NA NA 0.1333333 NA NA NA NA NA NA NA 0.1333333 NA NA NA NA NA NA NA NA NA 0.08510638 NA NA NA NA NA NA NA 0.1041667 NA NA NA NA NA NA NA 0.1304348 NA NA NA NA NA NA NA 0.1304348 NA NA NA NA NA 0.25 0.25 NA NA NA NA NA NA 0.25 0.25 NA NA NA NA NA NA 0.2608696 0.2608696 NA NA NA NA NA NA 0.2608696 0.2608696 NA NA NA NA NA NA 0.2608696 0.2727273 NA NA NA NA NA NA 0.2608696 0.2608696 NA NA NA NA NA NA NA NA NA NA NA NA NA NA NA NA NA NA NA NA NA NA NA NA NA NA NA NA NA NA NA NA NA NA NA NA NA NA NA NA NA NA NA NA NA NA NA NA NA NA NA NA NA NA NA NA NA NA NA NA NA NA NA NA NA NA NA NA NA NA 0 0 NA NA NA NA NA NA 0 0 NA NA NA NA NA NA 0 0 NA NA NA NA NA NA 0 0 NA NA NA NA NA NA 0 0 NA NA NA NA NA NA 0 0 NA NA NA NA NA NA NA NA NA NA NA NA NA NA NA NA NA NA NA NA NA NA NA NA NA NA NA NA NA NA NA NA NA NA NA NA NA NA NA NA NA NA NA NA NA NA NA NA NA NA NA NA NA NA NA NA NA NA NA NA NA NA NA NA NA NA NA NA NA NA 0.0625 0.06666667 NA NA NA NA NA NA 0.07142857 0.07142857 NA NA NA NA NA NA 0.0625 0.0625 NA NA NA NA NA NA 0.0625 0.07142857 NA NA NA NA NA NA 0.0625 0.0625 NA NA NA NA NA NA 0.0625 0.0625 NA NA NA NA NA NA NA NA NA NA NA NA NA NA NA NA NA NA NA NA NA NA NA NA NA NA NA NA NA NA NA NA NA NA NA NA NA NA NA NA NA NA NA NA NA NA NA NA NA NA NA NA NA NA NA NA NA NA NA NA NA NA NA NA NA NA 0.205 0.185 0.18 0.2 0.205 0.205 0.185 0.2 0.195 0.175 0.18 0.195 0.18 0.185 0.185 0.2 0.195 0.2 0.195 0.205 0.2 0.19 0.2 NA NA 0.195 0.195 0.195 0.195 0.18 0.175 NA NA 0.19 0.195 0.21 0.2 0.205 0.205 NA NA 0.19 0.195 0.21 0.21 0.205 0.21 NA NA NA NA NA NA 0.025 NA NA NA NA NA NA NA 0.025 NA NA NA NA NA NA NA 0.13 NA NA NA NA NA NA NA 0.13 NA NA NA NA NA NA NA NA NA 0.215 NA NA NA NA NA NA NA 0.215 NA NA NA NA NA NA NA 0.2 NA NA NA NA NA NA NA 0.2 NA NA NA NA NA 0.09 0.09 NA NA NA NA NA NA 0.09 0.09 NA NA NA NA NA NA 0.085 0.085 NA NA NA NA NA NA 0.085 0.085 NA NA NA NA NA NA 0.085 0.08 NA NA NA NA NA NA 0.085 0.085 NA NA NA NA NA NA NA NA NA NA NA NA NA NA NA NA NA NA NA NA NA NA NA NA NA NA NA NA NA NA NA NA NA NA NA NA NA NA NA NA NA NA NA NA NA NA NA NA NA NA NA NA NA NA NA NA NA NA NA NA NA NA NA NA NA NA NA NA NA NA 0.05 0.05 NA NA NA NA NA NA 0.05 0.05 NA NA NA NA NA NA 0.04 0.04 NA NA NA NA NA NA 0.04 0.04 NA NA NA NA NA NA 0.05 0.05 NA NA NA NA NA NA 0.05 0.05 NA NA NA NA NA NA NA NA NA NA NA NA NA NA NA NA NA NA NA NA NA NA NA NA NA NA NA NA NA NA NA NA NA NA NA NA NA NA NA NA NA NA NA NA NA NA NA NA NA NA NA NA NA NA NA NA NA NA NA NA NA NA NA NA NA NA NA NA NA NA 0.075 0.07 NA NA NA NA NA NA 0.065 0.065 NA NA NA NA NA NA 0.075 0.075 NA NA NA NA NA NA 0.075 0.065 NA NA NA NA NA NA 0.075 0.075 NA NA NA NA NA NA 0.075 0.075 NA NA NA NA NA NA NA NA NA NA NA NA NA NA NA NA NA NA NA NA NA NA NA NA NA NA NA NA NA NA NA NA NA NA NA NA NA NA NA NA NA NA NA NA NA NA NA NA NA NA NA NA NA NA NA NA NA NA NA NA NA NA NA NA NA NA
10644 0.1 5000 1 1 100 100 100 1.5 1.5 0.6888987 0.1455573 0.144162 1.056988 1.742628 1.046733 1.402294 1 1e-05 1.018819 0 0 0 0 0 0 0 0 0 0 0 0 0 0 0 0 0 0 0 0 0 0 0 0 0 NA NA 0 0 0 0 0 0 NA NA 0 0 0 0 0 0 NA NA 0 0 0 0 0 0 NA NA NA NA NA NA 0.5 NA NA NA NA NA NA NA 0.5 NA NA NA NA NA NA NA 0 NA NA NA NA NA NA NA 0 NA NA NA NA NA NA NA NA NA 0 NA NA NA NA NA NA NA 0 NA NA NA NA NA NA NA 0 NA NA NA NA NA NA NA 0 NA NA NA NA NA 0 0 NA NA NA NA NA NA 0 0 NA NA NA NA NA NA 0 0 NA NA NA NA NA NA 0 0 NA NA NA NA NA NA 0 0 NA NA NA NA NA NA 0 0 NA NA NA NA NA NA NA NA NA NA NA NA NA NA NA NA NA NA NA NA NA NA NA NA NA NA NA NA NA NA NA NA NA NA NA NA NA NA NA NA NA NA NA NA NA NA NA NA NA NA NA NA NA NA NA NA NA NA NA NA NA NA NA NA NA NA NA NA NA NA 0 0 NA NA NA NA NA NA 0 0 NA NA NA NA NA NA 0 0 NA NA NA NA NA NA 0 0 NA NA NA NA NA NA 0 0 NA NA NA NA NA NA 0 0 NA NA NA NA NA NA NA NA NA NA NA NA NA NA NA NA NA NA NA NA NA NA NA NA NA NA NA NA NA NA NA NA NA NA NA NA NA NA NA NA NA NA NA NA NA NA NA NA NA NA NA NA NA NA NA NA NA NA NA NA NA NA NA NA NA NA NA NA NA NA 0 0 NA NA NA NA NA NA 0 0 NA NA NA NA NA NA 0 0 NA NA NA NA NA NA 0 0 NA NA NA NA NA NA 0 0 NA NA NA NA NA NA 0 0 NA NA NA NA NA NA NA NA NA NA NA NA NA NA NA NA NA NA NA NA NA NA NA NA NA NA NA NA NA NA NA NA NA NA NA NA NA NA NA NA NA NA NA NA NA NA NA NA NA NA NA NA NA NA NA NA NA NA NA NA NA NA NA NA NA NA 0.02 0.02 0.02 0.025 0.025 0.02 0.02 0.02 0.02 0.02 0.02 0.025 0.025 0.02 0.02 0.02 0.02 0.02 0.02 0.025 0.025 0.015 0.015 NA NA 0.02 0.02 0.025 0.025 0.015 0.015 NA NA 0.015 0.015 0.025 0.025 0.025 0.025 NA NA 0.015 0.015 0.025 0.025 0.025 0.025 NA NA NA NA NA NA 0.01 NA NA NA NA NA NA NA 0.01 NA NA NA NA NA NA NA 0.025 NA NA NA NA NA NA NA 0.025 NA NA NA NA NA NA NA NA NA 0.025 NA NA NA NA NA NA NA 0.025 NA NA NA NA NA NA NA 0.025 NA NA NA NA NA NA NA 0.025 NA NA NA NA NA 0.01 0.01 NA NA NA NA NA NA 0.01 0.01 NA NA NA NA NA NA 0.005 0.005 NA NA NA NA NA NA 0.005 0.005 NA NA NA NA NA NA 0.01 0.01 NA NA NA NA NA NA 0.01 0.01 NA NA NA NA NA NA NA NA NA NA NA NA NA NA NA NA NA NA NA NA NA NA NA NA NA NA NA NA NA NA NA NA NA NA NA NA NA NA NA NA NA NA NA NA NA NA NA NA NA NA NA NA NA NA NA NA NA NA NA NA NA NA NA NA NA NA NA NA NA NA 0.005 0.005 NA NA NA NA NA NA 0.005 0.005 NA NA NA NA NA NA 0.005 0.005 NA NA NA NA NA NA 0.005 0.005 NA NA NA NA NA NA 0.005 0.005 NA NA NA NA NA NA 0.005 0.005 NA NA NA NA NA NA NA NA NA NA NA NA NA NA NA NA NA NA NA NA NA NA NA NA NA NA NA NA NA NA NA NA NA NA NA NA NA NA NA NA NA NA NA NA NA NA NA NA NA NA NA NA NA NA NA NA NA NA NA NA NA NA NA NA NA NA NA NA NA NA 0.005 0.005 NA NA NA NA NA NA 0.005 0.005 NA NA NA NA NA NA 0.005 0.005 NA NA NA NA NA NA 0.005 0.005 NA NA NA NA NA NA 0.01 0.01 NA NA NA NA NA NA 0.01 0.01 NA NA NA NA NA NA NA NA NA NA NA NA NA NA NA NA NA NA NA NA NA NA NA NA NA NA NA NA NA NA NA NA NA NA NA NA NA NA NA NA NA NA NA NA NA NA NA NA NA NA NA NA NA NA NA NA NA NA NA NA NA NA NA NA NA NA
106451 0.1 5000 2 1 150 150 0 2 2 0.930881 0.005103427 0.006640031 7.115696 1.546417 7.295848 1.306322 1 0.9960942 59.9793 0 0 0.08695652 0 0 0.12 0.12 0.125 0.125 0.05 0.04761905 0 0 0.125 0.125 0.05 0.05 0.05 0.05 0 0 0 0 0 0 NA NA 0 0 0 0 0 0 NA NA 0.08695652 0.08695652 0.08695652 0.08695652 0.08695652 0.08695652 NA NA 0.08695652 0.08695652 0.08695652 0.08695652 0.08695652 0.08695652 NA NA NA NA NA NA 1 NA NA NA NA NA NA NA 1 NA NA NA NA NA NA NA 0.05555556 NA NA NA NA NA NA NA 0.05555556 NA NA NA NA NA NA NA NA NA 0.08695652 NA NA NA NA NA NA NA 0.08695652 NA NA NA NA NA NA NA 0.04545455 NA NA NA NA NA NA NA 0.04545455 NA NA NA NA NA 0.2727273 0.2727273 NA NA NA NA NA NA 0.1428571 0.1428571 NA NA NA NA NA NA 0 0 NA NA NA NA NA NA 0 0 NA NA NA NA NA NA 0.2222222 0.2222222 NA NA NA NA NA NA 0.2222222 0.2222222 NA NA NA NA NA NA NA NA NA NA NA NA NA NA NA NA NA NA NA NA NA NA NA NA NA NA NA NA NA NA NA NA NA NA NA NA NA NA NA NA NA NA NA NA NA NA NA NA NA NA NA NA NA NA NA NA NA NA NA NA NA NA NA NA NA NA NA NA NA NA 0 0 NA NA NA NA NA NA 0 0 NA NA NA NA NA NA 0 0 NA NA NA NA NA NA 0 0 NA NA NA NA NA NA 0 0 NA NA NA NA NA NA 0 0 NA NA NA NA NA NA NA NA NA NA NA NA NA NA NA NA NA NA NA NA NA NA NA NA NA NA NA NA NA NA NA NA NA NA NA NA NA NA NA NA NA NA NA NA NA NA NA NA NA NA NA NA NA NA NA NA NA NA NA NA NA NA NA NA NA NA NA NA NA NA 0 0 NA NA NA NA NA NA 0 0 NA NA NA NA NA NA 0 0 NA NA NA NA NA NA 0 0 NA NA NA NA NA NA 0 0 NA NA NA NA NA NA 0 0 NA NA NA NA NA NA NA NA NA NA NA NA NA NA NA NA NA NA NA NA NA NA NA NA NA NA NA NA NA NA NA NA NA NA NA NA NA NA NA NA NA NA NA NA NA NA NA NA NA NA NA NA NA NA NA NA NA NA NA NA NA NA NA NA NA NA 0.14 0.1133333 0.1133333 0.1466667 0.1466667 0.14 0.14 0.1266667 0.1333333 0.1 0.1 0.14 0.14 0.1266667 0.1266667 0.1266667 0.1266667 0.09333333 0.09333333 0.1466667 0.1466667 0.1466667 0.14 NA NA 0.09333333 0.09333333 0.1466667 0.1466667 0.1466667 0.1466667 NA NA 0.14 0.14 0.14 0.14 0.14 0.14 NA NA 0.14 0.14 0.14 0.14 0.14 0.14 NA NA NA NA NA NA 0 NA NA NA NA NA NA NA 0 NA NA NA NA NA NA NA 0.1133333 NA NA NA NA NA NA NA 0.1133333 NA NA NA NA NA NA NA NA NA 0.14 NA NA NA NA NA NA NA 0.14 NA NA NA NA NA NA NA 0.14 NA NA NA NA NA NA NA 0.14 NA NA NA NA NA 0.05333333 0.05333333 NA NA NA NA NA NA 0.04 0.04 NA NA NA NA NA NA 0.04666667 0.04666667 NA NA NA NA NA NA 0.04666667 0.04666667 NA NA NA NA NA NA 0.04666667 0.04666667 NA NA NA NA NA NA 0.04666667 0.04666667 NA NA NA NA NA NA NA NA NA NA NA NA NA NA NA NA NA NA NA NA NA NA NA NA NA NA NA NA NA NA NA NA NA NA NA NA NA NA NA NA NA NA NA NA NA NA NA NA NA NA NA NA NA NA NA NA NA NA NA NA NA NA NA NA NA NA NA NA NA NA 0.06 0.06 NA NA NA NA NA NA 0.06 0.06 NA NA NA NA NA NA 0.06666667 0.06666667 NA NA NA NA NA NA 0.06666667 0.06666667 NA NA NA NA NA NA 0.06666667 0.06666667 NA NA NA NA NA NA 0.06666667 0.06666667 NA NA NA NA NA NA NA NA NA NA NA NA NA NA NA NA NA NA NA NA NA NA NA NA NA NA NA NA NA NA NA NA NA NA NA NA NA NA NA NA NA NA NA NA NA NA NA NA NA NA NA NA NA NA NA NA NA NA NA NA NA NA NA NA NA NA NA NA NA NA 0.02 0.02 NA NA NA NA NA NA 0.02 0.02 NA NA NA NA NA NA 0.02666667 0.02666667 NA NA NA NA NA NA 0.02666667 0.02666667 NA NA NA NA NA NA 0.03333333 0.03333333 NA NA NA NA NA NA 0.03333333 0.03333333 NA NA NA NA NA NA NA NA NA NA NA NA NA NA NA NA NA NA NA NA NA NA NA NA NA NA NA NA NA NA NA NA NA NA NA NA NA NA NA NA NA NA NA NA NA NA NA NA NA NA NA NA NA NA NA NA NA NA NA NA NA NA NA NA NA NA
10666 0.1 5000 2 1 100 100 100 2 2 0.9526879 0.03167515 0.01451279 1 2.003005 3.762162 4.022627 1 0.9825775 3.410986 2 0.05 0 0 0 0.3333333 0.5 0 0 0 0 0 0 0.3333333 0.5 0 0.5 0 0.5 0 0 0.3333333 0.3333333 0 1 NA NA 0 0 0.3333333 0.3333333 0 0 NA NA 0 0 0 0.5 0 0 NA NA 0 0 0 0.5 0 0 NA NA NA NA NA NA 0.9166667 NA NA NA NA NA NA NA 0.9166667 NA NA NA NA NA NA NA 0 NA NA NA NA NA NA NA 0 NA NA NA NA NA NA NA NA NA 0 NA NA NA NA NA NA NA 0 NA NA NA NA NA NA NA 0 NA NA NA NA NA NA NA 0 NA NA NA NA NA 0 0 NA NA NA NA NA NA 0 0 NA NA NA NA NA NA 0 0 NA NA NA NA NA NA 0 0 NA NA NA NA NA NA 0 0 NA NA NA NA NA NA 0 0 NA NA NA NA NA NA NA NA NA NA NA NA NA NA NA NA NA NA NA NA NA NA NA NA NA NA NA NA NA NA NA NA NA NA NA NA NA NA NA NA NA NA NA NA NA NA NA NA NA NA NA NA NA NA NA NA NA NA NA NA NA NA NA NA NA NA NA NA NA NA 0.3333333 0.3333333 NA NA NA NA NA NA 0.3333333 0.3333333 NA NA NA NA NA NA 0 1 NA NA NA NA NA NA 0 0 NA NA NA NA NA NA 0 0 NA NA NA NA NA NA 0 0 NA NA NA NA NA NA NA NA NA NA NA NA NA NA NA NA NA NA NA NA NA NA NA NA NA NA NA NA NA NA NA NA NA NA NA NA NA NA NA NA NA NA NA NA NA NA NA NA NA NA NA NA NA NA NA NA NA NA NA NA NA NA NA NA NA NA NA NA NA NA 0 0 NA NA NA NA NA NA 0 0 NA NA NA NA NA NA 0 0 NA NA NA NA NA NA 0 0 NA NA NA NA NA NA 0 0 NA NA NA NA NA NA 0 0 NA NA NA NA NA NA NA NA NA NA NA NA NA NA NA NA NA NA NA NA NA NA NA NA NA NA NA NA NA NA NA NA NA NA NA NA NA NA NA NA NA NA NA NA NA NA NA NA NA NA NA NA NA NA NA NA NA NA NA NA NA NA NA NA NA NA 0 0.005 0 0.01 0.005 0.005 0.005 0.005 0 0.005 0 0.01 0.005 0.005 0.005 0.005 0.005 0.005 0.005 0.01 0.01 0 0 NA NA 0.005 0.005 0.01 0.01 0 0 NA NA 0 0 0.005 0.005 0 0 NA NA 0 0 0.005 0.005 0 0 NA NA NA NA NA NA 0.12 NA NA NA NA NA NA NA 0.12 NA NA NA NA NA NA NA 0 NA NA NA NA NA NA NA 0 NA NA NA NA NA NA NA NA NA 0 NA NA NA NA NA NA NA 0 NA NA NA NA NA NA NA 0 NA NA NA NA NA NA NA 0 NA NA NA NA NA 0 0 NA NA NA NA NA NA 0 0 NA NA NA NA NA NA 0 0 NA NA NA NA NA NA 0 0 NA NA NA NA NA NA 0 0 NA NA NA NA NA NA 0 0 NA NA NA NA NA NA NA NA NA NA NA NA NA NA NA NA NA NA NA NA NA NA NA NA NA NA NA NA NA NA NA NA NA NA NA NA NA NA NA NA NA NA NA NA NA NA NA NA NA NA NA NA NA NA NA NA NA NA NA NA NA NA NA NA NA NA NA NA NA NA 0.01 0.01 NA NA NA NA NA NA 0.01 0.01 NA NA NA NA NA NA 0 0 NA NA NA NA NA NA 0 0 NA NA NA NA NA NA 0 0 NA NA NA NA NA NA 0 0 NA NA NA NA NA NA NA NA NA NA NA NA NA NA NA NA NA NA NA NA NA NA NA NA NA NA NA NA NA NA NA NA NA NA NA NA NA NA NA NA NA NA NA NA NA NA NA NA NA NA NA NA NA NA NA NA NA NA NA NA NA NA NA NA NA NA NA NA NA NA 0 0 NA NA NA NA NA NA 0 0 NA NA NA NA NA NA 0 0 NA NA NA NA NA NA 0 0 NA NA NA NA NA NA 0 0 NA NA NA NA NA NA 0 0 NA NA NA NA NA NA NA NA NA NA NA NA NA NA NA NA NA NA NA NA NA NA NA NA NA NA NA NA NA NA NA NA NA NA NA NA NA NA NA NA NA NA NA NA NA NA NA NA NA NA NA NA NA NA NA NA NA NA NA NA NA NA NA NA NA NA
106758 0.1 5000 2 1 100 100 100 2 2 0.5598433 0.0214211 0.03261039 1.862414 1 1.930671 1.171571 1 0.9104282 1.675294 2 0.05 0.2222222 0 0 0 0 0 0 0 0 0 0 0.2727273 0 0 0 0 0 0 0 0.25 0.25 0.1666667 0.1428571 NA NA 0 0 0.25 0.25 0.2 0 NA NA 0.3333333 0.3333333 0.25 0.25 0.25 0.25 NA NA 0.3333333 0.3333333 0.25 0.25 0.25 0.25 NA NA NA NA NA NA 0.4 NA NA NA NA NA NA NA 0.4 NA NA NA NA NA NA NA 0.2222222 NA NA NA NA NA NA NA 0.2222222 NA NA NA NA NA NA NA NA NA 0.2 NA NA NA NA NA NA NA 0.2 NA NA NA NA NA NA NA 0.2727273 NA NA NA NA NA NA NA 0.1428571 NA NA NA NA NA 0 0 NA NA NA NA NA NA 0.3333333 0 NA NA NA NA NA NA 0 0 NA NA NA NA NA NA 0 0 NA NA NA NA NA NA 0.5 0.5 NA NA NA NA NA NA 0.5 0.5 NA NA NA NA NA NA NA NA NA NA NA NA NA NA NA NA NA NA NA NA NA NA NA NA NA NA NA NA NA NA NA NA NA NA NA NA NA NA NA NA NA NA NA NA NA NA NA NA NA NA NA NA NA NA NA NA NA NA NA NA NA NA NA NA NA NA NA NA NA NA 0 0 NA NA NA NA NA NA 0.1428571 0.1428571 NA NA NA NA NA NA 0.1666667 0.1666667 NA NA NA NA NA NA 0 0.1666667 NA NA NA NA NA NA 0 0 NA NA NA NA NA NA 0 0 NA NA NA NA NA NA NA NA NA NA NA NA NA NA NA NA NA NA NA NA NA NA NA NA NA NA NA NA NA NA NA NA NA NA NA NA NA NA NA NA NA NA NA NA NA NA NA NA NA NA NA NA NA NA NA NA NA NA NA NA NA NA NA NA NA NA NA NA NA NA 0 0 NA NA NA NA NA NA 0 0 NA NA NA NA NA NA 0 0 NA NA NA NA NA NA 0 0 NA NA NA NA NA NA 0 0 NA NA NA NA NA NA 0 0 NA NA NA NA NA NA NA NA NA NA NA NA NA NA NA NA NA NA NA NA NA NA NA NA NA NA NA NA NA NA NA NA NA NA NA NA NA NA NA NA NA NA NA NA NA NA NA NA NA NA NA NA NA NA NA NA NA NA NA NA NA NA NA NA NA NA 0.035 0 0 0.015 0.015 0.015 0.015 0 0.015 0.005 0 0.04 0.015 0.015 0.015 0.015 0.015 0.01 0.01 0.03 0.03 0.025 0.03 NA NA 0.01 0.01 0.03 0.03 0.02 0.01 NA NA 0.01 0.01 0.03 0.03 0.03 0.03 NA NA 0.01 0.01 0.03 0.03 0.03 0.03 NA NA NA NA NA NA 0.015 NA NA NA NA NA NA NA 0.015 NA NA NA NA NA NA NA 0.035 NA NA NA NA NA NA NA 0.035 NA NA NA NA NA NA NA NA NA 0.04 NA NA NA NA NA NA NA 0.04 NA NA NA NA NA NA NA 0.04 NA NA NA NA NA NA NA 0.03 NA NA NA NA NA 0.01 0.01 NA NA NA NA NA NA 0.01 0.01 NA NA NA NA NA NA 0.005 0.005 NA NA NA NA NA NA 0.005 0.005 NA NA NA NA NA NA 0.005 0.005 NA NA NA NA NA NA 0.005 0.005 NA NA NA NA NA NA NA NA NA NA NA NA NA NA NA NA NA NA NA NA NA NA NA NA NA NA NA NA NA NA NA NA NA NA NA NA NA NA NA NA NA NA NA NA NA NA NA NA NA NA NA NA NA NA NA NA NA NA NA NA NA NA NA NA NA NA NA NA NA NA 0.005 0.005 NA NA NA NA NA NA 0.03 0.03 NA NA NA NA NA NA 0.025 0.025 NA NA NA NA NA NA 0.025 0.025 NA NA NA NA NA NA 0.03 0.03 NA NA NA NA NA NA 0.03 0.03 NA NA NA NA NA NA NA NA NA NA NA NA NA NA NA NA NA NA NA NA NA NA NA NA NA NA NA NA NA NA NA NA NA NA NA NA NA NA NA NA NA NA NA NA NA NA NA NA NA NA NA NA NA NA NA NA NA NA NA NA NA NA NA NA NA NA NA NA NA NA 0 0 NA NA NA NA NA NA 0 0 NA NA NA NA NA NA 0 0 NA NA NA NA NA NA 0 0 NA NA NA NA NA NA 0 0 NA NA NA NA NA NA 0 0 NA NA NA NA NA NA NA NA NA NA NA NA NA NA NA NA NA NA NA NA NA NA NA NA NA NA NA NA NA NA NA NA NA NA NA NA NA NA NA NA NA NA NA NA NA NA NA NA NA NA NA NA NA NA NA NA NA NA NA NA NA NA NA NA NA NA
106842 0.1 5000 1 1 100 100 100 1.5 1.5 0.9209687 0.04045316 0.03856707 1.529569 1.24546 1.463065 1.303581 1 0.9351074 1.258807 0 0 0 0 0 0 0 0 0 0 0 0 0 0 0 0 0 0 0 0 0 0 0 0 0 NA NA 0 0 0 0 0 0 NA NA 0 0 0 0 0 0 NA NA 0 0 0 0 0 0 NA NA NA NA NA NA 0.3333333 NA NA NA NA NA NA NA 0.3333333 NA NA NA NA NA NA NA 0 NA NA NA NA NA NA NA 0 NA NA NA NA NA NA NA NA NA 0 NA NA NA NA NA NA NA 0 NA NA NA NA NA NA NA 0 NA NA NA NA NA NA NA 0 NA NA NA NA NA 0 0 NA NA NA NA NA NA 0 0 NA NA NA NA NA NA 0 0 NA NA NA NA NA NA 0 0 NA NA NA NA NA NA 0 0 NA NA NA NA NA NA 0 0 NA NA NA NA NA NA NA NA NA NA NA NA NA NA NA NA NA NA NA NA NA NA NA NA NA NA NA NA NA NA NA NA NA NA NA NA NA NA NA NA NA NA NA NA NA NA NA NA NA NA NA NA NA NA NA NA NA NA NA NA NA NA NA NA NA NA NA NA NA NA 0 0 NA NA NA NA NA NA 0 0 NA NA NA NA NA NA 0 0 NA NA NA NA NA NA 0 0 NA NA NA NA NA NA 0 0 NA NA NA NA NA NA 0 0 NA NA NA NA NA NA NA NA NA NA NA NA NA NA NA NA NA NA NA NA NA NA NA NA NA NA NA NA NA NA NA NA NA NA NA NA NA NA NA NA NA NA NA NA NA NA NA NA NA NA NA NA NA NA NA NA NA NA NA NA NA NA NA NA NA NA NA NA NA NA 0 0 NA NA NA NA NA NA 0 0 NA NA NA NA NA NA 0 0 NA NA NA NA NA NA 0 0 NA NA NA NA NA NA 0 0 NA NA NA NA NA NA 0 0 NA NA NA NA NA NA NA NA NA NA NA NA NA NA NA NA NA NA NA NA NA NA NA NA NA NA NA NA NA NA NA NA NA NA NA NA NA NA NA NA NA NA NA NA NA NA NA NA NA NA NA NA NA NA NA NA NA NA NA NA NA NA NA NA NA NA 0.01 0.01 0.005 0.01 0.01 0.01 0.01 0.01 0.01 0.01 0.005 0.01 0.01 0.01 0.01 0.01 0.01 0.01 0.01 0.01 0.025 0.01 0.01 NA NA 0.01 0.01 0.01 0.025 0.01 0.01 NA NA 0.01 0.01 0.01 0.01 0.01 0.01 NA NA 0.01 0.01 0.01 0.01 0.01 0.01 NA NA NA NA NA NA 0.04 NA NA NA NA NA NA NA 0.04 NA NA NA NA NA NA NA 0.01 NA NA NA NA NA NA NA 0.01 NA NA NA NA NA NA NA NA NA 0.01 NA NA NA NA NA NA NA 0.01 NA NA NA NA NA NA NA 0.01 NA NA NA NA NA NA NA 0.01 NA NA NA NA NA 0 0 NA NA NA NA NA NA 0 0 NA NA NA NA NA NA 0 0 NA NA NA NA NA NA 0 0 NA NA NA NA NA NA 0 0 NA NA NA NA NA NA 0 0 NA NA NA NA NA NA NA NA NA NA NA NA NA NA NA NA NA NA NA NA NA NA NA NA NA NA NA NA NA NA NA NA NA NA NA NA NA NA NA NA NA NA NA NA NA NA NA NA NA NA NA NA NA NA NA NA NA NA NA NA NA NA NA NA NA NA NA NA NA NA 0.01 0.01 NA NA NA NA NA NA 0.01 0.01 NA NA NA NA NA NA 0.01 0.01 NA NA NA NA NA NA 0.01 0.01 NA NA NA NA NA NA 0.01 0.01 NA NA NA NA NA NA 0.01 0.01 NA NA NA NA NA NA NA NA NA NA NA NA NA NA NA NA NA NA NA NA NA NA NA NA NA NA NA NA NA NA NA NA NA NA NA NA NA NA NA NA NA NA NA NA NA NA NA NA NA NA NA NA NA NA NA NA NA NA NA NA NA NA NA NA NA NA NA NA NA NA 0 0 NA NA NA NA NA NA 0 0 NA NA NA NA NA NA 0 0 NA NA NA NA NA NA 0 0 NA NA NA NA NA NA 0 0 NA NA NA NA NA NA 0 0 NA NA NA NA NA NA NA NA NA NA NA NA NA NA NA NA NA NA NA NA NA NA NA NA NA NA NA NA NA NA NA NA NA NA NA NA NA NA NA NA NA NA NA NA NA NA NA NA NA NA NA NA NA NA NA NA NA NA NA NA NA NA NA NA NA NA
106868 0.1 5000 2 1 100 100 100 2 2 0.670961 0.2023121 0.08165296 1.120967 1.288452 1 1.653769 1 0.9506508 1.623616 2 0.05 0 0 0 0 0 0 0 0 0 0 0 0 0.5 0 0 0 0 0 0 0.5 0.5 0 0 NA NA 0 0 0.5 0.5 0 0 NA NA 0 0 0 0 0 0 NA NA 0 0 0 0 0 0 NA NA NA NA NA NA 0.6 NA NA NA NA NA NA NA 0.6 NA NA NA NA NA NA NA 0 NA NA NA NA NA NA NA 0 NA NA NA NA NA NA NA NA NA 0 NA NA NA NA NA NA NA 0 NA NA NA NA NA NA NA 0 NA NA NA NA NA NA NA 0 NA NA NA NA NA 0 0 NA NA NA NA NA NA 0 0 NA NA NA NA NA NA 0 0 NA NA NA NA NA NA 0 0 NA NA NA NA NA NA 0 0 NA NA NA NA NA NA 0 0 NA NA NA NA NA NA NA NA NA NA NA NA NA NA NA NA NA NA NA NA NA NA NA NA NA NA NA NA NA NA NA NA NA NA NA NA NA NA NA NA NA NA NA NA NA NA NA NA NA NA NA NA NA NA NA NA NA NA NA NA NA NA NA NA NA NA NA NA NA NA 0 0 NA NA NA NA NA NA 0 0 NA NA NA NA NA NA 0 0 NA NA NA NA NA NA 0 0 NA NA NA NA NA NA 0 0 NA NA NA NA NA NA 0 0 NA NA NA NA NA NA NA NA NA NA NA NA NA NA NA NA NA NA NA NA NA NA NA NA NA NA NA NA NA NA NA NA NA NA NA NA NA NA NA NA NA NA NA NA NA NA NA NA NA NA NA NA NA NA NA NA NA NA NA NA NA NA NA NA NA NA NA NA NA NA 0 0 NA NA NA NA NA NA 0 0 NA NA NA NA NA NA 0 0 NA NA NA NA NA NA 0 0 NA NA NA NA NA NA 0 0 NA NA NA NA NA NA 0 0 NA NA NA NA NA NA NA NA NA NA NA NA NA NA NA NA NA NA NA NA NA NA NA NA NA NA NA NA NA NA NA NA NA NA NA NA NA NA NA NA NA NA NA NA NA NA NA NA NA NA NA NA NA NA NA NA NA NA NA NA NA NA NA NA NA NA 0 0 0 0 0 0 0 0 0 0 0 0 0.005 0 0 0 0 0 0 0.005 0.005 0 0 NA NA 0 0 0.005 0.005 0 0 NA NA 0 0 0 0 0 0 NA NA 0 0 0 0 0 0 NA NA NA NA NA NA 0.02 NA NA NA NA NA NA NA 0.02 NA NA NA NA NA NA NA 0 NA NA NA NA NA NA NA 0 NA NA NA NA NA NA NA NA NA 0 NA NA NA NA NA NA NA 0 NA NA NA NA NA NA NA 0 NA NA NA NA NA NA NA 0 NA NA NA NA NA 0 0 NA NA NA NA NA NA 0 0 NA NA NA NA NA NA 0 0 NA NA NA NA NA NA 0 0 NA NA NA NA NA NA 0.005 0 NA NA NA NA NA NA 0.005 0.005 NA NA NA NA NA NA NA NA NA NA NA NA NA NA NA NA NA NA NA NA NA NA NA NA NA NA NA NA NA NA NA NA NA NA NA NA NA NA NA NA NA NA NA NA NA NA NA NA NA NA NA NA NA NA NA NA NA NA NA NA NA NA NA NA NA NA NA NA NA NA 0 0 NA NA NA NA NA NA 0 0 NA NA NA NA NA NA 0 0 NA NA NA NA NA NA 0 0 NA NA NA NA NA NA 0 0 NA NA NA NA NA NA 0 0 NA NA NA NA NA NA NA NA NA NA NA NA NA NA NA NA NA NA NA NA NA NA NA NA NA NA NA NA NA NA NA NA NA NA NA NA NA NA NA NA NA NA NA NA NA NA NA NA NA NA NA NA NA NA NA NA NA NA NA NA NA NA NA NA NA NA NA NA NA NA 0 0 NA NA NA NA NA NA 0 0 NA NA NA NA NA NA 0 0 NA NA NA NA NA NA 0 0 NA NA NA NA NA NA 0 0 NA NA NA NA NA NA 0 0 NA NA NA NA NA NA NA NA NA NA NA NA NA NA NA NA NA NA NA NA NA NA NA NA NA NA NA NA NA NA NA NA NA NA NA NA NA NA NA NA NA NA NA NA NA NA NA NA NA NA NA NA NA NA NA NA NA NA NA NA NA NA NA NA NA NA
10696 0.1 5000 2 1 100 100 100 2 2 0.8848036 0.01534578 0.08740972 2.694475 1.506451 1 5.519405 1 0.9937143 6.647636 1 0.05 0.1428571 0.0625 0.0625 0.1666667 0.12 0.1428571 0.1111111 0.1176471 0.1428571 0.0625 0 0.1666667 0.1363636 0.15 0.125 0.1176471 0.0625 0.1176471 0.0625 0.1578947 0.1304348 0.125 0.125 NA NA 0.1111111 0.1578947 0.1578947 0.1304348 0.125 0.09090909 NA NA 0.1111111 0.0625 0.1111111 0.1052632 0.1052632 0.05555556 NA NA 0.1111111 0.0625 0.1111111 0.1052632 0.1052632 0.05882353 NA NA NA NA NA NA 0 NA NA NA NA NA NA NA 0 NA NA NA NA NA NA NA 0 NA NA NA NA NA NA NA 0 NA NA NA NA NA NA NA NA NA 0.125 NA NA NA NA NA NA NA 0.125 NA NA NA NA NA NA NA 0.1666667 NA NA NA NA NA NA NA 0.1666667 NA NA NA NA NA 0 0 NA NA NA NA NA NA 0 0 NA NA NA NA NA NA 0 0 NA NA NA NA NA NA 0 0 NA NA NA NA NA NA 0 0 NA NA NA NA NA NA 0 0 NA NA NA NA NA NA NA NA NA NA NA NA NA NA NA NA NA NA NA NA NA NA NA NA NA NA NA NA NA NA NA NA NA NA NA NA NA NA NA NA NA NA NA NA NA NA NA NA NA NA NA NA NA NA NA NA NA NA NA NA NA NA NA NA NA NA NA NA NA NA 0.2 0.1904762 NA NA NA NA NA NA 0.2 0.2 NA NA NA NA NA NA 0.1666667 0.15 NA NA NA NA NA NA 0.1666667 0.1578947 NA NA NA NA NA NA 0.2105263 0.1818182 NA NA NA NA NA NA 0.2105263 0.1818182 NA NA NA NA NA NA NA NA NA NA NA NA NA NA NA NA NA NA NA NA NA NA NA NA NA NA NA NA NA NA NA NA NA NA NA NA NA NA NA NA NA NA NA NA NA NA NA NA NA NA NA NA NA NA NA NA NA NA NA NA NA NA NA NA NA NA NA NA NA NA 0 0 NA NA NA NA NA NA 0 0 NA NA NA NA NA NA 0 0 NA NA NA NA NA NA 0 0 NA NA NA NA NA NA 0 0 NA NA NA NA NA NA 0 0 NA NA NA NA NA NA NA NA NA NA NA NA NA NA NA NA NA NA NA NA NA NA NA NA NA NA NA NA NA NA NA NA NA NA NA NA NA NA NA NA NA NA NA NA NA NA NA NA NA NA NA NA NA NA NA NA NA NA NA NA NA NA NA NA NA NA 0.09 0.075 0.075 0.075 0.11 0.09 0.12 0.075 0.09 0.075 0.075 0.075 0.095 0.085 0.105 0.075 0.075 0.075 0.075 0.08 0.1 0.07 0.105 NA NA 0.08 0.08 0.08 0.1 0.07 0.1 NA NA 0.08 0.075 0.08 0.085 0.085 0.085 NA NA 0.08 0.075 0.08 0.085 0.085 0.08 NA NA NA NA NA NA 0.075 NA NA NA NA NA NA NA 0.075 NA NA NA NA NA NA NA 0.005 NA NA NA NA NA NA NA 0.005 NA NA NA NA NA NA NA NA NA 0.105 NA NA NA NA NA NA NA 0.105 NA NA NA NA NA NA NA 0.075 NA NA NA NA NA NA NA 0.075 NA NA NA NA NA 0.02 0.02 NA NA NA NA NA NA 0.02 0.02 NA NA NA NA NA NA 0.02 0.02 NA NA NA NA NA NA 0.02 0.02 NA NA NA NA NA NA 0.02 0.02 NA NA NA NA NA NA 0.02 0.02 NA NA NA NA NA NA NA NA NA NA NA NA NA NA NA NA NA NA NA NA NA NA NA NA NA NA NA NA NA NA NA NA NA NA NA NA NA NA NA NA NA NA NA NA NA NA NA NA NA NA NA NA NA NA NA NA NA NA NA NA NA NA NA NA NA NA NA NA NA NA 0.08 0.085 NA NA NA NA NA NA 0.08 0.08 NA NA NA NA NA NA 0.075 0.085 NA NA NA NA NA NA 0.075 0.08 NA NA NA NA NA NA 0.075 0.09 NA NA NA NA NA NA 0.075 0.09 NA NA NA NA NA NA NA NA NA NA NA NA NA NA NA NA NA NA NA NA NA NA NA NA NA NA NA NA NA NA NA NA NA NA NA NA NA NA NA NA NA NA NA NA NA NA NA NA NA NA NA NA NA NA NA NA NA NA NA NA NA NA NA NA NA NA NA NA NA NA 0 0.015 NA NA NA NA NA NA 0 0.015 NA NA NA NA NA NA 0 0 NA NA NA NA NA NA 0 0 NA NA NA NA NA NA 0 0 NA NA NA NA NA NA 0 0 NA NA NA NA NA NA NA NA NA NA NA NA NA NA NA NA NA NA NA NA NA NA NA NA NA NA NA NA NA NA NA NA NA NA NA NA NA NA NA NA NA NA NA NA NA NA NA NA NA NA NA NA NA NA NA NA NA NA NA NA NA NA NA NA NA NA
107197 0.1 5000 1 1 100 100 100 1.5 1.5 0.9561782 0.02181283 0.02199773 1.668739 1.879734 1.7708 1.723203 1 0.9791968 1.932178 0 0 0.5 1 1 0.5 0.5 0.5 0.5 1 1 1 1 0.5 0.5 1 1 1 1 1 1 0.3333333 0.3333333 0.5 0.5 NA NA 1 1 0.3333333 0.3333333 0.5 0.5 NA NA 1 0.5 0.5 0.5 0.5 0.5 NA NA 1 0.5 0.5 0.5 0.5 0.5 NA NA NA NA NA NA 0.6 NA NA NA NA NA NA NA 0.6 NA NA NA NA NA NA NA 0.5 NA NA NA NA NA NA NA 0.5 NA NA NA NA NA NA NA NA NA 1 NA NA NA NA NA NA NA 1 NA NA NA NA NA NA NA 0.3333333 NA NA NA NA NA NA NA 1 NA NA NA NA NA 0.3333333 0.3333333 NA NA NA NA NA NA 0.3333333 0.5 NA NA NA NA NA NA 0.3333333 0.5 NA NA NA NA NA NA 0.3333333 0.5 NA NA NA NA NA NA 0.5 0.5 NA NA NA NA NA NA 0.5 0.5 NA NA NA NA NA NA NA NA NA NA NA NA NA NA NA NA NA NA NA NA NA NA NA NA NA NA NA NA NA NA NA NA NA NA NA NA NA NA NA NA NA NA NA NA NA NA NA NA NA NA NA NA NA NA NA NA NA NA NA NA NA NA NA NA NA NA NA NA NA NA 0 0 NA NA NA NA NA NA 0 0 NA NA NA NA NA NA 0 0 NA NA NA NA NA NA 0 0 NA NA NA NA NA NA 0 0 NA NA NA NA NA NA 0 0 NA NA NA NA NA NA NA NA NA NA NA NA NA NA NA NA NA NA NA NA NA NA NA NA NA NA NA NA NA NA NA NA NA NA NA NA NA NA NA NA NA NA NA NA NA NA NA NA NA NA NA NA NA NA NA NA NA NA NA NA NA NA NA NA NA NA NA NA NA NA 0 0 NA NA NA NA NA NA 0 0 NA NA NA NA NA NA 0 0 NA NA NA NA NA NA 0 0 NA NA NA NA NA NA 0 0 NA NA NA NA NA NA 0 0 NA NA NA NA NA NA NA NA NA NA NA NA NA NA NA NA NA NA NA NA NA NA NA NA NA NA NA NA NA NA NA NA NA NA NA NA NA NA NA NA NA NA NA NA NA NA NA NA NA NA NA NA NA NA NA NA NA NA NA NA NA NA NA NA NA NA 0.005 0 0 0.005 0.005 0.005 0.005 0 0 0 0 0.005 0.005 0 0 0 0 0 0 0.01 0.01 0.005 0.005 NA NA 0 0 0.01 0.01 0.005 0.005 NA NA 0 0.005 0.005 0.005 0.005 0.005 NA NA 0 0.005 0.005 0.005 0.005 0.005 NA NA NA NA NA NA 0.01 NA NA NA NA NA NA NA 0.01 NA NA NA NA NA NA NA 0.005 NA NA NA NA NA NA NA 0.005 NA NA NA NA NA NA NA NA NA 0 NA NA NA NA NA NA NA 0 NA NA NA NA NA NA NA 0.01 NA NA NA NA NA NA NA 0 NA NA NA NA NA 0.01 0.01 NA NA NA NA NA NA 0.01 0.005 NA NA NA NA NA NA 0.01 0.005 NA NA NA NA NA NA 0.01 0.005 NA NA NA NA NA NA 0.005 0.005 NA NA NA NA NA NA 0.005 0.005 NA NA NA NA NA NA NA NA NA NA NA NA NA NA NA NA NA NA NA NA NA NA NA NA NA NA NA NA NA NA NA NA NA NA NA NA NA NA NA NA NA NA NA NA NA NA NA NA NA NA NA NA NA NA NA NA NA NA NA NA NA NA NA NA NA NA NA NA NA NA 0 0 NA NA NA NA NA NA 0 0 NA NA NA NA NA NA 0 0 NA NA NA NA NA NA 0 0 NA NA NA NA NA NA 0 0 NA NA NA NA NA NA 0 0 NA NA NA NA NA NA NA NA NA NA NA NA NA NA NA NA NA NA NA NA NA NA NA NA NA NA NA NA NA NA NA NA NA NA NA NA NA NA NA NA NA NA NA NA NA NA NA NA NA NA NA NA NA NA NA NA NA NA NA NA NA NA NA NA NA NA NA NA NA NA 0 0 NA NA NA NA NA NA 0 0 NA NA NA NA NA NA 0 0 NA NA NA NA NA NA 0 0 NA NA NA NA NA NA 0 0 NA NA NA NA NA NA 0 0 NA NA NA NA NA NA NA NA NA NA NA NA NA NA NA NA NA NA NA NA NA NA NA NA NA NA NA NA NA NA NA NA NA NA NA NA NA NA NA NA NA NA NA NA NA NA NA NA NA NA NA NA NA NA NA NA NA NA NA NA NA NA NA NA NA NA
107207 0.1 5000 2 1 0 0 0 2 2 0.7661273 0.08725892 0.08622625 1.100416 1.096142 1.015121 1.017749 1 1e-05 1.009509 0 0 0 0 0 0 0 0 0 0 0 0 0 0 0 0 0 0 0 0 0 0 0 0 0 NA NA 0 0 0 0 0 0 NA NA 0 0 0 0 0 0 NA NA 0 0 0 0 0 0 NA NA NA NA NA NA 1 NA NA NA NA NA NA NA 1 NA NA NA NA NA NA NA 0 NA NA NA NA NA NA NA 0 NA NA NA NA NA NA NA NA NA 1 NA NA NA NA NA NA NA 1 NA NA NA NA NA NA NA 1 NA NA NA NA NA NA NA 1 NA NA NA NA NA 0 0 NA NA NA NA NA NA 0 0 NA NA NA NA NA NA 0 0 NA NA NA NA NA NA 0 0 NA NA NA NA NA NA 0 0 NA NA NA NA NA NA 0 0 NA NA NA NA NA NA NA NA NA NA NA NA NA NA NA NA NA NA NA NA NA NA NA NA NA NA NA NA NA NA NA NA NA NA NA NA NA NA NA NA NA NA NA NA NA NA NA NA NA NA NA NA NA NA NA NA NA NA NA NA NA NA NA NA NA NA NA NA NA NA 0 0 NA NA NA NA NA NA 0 0 NA NA NA NA NA NA 0 0 NA NA NA NA NA NA 0 0 NA NA NA NA NA NA 0 0 NA NA NA NA NA NA 0 0 NA NA NA NA NA NA NA NA NA NA NA NA NA NA NA NA NA NA NA NA NA NA NA NA NA NA NA NA NA NA NA NA NA NA NA NA NA NA NA NA NA NA NA NA NA NA NA NA NA NA NA NA NA NA NA NA NA NA NA NA NA NA NA NA NA NA NA NA NA NA 0 0 NA NA NA NA NA NA 0 0 NA NA NA NA NA NA 1 0 NA NA NA NA NA NA 1 0 NA NA NA NA NA NA 1 0 NA NA NA NA NA NA 1 0 NA NA NA NA NA NA NA NA NA NA NA NA NA NA NA NA NA NA NA NA NA NA NA NA NA NA NA NA NA NA NA NA NA NA NA NA NA NA NA NA NA NA NA NA NA NA NA NA NA NA NA NA NA NA NA NA NA NA NA NA NA NA NA NA NA NA NA NA NA NA NA NA NA NA NA NA NA NA NA NA NA NA NA NA NA NA NA NA NA NA NA NA NA NA NA NA NA NA NA NA NA NA NA NA NA NA NA NA NA NA NA NA NA NA NA NA NA NA NA NA NA NA NA NA NA NA NA NA NA NA NA NA NA NA NA NA NA NA NA NA NA NA NA NA NA NA NA NA NA NA NA NA NA NA NA NA NA NA NA NA NA NA NA NA NA NA NA NA NA NA NA NA NA NA NA NA NA NA NA NA NA NA NA NA NA NA NA NA NA NA NA NA NA NA NA NA NA NA NA NA NA NA NA NA NA NA NA NA NA NA NA NA NA NA NA NA NA NA NA NA NA NA NA NA NA NA NA NA NA NA NA NA NA NA NA NA NA NA NA NA NA NA NA NA NA NA NA NA NA NA NA NA NA NA NA NA NA NA NA NA NA NA NA NA NA NA NA NA NA NA NA NA NA NA NA NA NA NA NA NA NA NA NA NA NA NA NA NA NA NA NA NA NA NA NA NA NA NA NA NA NA NA NA NA NA NA NA NA NA NA NA NA NA NA NA NA NA NA NA NA NA NA NA NA NA NA NA NA NA NA NA NA NA NA NA NA NA NA NA NA NA NA NA NA NA NA NA NA NA NA NA NA NA NA NA NA NA NA NA NA NA NA NA NA NA NA NA NA NA NA NA NA NA NA NA NA NA NA NA NA NA NA NA NA NA NA NA NA NA NA NA NA NA NA NA NA NA NA NA NA NA NA NA NA NA NA NA NA NA NA NA NA NA NA NA NA NA NA NA NA NA NA NA NA NA NA NA NA NA NA NA NA NA NA NA NA NA NA NA NA NA NA NA NA NA NA NA NA NA NA NA NA NA NA NA NA NA NA NA NA NA NA NA NA NA NA NA NA NA NA NA NA NA NA NA NA NA NA NA NA NA NA NA NA NA NA NA NA NA NA NA NA NA NA NA NA NA NA NA NA NA NA NA NA NA NA NA NA NA NA NA NA NA NA NA
107265 0.1 5000 1 1 100 100 100 1.5 1.5 0.9387605 0.02892056 0.03230949 1.604023 1.262517 1.487083 1.316788 1 0.9182288 1.291947 0 0 0 0 0 0 0 0 0 0 0 0 0 0 0 0 0 0 0 0 0 0 0 0 0 NA NA 0 0 0 0 0 0 NA NA 0 0 0 0 0 0 NA NA 0 0 0 0 0 0 NA NA NA NA NA NA 0.5714286 NA NA NA NA NA NA NA 0.5714286 NA NA NA NA NA NA NA 0 NA NA NA NA NA NA NA 0 NA NA NA NA NA NA NA NA NA 0 NA NA NA NA NA NA NA 0 NA NA NA NA NA NA NA 0 NA NA NA NA NA NA NA 0 NA NA NA NA NA 0 0 NA NA NA NA NA NA 0 0 NA NA NA NA NA NA 0 0 NA NA NA NA NA NA 0 0 NA NA NA NA NA NA 0 0 NA NA NA NA NA NA 0 0 NA NA NA NA NA NA NA NA NA NA NA NA NA NA NA NA NA NA NA NA NA NA NA NA NA NA NA NA NA NA NA NA NA NA NA NA NA NA NA NA NA NA NA NA NA NA NA NA NA NA NA NA NA NA NA NA NA NA NA NA NA NA NA NA NA NA NA NA NA NA 0 0 NA NA NA NA NA NA 0 0 NA NA NA NA NA NA 0 0 NA NA NA NA NA NA 0 0 NA NA NA NA NA NA 0 0 NA NA NA NA NA NA 0 0 NA NA NA NA NA NA NA NA NA NA NA NA NA NA NA NA NA NA NA NA NA NA NA NA NA NA NA NA NA NA NA NA NA NA NA NA NA NA NA NA NA NA NA NA NA NA NA NA NA NA NA NA NA NA NA NA NA NA NA NA NA NA NA NA NA NA NA NA NA NA 0 0 NA NA NA NA NA NA 0 0 NA NA NA NA NA NA 0 0 NA NA NA NA NA NA 0 0 NA NA NA NA NA NA 0 0 NA NA NA NA NA NA 0 0 NA NA NA NA NA NA NA NA NA NA NA NA NA NA NA NA NA NA NA NA NA NA NA NA NA NA NA NA NA NA NA NA NA NA NA NA NA NA NA NA NA NA NA NA NA NA NA NA NA NA NA NA NA NA NA NA NA NA NA NA NA NA NA NA NA NA 0.005 0 0 0.005 0.005 0 0 0 0 0 0 0.005 0.005 0 0 0 0 0.005 0.005 0.005 0.005 0.005 0.01 NA NA 0.005 0.005 0.005 0.005 0.005 0.005 NA NA 0.005 0.005 0.005 0.005 0.005 0.005 NA NA 0.005 0.005 0.005 0.005 0.005 0.005 NA NA NA NA NA NA 0.015 NA NA NA NA NA NA NA 0.015 NA NA NA NA NA NA NA 0.005 NA NA NA NA NA NA NA 0.005 NA NA NA NA NA NA NA NA NA 0.005 NA NA NA NA NA NA NA 0.005 NA NA NA NA NA NA NA 0.005 NA NA NA NA NA NA NA 0.005 NA NA NA NA NA 0 0 NA NA NA NA NA NA 0 0 NA NA NA NA NA NA 0 0 NA NA NA NA NA NA 0 0 NA NA NA NA NA NA 0 0 NA NA NA NA NA NA 0 0 NA NA NA NA NA NA NA NA NA NA NA NA NA NA NA NA NA NA NA NA NA NA NA NA NA NA NA NA NA NA NA NA NA NA NA NA NA NA NA NA NA NA NA NA NA NA NA NA NA NA NA NA NA NA NA NA NA NA NA NA NA NA NA NA NA NA NA NA NA NA 0.01 0.01 NA NA NA NA NA NA 0.01 0.01 NA NA NA NA NA NA 0.01 0.01 NA NA NA NA NA NA 0.01 0.01 NA NA NA NA NA NA 0.01 0.01 NA NA NA NA NA NA 0.01 0.01 NA NA NA NA NA NA NA NA NA NA NA NA NA NA NA NA NA NA NA NA NA NA NA NA NA NA NA NA NA NA NA NA NA NA NA NA NA NA NA NA NA NA NA NA NA NA NA NA NA NA NA NA NA NA NA NA NA NA NA NA NA NA NA NA NA NA NA NA NA NA 0 0 NA NA NA NA NA NA 0 0 NA NA NA NA NA NA 0 0 NA NA NA NA NA NA 0 0 NA NA NA NA NA NA 0 0 NA NA NA NA NA NA 0 0 NA NA NA NA NA NA NA NA NA NA NA NA NA NA NA NA NA NA NA NA NA NA NA NA NA NA NA NA NA NA NA NA NA NA NA NA NA NA NA NA NA NA NA NA NA NA NA NA NA NA NA NA NA NA NA NA NA NA NA NA NA NA NA NA NA NA
10734 0.1 5000 1 1 100 100 100 1.5 1.5 0.9222845 0.02533784 0.04978457 1.544612 1.828832 1.372266 1.967027 1 0.9768756 1.550707 0 0 0 0 0 0 0 0 0 0 0 0 0 0 0 0 0 0 0 0 0 0 0 0 0 NA NA 0 0 0 0 0 0 NA NA 0 0 0 0 0 0 NA NA 0 0 0 0 0 0 NA NA NA NA NA NA 0.6666667 NA NA NA NA NA NA NA 0.6666667 NA NA NA NA NA NA NA 0 NA NA NA NA NA NA NA 0 NA NA NA NA NA NA NA NA NA 0 NA NA NA NA NA NA NA 0 NA NA NA NA NA NA NA 0 NA NA NA NA NA NA NA 0 NA NA NA NA NA 0 0 NA NA NA NA NA NA 0 0 NA NA NA NA NA NA 0 0 NA NA NA NA NA NA 0 0 NA NA NA NA NA NA 0 0 NA NA NA NA NA NA 0 0 NA NA NA NA NA NA NA NA NA NA NA NA NA NA NA NA NA NA NA NA NA NA NA NA NA NA NA NA NA NA NA NA NA NA NA NA NA NA NA NA NA NA NA NA NA NA NA NA NA NA NA NA NA NA NA NA NA NA NA NA NA NA NA NA NA NA NA NA NA NA 0 0 NA NA NA NA NA NA 0 0 NA NA NA NA NA NA 0 0 NA NA NA NA NA NA 0 0 NA NA NA NA NA NA 0 0 NA NA NA NA NA NA 0 0 NA NA NA NA NA NA NA NA NA NA NA NA NA NA NA NA NA NA NA NA NA NA NA NA NA NA NA NA NA NA NA NA NA NA NA NA NA NA NA NA NA NA NA NA NA NA NA NA NA NA NA NA NA NA NA NA NA NA NA NA NA NA NA NA NA NA NA NA NA NA 0 0 NA NA NA NA NA NA 0 0 NA NA NA NA NA NA 0 0 NA NA NA NA NA NA 0 0 NA NA NA NA NA NA 0.6666667 0.6666667 NA NA NA NA NA NA 0.6666667 0.6666667 NA NA NA NA NA NA NA NA NA NA NA NA NA NA NA NA NA NA NA NA NA NA NA NA NA NA NA NA NA NA NA NA NA NA NA NA NA NA NA NA NA NA NA NA NA NA NA NA NA NA NA NA NA NA NA NA NA NA NA NA NA NA NA NA NA NA 0.01 0.01 0.01 0.01 0.01 0.01 0.01 0.01 0.01 0.01 0.01 0.01 0.01 0.01 0.01 0.01 0.01 0.01 0.01 0.015 0.02 0.01 0.01 NA NA 0.01 0.01 0.015 0.02 0.01 0.005 NA NA 0.005 0.005 0.015 0.01 0.01 0.01 NA NA 0.005 0.005 0.015 0.005 0.01 0.01 NA NA NA NA NA NA 0.02 NA NA NA NA NA NA NA 0.02 NA NA NA NA NA NA NA 0.01 NA NA NA NA NA NA NA 0.01 NA NA NA NA NA NA NA NA NA 0.015 NA NA NA NA NA NA NA 0.015 NA NA NA NA NA NA NA 0.01 NA NA NA NA NA NA NA 0.01 NA NA NA NA NA 0 0 NA NA NA NA NA NA 0 0 NA NA NA NA NA NA 0 0.005 NA NA NA NA NA NA 0 0.005 NA NA NA NA NA NA 0 0 NA NA NA NA NA NA 0 0 NA NA NA NA NA NA NA NA NA NA NA NA NA NA NA NA NA NA NA NA NA NA NA NA NA NA NA NA NA NA NA NA NA NA NA NA NA NA NA NA NA NA NA NA NA NA NA NA NA NA NA NA NA NA NA NA NA NA NA NA NA NA NA NA NA NA NA NA NA NA 0.005 0.005 NA NA NA NA NA NA 0.005 0.005 NA NA NA NA NA NA 0.005 0.005 NA NA NA NA NA NA 0.005 0.005 NA NA NA NA NA NA 0.005 0.005 NA NA NA NA NA NA 0.005 0.005 NA NA NA NA NA NA NA NA NA NA NA NA NA NA NA NA NA NA NA NA NA NA NA NA NA NA NA NA NA NA NA NA NA NA NA NA NA NA NA NA NA NA NA NA NA NA NA NA NA NA NA NA NA NA NA NA NA NA NA NA NA NA NA NA NA NA NA NA NA NA 0.005 0.005 NA NA NA NA NA NA 0.005 0.005 NA NA NA NA NA NA 0.005 0 NA NA NA NA NA NA 0.005 0 NA NA NA NA NA NA 0.005 0.005 NA NA NA NA NA NA 0.005 0.005 NA NA NA NA NA NA NA NA NA NA NA NA NA NA NA NA NA NA NA NA NA NA NA NA NA NA NA NA NA NA NA NA NA NA NA NA NA NA NA NA NA NA NA NA NA NA NA NA NA NA NA NA NA NA NA NA NA NA NA NA NA NA NA NA NA NA
1073 0.1 5000 1 1 100 100 100 1.5 1.5 0.6335245 0.2516772 0.06271332 1.074773 1.074773 1.42019 1 1 0.9699625 1.782733 0 0 0 0 0 0 0 0 0 0 0 0 0 0 0 0 0 0 0 0 0 0 0 0 0 NA NA 0 0 0 0 0 0 NA NA 0 0 0 0 0 0 NA NA 0 0 0 0 0 0 NA NA NA NA NA NA 0.8571429 NA NA NA NA NA NA NA 0.8571429 NA NA NA NA NA NA NA 0 NA NA NA NA NA NA NA 0 NA NA NA NA NA NA NA NA NA 0 NA NA NA NA NA NA NA 0 NA NA NA NA NA NA NA 0 NA NA NA NA NA NA NA 0 NA NA NA NA NA 0 0 NA NA NA NA NA NA 0 0 NA NA NA NA NA NA 0 0 NA NA NA NA NA NA 0 0 NA NA NA NA NA NA 0 0 NA NA NA NA NA NA 0 0 NA NA NA NA NA NA NA NA NA NA NA NA NA NA NA NA NA NA NA NA NA NA NA NA NA NA NA NA NA NA NA NA NA NA NA NA NA NA NA NA NA NA NA NA NA NA NA NA NA NA NA NA NA NA NA NA NA NA NA NA NA NA NA NA NA NA NA NA NA NA 0 0 NA NA NA NA NA NA 0 0 NA NA NA NA NA NA 0 0 NA NA NA NA NA NA 0 0 NA NA NA NA NA NA 0 0 NA NA NA NA NA NA 0 0 NA NA NA NA NA NA NA NA NA NA NA NA NA NA NA NA NA NA NA NA NA NA NA NA NA NA NA NA NA NA NA NA NA NA NA NA NA NA NA NA NA NA NA NA NA NA NA NA NA NA NA NA NA NA NA NA NA NA NA NA NA NA NA NA NA NA NA NA NA NA 0 0 NA NA NA NA NA NA 0 0 NA NA NA NA NA NA 0 0 NA NA NA NA NA NA 0 0 NA NA NA NA NA NA 0 0 NA NA NA NA NA NA 0 0 NA NA NA NA NA NA NA NA NA NA NA NA NA NA NA NA NA NA NA NA NA NA NA NA NA NA NA NA NA NA NA NA NA NA NA NA NA NA NA NA NA NA NA NA NA NA NA NA NA NA NA NA NA NA NA NA NA NA NA NA NA NA NA NA NA NA 0 0 0 0 0 0 0 0 0 0 0 0 0 0 0 0 0 0 0 0 0 0 0 NA NA 0 0 0 0 0 0 NA NA 0 0 0 0 0 0 NA NA 0 0 0 0 0 0 NA NA NA NA NA NA 0.01 NA NA NA NA NA NA NA 0.01 NA NA NA NA NA NA NA 0 NA NA NA NA NA NA NA 0 NA NA NA NA NA NA NA NA NA 0 NA NA NA NA NA NA NA 0 NA NA NA NA NA NA NA 0 NA NA NA NA NA NA NA 0 NA NA NA NA NA 0 0 NA NA NA NA NA NA 0 0 NA NA NA NA NA NA 0 0 NA NA NA NA NA NA 0 0 NA NA NA NA NA NA 0 0 NA NA NA NA NA NA 0 0 NA NA NA NA NA NA NA NA NA NA NA NA NA NA NA NA NA NA NA NA NA NA NA NA NA NA NA NA NA NA NA NA NA NA NA NA NA NA NA NA NA NA NA NA NA NA NA NA NA NA NA NA NA NA NA NA NA NA NA NA NA NA NA NA NA NA NA NA NA NA 0 0 NA NA NA NA NA NA 0 0 NA NA NA NA NA NA 0 0 NA NA NA NA NA NA 0 0 NA NA NA NA NA NA 0 0 NA NA NA NA NA NA 0 0 NA NA NA NA NA NA NA NA NA NA NA NA NA NA NA NA NA NA NA NA NA NA NA NA NA NA NA NA NA NA NA NA NA NA NA NA NA NA NA NA NA NA NA NA NA NA NA NA NA NA NA NA NA NA NA NA NA NA NA NA NA NA NA NA NA NA NA NA NA NA 0 0 NA NA NA NA NA NA 0 0 NA NA NA NA NA NA 0 0 NA NA NA NA NA NA 0 0 NA NA NA NA NA NA 0 0 NA NA NA NA NA NA 0 0 NA NA NA NA NA NA NA NA NA NA NA NA NA NA NA NA NA NA NA NA NA NA NA NA NA NA NA NA NA NA NA NA NA NA NA NA NA NA NA NA NA NA NA NA NA NA NA NA NA NA NA NA NA NA NA NA NA NA NA NA NA NA NA NA NA NA
107494 0.1 1000 2 1 100 100 100 2 2 0.7382459 0.09675152 0.1463968 4.308501 3.778934 2.764053 11.92722 1 0.888817 3.74237 0 0 0.0483871 0.06349206 0.0483871 0.09230769 0.078125 0.09090909 0.1060606 0.078125 0.078125 0.06349206 0.0483871 0.078125 0.078125 0.09230769 0.06349206 0.078125 0.06349206 0.07575758 0.06349206 0.06349206 0.078125 0.0625 0.09090909 NA NA 0.07692308 0.06349206 0.06349206 0.06349206 0.06349206 0.078125 NA NA 0.04761905 0.0483871 0.04761905 0.0483871 0.0483871 0.04761905 NA NA 0.0483871 0.0483871 0.0483871 0.0483871 0.0483871 0.0483871 NA NA NA NA NA NA 0.0877193 NA NA NA NA NA NA NA 0.0877193 NA NA NA NA NA NA NA 0.1111111 NA NA NA NA NA NA NA 0.1111111 NA NA NA NA NA NA NA NA NA 0.06153846 NA NA NA NA NA NA NA 0.04761905 NA NA NA NA NA NA NA 0.078125 NA NA NA NA NA NA NA 0.06349206 NA NA NA NA NA 0 0 NA NA NA NA NA NA 0 0 NA NA NA NA NA NA 0 0 NA NA NA NA NA NA 0 0 NA NA NA NA NA NA 0 0 NA NA NA NA NA NA 0 0 NA NA NA NA NA NA NA NA NA NA NA NA NA NA NA NA NA NA NA NA NA NA NA NA NA NA NA NA NA NA NA NA NA NA NA NA NA NA NA NA NA NA NA NA NA NA NA NA NA NA NA NA NA NA NA NA NA NA NA NA NA NA NA NA NA NA NA NA NA NA 0.1071429 0.1071429 NA NA NA NA NA NA 0.1071429 0.1071429 NA NA NA NA NA NA 0.137931 0.137931 NA NA NA NA NA NA 0.137931 0.1071429 NA NA NA NA NA NA 0.1333333 0.07142857 NA NA NA NA NA NA 0.1034483 0.07407407 NA NA NA NA NA NA NA NA NA NA NA NA NA NA NA NA NA NA NA NA NA NA NA NA NA NA NA NA NA NA NA NA NA NA NA NA NA NA NA NA NA NA NA NA NA NA NA NA NA NA NA NA NA NA NA NA NA NA NA NA NA NA NA NA NA NA NA NA NA NA 0.05882353 0.1111111 NA NA NA NA NA NA 0.05882353 0.1111111 NA NA NA NA NA NA 0.05882353 0.1111111 NA NA NA NA NA NA 0.05882353 0.1111111 NA NA NA NA NA NA 0.05882353 0.05882353 NA NA NA NA NA NA 0.05882353 0.05882353 NA NA NA NA NA NA NA NA NA NA NA NA NA NA NA NA NA NA NA NA NA NA NA NA NA NA NA NA NA NA NA NA NA NA NA NA NA NA NA NA NA NA NA NA NA NA NA NA NA NA NA NA NA NA NA NA NA NA NA NA NA NA NA NA NA NA 0.295 0.295 0.295 0.295 0.295 0.3 0.295 0.295 0.295 0.295 0.295 0.295 0.295 0.295 0.295 0.295 0.295 0.305 0.295 0.295 0.295 0.3 0.3 NA NA 0.3 0.295 0.295 0.295 0.295 0.295 NA NA 0.3 0.295 0.3 0.295 0.295 0.3 NA NA 0.295 0.295 0.295 0.295 0.295 0.295 NA NA NA NA NA NA 0.26 NA NA NA NA NA NA NA 0.26 NA NA NA NA NA NA NA 0.28 NA NA NA NA NA NA NA 0.28 NA NA NA NA NA NA NA NA NA 0.305 NA NA NA NA NA NA NA 0.3 NA NA NA NA NA NA NA 0.295 NA NA NA NA NA NA NA 0.295 NA NA NA NA NA 0.095 0.095 NA NA NA NA NA NA 0.095 0.095 NA NA NA NA NA NA 0.095 0.095 NA NA NA NA NA NA 0.095 0.095 NA NA NA NA NA NA 0.095 0.095 NA NA NA NA NA NA 0.095 0.095 NA NA NA NA NA NA NA NA NA NA NA NA NA NA NA NA NA NA NA NA NA NA NA NA NA NA NA NA NA NA NA NA NA NA NA NA NA NA NA NA NA NA NA NA NA NA NA NA NA NA NA NA NA NA NA NA NA NA NA NA NA NA NA NA NA NA NA NA NA NA 0.125 0.125 NA NA NA NA NA NA 0.125 0.125 NA NA NA NA NA NA 0.125 0.125 NA NA NA NA NA NA 0.125 0.125 NA NA NA NA NA NA 0.13 0.13 NA NA NA NA NA NA 0.13 0.125 NA NA NA NA NA NA NA NA NA NA NA NA NA NA NA NA NA NA NA NA NA NA NA NA NA NA NA NA NA NA NA NA NA NA NA NA NA NA NA NA NA NA NA NA NA NA NA NA NA NA NA NA NA NA NA NA NA NA NA NA NA NA NA NA NA NA NA NA NA NA 0.08 0.08 NA NA NA NA NA NA 0.08 0.08 NA NA NA NA NA NA 0.08 0.08 NA NA NA NA NA NA 0.08 0.08 NA NA NA NA NA NA 0.08 0.08 NA NA NA NA NA NA 0.08 0.08 NA NA NA NA NA NA NA NA NA NA NA NA NA NA NA NA NA NA NA NA NA NA NA NA NA NA NA NA NA NA NA NA NA NA NA NA NA NA NA NA NA NA NA NA NA NA NA NA NA NA NA NA NA NA NA NA NA NA NA NA NA NA NA NA NA NA
1075 0.1 5000 2 1 100 100 100 2 2 0.9527537 0.02221539 0.02291755 3.113368 2.754556 1.900703 2.18655 1 0.9846127 2.149972 2 0.05 0.09302326 0.03125 0.03125 0.09302326 0.1333333 0.07317073 0.09756098 0.09302326 0.07692308 0.03125 0.03125 0.1136364 0.1333333 0.1136364 0.0952381 0.09302326 0.09302326 0.07894737 0.07894737 0.09302326 0.09302326 0.0952381 0.09756098 NA NA 0.07894737 0.07894737 0.09302326 0.09302326 0.0952381 0.09756098 NA NA 0.0952381 0.07142857 0.09090909 0.09090909 0.09302326 0.07317073 NA NA 0.09302326 0.09302326 0.09090909 0.09090909 0.09302326 0.09302326 NA NA NA NA NA NA 0 NA NA NA NA NA NA NA 0 NA NA NA NA NA NA NA 0.08108108 NA NA NA NA NA NA NA 0.08108108 NA NA NA NA NA NA NA NA NA 0.1190476 NA NA NA NA NA NA NA 0.1136364 NA NA NA NA NA NA NA 0.075 NA NA NA NA NA NA NA 0.075 NA NA NA NA NA 0.1666667 0.125 NA NA NA NA NA NA 0.1666667 0.125 NA NA NA NA NA NA 0.1578947 0.125 NA NA NA NA NA NA 0.1578947 0.125 NA NA NA NA NA NA 0.1111111 0.1111111 NA NA NA NA NA NA 0.1111111 0.1111111 NA NA NA NA NA NA NA NA NA NA NA NA NA NA NA NA NA NA NA NA NA NA NA NA NA NA NA NA NA NA NA NA NA NA NA NA NA NA NA NA NA NA NA NA NA NA NA NA NA NA NA NA NA NA NA NA NA NA NA NA NA NA NA NA NA NA NA NA NA NA 0.07142857 0.07142857 NA NA NA NA NA NA 0.07142857 0.07142857 NA NA NA NA NA NA 0.07142857 0.07142857 NA NA NA NA NA NA 0.07142857 0.07142857 NA NA NA NA NA NA 0.07142857 0.07142857 NA NA NA NA NA NA 0.07142857 0.07142857 NA NA NA NA NA NA NA NA NA NA NA NA NA NA NA NA NA NA NA NA NA NA NA NA NA NA NA NA NA NA NA NA NA NA NA NA NA NA NA NA NA NA NA NA NA NA NA NA NA NA NA NA NA NA NA NA NA NA NA NA NA NA NA NA NA NA NA NA NA NA 0.08333333 0.08333333 NA NA NA NA NA NA 0.08333333 0.08333333 NA NA NA NA NA NA 0.09090909 0.09090909 NA NA NA NA NA NA 0.09090909 0.09090909 NA NA NA NA NA NA 0.09090909 0.09090909 NA NA NA NA NA NA 0.09090909 0.09090909 NA NA NA NA NA NA NA NA NA NA NA NA NA NA NA NA NA NA NA NA NA NA NA NA NA NA NA NA NA NA NA NA NA NA NA NA NA NA NA NA NA NA NA NA NA NA NA NA NA NA NA NA NA NA NA NA NA NA NA NA NA NA NA NA NA NA 0.195 0.155 0.155 0.195 0.195 0.19 0.185 0.195 0.18 0.155 0.155 0.195 0.195 0.195 0.19 0.195 0.195 0.175 0.175 0.195 0.195 0.19 0.185 NA NA 0.175 0.175 0.195 0.195 0.19 0.185 NA NA 0.19 0.195 0.2 0.2 0.195 0.19 NA NA 0.195 0.195 0.2 0.2 0.195 0.195 NA NA NA NA NA NA 0.005 NA NA NA NA NA NA NA 0.005 NA NA NA NA NA NA NA 0.17 NA NA NA NA NA NA NA 0.17 NA NA NA NA NA NA NA NA NA 0.185 NA NA NA NA NA NA NA 0.195 NA NA NA NA NA NA NA 0.185 NA NA NA NA NA NA NA 0.185 NA NA NA NA NA 0.075 0.07 NA NA NA NA NA NA 0.075 0.07 NA NA NA NA NA NA 0.08 0.07 NA NA NA NA NA NA 0.08 0.07 NA NA NA NA NA NA 0.08 0.08 NA NA NA NA NA NA 0.08 0.08 NA NA NA NA NA NA NA NA NA NA NA NA NA NA NA NA NA NA NA NA NA NA NA NA NA NA NA NA NA NA NA NA NA NA NA NA NA NA NA NA NA NA NA NA NA NA NA NA NA NA NA NA NA NA NA NA NA NA NA NA NA NA NA NA NA NA NA NA NA NA 0.065 0.065 NA NA NA NA NA NA 0.065 0.065 NA NA NA NA NA NA 0.065 0.065 NA NA NA NA NA NA 0.065 0.065 NA NA NA NA NA NA 0.065 0.065 NA NA NA NA NA NA 0.065 0.065 NA NA NA NA NA NA NA NA NA NA NA NA NA NA NA NA NA NA NA NA NA NA NA NA NA NA NA NA NA NA NA NA NA NA NA NA NA NA NA NA NA NA NA NA NA NA NA NA NA NA NA NA NA NA NA NA NA NA NA NA NA NA NA NA NA NA NA NA NA NA 0.055 0.055 NA NA NA NA NA NA 0.055 0.055 NA NA NA NA NA NA 0.05 0.05 NA NA NA NA NA NA 0.05 0.05 NA NA NA NA NA NA 0.05 0.05 NA NA NA NA NA NA 0.05 0.05 NA NA NA NA NA NA NA NA NA NA NA NA NA NA NA NA NA NA NA NA NA NA NA NA NA NA NA NA NA NA NA NA NA NA NA NA NA NA NA NA NA NA NA NA NA NA NA NA NA NA NA NA NA NA NA NA NA NA NA NA NA NA NA NA NA NA
10761 0.1 5000 1 1 100 100 100 1.5 1.5 0.7084311 0.1957166 0.09420665 1.120445 3.049458 1.15767 1.689657 1 0.959807 1.289867 0 0 0 0 0 0 0 0 0 0 0 0 0 0 0 0 0 0 0 0 0 0 0 0 0 NA NA 0 0 0 0 0 0 NA NA 0 0 0 0 0 0 NA NA 0 0 0 0 0 0 NA NA NA NA NA NA 0.25 NA NA NA NA NA NA NA 0.25 NA NA NA NA NA NA NA 0 NA NA NA NA NA NA NA 0 NA NA NA NA NA NA NA NA NA 0 NA NA NA NA NA NA NA 0 NA NA NA NA NA NA NA 0 NA NA NA NA NA NA NA 0 NA NA NA NA NA 0 0 NA NA NA NA NA NA 0 0 NA NA NA NA NA NA 0 0 NA NA NA NA NA NA 0 0 NA NA NA NA NA NA 0 0 NA NA NA NA NA NA 0 0 NA NA NA NA NA NA NA NA NA NA NA NA NA NA NA NA NA NA NA NA NA NA NA NA NA NA NA NA NA NA NA NA NA NA NA NA NA NA NA NA NA NA NA NA NA NA NA NA NA NA NA NA NA NA NA NA NA NA NA NA NA NA NA NA NA NA NA NA NA NA 0 0 NA NA NA NA NA NA 0 0 NA NA NA NA NA NA 0 0 NA NA NA NA NA NA 0 0 NA NA NA NA NA NA 0 0 NA NA NA NA NA NA 0 0 NA NA NA NA NA NA NA NA NA NA NA NA NA NA NA NA NA NA NA NA NA NA NA NA NA NA NA NA NA NA NA NA NA NA NA NA NA NA NA NA NA NA NA NA NA NA NA NA NA NA NA NA NA NA NA NA NA NA NA NA NA NA NA NA NA NA NA NA NA NA 0 0 NA NA NA NA NA NA 0 0 NA NA NA NA NA NA 0 0 NA NA NA NA NA NA 0 0 NA NA NA NA NA NA 0 0 NA NA NA NA NA NA 0 0 NA NA NA NA NA NA NA NA NA NA NA NA NA NA NA NA NA NA NA NA NA NA NA NA NA NA NA NA NA NA NA NA NA NA NA NA NA NA NA NA NA NA NA NA NA NA NA NA NA NA NA NA NA NA NA NA NA NA NA NA NA NA NA NA NA NA 0.01 0.01 0.01 0.01 0.01 0.01 0.01 0.01 0.01 0.01 0.01 0.01 0.01 0.01 0.015 0.01 0.01 0.01 0.01 0.01 0.01 0.01 0.01 NA NA 0.01 0.01 0.01 0.01 0.01 0.01 NA NA 0.01 0.01 0.01 0.01 0.01 0.01 NA NA 0.01 0.01 0.01 0.01 0.01 0.01 NA NA NA NA NA NA 0.015 NA NA NA NA NA NA NA 0.015 NA NA NA NA NA NA NA 0.01 NA NA NA NA NA NA NA 0.01 NA NA NA NA NA NA NA NA NA 0.01 NA NA NA NA NA NA NA 0.01 NA NA NA NA NA NA NA 0.01 NA NA NA NA NA NA NA 0.01 NA NA NA NA NA 0 0 NA NA NA NA NA NA 0 0.005 NA NA NA NA NA NA 0 0 NA NA NA NA NA NA 0 0 NA NA NA NA NA NA 0 0 NA NA NA NA NA NA 0 0 NA NA NA NA NA NA NA NA NA NA NA NA NA NA NA NA NA NA NA NA NA NA NA NA NA NA NA NA NA NA NA NA NA NA NA NA NA NA NA NA NA NA NA NA NA NA NA NA NA NA NA NA NA NA NA NA NA NA NA NA NA NA NA NA NA NA NA NA NA NA 0.005 0.005 NA NA NA NA NA NA 0.005 0.005 NA NA NA NA NA NA 0.005 0.005 NA NA NA NA NA NA 0.005 0.005 NA NA NA NA NA NA 0.005 0.005 NA NA NA NA NA NA 0.005 0.005 NA NA NA NA NA NA NA NA NA NA NA NA NA NA NA NA NA NA NA NA NA NA NA NA NA NA NA NA NA NA NA NA NA NA NA NA NA NA NA NA NA NA NA NA NA NA NA NA NA NA NA NA NA NA NA NA NA NA NA NA NA NA NA NA NA NA NA NA NA NA 0.005 0.005 NA NA NA NA NA NA 0.005 0.005 NA NA NA NA NA NA 0.005 0.005 NA NA NA NA NA NA 0.005 0.005 NA NA NA NA NA NA 0.005 0.005 NA NA NA NA NA NA 0.005 0.005 NA NA NA NA NA NA NA NA NA NA NA NA NA NA NA NA NA NA NA NA NA NA NA NA NA NA NA NA NA NA NA NA NA NA NA NA NA NA NA NA NA NA NA NA NA NA NA NA NA NA NA NA NA NA NA NA NA NA NA NA NA NA NA NA NA NA
10773 0.1 5000 2 1 0 0 200 2 2 0.9693373 0.002906103 0.001201345 7.692128 2.797537 11.36768 3.322066 1 0.992987 6.008733 0 0 0.09090909 0.08 0.09090909 0.1186441 0.1384615 0.1166667 0.125 0.1186441 0.125 0.08 0.04255319 0.1186441 0.1 0.1186441 0.09677419 0.1186441 0.1 0.09803922 0.09090909 0.1186441 0.1111111 0.1186441 0.1269841 NA NA 0.08 0.06 0.1206897 0.1 0.122807 0.08928571 NA NA 0.1020408 0.08333333 0.1272727 0.1129032 0.122807 0.1186441 NA NA 0.08333333 0.08333333 0.1272727 0.1052632 0.125 0.1206897 NA NA NA NA NA NA 0.078125 NA NA NA NA NA NA NA 0.078125 NA NA NA NA NA NA NA 0.08108108 NA NA NA NA NA NA NA 0.08108108 NA NA NA NA NA NA NA NA NA 0.09722222 NA NA NA NA NA NA NA 0 NA NA NA NA NA NA NA 0.08571429 NA NA NA NA NA NA NA 0 NA NA NA NA NA 0.0952381 0.1304348 NA NA NA NA NA NA 0.0952381 0.04761905 NA NA NA NA NA NA 0.0952381 0.09090909 NA NA NA NA NA NA 0.0952381 0.05555556 NA NA NA NA NA NA 0.1052632 0.1052632 NA NA NA NA NA NA 0.1111111 0.1052632 NA NA NA NA NA NA NA NA NA NA NA NA NA NA NA NA NA NA NA NA NA NA NA NA NA NA NA NA NA NA NA NA NA NA NA NA NA NA NA NA NA NA NA NA NA NA NA NA NA NA NA NA NA NA NA NA NA NA NA NA NA NA NA NA NA NA NA NA NA NA 0.25 0.2352941 NA NA NA NA NA NA 0.25 0.2307692 NA NA NA NA NA NA 0.2666667 0.25 NA NA NA NA NA NA 0.2666667 0.2 NA NA NA NA NA NA 0.2666667 0.2666667 NA NA NA NA NA NA 0.2142857 0.2 NA NA NA NA NA NA NA NA NA NA NA NA NA NA NA NA NA NA NA NA NA NA NA NA NA NA NA NA NA NA NA NA NA NA NA NA NA NA NA NA NA NA NA NA NA NA NA NA NA NA NA NA NA NA NA NA NA NA NA NA NA NA NA NA NA NA NA NA NA NA 0.08 0.08 NA NA NA NA NA NA 0.04347826 0.04166667 NA NA NA NA NA NA 0.08 0.08 NA NA NA NA NA NA 0.04347826 0.04166667 NA NA NA NA NA NA 0.04347826 0.04166667 NA NA NA NA NA NA 0.04347826 0.04166667 NA NA NA NA NA NA NA NA NA NA NA NA NA NA NA NA NA NA NA NA NA NA NA NA NA NA NA NA NA NA NA NA NA NA NA NA NA NA NA NA NA NA NA NA NA NA NA NA NA NA NA NA NA NA NA NA NA NA NA NA NA NA NA NA NA NA 0.2 0.23 0.25 0.26 0.28 0.265 0.28 0.26 0.28 0.23 0.225 0.26 0.27 0.26 0.28 0.26 0.27 0.23 0.25 0.26 0.28 0.26 0.275 NA NA 0.23 0.235 0.255 0.27 0.25 0.255 NA NA 0.22 0.22 0.24 0.275 0.25 0.26 NA NA 0.22 0.22 0.24 0.255 0.245 0.255 NA NA NA NA NA NA 0.295 NA NA NA NA NA NA NA 0.295 NA NA NA NA NA NA NA 0.34 NA NA NA NA NA NA NA 0.34 NA NA NA NA NA NA NA NA NA 0.325 NA NA NA NA NA NA NA 0.01 NA NA NA NA NA NA NA 0.32 NA NA NA NA NA NA NA 0.01 NA NA NA NA NA 0.095 0.1 NA NA NA NA NA NA 0.095 0.1 NA NA NA NA NA NA 0.095 0.1 NA NA NA NA NA NA 0.095 0.085 NA NA NA NA NA NA 0.085 0.085 NA NA NA NA NA NA 0.08 0.085 NA NA NA NA NA NA NA NA NA NA NA NA NA NA NA NA NA NA NA NA NA NA NA NA NA NA NA NA NA NA NA NA NA NA NA NA NA NA NA NA NA NA NA NA NA NA NA NA NA NA NA NA NA NA NA NA NA NA NA NA NA NA NA NA NA NA NA NA NA NA 0.06 0.065 NA NA NA NA NA NA 0.06 0.05 NA NA NA NA NA NA 0.055 0.06 NA NA NA NA NA NA 0.055 0.04 NA NA NA NA NA NA 0.055 0.055 NA NA NA NA NA NA 0.055 0.04 NA NA NA NA NA NA NA NA NA NA NA NA NA NA NA NA NA NA NA NA NA NA NA NA NA NA NA NA NA NA NA NA NA NA NA NA NA NA NA NA NA NA NA NA NA NA NA NA NA NA NA NA NA NA NA NA NA NA NA NA NA NA NA NA NA NA NA NA NA NA 0.115 0.115 NA NA NA NA NA NA 0.11 0.115 NA NA NA NA NA NA 0.115 0.115 NA NA NA NA NA NA 0.11 0.115 NA NA NA NA NA NA 0.11 0.115 NA NA NA NA NA NA 0.11 0.115 NA NA NA NA NA NA NA NA NA NA NA NA NA NA NA NA NA NA NA NA NA NA NA NA NA NA NA NA NA NA NA NA NA NA NA NA NA NA NA NA NA NA NA NA NA NA NA NA NA NA NA NA NA NA NA NA NA NA NA NA NA NA NA NA NA NA
107821 0.1 1000 2 1 100 100 100 2 2 0.7999424 0.01689981 0.04426054 10.98611 2.836454 4.592626 2.349013 1 0.9215373 4.056972 0 0 0.1212121 0.078125 0.078125 0.078125 0.07692308 0.07692308 0.07692308 0.078125 0.07692308 0.078125 0.078125 0.078125 0.07692308 0.07692308 0.07692308 0.078125 0.07692308 0.07575758 0.07936508 0.078125 0.07692308 0.07936508 0.09375 NA NA 0.07575758 0.07936508 0.078125 0.07692308 0.07936508 0.078125 NA NA 0.07936508 0.07936508 0.078125 0.07692308 0.07936508 0.07692308 NA NA 0.07936508 0.07936508 0.078125 0.07692308 0.07692308 0.07575758 NA NA NA NA NA NA 0.08695652 NA NA NA NA NA NA NA 0.08695652 NA NA NA NA NA NA NA 0.03333333 NA NA NA NA NA NA NA 0.03333333 NA NA NA NA NA NA NA NA NA 0.07575758 NA NA NA NA NA NA NA 0.07575758 NA NA NA NA NA NA NA 0.078125 NA NA NA NA NA NA NA 0.078125 NA NA NA NA NA 0.1481481 0.137931 NA NA NA NA NA NA 0.1481481 0.1071429 NA NA NA NA NA NA 0.1724138 0.1481481 NA NA NA NA NA NA 0.1785714 0.1481481 NA NA NA NA NA NA 0.1428571 0.137931 NA NA NA NA NA NA 0.1428571 0.137931 NA NA NA NA NA NA NA NA NA NA NA NA NA NA NA NA NA NA NA NA NA NA NA NA NA NA NA NA NA NA NA NA NA NA NA NA NA NA NA NA NA NA NA NA NA NA NA NA NA NA NA NA NA NA NA NA NA NA NA NA NA NA NA NA NA NA NA NA NA NA 0.05555556 0.05 NA NA NA NA NA NA 0.05555556 0.05 NA NA NA NA NA NA 0.05882353 0.05555556 NA NA NA NA NA NA 0.05882353 0.05555556 NA NA NA NA NA NA 0.05555556 0.05555556 NA NA NA NA NA NA 0.05555556 0.05555556 NA NA NA NA NA NA NA NA NA NA NA NA NA NA NA NA NA NA NA NA NA NA NA NA NA NA NA NA NA NA NA NA NA NA NA NA NA NA NA NA NA NA NA NA NA NA NA NA NA NA NA NA NA NA NA NA NA NA NA NA NA NA NA NA NA NA NA NA NA NA 0.05263158 0.05263158 NA NA NA NA NA NA 0.05263158 0.05263158 NA NA NA NA NA NA 0.05263158 0.05263158 NA NA NA NA NA NA 0.05263158 0.05263158 NA NA NA NA NA NA 0.05263158 0.05263158 NA NA NA NA NA NA 0.05263158 0.05263158 NA NA NA NA NA NA NA NA NA NA NA NA NA NA NA NA NA NA NA NA NA NA NA NA NA NA NA NA NA NA NA NA NA NA NA NA NA NA NA NA NA NA NA NA NA NA NA NA NA NA NA NA NA NA NA NA NA NA NA NA NA NA NA NA NA NA 0.29 0.295 0.295 0.295 0.3 0.3 0.3 0.295 0.3 0.295 0.295 0.295 0.3 0.3 0.3 0.295 0.3 0.305 0.29 0.295 0.3 0.29 0.29 NA NA 0.305 0.29 0.295 0.3 0.29 0.295 NA NA 0.29 0.29 0.295 0.3 0.29 0.3 NA NA 0.29 0.29 0.295 0.3 0.3 0.305 NA NA NA NA NA NA 0.21 NA NA NA NA NA NA NA 0.21 NA NA NA NA NA NA NA 0.29 NA NA NA NA NA NA NA 0.29 NA NA NA NA NA NA NA NA NA 0.305 NA NA NA NA NA NA NA 0.305 NA NA NA NA NA NA NA 0.295 NA NA NA NA NA NA NA 0.295 NA NA NA NA NA 0.115 0.125 NA NA NA NA NA NA 0.115 0.125 NA NA NA NA NA NA 0.12 0.115 NA NA NA NA NA NA 0.115 0.115 NA NA NA NA NA NA 0.12 0.125 NA NA NA NA NA NA 0.12 0.125 NA NA NA NA NA NA NA NA NA NA NA NA NA NA NA NA NA NA NA NA NA NA NA NA NA NA NA NA NA NA NA NA NA NA NA NA NA NA NA NA NA NA NA NA NA NA NA NA NA NA NA NA NA NA NA NA NA NA NA NA NA NA NA NA NA NA NA NA NA NA 0.085 0.095 NA NA NA NA NA NA 0.085 0.095 NA NA NA NA NA NA 0.08 0.085 NA NA NA NA NA NA 0.08 0.085 NA NA NA NA NA NA 0.085 0.085 NA NA NA NA NA NA 0.085 0.085 NA NA NA NA NA NA NA NA NA NA NA NA NA NA NA NA NA NA NA NA NA NA NA NA NA NA NA NA NA NA NA NA NA NA NA NA NA NA NA NA NA NA NA NA NA NA NA NA NA NA NA NA NA NA NA NA NA NA NA NA NA NA NA NA NA NA NA NA NA NA 0.09 0.09 NA NA NA NA NA NA 0.09 0.09 NA NA NA NA NA NA 0.09 0.09 NA NA NA NA NA NA 0.09 0.09 NA NA NA NA NA NA 0.09 0.09 NA NA NA NA NA NA 0.09 0.09 NA NA NA NA NA NA NA NA NA NA NA NA NA NA NA NA NA NA NA NA NA NA NA NA NA NA NA NA NA NA NA NA NA NA NA NA NA NA NA NA NA NA NA NA NA NA NA NA NA NA NA NA NA NA NA NA NA NA NA NA NA NA NA NA NA NA
108087 0.1 5000 2 1 0 0 200 2 2 0.9698063 0.01012559 0.00403225 2.105196 4.197395 8.672942 3.552014 1 0.9950113 7.361555 0 0 0.1463415 0.1162791 0.1162791 0.1458333 0.16 0.1458333 0.16 0.1458333 0.16 0.1162791 0.09756098 0.1458333 0.1458333 0.1458333 0.1304348 0.1458333 0.1276596 0.1363636 0.1136364 0.1458333 0.16 0.1489362 0.1632653 NA NA 0.1363636 0.09756098 0.1489362 0.1428571 0.1555556 0.1304348 NA NA 0.1333333 0.1111111 0.1489362 0.1428571 0.1489362 0.1632653 NA NA 0.1363636 0.1190476 0.1489362 0.1428571 0.1489362 0.1304348 NA NA NA NA NA NA 0.1710526 NA NA NA NA NA NA NA 0.1710526 NA NA NA NA NA NA NA 0.1129032 NA NA NA NA NA NA NA 0.1129032 NA NA NA NA NA NA NA NA NA 0.1617647 NA NA NA NA NA NA NA 0 NA NA NA NA NA NA NA 0.1363636 NA NA NA NA NA NA NA 0 NA NA NA NA NA 0.1333333 0.1333333 NA NA NA NA NA NA 0.1333333 0.07692308 NA NA NA NA NA NA 0.1333333 0.1428571 NA NA NA NA NA NA 0.1333333 0.1428571 NA NA NA NA NA NA 0.1333333 0.1333333 NA NA NA NA NA NA 0.1333333 0.07142857 NA NA NA NA NA NA NA NA NA NA NA NA NA NA NA NA NA NA NA NA NA NA NA NA NA NA NA NA NA NA NA NA NA NA NA NA NA NA NA NA NA NA NA NA NA NA NA NA NA NA NA NA NA NA NA NA NA NA NA NA NA NA NA NA NA NA NA NA NA NA 0.1176471 0.1111111 NA NA NA NA NA NA 0.1176471 0.1111111 NA NA NA NA NA NA 0.1176471 0.1111111 NA NA NA NA NA NA 0.1176471 0.1111111 NA NA NA NA NA NA 0.1176471 0.1052632 NA NA NA NA NA NA 0.1176471 0.1111111 NA NA NA NA NA NA NA NA NA NA NA NA NA NA NA NA NA NA NA NA NA NA NA NA NA NA NA NA NA NA NA NA NA NA NA NA NA NA NA NA NA NA NA NA NA NA NA NA NA NA NA NA NA NA NA NA NA NA NA NA NA NA NA NA NA NA NA NA NA NA 0.1875 0.2352941 NA NA NA NA NA NA 0.1875 0.1333333 NA NA NA NA NA NA 0.2142857 0.2352941 NA NA NA NA NA NA 0.1666667 0.2352941 NA NA NA NA NA NA 0.2 0.25 NA NA NA NA NA NA 0.2 0.1428571 NA NA NA NA NA NA NA NA NA NA NA NA NA NA NA NA NA NA NA NA NA NA NA NA NA NA NA NA NA NA NA NA NA NA NA NA NA NA NA NA NA NA NA NA NA NA NA NA NA NA NA NA NA NA NA NA NA NA NA NA NA NA NA NA NA NA 0.175 0.19 0.19 0.205 0.21 0.205 0.21 0.205 0.21 0.19 0.185 0.205 0.205 0.205 0.2 0.205 0.205 0.19 0.195 0.205 0.21 0.2 0.205 NA NA 0.19 0.185 0.2 0.21 0.19 0.2 NA NA 0.195 0.2 0.2 0.21 0.2 0.205 NA NA 0.19 0.185 0.2 0.21 0.2 0.2 NA NA NA NA NA NA 0.315 NA NA NA NA NA NA NA 0.315 NA NA NA NA NA NA NA 0.275 NA NA NA NA NA NA NA 0.275 NA NA NA NA NA NA NA NA NA 0.285 NA NA NA NA NA NA NA 0.005 NA NA NA NA NA NA NA 0.285 NA NA NA NA NA NA NA 0.005 NA NA NA NA NA 0.065 0.065 NA NA NA NA NA NA 0.065 0.06 NA NA NA NA NA NA 0.065 0.06 NA NA NA NA NA NA 0.065 0.06 NA NA NA NA NA NA 0.065 0.065 NA NA NA NA NA NA 0.065 0.065 NA NA NA NA NA NA NA NA NA NA NA NA NA NA NA NA NA NA NA NA NA NA NA NA NA NA NA NA NA NA NA NA NA NA NA NA NA NA NA NA NA NA NA NA NA NA NA NA NA NA NA NA NA NA NA NA NA NA NA NA NA NA NA NA NA NA NA NA NA NA 0.075 0.08 NA NA NA NA NA NA 0.075 0.08 NA NA NA NA NA NA 0.075 0.08 NA NA NA NA NA NA 0.075 0.08 NA NA NA NA NA NA 0.075 0.085 NA NA NA NA NA NA 0.075 0.08 NA NA NA NA NA NA NA NA NA NA NA NA NA NA NA NA NA NA NA NA NA NA NA NA NA NA NA NA NA NA NA NA NA NA NA NA NA NA NA NA NA NA NA NA NA NA NA NA NA NA NA NA NA NA NA NA NA NA NA NA NA NA NA NA NA NA NA NA NA NA 0.065 0.065 NA NA NA NA NA NA 0.065 0.065 NA NA NA NA NA NA 0.055 0.065 NA NA NA NA NA NA 0.05 0.065 NA NA NA NA NA NA 0.06 0.06 NA NA NA NA NA NA 0.06 0.06 NA NA NA NA NA NA NA NA NA NA NA NA NA NA NA NA NA NA NA NA NA NA NA NA NA NA NA NA NA NA NA NA NA NA NA NA NA NA NA NA NA NA NA NA NA NA NA NA NA NA NA NA NA NA NA NA NA NA NA NA NA NA NA NA NA NA
108458 0.1 5000 2 1 0 0 200 2 2 0.9754517 0.003473396 0.007410376 9.274004 4.312724 4.809884 3.171633 1 0.9899815 3.266767 0 0 0.025 0.02325581 0.02272727 0.02222222 0.04081633 0.02222222 0.04081633 0.02222222 0.04081633 0.02325581 0.02272727 0.02222222 0.04081633 0.02272727 0.02173913 0.02272727 0.04347826 0.02325581 0.02272727 0.02272727 0.04166667 0.02439024 0.02272727 NA NA 0.02325581 0.02272727 0.02272727 0.04347826 0.02439024 0.02325581 NA NA 0.02439024 0.02325581 0.02439024 0.04444444 0.02325581 0.04347826 NA NA 0.02439024 0.02325581 0.02439024 0.02325581 0.02380952 0.02272727 NA NA NA NA NA NA 0.03030303 NA NA NA NA NA NA NA 0.03030303 NA NA NA NA NA NA NA 0.07352941 NA NA NA NA NA NA NA 0.07352941 NA NA NA NA NA NA NA NA NA 0.05882353 NA NA NA NA NA NA NA 0 NA NA NA NA NA NA NA 0.07246377 NA NA NA NA NA NA NA 0 NA NA NA NA NA 0.05 0.05 NA NA NA NA NA NA 0.05 0.05 NA NA NA NA NA NA 0.05 0.05 NA NA NA NA NA NA 0.05 0.05 NA NA NA NA NA NA 0.05 0.05 NA NA NA NA NA NA 0.05 0.05 NA NA NA NA NA NA NA NA NA NA NA NA NA NA NA NA NA NA NA NA NA NA NA NA NA NA NA NA NA NA NA NA NA NA NA NA NA NA NA NA NA NA NA NA NA NA NA NA NA NA NA NA NA NA NA NA NA NA NA NA NA NA NA NA NA NA NA NA NA NA 0 0.08333333 NA NA NA NA NA NA 0 0 NA NA NA NA NA NA 0 0 NA NA NA NA NA NA 0 0 NA NA NA NA NA NA 0 0 NA NA NA NA NA NA 0 0 NA NA NA NA NA NA NA NA NA NA NA NA NA NA NA NA NA NA NA NA NA NA NA NA NA NA NA NA NA NA NA NA NA NA NA NA NA NA NA NA NA NA NA NA NA NA NA NA NA NA NA NA NA NA NA NA NA NA NA NA NA NA NA NA NA NA NA NA NA NA 0 0 NA NA NA NA NA NA 0 0 NA NA NA NA NA NA 0 0 NA NA NA NA NA NA 0 0 NA NA NA NA NA NA 0 0 NA NA NA NA NA NA 0 0 NA NA NA NA NA NA NA NA NA NA NA NA NA NA NA NA NA NA NA NA NA NA NA NA NA NA NA NA NA NA NA NA NA NA NA NA NA NA NA NA NA NA NA NA NA NA NA NA NA NA NA NA NA NA NA NA NA NA NA NA NA NA NA NA NA NA 0.195 0.21 0.215 0.22 0.235 0.22 0.235 0.22 0.235 0.21 0.215 0.22 0.235 0.215 0.225 0.215 0.22 0.21 0.215 0.215 0.23 0.2 0.215 NA NA 0.21 0.215 0.215 0.22 0.2 0.21 NA NA 0.2 0.21 0.2 0.215 0.21 0.22 NA NA 0.2 0.21 0.2 0.21 0.205 0.215 NA NA NA NA NA NA 0.32 NA NA NA NA NA NA NA 0.32 NA NA NA NA NA NA NA 0.315 NA NA NA NA NA NA NA 0.315 NA NA NA NA NA NA NA NA NA 0.32 NA NA NA NA NA NA NA 0.105 NA NA NA NA NA NA NA 0.32 NA NA NA NA NA NA NA 0.115 NA NA NA NA NA 0.095 0.095 NA NA NA NA NA NA 0.095 0.095 NA NA NA NA NA NA 0.095 0.095 NA NA NA NA NA NA 0.095 0.095 NA NA NA NA NA NA 0.095 0.095 NA NA NA NA NA NA 0.095 0.095 NA NA NA NA NA NA NA NA NA NA NA NA NA NA NA NA NA NA NA NA NA NA NA NA NA NA NA NA NA NA NA NA NA NA NA NA NA NA NA NA NA NA NA NA NA NA NA NA NA NA NA NA NA NA NA NA NA NA NA NA NA NA NA NA NA NA NA NA NA NA 0.04 0.055 NA NA NA NA NA NA 0.04 0.05 NA NA NA NA NA NA 0.04 0.05 NA NA NA NA NA NA 0.04 0.05 NA NA NA NA NA NA 0.045 0.05 NA NA NA NA NA NA 0.045 0.045 NA NA NA NA NA NA NA NA NA NA NA NA NA NA NA NA NA NA NA NA NA NA NA NA NA NA NA NA NA NA NA NA NA NA NA NA NA NA NA NA NA NA NA NA NA NA NA NA NA NA NA NA NA NA NA NA NA NA NA NA NA NA NA NA NA NA NA NA NA NA 0.08 0.08 NA NA NA NA NA NA 0.08 0.08 NA NA NA NA NA NA 0.07 0.07 NA NA NA NA NA NA 0.07 0.07 NA NA NA NA NA NA 0.07 0.075 NA NA NA NA NA NA 0.07 0.075 NA NA NA NA NA NA NA NA NA NA NA NA NA NA NA NA NA NA NA NA NA NA NA NA NA NA NA NA NA NA NA NA NA NA NA NA NA NA NA NA NA NA NA NA NA NA NA NA NA NA NA NA NA NA NA NA NA NA NA NA NA NA NA NA NA NA
10868 0.1 5000 2 1 100 100 100 2 2 0.8034274 0.01173706 0.1647606 6.120931 2.018382 1.209444 3.879405 1 0.9774345 3.229182 0 0 0.1 0.05769231 0.04166667 0.09090909 0.08928571 0.09259259 0.06 0.09090909 0.08928571 0.05882353 0.04166667 0.09090909 0.08928571 0.09259259 0.06 0.09090909 0.09090909 0.07407407 0.05660377 0.07407407 0.08928571 0.07843137 0.08 NA NA 0.05660377 0.05769231 0.07407407 0.08928571 0.07843137 0.06 NA NA 0.07407407 0.05660377 0.09090909 0.08928571 0.07407407 0.07272727 NA NA 0.05660377 0.05882353 0.07407407 0.08928571 0.07407407 0.07272727 NA NA NA NA NA NA 0.2857143 NA NA NA NA NA NA NA 0.2857143 NA NA NA NA NA NA NA 0 NA NA NA NA NA NA NA 0 NA NA NA NA NA NA NA NA NA 0.05357143 NA NA NA NA NA NA NA 0.05660377 NA NA NA NA NA NA NA 0.08928571 NA NA NA NA NA NA NA 0.08928571 NA NA NA NA NA 0 0 NA NA NA NA NA NA 0 0 NA NA NA NA NA NA 0 0 NA NA NA NA NA NA 0 0 NA NA NA NA NA NA 0 0 NA NA NA NA NA NA 0 0 NA NA NA NA NA NA NA NA NA NA NA NA NA NA NA NA NA NA NA NA NA NA NA NA NA NA NA NA NA NA NA NA NA NA NA NA NA NA NA NA NA NA NA NA NA NA NA NA NA NA NA NA NA NA NA NA NA NA NA NA NA NA NA NA NA NA NA NA NA NA 0.1818182 0.1818182 NA NA NA NA NA NA 0.1818182 0.1818182 NA NA NA NA NA NA 0.1818182 0.1818182 NA NA NA NA NA NA 0.1818182 0.1818182 NA NA NA NA NA NA 0.1818182 0.1363636 NA NA NA NA NA NA 0.1818182 0.1428571 NA NA NA NA NA NA NA NA NA NA NA NA NA NA NA NA NA NA NA NA NA NA NA NA NA NA NA NA NA NA NA NA NA NA NA NA NA NA NA NA NA NA NA NA NA NA NA NA NA NA NA NA NA NA NA NA NA NA NA NA NA NA NA NA NA NA NA NA NA NA 0.0625 0 NA NA NA NA NA NA 0.0625 0 NA NA NA NA NA NA 0.0625 0 NA NA NA NA NA NA 0 0 NA NA NA NA NA NA 0.0625 0.0625 NA NA NA NA NA NA 0.0625 0 NA NA NA NA NA NA NA NA NA NA NA NA NA NA NA NA NA NA NA NA NA NA NA NA NA NA NA NA NA NA NA NA NA NA NA NA NA NA NA NA NA NA NA NA NA NA NA NA NA NA NA NA NA NA NA NA NA NA NA NA NA NA NA NA NA NA 0.225 0.245 0.23 0.25 0.255 0.245 0.235 0.25 0.255 0.24 0.23 0.25 0.255 0.245 0.235 0.25 0.25 0.25 0.25 0.25 0.255 0.235 0.23 NA NA 0.25 0.245 0.25 0.255 0.235 0.235 NA NA 0.25 0.25 0.25 0.255 0.25 0.255 NA NA 0.25 0.24 0.25 0.255 0.25 0.255 NA NA NA NA NA NA 0.025 NA NA NA NA NA NA NA 0.025 NA NA NA NA NA NA NA 0.025 NA NA NA NA NA NA NA 0.025 NA NA NA NA NA NA NA NA NA 0.265 NA NA NA NA NA NA NA 0.25 NA NA NA NA NA NA NA 0.255 NA NA NA NA NA NA NA 0.255 NA NA NA NA NA 0.08 0.08 NA NA NA NA NA NA 0.08 0.08 NA NA NA NA NA NA 0.065 0.065 NA NA NA NA NA NA 0.065 0.065 NA NA NA NA NA NA 0.085 0.09 NA NA NA NA NA NA 0.085 0.09 NA NA NA NA NA NA NA NA NA NA NA NA NA NA NA NA NA NA NA NA NA NA NA NA NA NA NA NA NA NA NA NA NA NA NA NA NA NA NA NA NA NA NA NA NA NA NA NA NA NA NA NA NA NA NA NA NA NA NA NA NA NA NA NA NA NA NA NA NA NA 0.09 0.09 NA NA NA NA NA NA 0.09 0.09 NA NA NA NA NA NA 0.09 0.09 NA NA NA NA NA NA 0.09 0.09 NA NA NA NA NA NA 0.09 0.095 NA NA NA NA NA NA 0.09 0.09 NA NA NA NA NA NA NA NA NA NA NA NA NA NA NA NA NA NA NA NA NA NA NA NA NA NA NA NA NA NA NA NA NA NA NA NA NA NA NA NA NA NA NA NA NA NA NA NA NA NA NA NA NA NA NA NA NA NA NA NA NA NA NA NA NA NA NA NA NA NA 0.075 0.075 NA NA NA NA NA NA 0.075 0.075 NA NA NA NA NA NA 0.075 0.075 NA NA NA NA NA NA 0.075 0.075 NA NA NA NA NA NA 0.075 0.075 NA NA NA NA NA NA 0.075 0.075 NA NA NA NA NA NA NA NA NA NA NA NA NA NA NA NA NA NA NA NA NA NA NA NA NA NA NA NA NA NA NA NA NA NA NA NA NA NA NA NA NA NA NA NA NA NA NA NA NA NA NA NA NA NA NA NA NA NA NA NA NA NA NA NA NA NA
108721 0.1 5000 2 1 100 100 100 2 2 0.9571736 0.01470235 0.02360672 4.4845 2.375921 2.514813 5.983678 1 0.9853116 4.180444 0 0 0.1463415 0.075 0.07692308 0.0952381 0.09302326 0.07317073 0.07317073 0.0952381 0.0952381 0.075 0.07692308 0.0952381 0.09302326 0.07317073 0.07317073 0.0952381 0.075 0.09756098 0.09756098 0.0952381 0.0952381 0.1 0.1025641 NA NA 0.09756098 0.09756098 0.0952381 0.0952381 0.1 0.1 NA NA 0.09756098 0.09756098 0.09756098 0.0952381 0.09756098 0.09756098 NA NA 0.09756098 0.09756098 0.09756098 0.0952381 0.09756098 0.09756098 NA NA NA NA NA NA 0.15625 NA NA NA NA NA NA NA 0.15625 NA NA NA NA NA NA NA 0.05128205 NA NA NA NA NA NA NA 0.05128205 NA NA NA NA NA NA NA NA NA 0.1086957 NA NA NA NA NA NA NA 0.1086957 NA NA NA NA NA NA NA 0.09302326 NA NA NA NA NA NA NA 0.09302326 NA NA NA NA NA 0.1176471 0.1176471 NA NA NA NA NA NA 0.1176471 0.0625 NA NA NA NA NA NA 0.1176471 0.1176471 NA NA NA NA NA NA 0.1176471 0.1176471 NA NA NA NA NA NA 0.1176471 0.1176471 NA NA NA NA NA NA 0.1176471 0.1176471 NA NA NA NA NA NA NA NA NA NA NA NA NA NA NA NA NA NA NA NA NA NA NA NA NA NA NA NA NA NA NA NA NA NA NA NA NA NA NA NA NA NA NA NA NA NA NA NA NA NA NA NA NA NA NA NA NA NA NA NA NA NA NA NA NA NA NA NA NA NA 0.07692308 0.07692308 NA NA NA NA NA NA 0.07692308 0.08333333 NA NA NA NA NA NA 0.09090909 0.09090909 NA NA NA NA NA NA 0.09090909 0.09090909 NA NA NA NA NA NA 0.09090909 0.09090909 NA NA NA NA NA NA 0.09090909 0.09090909 NA NA NA NA NA NA NA NA NA NA NA NA NA NA NA NA NA NA NA NA NA NA NA NA NA NA NA NA NA NA NA NA NA NA NA NA NA NA NA NA NA NA NA NA NA NA NA NA NA NA NA NA NA NA NA NA NA NA NA NA NA NA NA NA NA NA NA NA NA NA 0.08333333 0.08333333 NA NA NA NA NA NA 0.08333333 0.08333333 NA NA NA NA NA NA 0.09090909 0.09090909 NA NA NA NA NA NA 0.09090909 0.09090909 NA NA NA NA NA NA 0.08333333 0.08333333 NA NA NA NA NA NA 0.08333333 0.08333333 NA NA NA NA NA NA NA NA NA NA NA NA NA NA NA NA NA NA NA NA NA NA NA NA NA NA NA NA NA NA NA NA NA NA NA NA NA NA NA NA NA NA NA NA NA NA NA NA NA NA NA NA NA NA NA NA NA NA NA NA NA NA NA NA NA NA 0.175 0.185 0.18 0.19 0.195 0.19 0.19 0.19 0.19 0.185 0.18 0.19 0.195 0.19 0.19 0.19 0.185 0.185 0.185 0.19 0.19 0.18 0.175 NA NA 0.185 0.185 0.19 0.19 0.18 0.18 NA NA 0.185 0.185 0.185 0.19 0.185 0.185 NA NA 0.185 0.185 0.185 0.19 0.185 0.185 NA NA NA NA NA NA 0.135 NA NA NA NA NA NA NA 0.135 NA NA NA NA NA NA NA 0.185 NA NA NA NA NA NA NA 0.185 NA NA NA NA NA NA NA NA NA 0.205 NA NA NA NA NA NA NA 0.205 NA NA NA NA NA NA NA 0.195 NA NA NA NA NA NA NA 0.195 NA NA NA NA NA 0.075 0.075 NA NA NA NA NA NA 0.075 0.075 NA NA NA NA NA NA 0.075 0.075 NA NA NA NA NA NA 0.075 0.075 NA NA NA NA NA NA 0.075 0.075 NA NA NA NA NA NA 0.075 0.075 NA NA NA NA NA NA NA NA NA NA NA NA NA NA NA NA NA NA NA NA NA NA NA NA NA NA NA NA NA NA NA NA NA NA NA NA NA NA NA NA NA NA NA NA NA NA NA NA NA NA NA NA NA NA NA NA NA NA NA NA NA NA NA NA NA NA NA NA NA NA 0.06 0.06 NA NA NA NA NA NA 0.06 0.055 NA NA NA NA NA NA 0.05 0.05 NA NA NA NA NA NA 0.05 0.05 NA NA NA NA NA NA 0.05 0.05 NA NA NA NA NA NA 0.05 0.05 NA NA NA NA NA NA NA NA NA NA NA NA NA NA NA NA NA NA NA NA NA NA NA NA NA NA NA NA NA NA NA NA NA NA NA NA NA NA NA NA NA NA NA NA NA NA NA NA NA NA NA NA NA NA NA NA NA NA NA NA NA NA NA NA NA NA NA NA NA NA 0.055 0.055 NA NA NA NA NA NA 0.055 0.055 NA NA NA NA NA NA 0.05 0.05 NA NA NA NA NA NA 0.05 0.05 NA NA NA NA NA NA 0.055 0.055 NA NA NA NA NA NA 0.055 0.055 NA NA NA NA NA NA NA NA NA NA NA NA NA NA NA NA NA NA NA NA NA NA NA NA NA NA NA NA NA NA NA NA NA NA NA NA NA NA NA NA NA NA NA NA NA NA NA NA NA NA NA NA NA NA NA NA NA NA NA NA NA NA NA NA NA NA
108754 0.1 5000 2 1 150 150 0 2 2 0.9682129 0.00587271 0.01109366 6.197702 2.121348 5.632298 1.203686 1 0.9874519 6.022621 0 0 0.04 0.08333333 0.08333333 0.07692308 0.07692308 0.07692308 0.07692308 0.07692308 0.07692308 0.08333333 0.08333333 0.07692308 0.07692308 0.08 0.08 0.07692308 0.07692308 0.07692308 0.07692308 0.07692308 0.07692308 0.08 0.08333333 NA NA 0.07692308 0.07692308 0.07692308 0.07692308 0.08 0.08 NA NA 0.08 0.08 0.08 0.08 0.08 0.08 NA NA 0.08 0.08 0.08 0.08 0.08 0.08 NA NA NA NA NA NA 1 NA NA NA NA NA NA NA 1 NA NA NA NA NA NA NA 0.07692308 NA NA NA NA NA NA NA 0.07692308 NA NA NA NA NA NA NA NA NA 0.04166667 NA NA NA NA NA NA NA 0.04166667 NA NA NA NA NA NA NA 0.04166667 NA NA NA NA NA NA NA 0.04166667 NA NA NA NA NA 0.1818182 0.1818182 NA NA NA NA NA NA 0.1818182 0.1818182 NA NA NA NA NA NA 0.1818182 0.1818182 NA NA NA NA NA NA 0.1818182 0.1818182 NA NA NA NA NA NA 0.1818182 0.1818182 NA NA NA NA NA NA 0.1818182 0.1818182 NA NA NA NA NA NA NA NA NA NA NA NA NA NA NA NA NA NA NA NA NA NA NA NA NA NA NA NA NA NA NA NA NA NA NA NA NA NA NA NA NA NA NA NA NA NA NA NA NA NA NA NA NA NA NA NA NA NA NA NA NA NA NA NA NA NA NA NA NA NA 0 0 NA NA NA NA NA NA 0 0 NA NA NA NA NA NA 0 0 NA NA NA NA NA NA 0 0 NA NA NA NA NA NA 0 0 NA NA NA NA NA NA 0 0 NA NA NA NA NA NA NA NA NA NA NA NA NA NA NA NA NA NA NA NA NA NA NA NA NA NA NA NA NA NA NA NA NA NA NA NA NA NA NA NA NA NA NA NA NA NA NA NA NA NA NA NA NA NA NA NA NA NA NA NA NA NA NA NA NA NA NA NA NA NA 0.09090909 0.09090909 NA NA NA NA NA NA 0.09090909 0.09090909 NA NA NA NA NA NA 0 0 NA NA NA NA NA NA 0 0 NA NA NA NA NA NA 0 0 NA NA NA NA NA NA 0 0 NA NA NA NA NA NA NA NA NA NA NA NA NA NA NA NA NA NA NA NA NA NA NA NA NA NA NA NA NA NA NA NA NA NA NA NA NA NA NA NA NA NA NA NA NA NA NA NA NA NA NA NA NA NA NA NA NA NA NA NA NA NA NA NA NA NA 0.16 0.1466667 0.1466667 0.16 0.16 0.16 0.16 0.16 0.16 0.1466667 0.1466667 0.16 0.16 0.1533333 0.1533333 0.16 0.16 0.16 0.16 0.16 0.16 0.1533333 0.1466667 NA NA 0.16 0.16 0.16 0.16 0.1533333 0.1533333 NA NA 0.1533333 0.1533333 0.1533333 0.1533333 0.1533333 0.1533333 NA NA 0.1533333 0.1533333 0.1533333 0.1533333 0.1533333 0.1533333 NA NA NA NA NA NA 0 NA NA NA NA NA NA NA 0 NA NA NA NA NA NA NA 0.16 NA NA NA NA NA NA NA 0.16 NA NA NA NA NA NA NA NA NA 0.1533333 NA NA NA NA NA NA NA 0.1533333 NA NA NA NA NA NA NA 0.1533333 NA NA NA NA NA NA NA 0.1533333 NA NA NA NA NA 0.06 0.06 NA NA NA NA NA NA 0.06 0.06 NA NA NA NA NA NA 0.06 0.06 NA NA NA NA NA NA 0.06 0.06 NA NA NA NA NA NA 0.06 0.06 NA NA NA NA NA NA 0.06 0.06 NA NA NA NA NA NA NA NA NA NA NA NA NA NA NA NA NA NA NA NA NA NA NA NA NA NA NA NA NA NA NA NA NA NA NA NA NA NA NA NA NA NA NA NA NA NA NA NA NA NA NA NA NA NA NA NA NA NA NA NA NA NA NA NA NA NA NA NA NA NA 0.02666667 0.02666667 NA NA NA NA NA NA 0.02666667 0.02666667 NA NA NA NA NA NA 0.02 0.02 NA NA NA NA NA NA 0.02 0.02 NA NA NA NA NA NA 0.02 0.02 NA NA NA NA NA NA 0.02 0.02 NA NA NA NA NA NA NA NA NA NA NA NA NA NA NA NA NA NA NA NA NA NA NA NA NA NA NA NA NA NA NA NA NA NA NA NA NA NA NA NA NA NA NA NA NA NA NA NA NA NA NA NA NA NA NA NA NA NA NA NA NA NA NA NA NA NA NA NA NA NA 0.06666667 0.06666667 NA NA NA NA NA NA 0.06666667 0.06666667 NA NA NA NA NA NA 0.06666667 0.06666667 NA NA NA NA NA NA 0.06666667 0.06666667 NA NA NA NA NA NA 0.06666667 0.06666667 NA NA NA NA NA NA 0.06666667 0.06666667 NA NA NA NA NA NA NA NA NA NA NA NA NA NA NA NA NA NA NA NA NA NA NA NA NA NA NA NA NA NA NA NA NA NA NA NA NA NA NA NA NA NA NA NA NA NA NA NA NA NA NA NA NA NA NA NA NA NA NA NA NA NA NA NA NA NA
108844 0.1 1000 2 1 100 100 100 2 2 0.793975 0.06034703 0.01685889 5.28002 2.127122 10.57557 3.089245 1 0.9262606 6.295507 0 0 0.15 0.1451613 0.1186441 0.1587302 0.1666667 0.1587302 0.1515152 0.1587302 0.1666667 0.1451613 0.08928571 0.1587302 0.1666667 0.1587302 0.1538462 0.1587302 0.1587302 0.1587302 0.1587302 0.1587302 0.15625 0.1587302 0.1492537 NA NA 0.1587302 0.1587302 0.1587302 0.15625 0.1587302 0.1538462 NA NA 0.147541 0.1333333 0.147541 0.147541 0.147541 0.147541 NA NA 0.147541 0.1333333 0.147541 0.147541 0.147541 0.147541 NA NA NA NA NA NA 0.1132075 NA NA NA NA NA NA NA 0.1132075 NA NA NA NA NA NA NA 0.0877193 NA NA NA NA NA NA NA 0.0877193 NA NA NA NA NA NA NA NA NA 0.1538462 NA NA NA NA NA NA NA 0.1147541 NA NA NA NA NA NA NA 0.15625 NA NA NA NA NA NA NA 0.15625 NA NA NA NA NA 0.1304348 0.1304348 NA NA NA NA NA NA 0.1428571 0.1304348 NA NA NA NA NA NA 0.1428571 0.1363636 NA NA NA NA NA NA 0.1428571 0.1363636 NA NA NA NA NA NA 0.0952381 0.0952381 NA NA NA NA NA NA 0.0952381 0.0952381 NA NA NA NA NA NA NA NA NA NA NA NA NA NA NA NA NA NA NA NA NA NA NA NA NA NA NA NA NA NA NA NA NA NA NA NA NA NA NA NA NA NA NA NA NA NA NA NA NA NA NA NA NA NA NA NA NA NA NA NA NA NA NA NA NA NA NA NA NA NA 0.07407407 0.08695652 NA NA NA NA NA NA 0.07407407 0.08695652 NA NA NA NA NA NA 0.07407407 0.07692308 NA NA NA NA NA NA 0.07407407 0.08695652 NA NA NA NA NA NA 0.07692308 0.07692308 NA NA NA NA NA NA 0.07692308 0.07692308 NA NA NA NA NA NA NA NA NA NA NA NA NA NA NA NA NA NA NA NA NA NA NA NA NA NA NA NA NA NA NA NA NA NA NA NA NA NA NA NA NA NA NA NA NA NA NA NA NA NA NA NA NA NA NA NA NA NA NA NA NA NA NA NA NA NA NA NA NA NA 0.2631579 0.25 NA NA NA NA NA NA 0.2222222 0 NA NA NA NA NA NA 0.2631579 0.2631579 NA NA NA NA NA NA 0.2631579 0.2631579 NA NA NA NA NA NA 0.07692308 0.07692308 NA NA NA NA NA NA 0.25 0.07692308 NA NA NA NA NA NA NA NA NA NA NA NA NA NA NA NA NA NA NA NA NA NA NA NA NA NA NA NA NA NA NA NA NA NA NA NA NA NA NA NA NA NA NA NA NA NA NA NA NA NA NA NA NA NA NA NA NA NA NA NA NA NA NA NA NA NA 0.255 0.265 0.26 0.265 0.275 0.265 0.28 0.265 0.275 0.265 0.255 0.265 0.275 0.265 0.275 0.265 0.265 0.265 0.265 0.265 0.27 0.265 0.285 NA NA 0.265 0.265 0.265 0.27 0.265 0.275 NA NA 0.26 0.26 0.26 0.26 0.26 0.26 NA NA 0.26 0.26 0.26 0.26 0.26 0.26 NA NA NA NA NA NA 0.235 NA NA NA NA NA NA NA 0.235 NA NA NA NA NA NA NA 0.26 NA NA NA NA NA NA NA 0.26 NA NA NA NA NA NA NA NA NA 0.275 NA NA NA NA NA NA NA 0.27 NA NA NA NA NA NA NA 0.27 NA NA NA NA NA NA NA 0.27 NA NA NA NA NA 0.1 0.1 NA NA NA NA NA NA 0.09 0.1 NA NA NA NA NA NA 0.09 0.095 NA NA NA NA NA NA 0.09 0.095 NA NA NA NA NA NA 0.095 0.095 NA NA NA NA NA NA 0.095 0.095 NA NA NA NA NA NA NA NA NA NA NA NA NA NA NA NA NA NA NA NA NA NA NA NA NA NA NA NA NA NA NA NA NA NA NA NA NA NA NA NA NA NA NA NA NA NA NA NA NA NA NA NA NA NA NA NA NA NA NA NA NA NA NA NA NA NA NA NA NA NA 0.125 0.105 NA NA NA NA NA NA 0.125 0.105 NA NA NA NA NA NA 0.125 0.12 NA NA NA NA NA NA 0.125 0.105 NA NA NA NA NA NA 0.12 0.12 NA NA NA NA NA NA 0.12 0.12 NA NA NA NA NA NA NA NA NA NA NA NA NA NA NA NA NA NA NA NA NA NA NA NA NA NA NA NA NA NA NA NA NA NA NA NA NA NA NA NA NA NA NA NA NA NA NA NA NA NA NA NA NA NA NA NA NA NA NA NA NA NA NA NA NA NA NA NA NA NA 0.07 0.075 NA NA NA NA NA NA 0.07 0.06 NA NA NA NA NA NA 0.07 0.07 NA NA NA NA NA NA 0.07 0.07 NA NA NA NA NA NA 0.06 0.06 NA NA NA NA NA NA 0.06 0.06 NA NA NA NA NA NA NA NA NA NA NA NA NA NA NA NA NA NA NA NA NA NA NA NA NA NA NA NA NA NA NA NA NA NA NA NA NA NA NA NA NA NA NA NA NA NA NA NA NA NA NA NA NA NA NA NA NA NA NA NA NA NA NA NA NA NA
1088 0.1 10000 2 1 100 100 100 2 2 0.9744777 0.002062214 0.01068995 9.782301 2.526788 3.303957 1.266647 1 0.9935951 3.714814 0 0 0.02941176 0.02857143 0.02857143 0.075 0.02777778 0.05714286 0.05405405 0.03030303 0.02941176 0.02857143 0.02857143 0.075 0.05405405 0.05714286 0.05714286 0.03030303 0.02941176 0.02857143 0.02857143 0.02941176 0.02941176 0.02941176 0.02941176 NA NA 0.02857143 0.02857143 0.02941176 0.02941176 0.02941176 0.02941176 NA NA 0.02941176 0.02941176 0.02941176 0.02941176 0.02941176 0.05714286 NA NA 0.02941176 0.02941176 0.02941176 0.02941176 0.02941176 0.05714286 NA NA NA NA NA NA 0.5 NA NA NA NA NA NA NA 0.5 NA NA NA NA NA NA NA 0.08108108 NA NA NA NA NA NA NA 0.08108108 NA NA NA NA NA NA NA NA NA 0.02941176 NA NA NA NA NA NA NA 0.02941176 NA NA NA NA NA NA NA 0.1052632 NA NA NA NA NA NA NA 0.1052632 NA NA NA NA NA 0 0 NA NA NA NA NA NA 0 0 NA NA NA NA NA NA 0 0 NA NA NA NA NA NA 0 0 NA NA NA NA NA NA 0 0 NA NA NA NA NA NA 0 0 NA NA NA NA NA NA NA NA NA NA NA NA NA NA NA NA NA NA NA NA NA NA NA NA NA NA NA NA NA NA NA NA NA NA NA NA NA NA NA NA NA NA NA NA NA NA NA NA NA NA NA NA NA NA NA NA NA NA NA NA NA NA NA NA NA NA NA NA NA NA 0 0 NA NA NA NA NA NA 0 0 NA NA NA NA NA NA 0 0 NA NA NA NA NA NA 0 0 NA NA NA NA NA NA 0 0 NA NA NA NA NA NA 0 0 NA NA NA NA NA NA NA NA NA NA NA NA NA NA NA NA NA NA NA NA NA NA NA NA NA NA NA NA NA NA NA NA NA NA NA NA NA NA NA NA NA NA NA NA NA NA NA NA NA NA NA NA NA NA NA NA NA NA NA NA NA NA NA NA NA NA NA NA NA NA 0.1052632 0.1052632 NA NA NA NA NA NA 0.1052632 0.1052632 NA NA NA NA NA NA 0.05555556 0.05882353 NA NA NA NA NA NA 0.05555556 0.05882353 NA NA NA NA NA NA 0.1052632 0.1052632 NA NA NA NA NA NA 0.1052632 0.1052632 NA NA NA NA NA NA NA NA NA NA NA NA NA NA NA NA NA NA NA NA NA NA NA NA NA NA NA NA NA NA NA NA NA NA NA NA NA NA NA NA NA NA NA NA NA NA NA NA NA NA NA NA NA NA NA NA NA NA NA NA NA NA NA NA NA NA 0.165 0.17 0.17 0.185 0.175 0.165 0.175 0.16 0.165 0.17 0.17 0.185 0.175 0.165 0.165 0.16 0.165 0.17 0.17 0.165 0.165 0.165 0.165 NA NA 0.17 0.17 0.165 0.165 0.165 0.165 NA NA 0.165 0.165 0.165 0.165 0.165 0.165 NA NA 0.165 0.165 0.165 0.165 0.165 0.165 NA NA NA NA NA NA 0.01 NA NA NA NA NA NA NA 0.01 NA NA NA NA NA NA NA 0.17 NA NA NA NA NA NA NA 0.17 NA NA NA NA NA NA NA NA NA 0.165 NA NA NA NA NA NA NA 0.165 NA NA NA NA NA NA NA 0.17 NA NA NA NA NA NA NA 0.17 NA NA NA NA NA 0.035 0.035 NA NA NA NA NA NA 0.035 0.035 NA NA NA NA NA NA 0.04 0.04 NA NA NA NA NA NA 0.04 0.04 NA NA NA NA NA NA 0.04 0.04 NA NA NA NA NA NA 0.04 0.04 NA NA NA NA NA NA NA NA NA NA NA NA NA NA NA NA NA NA NA NA NA NA NA NA NA NA NA NA NA NA NA NA NA NA NA NA NA NA NA NA NA NA NA NA NA NA NA NA NA NA NA NA NA NA NA NA NA NA NA NA NA NA NA NA NA NA NA NA NA NA 0.045 0.045 NA NA NA NA NA NA 0.045 0.045 NA NA NA NA NA NA 0.045 0.045 NA NA NA NA NA NA 0.045 0.045 NA NA NA NA NA NA 0.045 0.045 NA NA NA NA NA NA 0.045 0.045 NA NA NA NA NA NA NA NA NA NA NA NA NA NA NA NA NA NA NA NA NA NA NA NA NA NA NA NA NA NA NA NA NA NA NA NA NA NA NA NA NA NA NA NA NA NA NA NA NA NA NA NA NA NA NA NA NA NA NA NA NA NA NA NA NA NA NA NA NA NA 0.085 0.085 NA NA NA NA NA NA 0.085 0.085 NA NA NA NA NA NA 0.085 0.08 NA NA NA NA NA NA 0.085 0.08 NA NA NA NA NA NA 0.085 0.085 NA NA NA NA NA NA 0.085 0.085 NA NA NA NA NA NA NA NA NA NA NA NA NA NA NA NA NA NA NA NA NA NA NA NA NA NA NA NA NA NA NA NA NA NA NA NA NA NA NA NA NA NA NA NA NA NA NA NA NA NA NA NA NA NA NA NA NA NA NA NA NA NA NA NA NA NA
109031 0.1 5000 2 1 100 100 100 2 2 0.9613904 0.01798931 0.01746082 3.92228 3.789235 3.608885 8.678852 1 0.9824607 3.974102 0 0 0.06666667 0.106383 0.06521739 0.1041667 0.1020408 0.1086957 0.08888889 0.1041667 0.1020408 0.08888889 0.06521739 0.1041667 0.1020408 0.08888889 0.08888889 0.1041667 0.1020408 0.1111111 0.1086957 0.1086957 0.1020408 0.1136364 0.0952381 NA NA 0.1111111 0.1086957 0.1086957 0.1020408 0.1136364 0.0952381 NA NA 0.1041667 0.08510638 0.1041667 0.1020408 0.09302326 0.05 NA NA 0.08510638 0.08510638 0.1041667 0.1020408 0.07317073 0.05 NA NA NA NA NA NA 0.1428571 NA NA NA NA NA NA NA 0.1428571 NA NA NA NA NA NA NA 0.05405405 NA NA NA NA NA NA NA 0.05405405 NA NA NA NA NA NA NA NA NA 0.06521739 NA NA NA NA NA NA NA 0.04545455 NA NA NA NA NA NA NA 0.125 NA NA NA NA NA NA NA 0.125 NA NA NA NA NA 0.06666667 0 NA NA NA NA NA NA 0 0 NA NA NA NA NA NA 0.0625 0 NA NA NA NA NA NA 0.06666667 0 NA NA NA NA NA NA 0.0625 0.0625 NA NA NA NA NA NA 0.0625 0.06666667 NA NA NA NA NA NA NA NA NA NA NA NA NA NA NA NA NA NA NA NA NA NA NA NA NA NA NA NA NA NA NA NA NA NA NA NA NA NA NA NA NA NA NA NA NA NA NA NA NA NA NA NA NA NA NA NA NA NA NA NA NA NA NA NA NA NA NA NA NA NA 0.1666667 0.1666667 NA NA NA NA NA NA 0.1666667 0.1666667 NA NA NA NA NA NA 0.1666667 0.1666667 NA NA NA NA NA NA 0.1666667 0.1666667 NA NA NA NA NA NA 0.1578947 0.1666667 NA NA NA NA NA NA 0.1578947 0.1666667 NA NA NA NA NA NA NA NA NA NA NA NA NA NA NA NA NA NA NA NA NA NA NA NA NA NA NA NA NA NA NA NA NA NA NA NA NA NA NA NA NA NA NA NA NA NA NA NA NA NA NA NA NA NA NA NA NA NA NA NA NA NA NA NA NA NA NA NA NA NA 0.08333333 0.07692308 NA NA NA NA NA NA 0.08333333 0.07692308 NA NA NA NA NA NA 0.09090909 0.09090909 NA NA NA NA NA NA 0.09090909 0.09090909 NA NA NA NA NA NA 0.1 0.1 NA NA NA NA NA NA 0.1 0.1 NA NA NA NA NA NA NA NA NA NA NA NA NA NA NA NA NA NA NA NA NA NA NA NA NA NA NA NA NA NA NA NA NA NA NA NA NA NA NA NA NA NA NA NA NA NA NA NA NA NA NA NA NA NA NA NA NA NA NA NA NA NA NA NA NA NA 0.21 0.21 0.215 0.215 0.22 0.205 0.205 0.215 0.22 0.205 0.215 0.215 0.22 0.205 0.205 0.215 0.22 0.2 0.205 0.205 0.22 0.195 0.19 NA NA 0.2 0.205 0.205 0.22 0.195 0.19 NA NA 0.215 0.215 0.215 0.22 0.195 0.19 NA NA 0.215 0.215 0.215 0.22 0.19 0.19 NA NA NA NA NA NA 0.03 NA NA NA NA NA NA NA 0.03 NA NA NA NA NA NA NA 0.175 NA NA NA NA NA NA NA 0.175 NA NA NA NA NA NA NA NA NA 0.215 NA NA NA NA NA NA NA 0.21 NA NA NA NA NA NA NA 0.21 NA NA NA NA NA NA NA 0.21 NA NA NA NA NA 0.07 0.07 NA NA NA NA NA NA 0.07 0.065 NA NA NA NA NA NA 0.075 0.065 NA NA NA NA NA NA 0.07 0.065 NA NA NA NA NA NA 0.075 0.075 NA NA NA NA NA NA 0.075 0.07 NA NA NA NA NA NA NA NA NA NA NA NA NA NA NA NA NA NA NA NA NA NA NA NA NA NA NA NA NA NA NA NA NA NA NA NA NA NA NA NA NA NA NA NA NA NA NA NA NA NA NA NA NA NA NA NA NA NA NA NA NA NA NA NA NA NA NA NA NA NA 0.075 0.075 NA NA NA NA NA NA 0.075 0.075 NA NA NA NA NA NA 0.075 0.075 NA NA NA NA NA NA 0.075 0.075 NA NA NA NA NA NA 0.08 0.075 NA NA NA NA NA NA 0.08 0.075 NA NA NA NA NA NA NA NA NA NA NA NA NA NA NA NA NA NA NA NA NA NA NA NA NA NA NA NA NA NA NA NA NA NA NA NA NA NA NA NA NA NA NA NA NA NA NA NA NA NA NA NA NA NA NA NA NA NA NA NA NA NA NA NA NA NA NA NA NA NA 0.055 0.06 NA NA NA NA NA NA 0.055 0.06 NA NA NA NA NA NA 0.05 0.05 NA NA NA NA NA NA 0.05 0.05 NA NA NA NA NA NA 0.045 0.045 NA NA NA NA NA NA 0.045 0.045 NA NA NA NA NA NA NA NA NA NA NA NA NA NA NA NA NA NA NA NA NA NA NA NA NA NA NA NA NA NA NA NA NA NA NA NA NA NA NA NA NA NA NA NA NA NA NA NA NA NA NA NA NA NA NA NA NA NA NA NA NA NA NA NA NA NA
109167 0.1 5000 2 1 150 150 0 2 2 0.9692768 0.01556017 0.01430022 4.047314 1.46026 3.456512 18.66593 1 0.9932559 7.426775 0 0 0.1052632 0.0625 0.0625 0.15 0.1578947 0.1282051 0.15 0.1111111 0.1111111 0.06666667 0.06666667 0.1351351 0.1578947 0.1315789 0.1538462 0.1111111 0.1111111 0.09090909 0.09090909 0.1081081 0.1081081 0.1052632 0.1081081 NA NA 0.09090909 0.09090909 0.1081081 0.1081081 0.1052632 0.1052632 NA NA 0.1111111 0.1111111 0.1052632 0.1282051 0.1052632 0.1052632 NA NA 0.1111111 0.1111111 0.1052632 0.1282051 0.1052632 0.1052632 NA NA NA NA NA NA 0.8181818 NA NA NA NA NA NA NA 0.8181818 NA NA NA NA NA NA NA 0.1428571 NA NA NA NA NA NA NA 0.1428571 NA NA NA NA NA NA NA NA NA 0.1052632 NA NA NA NA NA NA NA 0.1052632 NA NA NA NA NA NA NA 0.1052632 NA NA NA NA NA NA NA 0.1052632 NA NA NA NA NA 0.09090909 0.1 NA NA NA NA NA NA 0.1 0.1 NA NA NA NA NA NA 0.09090909 0.09090909 NA NA NA NA NA NA 0.1 0.1 NA NA NA NA NA NA 0.1 0.1 NA NA NA NA NA NA 0.1 0.1 NA NA NA NA NA NA NA NA NA NA NA NA NA NA NA NA NA NA NA NA NA NA NA NA NA NA NA NA NA NA NA NA NA NA NA NA NA NA NA NA NA NA NA NA NA NA NA NA NA NA NA NA NA NA NA NA NA NA NA NA NA NA NA NA NA NA NA NA NA NA 0.1 0.1 NA NA NA NA NA NA 0.1 0.1 NA NA NA NA NA NA 0.1 0.1 NA NA NA NA NA NA 0.1 0.1 NA NA NA NA NA NA 0.1 0.1 NA NA NA NA NA NA 0.1 0.1 NA NA NA NA NA NA NA NA NA NA NA NA NA NA NA NA NA NA NA NA NA NA NA NA NA NA NA NA NA NA NA NA NA NA NA NA NA NA NA NA NA NA NA NA NA NA NA NA NA NA NA NA NA NA NA NA NA NA NA NA NA NA NA NA NA NA NA NA NA NA 0.1764706 0.1764706 NA NA NA NA NA NA 0.1764706 0.1764706 NA NA NA NA NA NA 0.125 0.125 NA NA NA NA NA NA 0.125 0.125 NA NA NA NA NA NA 0.125 0.125 NA NA NA NA NA NA 0.125 0.125 NA NA NA NA NA NA NA NA NA NA NA NA NA NA NA NA NA NA NA NA NA NA NA NA NA NA NA NA NA NA NA NA NA NA NA NA NA NA NA NA NA NA NA NA NA NA NA NA NA NA NA NA NA NA NA NA NA NA NA NA NA NA NA NA NA NA 0.2266667 0.2 0.2 0.2266667 0.2133333 0.2266667 0.2266667 0.2133333 0.2133333 0.1866667 0.1866667 0.2133333 0.2133333 0.22 0.22 0.2133333 0.2133333 0.2 0.2 0.22 0.22 0.2266667 0.22 NA NA 0.2 0.2 0.22 0.22 0.2266667 0.2266667 NA NA 0.2133333 0.2133333 0.2266667 0.2266667 0.2266667 0.2266667 NA NA 0.2133333 0.2133333 0.2266667 0.2266667 0.2266667 0.2266667 NA NA NA NA NA NA 0.01333333 NA NA NA NA NA NA NA 0.01333333 NA NA NA NA NA NA NA 0.16 NA NA NA NA NA NA NA 0.16 NA NA NA NA NA NA NA NA NA 0.2266667 NA NA NA NA NA NA NA 0.2266667 NA NA NA NA NA NA NA 0.2266667 NA NA NA NA NA NA NA 0.2266667 NA NA NA NA NA 0.06666667 0.06 NA NA NA NA NA NA 0.06 0.06 NA NA NA NA NA NA 0.06666667 0.06666667 NA NA NA NA NA NA 0.06 0.06 NA NA NA NA NA NA 0.06 0.06 NA NA NA NA NA NA 0.06 0.06 NA NA NA NA NA NA NA NA NA NA NA NA NA NA NA NA NA NA NA NA NA NA NA NA NA NA NA NA NA NA NA NA NA NA NA NA NA NA NA NA NA NA NA NA NA NA NA NA NA NA NA NA NA NA NA NA NA NA NA NA NA NA NA NA NA NA NA NA NA NA 0.06 0.06 NA NA NA NA NA NA 0.06 0.06 NA NA NA NA NA NA 0.06 0.06 NA NA NA NA NA NA 0.06 0.06 NA NA NA NA NA NA 0.06 0.06 NA NA NA NA NA NA 0.06 0.06 NA NA NA NA NA NA NA NA NA NA NA NA NA NA NA NA NA NA NA NA NA NA NA NA NA NA NA NA NA NA NA NA NA NA NA NA NA NA NA NA NA NA NA NA NA NA NA NA NA NA NA NA NA NA NA NA NA NA NA NA NA NA NA NA NA NA NA NA NA NA 0.09333333 0.09333333 NA NA NA NA NA NA 0.09333333 0.09333333 NA NA NA NA NA NA 0.09333333 0.09333333 NA NA NA NA NA NA 0.09333333 0.09333333 NA NA NA NA NA NA 0.09333333 0.09333333 NA NA NA NA NA NA 0.09333333 0.09333333 NA NA NA NA NA NA NA NA NA NA NA NA NA NA NA NA NA NA NA NA NA NA NA NA NA NA NA NA NA NA NA NA NA NA NA NA NA NA NA NA NA NA NA NA NA NA NA NA NA NA NA NA NA NA NA NA NA NA NA NA NA NA NA NA NA NA
10922 0.1 1000 2 1 100 100 100 2 2 0.7415865 0.09307123 0.1528152 3.495896 4.168895 2.824175 7.840767 1 0.8767371 3.276889 0 0 0.01960784 0.02083333 0 0.02 0.0212766 0.02040816 0.02083333 0.02 0.02040816 0.02083333 0 0.02 0.02040816 0.02083333 0.02083333 0.02 0.02040816 0.01960784 0.02040816 0.01960784 0.01960784 0.01960784 0.01960784 NA NA 0.01960784 0.02040816 0.01960784 0.01960784 0.01960784 0.02 NA NA 0.02 0.02173913 0.02 0.02 0.02083333 0.02083333 NA NA 0.02040816 0.02173913 0.02 0.02 0.02083333 0.02083333 NA NA NA NA NA NA 0.6 NA NA NA NA NA NA NA 0.6 NA NA NA NA NA NA NA 0 NA NA NA NA NA NA NA 0 NA NA NA NA NA NA NA NA NA 0.04081633 NA NA NA NA NA NA NA 0.04166667 NA NA NA NA NA NA NA 0.04 NA NA NA NA NA NA NA 0.02040816 NA NA NA NA NA 0 0 NA NA NA NA NA NA 0 0 NA NA NA NA NA NA 0 0 NA NA NA NA NA NA 0 0 NA NA NA NA NA NA 0 0 NA NA NA NA NA NA 0 0 NA NA NA NA NA NA NA NA NA NA NA NA NA NA NA NA NA NA NA NA NA NA NA NA NA NA NA NA NA NA NA NA NA NA NA NA NA NA NA NA NA NA NA NA NA NA NA NA NA NA NA NA NA NA NA NA NA NA NA NA NA NA NA NA NA NA NA NA NA NA 0 0 NA NA NA NA NA NA 0 0 NA NA NA NA NA NA 0 0 NA NA NA NA NA NA 0 0 NA NA NA NA NA NA 0 0 NA NA NA NA NA NA 0 0 NA NA NA NA NA NA NA NA NA NA NA NA NA NA NA NA NA NA NA NA NA NA NA NA NA NA NA NA NA NA NA NA NA NA NA NA NA NA NA NA NA NA NA NA NA NA NA NA NA NA NA NA NA NA NA NA NA NA NA NA NA NA NA NA NA NA NA NA NA NA 0.05 0.05 NA NA NA NA NA NA 0.05 0.05263158 NA NA NA NA NA NA 0.05 0.05 NA NA NA NA NA NA 0.05 0.05 NA NA NA NA NA NA 0.05 0.05 NA NA NA NA NA NA 0.05 0.05 NA NA NA NA NA NA NA NA NA NA NA NA NA NA NA NA NA NA NA NA NA NA NA NA NA NA NA NA NA NA NA NA NA NA NA NA NA NA NA NA NA NA NA NA NA NA NA NA NA NA NA NA NA NA NA NA NA NA NA NA NA NA NA NA NA NA 0.25 0.235 0.205 0.245 0.23 0.24 0.235 0.245 0.24 0.235 0.22 0.245 0.24 0.235 0.235 0.245 0.24 0.25 0.24 0.25 0.25 0.25 0.25 NA NA 0.25 0.24 0.25 0.25 0.25 0.245 NA NA 0.245 0.225 0.245 0.245 0.235 0.235 NA NA 0.24 0.225 0.245 0.245 0.235 0.235 NA NA NA NA NA NA 0.01 NA NA NA NA NA NA NA 0.01 NA NA NA NA NA NA NA 0.2 NA NA NA NA NA NA NA 0.2 NA NA NA NA NA NA NA NA NA 0.235 NA NA NA NA NA NA NA 0.23 NA NA NA NA NA NA NA 0.24 NA NA NA NA NA NA NA 0.24 NA NA NA NA NA 0.075 0.075 NA NA NA NA NA NA 0.075 0.075 NA NA NA NA NA NA 0.075 0.075 NA NA NA NA NA NA 0.075 0.075 NA NA NA NA NA NA 0.07 0.07 NA NA NA NA NA NA 0.07 0.07 NA NA NA NA NA NA NA NA NA NA NA NA NA NA NA NA NA NA NA NA NA NA NA NA NA NA NA NA NA NA NA NA NA NA NA NA NA NA NA NA NA NA NA NA NA NA NA NA NA NA NA NA NA NA NA NA NA NA NA NA NA NA NA NA NA NA NA NA NA NA 0.075 0.075 NA NA NA NA NA NA 0.075 0.075 NA NA NA NA NA NA 0.08 0.08 NA NA NA NA NA NA 0.08 0.08 NA NA NA NA NA NA 0.08 0.08 NA NA NA NA NA NA 0.08 0.08 NA NA NA NA NA NA NA NA NA NA NA NA NA NA NA NA NA NA NA NA NA NA NA NA NA NA NA NA NA NA NA NA NA NA NA NA NA NA NA NA NA NA NA NA NA NA NA NA NA NA NA NA NA NA NA NA NA NA NA NA NA NA NA NA NA NA NA NA NA NA 0.095 0.095 NA NA NA NA NA NA 0.095 0.09 NA NA NA NA NA NA 0.095 0.095 NA NA NA NA NA NA 0.095 0.095 NA NA NA NA NA NA 0.095 0.095 NA NA NA NA NA NA 0.095 0.095 NA NA NA NA NA NA NA NA NA NA NA NA NA NA NA NA NA NA NA NA NA NA NA NA NA NA NA NA NA NA NA NA NA NA NA NA NA NA NA NA NA NA NA NA NA NA NA NA NA NA NA NA NA NA NA NA NA NA NA NA NA NA NA NA NA NA
109245 0.1 5000 2 1 100 100 100 2 2 0.9312472 0.03941259 0.02728847 2.381074 10.57755 3.611364 2.637372 1 0.9833512 4.841588 0 0 0.16 0.06818182 0.06818182 0.1458333 0.1428571 0.1276596 0.08888889 0.1276596 0.1458333 0.06818182 0.06818182 0.1276596 0.1428571 0.08888889 0.06818182 0.1276596 0.08888889 0.1276596 0.1086957 0.1276596 0.1458333 0.1304348 0.09090909 NA NA 0.1276596 0.1086957 0.1276596 0.1458333 0.1304348 0.1304348 NA NA 0.1276596 0.1086957 0.125 0.1276596 0.1304348 0.1276596 NA NA 0.1276596 0.1086957 0.125 0.1276596 0.1304348 0.1276596 NA NA NA NA NA NA 0.1081081 NA NA NA NA NA NA NA 0.1081081 NA NA NA NA NA NA NA 0.1666667 NA NA NA NA NA NA NA 0.1666667 NA NA NA NA NA NA NA NA NA 0.08888889 NA NA NA NA NA NA NA 0.06976744 NA NA NA NA NA NA NA 0.106383 NA NA NA NA NA NA NA 0.08695652 NA NA NA NA NA 0 0 NA NA NA NA NA NA 0 0 NA NA NA NA NA NA 0 0 NA NA NA NA NA NA 0 0 NA NA NA NA NA NA 0 0.07142857 NA NA NA NA NA NA 0 0.07142857 NA NA NA NA NA NA NA NA NA NA NA NA NA NA NA NA NA NA NA NA NA NA NA NA NA NA NA NA NA NA NA NA NA NA NA NA NA NA NA NA NA NA NA NA NA NA NA NA NA NA NA NA NA NA NA NA NA NA NA NA NA NA NA NA NA NA NA NA NA NA 0 0 NA NA NA NA NA NA 0 0 NA NA NA NA NA NA 0.0952381 0.05 NA NA NA NA NA NA 0.0952381 0.05 NA NA NA NA NA NA 0.0952381 0.0952381 NA NA NA NA NA NA 0.0952381 0.0952381 NA NA NA NA NA NA NA NA NA NA NA NA NA NA NA NA NA NA NA NA NA NA NA NA NA NA NA NA NA NA NA NA NA NA NA NA NA NA NA NA NA NA NA NA NA NA NA NA NA NA NA NA NA NA NA NA NA NA NA NA NA NA NA NA NA NA NA NA NA NA 0.25 0.25 NA NA NA NA NA NA 0.25 0.25 NA NA NA NA NA NA 0.3571429 0.25 NA NA NA NA NA NA 0.3571429 0.25 NA NA NA NA NA NA 0.3571429 0.3571429 NA NA NA NA NA NA 0.3571429 0.3571429 NA NA NA NA NA NA NA NA NA NA NA NA NA NA NA NA NA NA NA NA NA NA NA NA NA NA NA NA NA NA NA NA NA NA NA NA NA NA NA NA NA NA NA NA NA NA NA NA NA NA NA NA NA NA NA NA NA NA NA NA NA NA NA NA NA NA 0.21 0.205 0.205 0.205 0.21 0.205 0.205 0.205 0.205 0.205 0.205 0.205 0.21 0.205 0.205 0.205 0.205 0.205 0.205 0.205 0.205 0.2 0.2 NA NA 0.205 0.205 0.205 0.205 0.2 0.2 NA NA 0.205 0.205 0.21 0.205 0.2 0.205 NA NA 0.205 0.205 0.21 0.205 0.2 0.205 NA NA NA NA NA NA 0.165 NA NA NA NA NA NA NA 0.165 NA NA NA NA NA NA NA 0.2 NA NA NA NA NA NA NA 0.2 NA NA NA NA NA NA NA NA NA 0.205 NA NA NA NA NA NA NA 0.2 NA NA NA NA NA NA NA 0.21 NA NA NA NA NA NA NA 0.21 NA NA NA NA NA 0.065 0.065 NA NA NA NA NA NA 0.065 0.065 NA NA NA NA NA NA 0.06 0.06 NA NA NA NA NA NA 0.06 0.06 NA NA NA NA NA NA 0.06 0.065 NA NA NA NA NA NA 0.06 0.065 NA NA NA NA NA NA NA NA NA NA NA NA NA NA NA NA NA NA NA NA NA NA NA NA NA NA NA NA NA NA NA NA NA NA NA NA NA NA NA NA NA NA NA NA NA NA NA NA NA NA NA NA NA NA NA NA NA NA NA NA NA NA NA NA NA NA NA NA NA NA 0.095 0.095 NA NA NA NA NA NA 0.095 0.095 NA NA NA NA NA NA 0.095 0.095 NA NA NA NA NA NA 0.095 0.095 NA NA NA NA NA NA 0.095 0.095 NA NA NA NA NA NA 0.095 0.095 NA NA NA NA NA NA NA NA NA NA NA NA NA NA NA NA NA NA NA NA NA NA NA NA NA NA NA NA NA NA NA NA NA NA NA NA NA NA NA NA NA NA NA NA NA NA NA NA NA NA NA NA NA NA NA NA NA NA NA NA NA NA NA NA NA NA NA NA NA NA 0.045 0.045 NA NA NA NA NA NA 0.045 0.045 NA NA NA NA NA NA 0.045 0.045 NA NA NA NA NA NA 0.045 0.045 NA NA NA NA NA NA 0.045 0.045 NA NA NA NA NA NA 0.045 0.045 NA NA NA NA NA NA NA NA NA NA NA NA NA NA NA NA NA NA NA NA NA NA NA NA NA NA NA NA NA NA NA NA NA NA NA NA NA NA NA NA NA NA NA NA NA NA NA NA NA NA NA NA NA NA NA NA NA NA NA NA NA NA NA NA NA NA
1092 0.1 1000 2 1 100 100 100 2 2 0.7885899 0.02800678 0.06220659 7.433465 2.703614 3.954106 1.828598 1 0.9092976 3.144584 0 0 0.05970149 0.01694915 0.01724138 0.06153846 0.03333333 0.06153846 0.0483871 0.06153846 0.0483871 0.03333333 0.01694915 0.06153846 0.08955224 0.06153846 0.0483871 0.06153846 0.07575758 0.06060606 0.046875 0.06060606 0.08955224 0.0625 0.07936508 NA NA 0.06060606 0.046875 0.06060606 0.08955224 0.0625 0.07692308 NA NA 0.06349206 0.04761905 0.06153846 0.0625 0.06451613 0.07692308 NA NA 0.06349206 0.04761905 0.06153846 0.0625 0.06451613 0.07692308 NA NA NA NA NA NA 0.06122449 NA NA NA NA NA NA NA 0.06122449 NA NA NA NA NA NA NA 0.04761905 NA NA NA NA NA NA NA 0.04761905 NA NA NA NA NA NA NA NA NA 0.04918033 NA NA NA NA NA NA NA 0.04918033 NA NA NA NA NA NA NA 0.07575758 NA NA NA NA NA NA NA 0.07575758 NA NA NA NA NA 0.08695652 0.125 NA NA NA NA NA NA 0.08695652 0.125 NA NA NA NA NA NA 0.1481481 0.125 NA NA NA NA NA NA 0.1153846 0.125 NA NA NA NA NA NA 0.1428571 0.1428571 NA NA NA NA NA NA 0.1428571 0.12 NA NA NA NA NA NA NA NA NA NA NA NA NA NA NA NA NA NA NA NA NA NA NA NA NA NA NA NA NA NA NA NA NA NA NA NA NA NA NA NA NA NA NA NA NA NA NA NA NA NA NA NA NA NA NA NA NA NA NA NA NA NA NA NA NA NA NA NA NA NA 0.08695652 0 NA NA NA NA NA NA 0.08695652 0 NA NA NA NA NA NA 0.09090909 0.09090909 NA NA NA NA NA NA 0.09090909 0.09090909 NA NA NA NA NA NA 0.0952381 0.09090909 NA NA NA NA NA NA 0.0952381 0.09090909 NA NA NA NA NA NA NA NA NA NA NA NA NA NA NA NA NA NA NA NA NA NA NA NA NA NA NA NA NA NA NA NA NA NA NA NA NA NA NA NA NA NA NA NA NA NA NA NA NA NA NA NA NA NA NA NA NA NA NA NA NA NA NA NA NA NA NA NA NA NA 0 0 NA NA NA NA NA NA 0 0 NA NA NA NA NA NA 0 0 NA NA NA NA NA NA 0 0 NA NA NA NA NA NA 0 0 NA NA NA NA NA NA 0 0 NA NA NA NA NA NA NA NA NA NA NA NA NA NA NA NA NA NA NA NA NA NA NA NA NA NA NA NA NA NA NA NA NA NA NA NA NA NA NA NA NA NA NA NA NA NA NA NA NA NA NA NA NA NA NA NA NA NA NA NA NA NA NA NA NA NA 0.315 0.29 0.285 0.305 0.29 0.305 0.295 0.305 0.295 0.29 0.29 0.305 0.305 0.305 0.295 0.305 0.305 0.31 0.305 0.31 0.305 0.3 0.29 NA NA 0.31 0.305 0.31 0.305 0.3 0.3 NA NA 0.295 0.3 0.305 0.3 0.29 0.3 NA NA 0.295 0.3 0.305 0.3 0.29 0.3 NA NA NA NA NA NA 0.23 NA NA NA NA NA NA NA 0.23 NA NA NA NA NA NA NA 0.3 NA NA NA NA NA NA NA 0.3 NA NA NA NA NA NA NA NA NA 0.29 NA NA NA NA NA NA NA 0.29 NA NA NA NA NA NA NA 0.305 NA NA NA NA NA NA NA 0.305 NA NA NA NA NA 0.105 0.105 NA NA NA NA NA NA 0.105 0.105 NA NA NA NA NA NA 0.115 0.105 NA NA NA NA NA NA 0.115 0.105 NA NA NA NA NA NA 0.12 0.12 NA NA NA NA NA NA 0.12 0.11 NA NA NA NA NA NA NA NA NA NA NA NA NA NA NA NA NA NA NA NA NA NA NA NA NA NA NA NA NA NA NA NA NA NA NA NA NA NA NA NA NA NA NA NA NA NA NA NA NA NA NA NA NA NA NA NA NA NA NA NA NA NA NA NA NA NA NA NA NA NA 0.105 0.105 NA NA NA NA NA NA 0.105 0.105 NA NA NA NA NA NA 0.1 0.1 NA NA NA NA NA NA 0.1 0.1 NA NA NA NA NA NA 0.095 0.1 NA NA NA NA NA NA 0.095 0.1 NA NA NA NA NA NA NA NA NA NA NA NA NA NA NA NA NA NA NA NA NA NA NA NA NA NA NA NA NA NA NA NA NA NA NA NA NA NA NA NA NA NA NA NA NA NA NA NA NA NA NA NA NA NA NA NA NA NA NA NA NA NA NA NA NA NA NA NA NA NA 0.085 0.085 NA NA NA NA NA NA 0.085 0.085 NA NA NA NA NA NA 0.08 0.085 NA NA NA NA NA NA 0.08 0.085 NA NA NA NA NA NA 0.085 0.095 NA NA NA NA NA NA 0.085 0.095 NA NA NA NA NA NA NA NA NA NA NA NA NA NA NA NA NA NA NA NA NA NA NA NA NA NA NA NA NA NA NA NA NA NA NA NA NA NA NA NA NA NA NA NA NA NA NA NA NA NA NA NA NA NA NA NA NA NA NA NA NA NA NA NA NA NA
10931 0.1 5000 2 1 100 100 100 2 2 0.9668948 0.01002487 0.01326113 5.726425 3.044973 3.004674 4.776363 1 0.9900359 4.654296 0 0 0.02083333 0.04081633 0.04081633 0.03921569 0.04 0.05769231 0.04 0.04 0.04081633 0.04081633 0.04081633 0.03921569 0.04081633 0.05769231 0.04 0.04 0.04081633 0.03921569 0.04081633 0.03921569 0.03921569 0.05769231 0.04 NA NA 0.03921569 0.04081633 0.03921569 0.03921569 0.05769231 0.04 NA NA 0.04081633 0.04081633 0.04081633 0.04081633 0.05882353 0.04081633 NA NA 0.04081633 0.04081633 0.04081633 0.04081633 0.05882353 0.04081633 NA NA NA NA NA NA 0.1458333 NA NA NA NA NA NA NA 0.1458333 NA NA NA NA NA NA NA 0.06521739 NA NA NA NA NA NA NA 0.06521739 NA NA NA NA NA NA NA NA NA 0.04 NA NA NA NA NA NA NA 0.02040816 NA NA NA NA NA NA NA 0.04081633 NA NA NA NA NA NA NA 0.04081633 NA NA NA NA NA 0 0.04 NA NA NA NA NA NA 0 0 NA NA NA NA NA NA 0 0 NA NA NA NA NA NA 0 0 NA NA NA NA NA NA 0 0.04 NA NA NA NA NA NA 0 0.04 NA NA NA NA NA NA NA NA NA NA NA NA NA NA NA NA NA NA NA NA NA NA NA NA NA NA NA NA NA NA NA NA NA NA NA NA NA NA NA NA NA NA NA NA NA NA NA NA NA NA NA NA NA NA NA NA NA NA NA NA NA NA NA NA NA NA NA NA NA NA 0.1428571 0.1428571 NA NA NA NA NA NA 0.1428571 0.1428571 NA NA NA NA NA NA 0.1428571 0.1428571 NA NA NA NA NA NA 0.1428571 0.1428571 NA NA NA NA NA NA 0.1428571 0.1428571 NA NA NA NA NA NA 0.1428571 0.1428571 NA NA NA NA NA NA NA NA NA NA NA NA NA NA NA NA NA NA NA NA NA NA NA NA NA NA NA NA NA NA NA NA NA NA NA NA NA NA NA NA NA NA NA NA NA NA NA NA NA NA NA NA NA NA NA NA NA NA NA NA NA NA NA NA NA NA NA NA NA NA 0 0 NA NA NA NA NA NA 0 0 NA NA NA NA NA NA 0 0 NA NA NA NA NA NA 0 0 NA NA NA NA NA NA 0 0 NA NA NA NA NA NA 0 0 NA NA NA NA NA NA NA NA NA NA NA NA NA NA NA NA NA NA NA NA NA NA NA NA NA NA NA NA NA NA NA NA NA NA NA NA NA NA NA NA NA NA NA NA NA NA NA NA NA NA NA NA NA NA NA NA NA NA NA NA NA NA NA NA NA NA 0.235 0.235 0.235 0.245 0.24 0.245 0.24 0.24 0.235 0.235 0.235 0.245 0.235 0.245 0.24 0.24 0.235 0.245 0.235 0.245 0.245 0.245 0.24 NA NA 0.245 0.235 0.245 0.245 0.245 0.24 NA NA 0.235 0.235 0.235 0.235 0.24 0.235 NA NA 0.235 0.235 0.235 0.235 0.24 0.235 NA NA NA NA NA NA 0.205 NA NA NA NA NA NA NA 0.205 NA NA NA NA NA NA NA 0.215 NA NA NA NA NA NA NA 0.215 NA NA NA NA NA NA NA NA NA 0.24 NA NA NA NA NA NA NA 0.24 NA NA NA NA NA NA NA 0.235 NA NA NA NA NA NA NA 0.235 NA NA NA NA NA 0.12 0.12 NA NA NA NA NA NA 0.12 0.12 NA NA NA NA NA NA 0.12 0.12 NA NA NA NA NA NA 0.12 0.12 NA NA NA NA NA NA 0.12 0.12 NA NA NA NA NA NA 0.12 0.12 NA NA NA NA NA NA NA NA NA NA NA NA NA NA NA NA NA NA NA NA NA NA NA NA NA NA NA NA NA NA NA NA NA NA NA NA NA NA NA NA NA NA NA NA NA NA NA NA NA NA NA NA NA NA NA NA NA NA NA NA NA NA NA NA NA NA NA NA NA NA 0.06 0.06 NA NA NA NA NA NA 0.06 0.06 NA NA NA NA NA NA 0.06 0.06 NA NA NA NA NA NA 0.06 0.06 NA NA NA NA NA NA 0.06 0.06 NA NA NA NA NA NA 0.06 0.06 NA NA NA NA NA NA NA NA NA NA NA NA NA NA NA NA NA NA NA NA NA NA NA NA NA NA NA NA NA NA NA NA NA NA NA NA NA NA NA NA NA NA NA NA NA NA NA NA NA NA NA NA NA NA NA NA NA NA NA NA NA NA NA NA NA NA NA NA NA NA 0.06 0.06 NA NA NA NA NA NA 0.06 0.06 NA NA NA NA NA NA 0.06 0.06 NA NA NA NA NA NA 0.06 0.06 NA NA NA NA NA NA 0.06 0.06 NA NA NA NA NA NA 0.06 0.06 NA NA NA NA NA NA NA NA NA NA NA NA NA NA NA NA NA NA NA NA NA NA NA NA NA NA NA NA NA NA NA NA NA NA NA NA NA NA NA NA NA NA NA NA NA NA NA NA NA NA NA NA NA NA NA NA NA NA NA NA NA NA NA NA NA NA
109324 0.1 5000 1 1 100 100 100 1.5 1.5 0.8502786 0.08936769 0.05911666 1.398489 1.50797 1.357517 2.735944 1 0.9770676 1.628121 0 0 0.2 0 0 0 0 0 0 0 0 0 0 0 0 0 0 0 0 0 0 0.1666667 0.1666667 0 0.25 NA NA 0 0 0.1666667 0.1666667 0 0 NA NA 0 0 0 0 0 0 NA NA 0 0 0 0 0 0 NA NA NA NA NA NA 0.7 NA NA NA NA NA NA NA 0.7 NA NA NA NA NA NA NA 0 NA NA NA NA NA NA NA 0 NA NA NA NA NA NA NA NA NA 0 NA NA NA NA NA NA NA 0 NA NA NA NA NA NA NA 0 NA NA NA NA NA NA NA 0 NA NA NA NA NA 0 0 NA NA NA NA NA NA 0 0 NA NA NA NA NA NA 0.5 0.5 NA NA NA NA NA NA 0.5 0.5 NA NA NA NA NA NA 0.5 0 NA NA NA NA NA NA 0.5 0 NA NA NA NA NA NA NA NA NA NA NA NA NA NA NA NA NA NA NA NA NA NA NA NA NA NA NA NA NA NA NA NA NA NA NA NA NA NA NA NA NA NA NA NA NA NA NA NA NA NA NA NA NA NA NA NA NA NA NA NA NA NA NA NA NA NA NA NA NA NA 0 0 NA NA NA NA NA NA 0 0 NA NA NA NA NA NA 0 0 NA NA NA NA NA NA 0 0 NA NA NA NA NA NA 0 0 NA NA NA NA NA NA 0 0 NA NA NA NA NA NA NA NA NA NA NA NA NA NA NA NA NA NA NA NA NA NA NA NA NA NA NA NA NA NA NA NA NA NA NA NA NA NA NA NA NA NA NA NA NA NA NA NA NA NA NA NA NA NA NA NA NA NA NA NA NA NA NA NA NA NA NA NA NA NA 0 0 NA NA NA NA NA NA 0 0 NA NA NA NA NA NA 0 0 NA NA NA NA NA NA 0 0 NA NA NA NA NA NA 0 0 NA NA NA NA NA NA 0 0 NA NA NA NA NA NA NA NA NA NA NA NA NA NA NA NA NA NA NA NA NA NA NA NA NA NA NA NA NA NA NA NA NA NA NA NA NA NA NA NA NA NA NA NA NA NA NA NA NA NA NA NA NA NA NA NA NA NA NA NA NA NA NA NA NA NA 0.02 0.005 0.005 0.025 0.02 0.005 0.005 0.005 0.005 0.005 0.005 0.005 0.005 0.005 0.005 0.005 0.005 0.005 0.01 0.025 0.025 0.015 0.015 NA NA 0.005 0.01 0.025 0.025 0.015 0 NA NA 0 0 0.02 0.025 0.02 0.015 NA NA 0 0 0.02 0.025 0.02 0.015 NA NA NA NA NA NA 0.03 NA NA NA NA NA NA NA 0.03 NA NA NA NA NA NA NA 0 NA NA NA NA NA NA NA 0 NA NA NA NA NA NA NA NA NA 0.005 NA NA NA NA NA NA NA 0.005 NA NA NA NA NA NA NA 0.005 NA NA NA NA NA NA NA 0.005 NA NA NA NA NA 0 0 NA NA NA NA NA NA 0 0 NA NA NA NA NA NA 0.005 0.005 NA NA NA NA NA NA 0.005 0.005 NA NA NA NA NA NA 0.005 0.005 NA NA NA NA NA NA 0.005 0.005 NA NA NA NA NA NA NA NA NA NA NA NA NA NA NA NA NA NA NA NA NA NA NA NA NA NA NA NA NA NA NA NA NA NA NA NA NA NA NA NA NA NA NA NA NA NA NA NA NA NA NA NA NA NA NA NA NA NA NA NA NA NA NA NA NA NA NA NA NA NA 0.015 0.015 NA NA NA NA NA NA 0.015 0.015 NA NA NA NA NA NA 0.01 0.01 NA NA NA NA NA NA 0.01 0.01 NA NA NA NA NA NA 0.01 0.01 NA NA NA NA NA NA 0.01 0.01 NA NA NA NA NA NA NA NA NA NA NA NA NA NA NA NA NA NA NA NA NA NA NA NA NA NA NA NA NA NA NA NA NA NA NA NA NA NA NA NA NA NA NA NA NA NA NA NA NA NA NA NA NA NA NA NA NA NA NA NA NA NA NA NA NA NA NA NA NA NA 0 0 NA NA NA NA NA NA 0 0 NA NA NA NA NA NA 0.005 0 NA NA NA NA NA NA 0.005 0 NA NA NA NA NA NA 0 0 NA NA NA NA NA NA 0 0 NA NA NA NA NA NA NA NA NA NA NA NA NA NA NA NA NA NA NA NA NA NA NA NA NA NA NA NA NA NA NA NA NA NA NA NA NA NA NA NA NA NA NA NA NA NA NA NA NA NA NA NA NA NA NA NA NA NA NA NA NA NA NA NA NA NA
10940 0.1 5000 2 1 100 100 100 2 2 0.9546025 0.01857484 0.02207012 3.594133 2.359673 3.106119 4.944776 1 0.9760075 3.403078 0 0 0.1282051 0.05263158 0 0.1395349 0.05 0.1190476 0.1190476 0.1190476 0.075 0.05263158 0 0.1190476 0.07317073 0.1190476 0.05263158 0.1190476 0.075 0.1190476 0.1190476 0.1395349 0.1136364 0.1463415 0.125 NA NA 0.1190476 0.09756098 0.1395349 0.1136364 0.1463415 0.1463415 NA NA 0.1190476 0.1219512 0.1363636 0.1395349 0.1428571 0.1428571 NA NA 0.1 0.1219512 0.1363636 0.1395349 0.1428571 0.1428571 NA NA NA NA NA NA 0.3 NA NA NA NA NA NA NA 0.3 NA NA NA NA NA NA NA 0.08 NA NA NA NA NA NA NA 0.08 NA NA NA NA NA NA NA NA NA 0.1363636 NA NA NA NA NA NA NA 0.05405405 NA NA NA NA NA NA NA 0.02702703 NA NA NA NA NA NA NA 0.02702703 NA NA NA NA NA 0.1538462 0.1428571 NA NA NA NA NA NA 0 0 NA NA NA NA NA NA 0.1538462 0.1538462 NA NA NA NA NA NA 0.1538462 0.1538462 NA NA NA NA NA NA 0.1428571 0.1428571 NA NA NA NA NA NA 0.1428571 0.1428571 NA NA NA NA NA NA NA NA NA NA NA NA NA NA NA NA NA NA NA NA NA NA NA NA NA NA NA NA NA NA NA NA NA NA NA NA NA NA NA NA NA NA NA NA NA NA NA NA NA NA NA NA NA NA NA NA NA NA NA NA NA NA NA NA NA NA NA NA NA NA 0.1052632 0.1052632 NA NA NA NA NA NA 0.1052632 0.1052632 NA NA NA NA NA NA 0.1052632 0.1052632 NA NA NA NA NA NA 0.1052632 0.1052632 NA NA NA NA NA NA 0.1052632 0.1052632 NA NA NA NA NA NA 0.1052632 0.1052632 NA NA NA NA NA NA NA NA NA NA NA NA NA NA NA NA NA NA NA NA NA NA NA NA NA NA NA NA NA NA NA NA NA NA NA NA NA NA NA NA NA NA NA NA NA NA NA NA NA NA NA NA NA NA NA NA NA NA NA NA NA NA NA NA NA NA NA NA NA NA 0.1 0.1 NA NA NA NA NA NA 0.1 0.1 NA NA NA NA NA NA 0.125 0.125 NA NA NA NA NA NA 0.125 0.125 NA NA NA NA NA NA 0.125 0.125 NA NA NA NA NA NA 0.125 0.125 NA NA NA NA NA NA NA NA NA NA NA NA NA NA NA NA NA NA NA NA NA NA NA NA NA NA NA NA NA NA NA NA NA NA NA NA NA NA NA NA NA NA NA NA NA NA NA NA NA NA NA NA NA NA NA NA NA NA NA NA NA NA NA NA NA NA 0.17 0.18 0.16 0.185 0.19 0.185 0.185 0.185 0.185 0.18 0.16 0.185 0.19 0.185 0.18 0.185 0.185 0.185 0.185 0.185 0.195 0.175 0.175 NA NA 0.185 0.185 0.185 0.195 0.175 0.175 NA NA 0.185 0.18 0.19 0.185 0.18 0.18 NA NA 0.18 0.18 0.19 0.185 0.18 0.18 NA NA NA NA NA NA 0.035 NA NA NA NA NA NA NA 0.035 NA NA NA NA NA NA NA 0.115 NA NA NA NA NA NA NA 0.115 NA NA NA NA NA NA NA NA NA 0.19 NA NA NA NA NA NA NA 0.175 NA NA NA NA NA NA NA 0.18 NA NA NA NA NA NA NA 0.18 NA NA NA NA NA 0.055 0.06 NA NA NA NA NA NA 0.055 0.055 NA NA NA NA NA NA 0.055 0.055 NA NA NA NA NA NA 0.055 0.055 NA NA NA NA NA NA 0.06 0.06 NA NA NA NA NA NA 0.06 0.06 NA NA NA NA NA NA NA NA NA NA NA NA NA NA NA NA NA NA NA NA NA NA NA NA NA NA NA NA NA NA NA NA NA NA NA NA NA NA NA NA NA NA NA NA NA NA NA NA NA NA NA NA NA NA NA NA NA NA NA NA NA NA NA NA NA NA NA NA NA NA 0.085 0.085 NA NA NA NA NA NA 0.085 0.085 NA NA NA NA NA NA 0.085 0.085 NA NA NA NA NA NA 0.085 0.085 NA NA NA NA NA NA 0.085 0.085 NA NA NA NA NA NA 0.085 0.085 NA NA NA NA NA NA NA NA NA NA NA NA NA NA NA NA NA NA NA NA NA NA NA NA NA NA NA NA NA NA NA NA NA NA NA NA NA NA NA NA NA NA NA NA NA NA NA NA NA NA NA NA NA NA NA NA NA NA NA NA NA NA NA NA NA NA NA NA NA NA 0.045 0.045 NA NA NA NA NA NA 0.045 0.045 NA NA NA NA NA NA 0.035 0.035 NA NA NA NA NA NA 0.035 0.035 NA NA NA NA NA NA 0.035 0.035 NA NA NA NA NA NA 0.035 0.035 NA NA NA NA NA NA NA NA NA NA NA NA NA NA NA NA NA NA NA NA NA NA NA NA NA NA NA NA NA NA NA NA NA NA NA NA NA NA NA NA NA NA NA NA NA NA NA NA NA NA NA NA NA NA NA NA NA NA NA NA NA NA NA NA NA NA
109544 0.1 5000 1 1 100 100 100 1.5 1.5 0.9476383 0.02033838 0.03201597 1.874835 1 1.551058 1.237767 1 0.9749563 1.772743 0 0 0.25 0 0 0.25 0.25 0.25 0.25 0.25 0.25 0 0 0.25 0.25 0.25 0.25 0.2857143 0.2857143 0.25 0.25 0.25 0.25 0.1666667 0.1428571 NA NA 0.25 0.25 0.25 0.25 0.1666667 0.1666667 NA NA 0.1428571 0.1428571 0.25 0.25 0.25 0.25 NA NA 0.1428571 0.1428571 0.25 0.25 0.25 0.25 NA NA NA NA NA NA 0.7142857 NA NA NA NA NA NA NA 0.7142857 NA NA NA NA NA NA NA 0.25 NA NA NA NA NA NA NA 0.25 NA NA NA NA NA NA NA NA NA 0.25 NA NA NA NA NA NA NA 0.25 NA NA NA NA NA NA NA 0.25 NA NA NA NA NA NA NA 0.25 NA NA NA NA NA 0.3333333 0.3333333 NA NA NA NA NA NA 0.3333333 0.3333333 NA NA NA NA NA NA 0 0 NA NA NA NA NA NA 0 0 NA NA NA NA NA NA 0.3333333 0.3333333 NA NA NA NA NA NA 0.3333333 0.3333333 NA NA NA NA NA NA NA NA NA NA NA NA NA NA NA NA NA NA NA NA NA NA NA NA NA NA NA NA NA NA NA NA NA NA NA NA NA NA NA NA NA NA NA NA NA NA NA NA NA NA NA NA NA NA NA NA NA NA NA NA NA NA NA NA NA NA NA NA NA NA 0 0 NA NA NA NA NA NA 0 0 NA NA NA NA NA NA 0 0 NA NA NA NA NA NA 0 0 NA NA NA NA NA NA 0 0 NA NA NA NA NA NA 0 0 NA NA NA NA NA NA NA NA NA NA NA NA NA NA NA NA NA NA NA NA NA NA NA NA NA NA NA NA NA NA NA NA NA NA NA NA NA NA NA NA NA NA NA NA NA NA NA NA NA NA NA NA NA NA NA NA NA NA NA NA NA NA NA NA NA NA NA NA NA NA 0.3333333 0.3333333 NA NA NA NA NA NA 0.3333333 0.3333333 NA NA NA NA NA NA 0.25 0.25 NA NA NA NA NA NA 0.25 0.25 NA NA NA NA NA NA 0.25 0.25 NA NA NA NA NA NA 0.25 0.25 NA NA NA NA NA NA NA NA NA NA NA NA NA NA NA NA NA NA NA NA NA NA NA NA NA NA NA NA NA NA NA NA NA NA NA NA NA NA NA NA NA NA NA NA NA NA NA NA NA NA NA NA NA NA NA NA NA NA NA NA NA NA NA NA NA NA 0.03 0.01 0.01 0.03 0.03 0.03 0.03 0.03 0.03 0.005 0.005 0.03 0.03 0.03 0.03 0.025 0.025 0.015 0.015 0.03 0.03 0.025 0.03 NA NA 0.015 0.015 0.03 0.03 0.025 0.025 NA NA 0.03 0.03 0.03 0.03 0.03 0.03 NA NA 0.03 0.03 0.03 0.03 0.03 0.03 NA NA NA NA NA NA 0.02 NA NA NA NA NA NA NA 0.02 NA NA NA NA NA NA NA 0.03 NA NA NA NA NA NA NA 0.03 NA NA NA NA NA NA NA NA NA 0.03 NA NA NA NA NA NA NA 0.03 NA NA NA NA NA NA NA 0.03 NA NA NA NA NA NA NA 0.03 NA NA NA NA NA 0.01 0.01 NA NA NA NA NA NA 0.01 0.01 NA NA NA NA NA NA 0.01 0.01 NA NA NA NA NA NA 0.01 0.01 NA NA NA NA NA NA 0.01 0.01 NA NA NA NA NA NA 0.01 0.01 NA NA NA NA NA NA NA NA NA NA NA NA NA NA NA NA NA NA NA NA NA NA NA NA NA NA NA NA NA NA NA NA NA NA NA NA NA NA NA NA NA NA NA NA NA NA NA NA NA NA NA NA NA NA NA NA NA NA NA NA NA NA NA NA NA NA NA NA NA NA 0.01 0.01 NA NA NA NA NA NA 0.01 0 NA NA NA NA NA NA 0.005 0.005 NA NA NA NA NA NA 0.005 0.005 NA NA NA NA NA NA 0.01 0.01 NA NA NA NA NA NA 0.01 0.01 NA NA NA NA NA NA NA NA NA NA NA NA NA NA NA NA NA NA NA NA NA NA NA NA NA NA NA NA NA NA NA NA NA NA NA NA NA NA NA NA NA NA NA NA NA NA NA NA NA NA NA NA NA NA NA NA NA NA NA NA NA NA NA NA NA NA NA NA NA NA 0.01 0.01 NA NA NA NA NA NA 0.01 0.01 NA NA NA NA NA NA 0.015 0.015 NA NA NA NA NA NA 0.015 0.015 NA NA NA NA NA NA 0.015 0.015 NA NA NA NA NA NA 0.015 0.015 NA NA NA NA NA NA NA NA NA NA NA NA NA NA NA NA NA NA NA NA NA NA NA NA NA NA NA NA NA NA NA NA NA NA NA NA NA NA NA NA NA NA NA NA NA NA NA NA NA NA NA NA NA NA NA NA NA NA NA NA NA NA NA NA NA NA
109663 0.1 1000 2 1 100 100 100 2 2 0.7201446 0.1192405 0.1425068 2.949407 10.2637 2.523012 4.708149 1 0.9160306 4.07812 0 0 0.1166667 0.05555556 0.03846154 0.0877193 0.0877193 0.1034483 0.1034483 0.0877193 0.0877193 0.05660377 0.03846154 0.0877193 0.07142857 0.08928571 0.07272727 0.07272727 0.0877193 0.1311475 0.07272727 0.1311475 0.1186441 0.0862069 0.15 NA NA 0.1311475 0.07272727 0.1311475 0.1034483 0.0862069 0.07142857 NA NA 0.1052632 0.08928571 0.1052632 0.08928571 0.1034483 0.1052632 NA NA 0.08928571 0.03773585 0.08928571 0.08928571 0.0877193 0.1052632 NA NA NA NA NA NA 0.1 NA NA NA NA NA NA NA 0.1 NA NA NA NA NA NA NA 0.02040816 NA NA NA NA NA NA NA 0.02040816 NA NA NA NA NA NA NA NA NA 0.1052632 NA NA NA NA NA NA NA 0.07272727 NA NA NA NA NA NA NA 0.1052632 NA NA NA NA NA NA NA 0.08928571 NA NA NA NA NA 0.1428571 0.1052632 NA NA NA NA NA NA 0.1428571 0.05882353 NA NA NA NA NA NA 0.1428571 0.15 NA NA NA NA NA NA 0.1428571 0.15 NA NA NA NA NA NA 0.15 0.1428571 NA NA NA NA NA NA 0.15 0.1578947 NA NA NA NA NA NA NA NA NA NA NA NA NA NA NA NA NA NA NA NA NA NA NA NA NA NA NA NA NA NA NA NA NA NA NA NA NA NA NA NA NA NA NA NA NA NA NA NA NA NA NA NA NA NA NA NA NA NA NA NA NA NA NA NA NA NA NA NA NA NA 0.2 0.1923077 NA NA NA NA NA NA 0.2 0.2 NA NA NA NA NA NA 0.2 0.2 NA NA NA NA NA NA 0.2 0.2 NA NA NA NA NA NA 0.1666667 0.2 NA NA NA NA NA NA 0.1666667 0.2 NA NA NA NA NA NA NA NA NA NA NA NA NA NA NA NA NA NA NA NA NA NA NA NA NA NA NA NA NA NA NA NA NA NA NA NA NA NA NA NA NA NA NA NA NA NA NA NA NA NA NA NA NA NA NA NA NA NA NA NA NA NA NA NA NA NA NA NA NA NA 0.0625 0.0625 NA NA NA NA NA NA 0.0625 0.0625 NA NA NA NA NA NA 0.06666667 0.06666667 NA NA NA NA NA NA 0.06666667 0.06666667 NA NA NA NA NA NA 0 0 NA NA NA NA NA NA 0 0 NA NA NA NA NA NA NA NA NA NA NA NA NA NA NA NA NA NA NA NA NA NA NA NA NA NA NA NA NA NA NA NA NA NA NA NA NA NA NA NA NA NA NA NA NA NA NA NA NA NA NA NA NA NA NA NA NA NA NA NA NA NA NA NA NA NA 0.265 0.255 0.25 0.26 0.26 0.26 0.26 0.26 0.26 0.25 0.25 0.26 0.26 0.255 0.255 0.255 0.26 0.265 0.255 0.265 0.26 0.265 0.255 NA NA 0.265 0.255 0.265 0.26 0.265 0.26 NA NA 0.255 0.255 0.255 0.255 0.26 0.255 NA NA 0.255 0.255 0.255 0.255 0.26 0.255 NA NA NA NA NA NA 0.225 NA NA NA NA NA NA NA 0.225 NA NA NA NA NA NA NA 0.24 NA NA NA NA NA NA NA 0.24 NA NA NA NA NA NA NA NA NA 0.255 NA NA NA NA NA NA NA 0.255 NA NA NA NA NA NA NA 0.255 NA NA NA NA NA NA NA 0.255 NA NA NA NA NA 0.09 0.085 NA NA NA NA NA NA 0.09 0.08 NA NA NA NA NA NA 0.09 0.085 NA NA NA NA NA NA 0.09 0.085 NA NA NA NA NA NA 0.085 0.09 NA NA NA NA NA NA 0.085 0.08 NA NA NA NA NA NA NA NA NA NA NA NA NA NA NA NA NA NA NA NA NA NA NA NA NA NA NA NA NA NA NA NA NA NA NA NA NA NA NA NA NA NA NA NA NA NA NA NA NA NA NA NA NA NA NA NA NA NA NA NA NA NA NA NA NA NA NA NA NA NA 0.1 0.105 NA NA NA NA NA NA 0.1 0.1 NA NA NA NA NA NA 0.1 0.1 NA NA NA NA NA NA 0.1 0.1 NA NA NA NA NA NA 0.1 0.1 NA NA NA NA NA NA 0.1 0.1 NA NA NA NA NA NA NA NA NA NA NA NA NA NA NA NA NA NA NA NA NA NA NA NA NA NA NA NA NA NA NA NA NA NA NA NA NA NA NA NA NA NA NA NA NA NA NA NA NA NA NA NA NA NA NA NA NA NA NA NA NA NA NA NA NA NA NA NA NA NA 0.075 0.075 NA NA NA NA NA NA 0.075 0.075 NA NA NA NA NA NA 0.07 0.07 NA NA NA NA NA NA 0.07 0.07 NA NA NA NA NA NA 0.075 0.075 NA NA NA NA NA NA 0.075 0.075 NA NA NA NA NA NA NA NA NA NA NA NA NA NA NA NA NA NA NA NA NA NA NA NA NA NA NA NA NA NA NA NA NA NA NA NA NA NA NA NA NA NA NA NA NA NA NA NA NA NA NA NA NA NA NA NA NA NA NA NA NA NA NA NA NA NA
109778 0.1 5000 2 1 100 100 100 2 2 0.9575595 0.02519237 0.01421108 2.904706 4.286308 3.596074 7.525453 1 0.9903653 6.252583 0 0 0.1315789 0.1025641 0.1025641 0.125 0.1025641 0.125 0.125 0.125 0.1025641 0.1025641 0.1052632 0.1025641 0.1025641 0.125 0.1025641 0.125 0.1025641 0.1025641 0.1025641 0.125 0.125 0.1282051 0.1282051 NA NA 0.1025641 0.1025641 0.125 0.125 0.1282051 0.1282051 NA NA 0.125 0.125 0.1463415 0.125 0.1463415 0.1463415 NA NA 0.125 0.125 0.125 0.125 0.1463415 0.125 NA NA NA NA NA NA 0.125 NA NA NA NA NA NA NA 0.125 NA NA NA NA NA NA NA 0.1351351 NA NA NA NA NA NA NA 0.1351351 NA NA NA NA NA NA NA NA NA 0.125 NA NA NA NA NA NA NA 0.1025641 NA NA NA NA NA NA NA 0.125 NA NA NA NA NA NA NA 0.125 NA NA NA NA NA 0.07142857 0.07142857 NA NA NA NA NA NA 0.07142857 0.07142857 NA NA NA NA NA NA 0.07692308 0.07692308 NA NA NA NA NA NA 0.07692308 0.07692308 NA NA NA NA NA NA 0.07142857 0.07142857 NA NA NA NA NA NA 0.07142857 0.07142857 NA NA NA NA NA NA NA NA NA NA NA NA NA NA NA NA NA NA NA NA NA NA NA NA NA NA NA NA NA NA NA NA NA NA NA NA NA NA NA NA NA NA NA NA NA NA NA NA NA NA NA NA NA NA NA NA NA NA NA NA NA NA NA NA NA NA NA NA NA NA 0.25 0.25 NA NA NA NA NA NA 0.25 0.25 NA NA NA NA NA NA 0.2941176 0.25 NA NA NA NA NA NA 0.25 0.25 NA NA NA NA NA NA 0.2941176 0.2941176 NA NA NA NA NA NA 0.2941176 0.2941176 NA NA NA NA NA NA NA NA NA NA NA NA NA NA NA NA NA NA NA NA NA NA NA NA NA NA NA NA NA NA NA NA NA NA NA NA NA NA NA NA NA NA NA NA NA NA NA NA NA NA NA NA NA NA NA NA NA NA NA NA NA NA NA NA NA NA NA NA NA NA 0 0 NA NA NA NA NA NA 0 0 NA NA NA NA NA NA 0 0 NA NA NA NA NA NA 0 0 NA NA NA NA NA NA 0 0 NA NA NA NA NA NA 0 0 NA NA NA NA NA NA NA NA NA NA NA NA NA NA NA NA NA NA NA NA NA NA NA NA NA NA NA NA NA NA NA NA NA NA NA NA NA NA NA NA NA NA NA NA NA NA NA NA NA NA NA NA NA NA NA NA NA NA NA NA NA NA NA NA NA NA 0.165 0.175 0.175 0.175 0.175 0.175 0.175 0.175 0.175 0.175 0.17 0.175 0.175 0.175 0.175 0.175 0.175 0.175 0.175 0.175 0.175 0.17 0.17 NA NA 0.175 0.175 0.175 0.175 0.17 0.17 NA NA 0.175 0.175 0.175 0.175 0.175 0.175 NA NA 0.175 0.175 0.175 0.175 0.175 0.175 NA NA NA NA NA NA 0.105 NA NA NA NA NA NA NA 0.105 NA NA NA NA NA NA NA 0.16 NA NA NA NA NA NA NA 0.16 NA NA NA NA NA NA NA NA NA 0.175 NA NA NA NA NA NA NA 0.175 NA NA NA NA NA NA NA 0.175 NA NA NA NA NA NA NA 0.175 NA NA NA NA NA 0.065 0.065 NA NA NA NA NA NA 0.065 0.065 NA NA NA NA NA NA 0.06 0.06 NA NA NA NA NA NA 0.06 0.06 NA NA NA NA NA NA 0.065 0.065 NA NA NA NA NA NA 0.065 0.065 NA NA NA NA NA NA NA NA NA NA NA NA NA NA NA NA NA NA NA NA NA NA NA NA NA NA NA NA NA NA NA NA NA NA NA NA NA NA NA NA NA NA NA NA NA NA NA NA NA NA NA NA NA NA NA NA NA NA NA NA NA NA NA NA NA NA NA NA NA NA 0.06 0.06 NA NA NA NA NA NA 0.06 0.06 NA NA NA NA NA NA 0.06 0.06 NA NA NA NA NA NA 0.06 0.06 NA NA NA NA NA NA 0.06 0.06 NA NA NA NA NA NA 0.06 0.06 NA NA NA NA NA NA NA NA NA NA NA NA NA NA NA NA NA NA NA NA NA NA NA NA NA NA NA NA NA NA NA NA NA NA NA NA NA NA NA NA NA NA NA NA NA NA NA NA NA NA NA NA NA NA NA NA NA NA NA NA NA NA NA NA NA NA NA NA NA NA 0.05 0.05 NA NA NA NA NA NA 0.05 0.05 NA NA NA NA NA NA 0.05 0.05 NA NA NA NA NA NA 0.05 0.05 NA NA NA NA NA NA 0.05 0.05 NA NA NA NA NA NA 0.05 0.05 NA NA NA NA NA NA NA NA NA NA NA NA NA NA NA NA NA NA NA NA NA NA NA NA NA NA NA NA NA NA NA NA NA NA NA NA NA NA NA NA NA NA NA NA NA NA NA NA NA NA NA NA NA NA NA NA NA NA NA NA NA NA NA NA NA NA
10978 0.1 5000 3 1 100 100 100 3 3 0.9593158 0.01491713 0.0168251 15.65846 16.85447 13.81073 15.50357 1 0.9856865 16.22204 0 0 0.07272727 0.06140351 0.06086957 0.07563025 0.07563025 0.06779661 0.07563025 0.07563025 0.07563025 0.06140351 0.06086957 0.07563025 0.07563025 0.06779661 0.06837607 0.07563025 0.07563025 0.06896552 0.06086957 0.07627119 0.07627119 0.06956522 0.07563025 NA NA 0.06896552 0.06086957 0.07627119 0.07627119 0.06956522 0.07627119 NA NA 0.06956522 0.06086957 0.07627119 0.08333333 0.07627119 0.07627119 NA NA 0.06956522 0.06086957 0.07692308 0.07563025 0.07627119 0.07627119 NA NA NA NA NA NA 0.1181818 NA NA NA NA NA NA NA 0.1181818 NA NA NA NA NA NA NA 0.09917355 NA NA NA NA NA NA NA 0.09917355 NA NA NA NA NA NA NA NA NA 0.08870968 NA NA NA NA NA NA NA 0.08196721 NA NA NA NA NA NA NA 0.08333333 NA NA NA NA NA NA NA 0.08333333 NA NA NA NA NA 0.04545455 0.06666667 NA NA NA NA NA NA 0.04545455 0.06666667 NA NA NA NA NA NA 0.04545455 0.06521739 NA NA NA NA NA NA 0.04545455 0.06521739 NA NA NA NA NA NA 0.08695652 0.06521739 NA NA NA NA NA NA 0.08695652 0.06521739 NA NA NA NA NA NA NA NA NA NA NA NA NA NA NA NA NA NA NA NA NA NA NA NA NA NA NA NA NA NA NA NA NA NA NA NA NA NA NA NA NA NA NA NA NA NA NA NA NA NA NA NA NA NA NA NA NA NA NA NA NA NA NA NA NA NA NA NA NA NA 0.06060606 0.05714286 NA NA NA NA NA NA 0.06060606 0.05714286 NA NA NA NA NA NA 0.06060606 0.05882353 NA NA NA NA NA NA 0.06060606 0.05882353 NA NA NA NA NA NA 0.06060606 0.05714286 NA NA NA NA NA NA 0.06060606 0.05714286 NA NA NA NA NA NA NA NA NA NA NA NA NA NA NA NA NA NA NA NA NA NA NA NA NA NA NA NA NA NA NA NA NA NA NA NA NA NA NA NA NA NA NA NA NA NA NA NA NA NA NA NA NA NA NA NA NA NA NA NA NA NA NA NA NA NA NA NA NA NA 0.1025641 0.1025641 NA NA NA NA NA NA 0.1025641 0.1025641 NA NA NA NA NA NA 0.1025641 0.1025641 NA NA NA NA NA NA 0.1025641 0.1025641 NA NA NA NA NA NA 0.125 0.1025641 NA NA NA NA NA NA 0.125 0.1025641 NA NA NA NA NA NA NA NA NA NA NA NA NA NA NA NA NA NA NA NA NA NA NA NA NA NA NA NA NA NA NA NA NA NA NA NA NA NA NA NA NA NA NA NA NA NA NA NA NA NA NA NA NA NA NA NA NA NA NA NA NA NA NA NA NA NA 0.51 0.535 0.54 0.55 0.55 0.55 0.55 0.55 0.55 0.535 0.54 0.55 0.55 0.55 0.545 0.55 0.55 0.54 0.54 0.545 0.545 0.535 0.55 NA NA 0.54 0.54 0.545 0.545 0.535 0.545 NA NA 0.535 0.54 0.545 0.55 0.545 0.545 NA NA 0.535 0.54 0.54 0.55 0.545 0.545 NA NA NA NA NA NA 0.485 NA NA NA NA NA NA NA 0.485 NA NA NA NA NA NA NA 0.545 NA NA NA NA NA NA NA 0.545 NA NA NA NA NA NA NA NA NA 0.565 NA NA NA NA NA NA NA 0.56 NA NA NA NA NA NA NA 0.55 NA NA NA NA NA NA NA 0.55 NA NA NA NA NA 0.21 0.21 NA NA NA NA NA NA 0.21 0.21 NA NA NA NA NA NA 0.21 0.215 NA NA NA NA NA NA 0.21 0.215 NA NA NA NA NA NA 0.21 0.215 NA NA NA NA NA NA 0.21 0.215 NA NA NA NA NA NA NA NA NA NA NA NA NA NA NA NA NA NA NA NA NA NA NA NA NA NA NA NA NA NA NA NA NA NA NA NA NA NA NA NA NA NA NA NA NA NA NA NA NA NA NA NA NA NA NA NA NA NA NA NA NA NA NA NA NA NA NA NA NA NA 0.155 0.165 NA NA NA NA NA NA 0.155 0.165 NA NA NA NA NA NA 0.155 0.16 NA NA NA NA NA NA 0.155 0.16 NA NA NA NA NA NA 0.155 0.165 NA NA NA NA NA NA 0.155 0.165 NA NA NA NA NA NA NA NA NA NA NA NA NA NA NA NA NA NA NA NA NA NA NA NA NA NA NA NA NA NA NA NA NA NA NA NA NA NA NA NA NA NA NA NA NA NA NA NA NA NA NA NA NA NA NA NA NA NA NA NA NA NA NA NA NA NA NA NA NA NA 0.175 0.175 NA NA NA NA NA NA 0.175 0.175 NA NA NA NA NA NA 0.175 0.175 NA NA NA NA NA NA 0.175 0.175 NA NA NA NA NA NA 0.175 0.175 NA NA NA NA NA NA 0.175 0.175 NA NA NA NA NA NA NA NA NA NA NA NA NA NA NA NA NA NA NA NA NA NA NA NA NA NA NA NA NA NA NA NA NA NA NA NA NA NA NA NA NA NA NA NA NA NA NA NA NA NA NA NA NA NA NA NA NA NA NA NA NA NA NA NA NA NA
109834 0.1 5000 3 1 100 100 100 3 3 0.9534912 0.01407878 0.02126388 14.90022 9.388204 4.812337 20.85247 1 0.9836034 15.89077 0 0 0.1121495 0.1272727 0.1111111 0.1132075 0.1192661 0.1203704 0.1192661 0.1132075 0.1192661 0.1272727 0.1111111 0.1132075 0.1111111 0.1132075 0.1111111 0.1132075 0.1192661 0.1047619 0.1121495 0.1132075 0.1111111 0.1047619 0.1111111 NA NA 0.1047619 0.1121495 0.1132075 0.1111111 0.1047619 0.1203704 NA NA 0.1111111 0.1192661 0.1111111 0.1181818 0.1111111 0.1181818 NA NA 0.1111111 0.1028037 0.1111111 0.1181818 0.1111111 0.1181818 NA NA NA NA NA NA 0.08333333 NA NA NA NA NA NA NA 0.08333333 NA NA NA NA NA NA NA 0.07692308 NA NA NA NA NA NA NA 0.07692308 NA NA NA NA NA NA NA NA NA 0.1052632 NA NA NA NA NA NA NA 0.09009009 NA NA NA NA NA NA NA 0.1181818 NA NA NA NA NA NA NA 0.1181818 NA NA NA NA NA 0.1 0.1190476 NA NA NA NA NA NA 0.1 0.1190476 NA NA NA NA NA NA 0.1 0.1190476 NA NA NA NA NA NA 0.1 0.1190476 NA NA NA NA NA NA 0.1190476 0.1395349 NA NA NA NA NA NA 0.1190476 0.09756098 NA NA NA NA NA NA NA NA NA NA NA NA NA NA NA NA NA NA NA NA NA NA NA NA NA NA NA NA NA NA NA NA NA NA NA NA NA NA NA NA NA NA NA NA NA NA NA NA NA NA NA NA NA NA NA NA NA NA NA NA NA NA NA NA NA NA NA NA NA NA 0.1463415 0.1428571 NA NA NA NA NA NA 0.1463415 0.1428571 NA NA NA NA NA NA 0.1463415 0.1428571 NA NA NA NA NA NA 0.1463415 0.1428571 NA NA NA NA NA NA 0.1463415 0.1428571 NA NA NA NA NA NA 0.1463415 0.1428571 NA NA NA NA NA NA NA NA NA NA NA NA NA NA NA NA NA NA NA NA NA NA NA NA NA NA NA NA NA NA NA NA NA NA NA NA NA NA NA NA NA NA NA NA NA NA NA NA NA NA NA NA NA NA NA NA NA NA NA NA NA NA NA NA NA NA NA NA NA NA 0.04166667 0.04166667 NA NA NA NA NA NA 0.04166667 0.04166667 NA NA NA NA NA NA 0.04166667 0.04166667 NA NA NA NA NA NA 0.04166667 0.04166667 NA NA NA NA NA NA 0.04166667 0.04 NA NA NA NA NA NA 0.04166667 0.04 NA NA NA NA NA NA NA NA NA NA NA NA NA NA NA NA NA NA NA NA NA NA NA NA NA NA NA NA NA NA NA NA NA NA NA NA NA NA NA NA NA NA NA NA NA NA NA NA NA NA NA NA NA NA NA NA NA NA NA NA NA NA NA NA NA NA 0.475 0.48 0.48 0.47 0.48 0.475 0.48 0.47 0.48 0.48 0.48 0.47 0.48 0.47 0.48 0.47 0.48 0.47 0.475 0.47 0.48 0.47 0.48 NA NA 0.47 0.475 0.47 0.48 0.47 0.475 NA NA 0.48 0.48 0.48 0.485 0.48 0.485 NA NA 0.48 0.48 0.48 0.485 0.48 0.485 NA NA NA NA NA NA 0.385 NA NA NA NA NA NA NA 0.385 NA NA NA NA NA NA NA 0.36 NA NA NA NA NA NA NA 0.36 NA NA NA NA NA NA NA NA NA 0.51 NA NA NA NA NA NA NA 0.505 NA NA NA NA NA NA NA 0.485 NA NA NA NA NA NA NA 0.485 NA NA NA NA NA 0.18 0.185 NA NA NA NA NA NA 0.18 0.185 NA NA NA NA NA NA 0.18 0.185 NA NA NA NA NA NA 0.18 0.185 NA NA NA NA NA NA 0.185 0.185 NA NA NA NA NA NA 0.185 0.185 NA NA NA NA NA NA NA NA NA NA NA NA NA NA NA NA NA NA NA NA NA NA NA NA NA NA NA NA NA NA NA NA NA NA NA NA NA NA NA NA NA NA NA NA NA NA NA NA NA NA NA NA NA NA NA NA NA NA NA NA NA NA NA NA NA NA NA NA NA NA 0.175 0.18 NA NA NA NA NA NA 0.175 0.18 NA NA NA NA NA NA 0.175 0.18 NA NA NA NA NA NA 0.175 0.18 NA NA NA NA NA NA 0.175 0.18 NA NA NA NA NA NA 0.175 0.18 NA NA NA NA NA NA NA NA NA NA NA NA NA NA NA NA NA NA NA NA NA NA NA NA NA NA NA NA NA NA NA NA NA NA NA NA NA NA NA NA NA NA NA NA NA NA NA NA NA NA NA NA NA NA NA NA NA NA NA NA NA NA NA NA NA NA NA NA NA NA 0.115 0.115 NA NA NA NA NA NA 0.115 0.115 NA NA NA NA NA NA 0.115 0.115 NA NA NA NA NA NA 0.115 0.115 NA NA NA NA NA NA 0.115 0.12 NA NA NA NA NA NA 0.115 0.12 NA NA NA NA NA NA NA NA NA NA NA NA NA NA NA NA NA NA NA NA NA NA NA NA NA NA NA NA NA NA NA NA NA NA NA NA NA NA NA NA NA NA NA NA NA NA NA NA NA NA NA NA NA NA NA NA NA NA NA NA NA NA NA NA NA NA
109873 0.1 10000 2 1 100 100 100 2 2 0.9808231 0.007637389 0.0099422 4.356305 3.720648 2.965925 10.29233 1 0.9955323 5.48407 0 0 0.09302326 0.04651163 0.04761905 0.04651163 0.04651163 0.04651163 0.04651163 0.04651163 0.04651163 0.04651163 0.04761905 0.04651163 0.04651163 0.04651163 0.04651163 0.04651163 0.04651163 0.04651163 0.04651163 0.04651163 0.04651163 0.04761905 0.04761905 NA NA 0.04651163 0.04651163 0.04651163 0.04651163 0.04761905 0.04761905 NA NA 0.04651163 0.02439024 0.06818182 0.06818182 0.06818182 0.06818182 NA NA 0.04651163 0.02439024 0.06818182 0.06818182 0.06818182 0.06818182 NA NA NA NA NA NA 0.1724138 NA NA NA NA NA NA NA 0.1724138 NA NA NA NA NA NA NA 0.07317073 NA NA NA NA NA NA NA 0.07317073 NA NA NA NA NA NA NA NA NA 0.06521739 NA NA NA NA NA NA NA 0.04444444 NA NA NA NA NA NA NA 0.04651163 NA NA NA NA NA NA NA 0.04651163 NA NA NA NA NA 0.07142857 0.07142857 NA NA NA NA NA NA 0.07142857 0.07142857 NA NA NA NA NA NA 0.07142857 0.07142857 NA NA NA NA NA NA 0.07142857 0.07142857 NA NA NA NA NA NA 0.07142857 0.07142857 NA NA NA NA NA NA 0.07142857 0.07142857 NA NA NA NA NA NA NA NA NA NA NA NA NA NA NA NA NA NA NA NA NA NA NA NA NA NA NA NA NA NA NA NA NA NA NA NA NA NA NA NA NA NA NA NA NA NA NA NA NA NA NA NA NA NA NA NA NA NA NA NA NA NA NA NA NA NA NA NA NA NA 0.0625 0.0625 NA NA NA NA NA NA 0.0625 0.0625 NA NA NA NA NA NA 0.1176471 0.0625 NA NA NA NA NA NA 0.1176471 0.0625 NA NA NA NA NA NA 0.1176471 0.1666667 NA NA NA NA NA NA 0.1176471 0.1666667 NA NA NA NA NA NA NA NA NA NA NA NA NA NA NA NA NA NA NA NA NA NA NA NA NA NA NA NA NA NA NA NA NA NA NA NA NA NA NA NA NA NA NA NA NA NA NA NA NA NA NA NA NA NA NA NA NA NA NA NA NA NA NA NA NA NA NA NA NA NA 0 0 NA NA NA NA NA NA 0 0 NA NA NA NA NA NA 0 0 NA NA NA NA NA NA 0 0 NA NA NA NA NA NA 0 0 NA NA NA NA NA NA 0 0 NA NA NA NA NA NA NA NA NA NA NA NA NA NA NA NA NA NA NA NA NA NA NA NA NA NA NA NA NA NA NA NA NA NA NA NA NA NA NA NA NA NA NA NA NA NA NA NA NA NA NA NA NA NA NA NA NA NA NA NA NA NA NA NA NA NA 0.195 0.205 0.2 0.205 0.205 0.205 0.205 0.205 0.205 0.205 0.2 0.205 0.205 0.205 0.205 0.205 0.205 0.205 0.205 0.205 0.205 0.2 0.2 NA NA 0.205 0.205 0.205 0.205 0.2 0.2 NA NA 0.205 0.2 0.205 0.205 0.205 0.205 NA NA 0.205 0.2 0.205 0.205 0.205 0.205 NA NA NA NA NA NA 0.12 NA NA NA NA NA NA NA 0.12 NA NA NA NA NA NA NA 0.19 NA NA NA NA NA NA NA 0.19 NA NA NA NA NA NA NA NA NA 0.215 NA NA NA NA NA NA NA 0.215 NA NA NA NA NA NA NA 0.205 NA NA NA NA NA NA NA 0.205 NA NA NA NA NA 0.065 0.065 NA NA NA NA NA NA 0.065 0.065 NA NA NA NA NA NA 0.065 0.065 NA NA NA NA NA NA 0.065 0.065 NA NA NA NA NA NA 0.065 0.065 NA NA NA NA NA NA 0.065 0.065 NA NA NA NA NA NA NA NA NA NA NA NA NA NA NA NA NA NA NA NA NA NA NA NA NA NA NA NA NA NA NA NA NA NA NA NA NA NA NA NA NA NA NA NA NA NA NA NA NA NA NA NA NA NA NA NA NA NA NA NA NA NA NA NA NA NA NA NA NA NA 0.075 0.075 NA NA NA NA NA NA 0.075 0.075 NA NA NA NA NA NA 0.075 0.075 NA NA NA NA NA NA 0.075 0.075 NA NA NA NA NA NA 0.075 0.075 NA NA NA NA NA NA 0.075 0.075 NA NA NA NA NA NA NA NA NA NA NA NA NA NA NA NA NA NA NA NA NA NA NA NA NA NA NA NA NA NA NA NA NA NA NA NA NA NA NA NA NA NA NA NA NA NA NA NA NA NA NA NA NA NA NA NA NA NA NA NA NA NA NA NA NA NA NA NA NA NA 0.065 0.065 NA NA NA NA NA NA 0.065 0.065 NA NA NA NA NA NA 0.06 0.06 NA NA NA NA NA NA 0.06 0.06 NA NA NA NA NA NA 0.06 0.06 NA NA NA NA NA NA 0.06 0.06 NA NA NA NA NA NA NA NA NA NA NA NA NA NA NA NA NA NA NA NA NA NA NA NA NA NA NA NA NA NA NA NA NA NA NA NA NA NA NA NA NA NA NA NA NA NA NA NA NA NA NA NA NA NA NA NA NA NA NA NA NA NA NA NA NA NA
10999 0.1 5000 2 1 150 150 0 2 2 0.9563601 0.005216085 0.01613358 5.413206 2.223841 4.351265 1.396003 1 0.9798247 4.102307 0 0 0.06666667 0.06896552 0.06896552 0.1176471 0.1470588 0.09375 0.09677419 0.09090909 0.09677419 0.06896552 0.06896552 0.1176471 0.1428571 0.09375 0.09677419 0.09090909 0.09677419 0.09375 0.1212121 0.09090909 0.1176471 0.0625 0.1212121 NA NA 0.09375 0.1212121 0.09090909 0.1176471 0.0625 0.0625 NA NA 0.06451613 0.06666667 0.09375 0.09090909 0.0625 0.0625 NA NA 0.06451613 0.06666667 0.09375 0.09090909 0.0625 0.0625 NA NA NA NA NA NA 0.9473684 NA NA NA NA NA NA NA 0.9473684 NA NA NA NA NA NA NA 0.09090909 NA NA NA NA NA NA NA 0.09090909 NA NA NA NA NA NA NA NA NA 0.06666667 NA NA NA NA NA NA NA 0.06666667 NA NA NA NA NA NA NA 0.06666667 NA NA NA NA NA NA NA 0.06666667 NA NA NA NA NA 0.2857143 0.1666667 NA NA NA NA NA NA 0.2857143 0.1666667 NA NA NA NA NA NA 0.2857143 0.2857143 NA NA NA NA NA NA 0.2857143 0.2857143 NA NA NA NA NA NA 0.2857143 0.2857143 NA NA NA NA NA NA 0.2857143 0.2857143 NA NA NA NA NA NA NA NA NA NA NA NA NA NA NA NA NA NA NA NA NA NA NA NA NA NA NA NA NA NA NA NA NA NA NA NA NA NA NA NA NA NA NA NA NA NA NA NA NA NA NA NA NA NA NA NA NA NA NA NA NA NA NA NA NA NA NA NA NA NA 0 0 NA NA NA NA NA NA 0 0 NA NA NA NA NA NA 0 0 NA NA NA NA NA NA 0 0 NA NA NA NA NA NA 0 0 NA NA NA NA NA NA 0 0 NA NA NA NA NA NA NA NA NA NA NA NA NA NA NA NA NA NA NA NA NA NA NA NA NA NA NA NA NA NA NA NA NA NA NA NA NA NA NA NA NA NA NA NA NA NA NA NA NA NA NA NA NA NA NA NA NA NA NA NA NA NA NA NA NA NA NA NA NA NA 0.1578947 0.1578947 NA NA NA NA NA NA 0.1578947 0.1578947 NA NA NA NA NA NA 0.1578947 0.1111111 NA NA NA NA NA NA 0.1578947 0.1578947 NA NA NA NA NA NA 0.0625 0.0625 NA NA NA NA NA NA 0.0625 0.0625 NA NA NA NA NA NA NA NA NA NA NA NA NA NA NA NA NA NA NA NA NA NA NA NA NA NA NA NA NA NA NA NA NA NA NA NA NA NA NA NA NA NA NA NA NA NA NA NA NA NA NA NA NA NA NA NA NA NA NA NA NA NA NA NA NA NA 0.1866667 0.18 0.18 0.2 0.1933333 0.1933333 0.1866667 0.2 0.1866667 0.18 0.18 0.2 0.2 0.1933333 0.1866667 0.2 0.1866667 0.1933333 0.1933333 0.2 0.2 0.2 0.1933333 NA NA 0.1933333 0.1933333 0.2 0.2 0.2 0.2 NA NA 0.1933333 0.1866667 0.1933333 0.2 0.2 0.2 NA NA 0.1933333 0.1866667 0.1933333 0.2 0.2 0.2 NA NA NA NA NA NA 0.006666667 NA NA NA NA NA NA NA 0.006666667 NA NA NA NA NA NA NA 0.2 NA NA NA NA NA NA NA 0.2 NA NA NA NA NA NA NA NA NA 0.1866667 NA NA NA NA NA NA NA 0.1866667 NA NA NA NA NA NA NA 0.1866667 NA NA NA NA NA NA NA 0.1866667 NA NA NA NA NA 0.03333333 0.03333333 NA NA NA NA NA NA 0.03333333 0.03333333 NA NA NA NA NA NA 0.03333333 0.03333333 NA NA NA NA NA NA 0.03333333 0.03333333 NA NA NA NA NA NA 0.03333333 0.03333333 NA NA NA NA NA NA 0.03333333 0.03333333 NA NA NA NA NA NA NA NA NA NA NA NA NA NA NA NA NA NA NA NA NA NA NA NA NA NA NA NA NA NA NA NA NA NA NA NA NA NA NA NA NA NA NA NA NA NA NA NA NA NA NA NA NA NA NA NA NA NA NA NA NA NA NA NA NA NA NA NA NA NA 0.06 0.06 NA NA NA NA NA NA 0.06 0.06 NA NA NA NA NA NA 0.05333333 0.05333333 NA NA NA NA NA NA 0.05333333 0.05333333 NA NA NA NA NA NA 0.06 0.06 NA NA NA NA NA NA 0.06 0.06 NA NA NA NA NA NA NA NA NA NA NA NA NA NA NA NA NA NA NA NA NA NA NA NA NA NA NA NA NA NA NA NA NA NA NA NA NA NA NA NA NA NA NA NA NA NA NA NA NA NA NA NA NA NA NA NA NA NA NA NA NA NA NA NA NA NA NA NA NA NA 0.1066667 0.1066667 NA NA NA NA NA NA 0.1066667 0.1066667 NA NA NA NA NA NA 0.1066667 0.1066667 NA NA NA NA NA NA 0.1066667 0.1066667 NA NA NA NA NA NA 0.1 0.1 NA NA NA NA NA NA 0.1 0.1 NA NA NA NA NA NA NA NA NA NA NA NA NA NA NA NA NA NA NA NA NA NA NA NA NA NA NA NA NA NA NA NA NA NA NA NA NA NA NA NA NA NA NA NA NA NA NA NA NA NA NA NA NA NA NA NA NA NA NA NA NA NA NA NA NA NA
110084 0.1 10000 2 1 100 100 100 2 2 0.9887604 0.003229258 0.006318959 6.787529 7.920616 4.928569 3.813691 1 0.9942523 4.689181 0 0 0.1612903 0.08571429 0.08571429 0.1351351 0.1315789 0.1315789 0.1315789 0.1351351 0.1351351 0.08571429 0.08571429 0.1351351 0.1315789 0.1315789 0.1315789 0.1351351 0.1351351 0.1388889 0.1111111 0.1388889 0.1315789 0.1388889 0.1142857 NA NA 0.1388889 0.1111111 0.1388889 0.1315789 0.1388889 0.1388889 NA NA 0.1388889 0.1428571 0.1351351 0.1351351 0.1351351 0.1388889 NA NA 0.1388889 0.1428571 0.1351351 0.1351351 0.1351351 0.1388889 NA NA NA NA NA NA 0.1176471 NA NA NA NA NA NA NA 0.1176471 NA NA NA NA NA NA NA 0.15 NA NA NA NA NA NA NA 0.15 NA NA NA NA NA NA NA NA NA 0.1578947 NA NA NA NA NA NA NA 0.1578947 NA NA NA NA NA NA NA 0.1315789 NA NA NA NA NA NA NA 0.1315789 NA NA NA NA NA 0 0 NA NA NA NA NA NA 0 0 NA NA NA NA NA NA 0 0 NA NA NA NA NA NA 0 0 NA NA NA NA NA NA 0 0 NA NA NA NA NA NA 0 0 NA NA NA NA NA NA NA NA NA NA NA NA NA NA NA NA NA NA NA NA NA NA NA NA NA NA NA NA NA NA NA NA NA NA NA NA NA NA NA NA NA NA NA NA NA NA NA NA NA NA NA NA NA NA NA NA NA NA NA NA NA NA NA NA NA NA NA NA NA NA 0.125 0.125 NA NA NA NA NA NA 0.125 0.125 NA NA NA NA NA NA 0.125 0.125 NA NA NA NA NA NA 0.125 0.125 NA NA NA NA NA NA 0.125 0.1111111 NA NA NA NA NA NA 0.125 0.1111111 NA NA NA NA NA NA NA NA NA NA NA NA NA NA NA NA NA NA NA NA NA NA NA NA NA NA NA NA NA NA NA NA NA NA NA NA NA NA NA NA NA NA NA NA NA NA NA NA NA NA NA NA NA NA NA NA NA NA NA NA NA NA NA NA NA NA NA NA NA NA 0.1875 0.1875 NA NA NA NA NA NA 0.1875 0.1875 NA NA NA NA NA NA 0.1875 0.1875 NA NA NA NA NA NA 0.1875 0.1875 NA NA NA NA NA NA 0.2222222 0.2105263 NA NA NA NA NA NA 0.2222222 0.2105263 NA NA NA NA NA NA NA NA NA NA NA NA NA NA NA NA NA NA NA NA NA NA NA NA NA NA NA NA NA NA NA NA NA NA NA NA NA NA NA NA NA NA NA NA NA NA NA NA NA NA NA NA NA NA NA NA NA NA NA NA NA NA NA NA NA NA 0.13 0.16 0.16 0.16 0.165 0.165 0.165 0.16 0.16 0.16 0.16 0.16 0.165 0.165 0.165 0.16 0.16 0.155 0.16 0.155 0.165 0.155 0.155 NA NA 0.155 0.16 0.155 0.165 0.155 0.155 NA NA 0.155 0.15 0.16 0.16 0.16 0.155 NA NA 0.155 0.15 0.16 0.16 0.16 0.155 NA NA NA NA NA NA 0.075 NA NA NA NA NA NA NA 0.075 NA NA NA NA NA NA NA 0.17 NA NA NA NA NA NA NA 0.17 NA NA NA NA NA NA NA NA NA 0.16 NA NA NA NA NA NA NA 0.16 NA NA NA NA NA NA NA 0.165 NA NA NA NA NA NA NA 0.165 NA NA NA NA NA 0.06 0.06 NA NA NA NA NA NA 0.06 0.06 NA NA NA NA NA NA 0.055 0.055 NA NA NA NA NA NA 0.055 0.055 NA NA NA NA NA NA 0.055 0.055 NA NA NA NA NA NA 0.055 0.055 NA NA NA NA NA NA NA NA NA NA NA NA NA NA NA NA NA NA NA NA NA NA NA NA NA NA NA NA NA NA NA NA NA NA NA NA NA NA NA NA NA NA NA NA NA NA NA NA NA NA NA NA NA NA NA NA NA NA NA NA NA NA NA NA NA NA NA NA NA NA 0.035 0.035 NA NA NA NA NA NA 0.035 0.035 NA NA NA NA NA NA 0.035 0.035 NA NA NA NA NA NA 0.035 0.035 NA NA NA NA NA NA 0.035 0.04 NA NA NA NA NA NA 0.035 0.04 NA NA NA NA NA NA NA NA NA NA NA NA NA NA NA NA NA NA NA NA NA NA NA NA NA NA NA NA NA NA NA NA NA NA NA NA NA NA NA NA NA NA NA NA NA NA NA NA NA NA NA NA NA NA NA NA NA NA NA NA NA NA NA NA NA NA NA NA NA NA 0.065 0.065 NA NA NA NA NA NA 0.065 0.065 NA NA NA NA NA NA 0.065 0.065 NA NA NA NA NA NA 0.065 0.065 NA NA NA NA NA NA 0.07 0.075 NA NA NA NA NA NA 0.07 0.075 NA NA NA NA NA NA NA NA NA NA NA NA NA NA NA NA NA NA NA NA NA NA NA NA NA NA NA NA NA NA NA NA NA NA NA NA NA NA NA NA NA NA NA NA NA NA NA NA NA NA NA NA NA NA NA NA NA NA NA NA NA NA NA NA NA NA
11008 0.1 5000 2 1 0 0 0 2 2 0.6794525 0.1291668 0.1397512 1 1 1.052422 1.052422 1 1e-05 1.030466 0 0 0 0 0 0 0 0 0 0 0 0 0 0 0 0 0 0 0 1 1 1 1 0 0 NA NA 1 1 1 1 0 0 NA NA 0 0 0 0 0 0 NA NA 0 0 0 0 0 0 NA NA NA NA NA NA 1 NA NA NA NA NA NA NA 1 NA NA NA NA NA NA NA 0 NA NA NA NA NA NA NA 0 NA NA NA NA NA NA NA NA NA 1 NA NA NA NA NA NA NA 1 NA NA NA NA NA NA NA 1 NA NA NA NA NA NA NA 1 NA NA NA NA NA 0 0 NA NA NA NA NA NA 0 0 NA NA NA NA NA NA 0 0 NA NA NA NA NA NA 0 0 NA NA NA NA NA NA 0 0 NA NA NA NA NA NA 0 0 NA NA NA NA NA NA NA NA NA NA NA NA NA NA NA NA NA NA NA NA NA NA NA NA NA NA NA NA NA NA NA NA NA NA NA NA NA NA NA NA NA NA NA NA NA NA NA NA NA NA NA NA NA NA NA NA NA NA NA NA NA NA NA NA NA NA NA NA NA NA 1 1 NA NA NA NA NA NA 1 1 NA NA NA NA NA NA 0 0 NA NA NA NA NA NA 0 0 NA NA NA NA NA NA 0 0 NA NA NA NA NA NA 0 0 NA NA NA NA NA NA NA NA NA NA NA NA NA NA NA NA NA NA NA NA NA NA NA NA NA NA NA NA NA NA NA NA NA NA NA NA NA NA NA NA NA NA NA NA NA NA NA NA NA NA NA NA NA NA NA NA NA NA NA NA NA NA NA NA NA NA NA NA NA NA 0 0 NA NA NA NA NA NA 0 0 NA NA NA NA NA NA 0 0 NA NA NA NA NA NA 0 0 NA NA NA NA NA NA 0 0 NA NA NA NA NA NA 0 0 NA NA NA NA NA NA NA NA NA NA NA NA NA NA NA NA NA NA NA NA NA NA NA NA NA NA NA NA NA NA NA NA NA NA NA NA NA NA NA NA NA NA NA NA NA NA NA NA NA NA NA NA NA NA NA NA NA NA NA NA NA NA NA NA NA NA NA NA NA NA NA NA NA NA NA NA NA NA NA NA NA NA NA NA NA NA NA NA NA NA NA NA NA NA NA NA NA NA NA NA NA NA NA NA NA NA NA NA NA NA NA NA NA NA NA NA NA NA NA NA NA NA NA NA NA NA NA NA NA NA NA NA NA NA NA NA NA NA NA NA NA NA NA NA NA NA NA NA NA NA NA NA NA NA NA NA NA NA NA NA NA NA NA NA NA NA NA NA NA NA NA NA NA NA NA NA NA NA NA NA NA NA NA NA NA NA NA NA NA NA NA NA NA NA NA NA NA NA NA NA NA NA NA NA NA NA NA NA NA NA NA NA NA NA NA NA NA NA NA NA NA NA NA NA NA NA NA NA NA NA NA NA NA NA NA NA NA NA NA NA NA NA NA NA NA NA NA NA NA NA NA NA NA NA NA NA NA NA NA NA NA NA NA NA NA NA NA NA NA NA NA NA NA NA NA NA NA NA NA NA NA NA NA NA NA NA NA NA NA NA NA NA NA NA NA NA NA NA NA NA NA NA NA NA NA NA NA NA NA NA NA NA NA NA NA NA NA NA NA NA NA NA NA NA NA NA NA NA NA NA NA NA NA NA NA NA NA NA NA NA NA NA NA NA NA NA NA NA NA NA NA NA NA NA NA NA NA NA NA NA NA NA NA NA NA NA NA NA NA NA NA NA NA NA NA NA NA NA NA NA NA NA NA NA NA NA NA NA NA NA NA NA NA NA NA NA NA NA NA NA NA NA NA NA NA NA NA NA NA NA NA NA NA NA NA NA NA NA NA NA NA NA NA NA NA NA NA NA NA NA NA NA NA NA NA NA NA NA NA NA NA NA NA NA NA NA NA NA NA NA NA NA NA NA NA NA NA NA NA NA NA NA NA NA NA NA NA NA NA NA NA NA NA NA NA NA NA NA NA NA NA NA NA NA NA NA NA NA NA NA NA NA NA NA NA NA NA NA NA NA NA NA NA NA NA NA NA NA NA NA NA NA NA NA NA
110094 0.1 5000 2 1 100 100 100 2 2 0.9292179 0.0332886 0.02686567 2.085485 4.937212 2.592592 3.966483 1 0.9754761 2.796288 0 0 0.2075472 0.1333333 0.125 0.1698113 0.1428571 0.1698113 0.1428571 0.1698113 0.1764706 0.1333333 0.125 0.1698113 0.1428571 0.1698113 0.1428571 0.1698113 0.1428571 0.1836735 0.125 0.1764706 0.1698113 0.18 0.1666667 NA NA 0.1702128 0.125 0.18 0.1730769 0.18 0.1489362 NA NA 0.1428571 0.125 0.1698113 0.1428571 0.1730769 0.1458333 NA NA 0.1428571 0.125 0.1698113 0.1428571 0.1730769 0.1458333 NA NA NA NA NA NA 0.1555556 NA NA NA NA NA NA NA 0.1555556 NA NA NA NA NA NA NA 0.1136364 NA NA NA NA NA NA NA 0.1136364 NA NA NA NA NA NA NA NA NA 0.1851852 NA NA NA NA NA NA NA 0.1372549 NA NA NA NA NA NA NA 0.1698113 NA NA NA NA NA NA NA 0.1698113 NA NA NA NA NA 0.2272727 0.2380952 NA NA NA NA NA NA 0.2272727 0.2380952 NA NA NA NA NA NA 0.2380952 0.2380952 NA NA NA NA NA NA 0.2380952 0.2380952 NA NA NA NA NA NA 0.2380952 0.2380952 NA NA NA NA NA NA 0.2380952 0.2380952 NA NA NA NA NA NA NA NA NA NA NA NA NA NA NA NA NA NA NA NA NA NA NA NA NA NA NA NA NA NA NA NA NA NA NA NA NA NA NA NA NA NA NA NA NA NA NA NA NA NA NA NA NA NA NA NA NA NA NA NA NA NA NA NA NA NA NA NA NA NA 0.1333333 0.1333333 NA NA NA NA NA NA 0.1333333 0.1333333 NA NA NA NA NA NA 0.1538462 0.1538462 NA NA NA NA NA NA 0.1538462 0.1538462 NA NA NA NA NA NA 0.1428571 0.1428571 NA NA NA NA NA NA 0.1428571 0.1428571 NA NA NA NA NA NA NA NA NA NA NA NA NA NA NA NA NA NA NA NA NA NA NA NA NA NA NA NA NA NA NA NA NA NA NA NA NA NA NA NA NA NA NA NA NA NA NA NA NA NA NA NA NA NA NA NA NA NA NA NA NA NA NA NA NA NA NA NA NA NA 0.0625 0.07142857 NA NA NA NA NA NA 0.0625 0.07142857 NA NA NA NA NA NA 0.0625 0.07142857 NA NA NA NA NA NA 0.06666667 0.07142857 NA NA NA NA NA NA 0.0625 0.07142857 NA NA NA NA NA NA 0.07142857 0.07142857 NA NA NA NA NA NA NA NA NA NA NA NA NA NA NA NA NA NA NA NA NA NA NA NA NA NA NA NA NA NA NA NA NA NA NA NA NA NA NA NA NA NA NA NA NA NA NA NA NA NA NA NA NA NA NA NA NA NA NA NA NA NA NA NA NA NA 0.21 0.195 0.21 0.22 0.21 0.22 0.21 0.22 0.21 0.195 0.21 0.22 0.21 0.22 0.21 0.22 0.21 0.2 0.21 0.21 0.22 0.205 0.2 NA NA 0.195 0.21 0.205 0.215 0.205 0.2 NA NA 0.21 0.21 0.22 0.21 0.215 0.205 NA NA 0.21 0.21 0.22 0.21 0.215 0.205 NA NA NA NA NA NA 0.19 NA NA NA NA NA NA NA 0.19 NA NA NA NA NA NA NA 0.195 NA NA NA NA NA NA NA 0.195 NA NA NA NA NA NA NA NA NA 0.22 NA NA NA NA NA NA NA 0.22 NA NA NA NA NA NA NA 0.22 NA NA NA NA NA NA NA 0.22 NA NA NA NA NA 0.085 0.08 NA NA NA NA NA NA 0.085 0.08 NA NA NA NA NA NA 0.08 0.08 NA NA NA NA NA NA 0.08 0.08 NA NA NA NA NA NA 0.08 0.08 NA NA NA NA NA NA 0.08 0.08 NA NA NA NA NA NA NA NA NA NA NA NA NA NA NA NA NA NA NA NA NA NA NA NA NA NA NA NA NA NA NA NA NA NA NA NA NA NA NA NA NA NA NA NA NA NA NA NA NA NA NA NA NA NA NA NA NA NA NA NA NA NA NA NA NA NA NA NA NA NA 0.065 0.065 NA NA NA NA NA NA 0.065 0.065 NA NA NA NA NA NA 0.055 0.055 NA NA NA NA NA NA 0.055 0.055 NA NA NA NA NA NA 0.06 0.06 NA NA NA NA NA NA 0.06 0.06 NA NA NA NA NA NA NA NA NA NA NA NA NA NA NA NA NA NA NA NA NA NA NA NA NA NA NA NA NA NA NA NA NA NA NA NA NA NA NA NA NA NA NA NA NA NA NA NA NA NA NA NA NA NA NA NA NA NA NA NA NA NA NA NA NA NA NA NA NA NA 0.075 0.065 NA NA NA NA NA NA 0.075 0.065 NA NA NA NA NA NA 0.075 0.065 NA NA NA NA NA NA 0.07 0.065 NA NA NA NA NA NA 0.075 0.065 NA NA NA NA NA NA 0.065 0.065 NA NA NA NA NA NA NA NA NA NA NA NA NA NA NA NA NA NA NA NA NA NA NA NA NA NA NA NA NA NA NA NA NA NA NA NA NA NA NA NA NA NA NA NA NA NA NA NA NA NA NA NA NA NA NA NA NA NA NA NA NA NA NA NA NA NA
11021 0.1 5000 2 1 100 100 100 2 2 0.8820926 0.03052938 0.07107444 2.034457 2.248781 1.408719 2.591835 1 0.9768886 2.468139 2 0.05 0 0.06666667 0.06666667 0.0625 0.08823529 0.0625 0.0625 0.0625 0.0625 0.06666667 0.06666667 0.08823529 0.08823529 0.0625 0.0625 0.0625 0.06060606 0.03225806 0.0625 0.0625 0.08823529 0.03225806 0.03225806 NA NA 0.03225806 0.0625 0.0625 0.06060606 0.03225806 0.03225806 NA NA 0 0 0.03225806 0.0625 0.03225806 0.0625 NA NA 0 0 0.03225806 0.0625 0.03225806 0.0625 NA NA NA NA NA NA 0.4285714 NA NA NA NA NA NA NA 0.4285714 NA NA NA NA NA NA NA 0 NA NA NA NA NA NA NA 0 NA NA NA NA NA NA NA NA NA 0.03333333 NA NA NA NA NA NA NA 0.03333333 NA NA NA NA NA NA NA 0.03225806 NA NA NA NA NA NA NA 0.03225806 NA NA NA NA NA 0.06666667 0.06666667 NA NA NA NA NA NA 0.06666667 0.06666667 NA NA NA NA NA NA 0.06666667 0.06666667 NA NA NA NA NA NA 0.06666667 0.06666667 NA NA NA NA NA NA 0.06666667 0.06666667 NA NA NA NA NA NA 0.06666667 0.06666667 NA NA NA NA NA NA NA NA NA NA NA NA NA NA NA NA NA NA NA NA NA NA NA NA NA NA NA NA NA NA NA NA NA NA NA NA NA NA NA NA NA NA NA NA NA NA NA NA NA NA NA NA NA NA NA NA NA NA NA NA NA NA NA NA NA NA NA NA NA NA 0.1111111 0.1111111 NA NA NA NA NA NA 0.1111111 0.1111111 NA NA NA NA NA NA 0 0 NA NA NA NA NA NA 0 0 NA NA NA NA NA NA 0 0 NA NA NA NA NA NA 0 0 NA NA NA NA NA NA NA NA NA NA NA NA NA NA NA NA NA NA NA NA NA NA NA NA NA NA NA NA NA NA NA NA NA NA NA NA NA NA NA NA NA NA NA NA NA NA NA NA NA NA NA NA NA NA NA NA NA NA NA NA NA NA NA NA NA NA NA NA NA NA 0 0 NA NA NA NA NA NA 0 0 NA NA NA NA NA NA 0 0 NA NA NA NA NA NA 0 0 NA NA NA NA NA NA 0 0 NA NA NA NA NA NA 0 0 NA NA NA NA NA NA NA NA NA NA NA NA NA NA NA NA NA NA NA NA NA NA NA NA NA NA NA NA NA NA NA NA NA NA NA NA NA NA NA NA NA NA NA NA NA NA NA NA NA NA NA NA NA NA NA NA NA NA NA NA NA NA NA NA NA NA 0.14 0.14 0.14 0.15 0.155 0.15 0.15 0.15 0.15 0.14 0.14 0.155 0.155 0.15 0.15 0.15 0.155 0.15 0.15 0.15 0.155 0.15 0.15 NA NA 0.15 0.15 0.15 0.155 0.15 0.15 NA NA 0.14 0.125 0.15 0.15 0.15 0.15 NA NA 0.14 0.125 0.15 0.15 0.15 0.15 NA NA NA NA NA NA 0.02 NA NA NA NA NA NA NA 0.02 NA NA NA NA NA NA NA 0 NA NA NA NA NA NA NA 0 NA NA NA NA NA NA NA NA NA 0.145 NA NA NA NA NA NA NA 0.145 NA NA NA NA NA NA NA 0.15 NA NA NA NA NA NA NA 0.15 NA NA NA NA NA 0.07 0.07 NA NA NA NA NA NA 0.07 0.07 NA NA NA NA NA NA 0.07 0.07 NA NA NA NA NA NA 0.07 0.07 NA NA NA NA NA NA 0.07 0.07 NA NA NA NA NA NA 0.07 0.07 NA NA NA NA NA NA NA NA NA NA NA NA NA NA NA NA NA NA NA NA NA NA NA NA NA NA NA NA NA NA NA NA NA NA NA NA NA NA NA NA NA NA NA NA NA NA NA NA NA NA NA NA NA NA NA NA NA NA NA NA NA NA NA NA NA NA NA NA NA NA 0.04 0.04 NA NA NA NA NA NA 0.04 0.04 NA NA NA NA NA NA 0.04 0.04 NA NA NA NA NA NA 0.04 0.04 NA NA NA NA NA NA 0.035 0.04 NA NA NA NA NA NA 0.035 0.04 NA NA NA NA NA NA NA NA NA NA NA NA NA NA NA NA NA NA NA NA NA NA NA NA NA NA NA NA NA NA NA NA NA NA NA NA NA NA NA NA NA NA NA NA NA NA NA NA NA NA NA NA NA NA NA NA NA NA NA NA NA NA NA NA NA NA NA NA NA NA 0.04 0.035 NA NA NA NA NA NA 0.04 0.035 NA NA NA NA NA NA 0.04 0.04 NA NA NA NA NA NA 0.04 0.04 NA NA NA NA NA NA 0.04 0.04 NA NA NA NA NA NA 0.04 0.04 NA NA NA NA NA NA NA NA NA NA NA NA NA NA NA NA NA NA NA NA NA NA NA NA NA NA NA NA NA NA NA NA NA NA NA NA NA NA NA NA NA NA NA NA NA NA NA NA NA NA NA NA NA NA NA NA NA NA NA NA NA NA NA NA NA NA
110238 0.1 1000 2 1 100 100 100 2 2 0.6803082 0.1567893 0.1230255 2.366034 4.320904 3.042694 6.664197 1 0.9064044 5.391534 0 0 0.09836066 0.06896552 0.06896552 0.109375 0.109375 0.09677419 0.08196721 0.09677419 0.0952381 0.06896552 0.05263158 0.09677419 0.09677419 0.09677419 0.08196721 0.09836066 0.09677419 0.1129032 0.08196721 0.1111111 0.1111111 0.1111111 0.109375 NA NA 0.1129032 0.08196721 0.1111111 0.1111111 0.1111111 0.09677419 NA NA 0.1111111 0.09677419 0.1111111 0.1111111 0.1111111 0.1111111 NA NA 0.08196721 0.08333333 0.1111111 0.09677419 0.1111111 0.09836066 NA NA NA NA NA NA 0.1515152 NA NA NA NA NA NA NA 0.1515152 NA NA NA NA NA NA NA 0.147541 NA NA NA NA NA NA NA 0.147541 NA NA NA NA NA NA NA NA NA 0.125 NA NA NA NA NA NA NA 0.09836066 NA NA NA NA NA NA NA 0.109375 NA NA NA NA NA NA NA 0.1111111 NA NA NA NA NA 0.1111111 0.1111111 NA NA NA NA NA NA 0.1111111 0.07692308 NA NA NA NA NA NA 0.1153846 0.1111111 NA NA NA NA NA NA 0.1153846 0.1153846 NA NA NA NA NA NA 0.1153846 0.1153846 NA NA NA NA NA NA 0.1153846 0.1153846 NA NA NA NA NA NA NA NA NA NA NA NA NA NA NA NA NA NA NA NA NA NA NA NA NA NA NA NA NA NA NA NA NA NA NA NA NA NA NA NA NA NA NA NA NA NA NA NA NA NA NA NA NA NA NA NA NA NA NA NA NA NA NA NA NA NA NA NA NA NA 0.125 0.07142857 NA NA NA NA NA NA 0.07142857 0.07142857 NA NA NA NA NA NA 0.125 0.125 NA NA NA NA NA NA 0.125 0.125 NA NA NA NA NA NA 0.1333333 0.1333333 NA NA NA NA NA NA 0.1333333 0.1333333 NA NA NA NA NA NA NA NA NA NA NA NA NA NA NA NA NA NA NA NA NA NA NA NA NA NA NA NA NA NA NA NA NA NA NA NA NA NA NA NA NA NA NA NA NA NA NA NA NA NA NA NA NA NA NA NA NA NA NA NA NA NA NA NA NA NA NA NA NA NA 0.0952381 0.0952381 NA NA NA NA NA NA 0.0952381 0.0952381 NA NA NA NA NA NA 0.0952381 0.0952381 NA NA NA NA NA NA 0.0952381 0.0952381 NA NA NA NA NA NA 0.0952381 0.08695652 NA NA NA NA NA NA 0.0952381 0.0952381 NA NA NA NA NA NA NA NA NA NA NA NA NA NA NA NA NA NA NA NA NA NA NA NA NA NA NA NA NA NA NA NA NA NA NA NA NA NA NA NA NA NA NA NA NA NA NA NA NA NA NA NA NA NA NA NA NA NA NA NA NA NA NA NA NA NA 0.275 0.27 0.27 0.285 0.285 0.28 0.28 0.28 0.285 0.27 0.27 0.28 0.28 0.28 0.28 0.275 0.28 0.275 0.28 0.28 0.28 0.28 0.285 NA NA 0.275 0.28 0.28 0.28 0.28 0.28 NA NA 0.28 0.28 0.28 0.28 0.28 0.28 NA NA 0.28 0.275 0.28 0.28 0.28 0.275 NA NA NA NA NA NA 0.28 NA NA NA NA NA NA NA 0.28 NA NA NA NA NA NA NA 0.26 NA NA NA NA NA NA NA 0.26 NA NA NA NA NA NA NA NA NA 0.28 NA NA NA NA NA NA NA 0.275 NA NA NA NA NA NA NA 0.285 NA NA NA NA NA NA NA 0.28 NA NA NA NA NA 0.12 0.12 NA NA NA NA NA NA 0.12 0.12 NA NA NA NA NA NA 0.115 0.12 NA NA NA NA NA NA 0.115 0.115 NA NA NA NA NA NA 0.115 0.115 NA NA NA NA NA NA 0.115 0.115 NA NA NA NA NA NA NA NA NA NA NA NA NA NA NA NA NA NA NA NA NA NA NA NA NA NA NA NA NA NA NA NA NA NA NA NA NA NA NA NA NA NA NA NA NA NA NA NA NA NA NA NA NA NA NA NA NA NA NA NA NA NA NA NA NA NA NA NA NA NA 0.07 0.065 NA NA NA NA NA NA 0.065 0.065 NA NA NA NA NA NA 0.07 0.07 NA NA NA NA NA NA 0.07 0.07 NA NA NA NA NA NA 0.065 0.065 NA NA NA NA NA NA 0.065 0.065 NA NA NA NA NA NA NA NA NA NA NA NA NA NA NA NA NA NA NA NA NA NA NA NA NA NA NA NA NA NA NA NA NA NA NA NA NA NA NA NA NA NA NA NA NA NA NA NA NA NA NA NA NA NA NA NA NA NA NA NA NA NA NA NA NA NA NA NA NA NA 0.095 0.095 NA NA NA NA NA NA 0.095 0.095 NA NA NA NA NA NA 0.095 0.095 NA NA NA NA NA NA 0.095 0.095 NA NA NA NA NA NA 0.095 0.105 NA NA NA NA NA NA 0.095 0.095 NA NA NA NA NA NA NA NA NA NA NA NA NA NA NA NA NA NA NA NA NA NA NA NA NA NA NA NA NA NA NA NA NA NA NA NA NA NA NA NA NA NA NA NA NA NA NA NA NA NA NA NA NA NA NA NA NA NA NA NA NA NA NA NA NA NA
110262 0.1 5000 1 1 100 100 100 1.5 1.5 0.7346656 0.1061934 0.1092861 1 1.433571 1.118762 1.471852 1 0.9269249 1.350236 0 0 0 0 0 0.25 0.25 0.3333333 0.3333333 0.3333333 0.5 0 0 0.25 0.25 0.3333333 0.5 0.3333333 0.5 0.5 0.5 0.3333333 0.3333333 0 0 NA NA 0.5 0.5 0.3333333 0.3333333 0 0 NA NA 0 0 0.3333333 0.3333333 0 0.25 NA NA 0 0 0.3333333 0.3333333 0 0.25 NA NA NA NA NA NA 0.7777778 NA NA NA NA NA NA NA 0.7777778 NA NA NA NA NA NA NA 0 NA NA NA NA NA NA NA 0 NA NA NA NA NA NA NA NA NA 0 NA NA NA NA NA NA NA 0 NA NA NA NA NA NA NA 0.3333333 NA NA NA NA NA NA NA 0.3333333 NA NA NA NA NA 0 0 NA NA NA NA NA NA 0 0 NA NA NA NA NA NA 0 0 NA NA NA NA NA NA 0 0 NA NA NA NA NA NA 0 0 NA NA NA NA NA NA 0 0 NA NA NA NA NA NA NA NA NA NA NA NA NA NA NA NA NA NA NA NA NA NA NA NA NA NA NA NA NA NA NA NA NA NA NA NA NA NA NA NA NA NA NA NA NA NA NA NA NA NA NA NA NA NA NA NA NA NA NA NA NA NA NA NA NA NA NA NA NA NA 0 0 NA NA NA NA NA NA 0 0 NA NA NA NA NA NA 0 0 NA NA NA NA NA NA 0 0 NA NA NA NA NA NA 0.25 0.25 NA NA NA NA NA NA 0.25 0.25 NA NA NA NA NA NA NA NA NA NA NA NA NA NA NA NA NA NA NA NA NA NA NA NA NA NA NA NA NA NA NA NA NA NA NA NA NA NA NA NA NA NA NA NA NA NA NA NA NA NA NA NA NA NA NA NA NA NA NA NA NA NA NA NA NA NA NA NA NA NA 1 1 NA NA NA NA NA NA 1 1 NA NA NA NA NA NA 0 0 NA NA NA NA NA NA 0 0 NA NA NA NA NA NA 0 1 NA NA NA NA NA NA 0 1 NA NA NA NA NA NA NA NA NA NA NA NA NA NA NA NA NA NA NA NA NA NA NA NA NA NA NA NA NA NA NA NA NA NA NA NA NA NA NA NA NA NA NA NA NA NA NA NA NA NA NA NA NA NA NA NA NA NA NA NA NA NA NA NA NA NA 0.01 0 0 0.015 0.015 0.01 0.01 0.01 0.005 0 0 0.015 0.015 0.01 0.005 0.01 0.005 0.005 0.005 0.02 0.02 0.005 0.02 NA NA 0.005 0.005 0.02 0.02 0.005 0.005 NA NA 0 0 0.01 0.01 0.01 0.015 NA NA 0 0 0.01 0.01 0.01 0.015 NA NA NA NA NA NA 0.01 NA NA NA NA NA NA NA 0.01 NA NA NA NA NA NA NA 0 NA NA NA NA NA NA NA 0 NA NA NA NA NA NA NA NA NA 0.01 NA NA NA NA NA NA NA 0.01 NA NA NA NA NA NA NA 0.01 NA NA NA NA NA NA NA 0.01 NA NA NA NA NA 0 0 NA NA NA NA NA NA 0 0 NA NA NA NA NA NA 0 0 NA NA NA NA NA NA 0 0 NA NA NA NA NA NA 0 0 NA NA NA NA NA NA 0 0 NA NA NA NA NA NA NA NA NA NA NA NA NA NA NA NA NA NA NA NA NA NA NA NA NA NA NA NA NA NA NA NA NA NA NA NA NA NA NA NA NA NA NA NA NA NA NA NA NA NA NA NA NA NA NA NA NA NA NA NA NA NA NA NA NA NA NA NA NA NA 0.015 0.015 NA NA NA NA NA NA 0.015 0.015 NA NA NA NA NA NA 0.015 0.02 NA NA NA NA NA NA 0.015 0.015 NA NA NA NA NA NA 0.015 0.015 NA NA NA NA NA NA 0.015 0.015 NA NA NA NA NA NA NA NA NA NA NA NA NA NA NA NA NA NA NA NA NA NA NA NA NA NA NA NA NA NA NA NA NA NA NA NA NA NA NA NA NA NA NA NA NA NA NA NA NA NA NA NA NA NA NA NA NA NA NA NA NA NA NA NA NA NA NA NA NA NA 0 0 NA NA NA NA NA NA 0 0 NA NA NA NA NA NA 0 0 NA NA NA NA NA NA 0 0 NA NA NA NA NA NA 0 0 NA NA NA NA NA NA 0 0 NA NA NA NA NA NA NA NA NA NA NA NA NA NA NA NA NA NA NA NA NA NA NA NA NA NA NA NA NA NA NA NA NA NA NA NA NA NA NA NA NA NA NA NA NA NA NA NA NA NA NA NA NA NA NA NA NA NA NA NA NA NA NA NA NA NA
[truncated: 34,929,467 more chars]
