# Supplementary material for: Accurate error control in high-dimensional association testing using conditional false discovery rates
Source: Biom J. Author manuscript; Available in PMC 2022 Feb 3. (PMC7612315; doi:10.1002/bimj.201900254)
Supplement: Supplementary material 2 [file EMS140914-supplement-Supplementary_material_2.zip › cfdr_pipeline-master/data/sim_gen_high_fdr.txt]

31636 0.1 2143 3 1 155 148 124 1.696806 2.556637 0.8971094 0.03540505 0.05375865 12.35503 11.26108 15.85291 17.58269 1 0.9538613 16.42484 0 0 0.09473684 0.1304348 0.1057692 0.11 0.1089109 0.11 0.1078431 0.11 0.1089109 0.1304348 0.1057692 0.11 0.1089109 0.11 0.1078431 0.11 0.1089109 0.11 0.09090909 0.11 0.1176471 0.11 0.11 NA NA 0.11 0.09090909 0.11 0.1176471 0.11 0.1089109 NA NA 0.11 0.1 0.11 0.1089109 0.11 0.1089109 NA NA 0.11 0.1 0.11 0.1089109 0.11 0.1089109 NA NA NA NA NA NA 0.2 NA NA NA NA NA NA NA 0.2 NA NA NA NA NA NA NA 0.1214953 NA NA NA NA NA NA NA 0.1214953 NA NA NA NA NA NA NA NA NA 0.1 NA NA NA NA NA NA NA 0.1028037 NA NA NA NA NA NA NA 0.11 NA NA NA NA NA NA NA 0.11 NA NA NA NA NA 0.07894737 0.075 NA NA NA NA NA NA 0.07894737 0.075 NA NA NA NA NA NA 0.07894737 0.07692308 NA NA NA NA NA NA 0.07894737 0.07692308 NA NA NA NA NA NA 0.07894737 0.07692308 NA NA NA NA NA NA 0.07894737 0.07692308 NA NA NA NA NA NA NA NA NA NA NA NA NA NA NA NA NA NA NA NA NA NA NA NA NA NA NA NA NA NA NA NA NA NA NA NA NA NA NA NA NA NA NA NA NA NA NA NA NA NA NA NA NA NA NA NA NA NA NA NA NA NA NA NA NA NA NA NA NA NA 0.1388889 0.1351351 NA NA NA NA NA NA 0.1388889 0.1351351 NA NA NA NA NA NA 0.1388889 0.1578947 NA NA NA NA NA NA 0.1388889 0.1578947 NA NA NA NA NA NA 0.1388889 0.1538462 NA NA NA NA NA NA 0.1388889 0.1538462 NA NA NA NA NA NA NA NA NA NA NA NA NA NA NA NA NA NA NA NA NA NA NA NA NA NA NA NA NA NA NA NA NA NA NA NA NA NA NA NA NA NA NA NA NA NA NA NA NA NA NA NA NA NA NA NA NA NA NA NA NA NA NA NA NA NA NA NA NA NA 0.04347826 0.08333333 NA NA NA NA NA NA 0.04347826 0.08333333 NA NA NA NA NA NA 0.08333333 0.08695652 NA NA NA NA NA NA 0.08333333 0.08695652 NA NA NA NA NA NA 0.08333333 0.08 NA NA NA NA NA NA 0.08333333 0.08 NA NA NA NA NA NA NA NA NA NA NA NA NA NA NA NA NA NA NA NA NA NA NA NA NA NA NA NA NA NA NA NA NA NA NA NA NA NA NA NA NA NA NA NA NA NA NA NA NA NA NA NA NA NA NA NA NA NA NA NA NA NA NA NA NA NA 0.3082437 0.3584229 0.3333333 0.3189964 0.3225806 0.3189964 0.3261649 0.3189964 0.3225806 0.3584229 0.3333333 0.3189964 0.3225806 0.3189964 0.3261649 0.3189964 0.3225806 0.3189964 0.3225806 0.3189964 0.3225806 0.3189964 0.3189964 NA NA 0.3189964 0.3225806 0.3189964 0.3225806 0.3189964 0.3225806 NA NA 0.3189964 0.3225806 0.3189964 0.3225806 0.3189964 0.3225806 NA NA 0.3189964 0.3225806 0.3189964 0.3225806 0.3189964 0.3225806 NA NA NA NA NA NA 0.1863799 NA NA NA NA NA NA NA 0.1863799 NA NA NA NA NA NA NA 0.3369176 NA NA NA NA NA NA NA 0.3369176 NA NA NA NA NA NA NA NA NA 0.3548387 NA NA NA NA NA NA NA 0.344086 NA NA NA NA NA NA NA 0.3189964 NA NA NA NA NA NA NA 0.3189964 NA NA NA NA NA 0.125448 0.1326165 NA NA NA NA NA NA 0.125448 0.1326165 NA NA NA NA NA NA 0.125448 0.1290323 NA NA NA NA NA NA 0.125448 0.1290323 NA NA NA NA NA NA 0.125448 0.1290323 NA NA NA NA NA NA 0.125448 0.1290323 NA NA NA NA NA NA NA NA NA NA NA NA NA NA NA NA NA NA NA NA NA NA NA NA NA NA NA NA NA NA NA NA NA NA NA NA NA NA NA NA NA NA NA NA NA NA NA NA NA NA NA NA NA NA NA NA NA NA NA NA NA NA NA NA NA NA NA NA NA NA 0.1111111 0.1146953 NA NA NA NA NA NA 0.1111111 0.1146953 NA NA NA NA NA NA 0.1111111 0.1146953 NA NA NA NA NA NA 0.1111111 0.1146953 NA NA NA NA NA NA 0.1111111 0.1182796 NA NA NA NA NA NA 0.1111111 0.1182796 NA NA NA NA NA NA NA NA NA NA NA NA NA NA NA NA NA NA NA NA NA NA NA NA NA NA NA NA NA NA NA NA NA NA NA NA NA NA NA NA NA NA NA NA NA NA NA NA NA NA NA NA NA NA NA NA NA NA NA NA NA NA NA NA NA NA NA NA NA NA 0.07885305 0.07885305 NA NA NA NA NA NA 0.07885305 0.07885305 NA NA NA NA NA NA 0.07885305 0.07526882 NA NA NA NA NA NA 0.07885305 0.07526882 NA NA NA NA NA NA 0.07885305 0.08243728 NA NA NA NA NA NA 0.07885305 0.08243728 NA NA NA NA NA NA NA NA NA NA NA NA NA NA NA NA NA NA NA NA NA NA NA NA NA NA NA NA NA NA NA NA NA NA NA NA NA NA NA NA NA NA NA NA NA NA NA NA NA NA NA NA NA NA NA NA NA NA NA NA NA NA NA NA NA NA
35384 0.1 7226 2 1 113 195 148 1.51537 2.880159 0.936681 0.02787105 0.02676759 1.576173 3.779036 5.063363 2.080801 1 0.973815 5.189473 0 0 0.1333333 0.1 0.1 0.1 0.1 0.1 0.1 0.1 0.1 0.1 0.1 0.1 0.1 0.1 0.1 0.1 0.1 0.1 0.1 0.09677419 0.1 0.1 0.1290323 NA NA 0.1 0.1 0.09677419 0.1 0.1 0.1 NA NA 0.1 0.1 0.09677419 0.09677419 0.09677419 0.1 NA NA 0.1 0.1 0.09677419 0.09677419 0.09677419 0.1 NA NA NA NA NA NA 0.5769231 NA NA NA NA NA NA NA 0.5769231 NA NA NA NA NA NA NA 0.1 NA NA NA NA NA NA NA 0.1 NA NA NA NA NA NA NA NA NA 0.03571429 NA NA NA NA NA NA NA 0.03846154 NA NA NA NA NA NA NA 0.1 NA NA NA NA NA NA NA 0.06896552 NA NA NA NA NA 0 0 NA NA NA NA NA NA 0 0 NA NA NA NA NA NA 0 0 NA NA NA NA NA NA 0 0 NA NA NA NA NA NA 0 0 NA NA NA NA NA NA 0 0 NA NA NA NA NA NA NA NA NA NA NA NA NA NA NA NA NA NA NA NA NA NA NA NA NA NA NA NA NA NA NA NA NA NA NA NA NA NA NA NA NA NA NA NA NA NA NA NA NA NA NA NA NA NA NA NA NA NA NA NA NA NA NA NA NA NA NA NA NA NA 0.1111111 0.1111111 NA NA NA NA NA NA 0.1111111 0.1111111 NA NA NA NA NA NA 0.1111111 0.1111111 NA NA NA NA NA NA 0.1111111 0.1111111 NA NA NA NA NA NA 0.1111111 0.1111111 NA NA NA NA NA NA 0.1111111 0.1111111 NA NA NA NA NA NA NA NA NA NA NA NA NA NA NA NA NA NA NA NA NA NA NA NA NA NA NA NA NA NA NA NA NA NA NA NA NA NA NA NA NA NA NA NA NA NA NA NA NA NA NA NA NA NA NA NA NA NA NA NA NA NA NA NA NA NA NA NA NA NA 0.1538462 0.1538462 NA NA NA NA NA NA 0.1538462 0.1538462 NA NA NA NA NA NA 0.2142857 0.2142857 NA NA NA NA NA NA 0.2142857 0.2142857 NA NA NA NA NA NA 0.1538462 0.1538462 NA NA NA NA NA NA 0.1538462 0.1538462 NA NA NA NA NA NA NA NA NA NA NA NA NA NA NA NA NA NA NA NA NA NA NA NA NA NA NA NA NA NA NA NA NA NA NA NA NA NA NA NA NA NA NA NA NA NA NA NA NA NA NA NA NA NA NA NA NA NA NA NA NA NA NA NA NA NA 0.09961686 0.1034483 0.1034483 0.1034483 0.1034483 0.1034483 0.1034483 0.1034483 0.1034483 0.1034483 0.1034483 0.1034483 0.1034483 0.1034483 0.1034483 0.1034483 0.1034483 0.1034483 0.1034483 0.1072797 0.1034483 0.1034483 0.1034483 NA NA 0.1034483 0.1034483 0.1072797 0.1034483 0.1034483 0.1034483 NA NA 0.1034483 0.1034483 0.1072797 0.1072797 0.1072797 0.1034483 NA NA 0.1034483 0.1034483 0.1072797 0.1072797 0.1072797 0.1034483 NA NA NA NA NA NA 0.04214559 NA NA NA NA NA NA NA 0.04214559 NA NA NA NA NA NA NA 0.1034483 NA NA NA NA NA NA NA 0.1034483 NA NA NA NA NA NA NA NA NA 0.1034483 NA NA NA NA NA NA NA 0.09578544 NA NA NA NA NA NA NA 0.1034483 NA NA NA NA NA NA NA 0.1034483 NA NA NA NA NA 0.03065134 0.03065134 NA NA NA NA NA NA 0.03065134 0.03065134 NA NA NA NA NA NA 0.02681992 0.03065134 NA NA NA NA NA NA 0.02681992 0.03065134 NA NA NA NA NA NA 0.03065134 0.03065134 NA NA NA NA NA NA 0.03065134 0.03065134 NA NA NA NA NA NA NA NA NA NA NA NA NA NA NA NA NA NA NA NA NA NA NA NA NA NA NA NA NA NA NA NA NA NA NA NA NA NA NA NA NA NA NA NA NA NA NA NA NA NA NA NA NA NA NA NA NA NA NA NA NA NA NA NA NA NA NA NA NA NA 0.03065134 0.03065134 NA NA NA NA NA NA 0.03065134 0.03065134 NA NA NA NA NA NA 0.03065134 0.03065134 NA NA NA NA NA NA 0.03065134 0.03065134 NA NA NA NA NA NA 0.03065134 0.03065134 NA NA NA NA NA NA 0.03065134 0.03065134 NA NA NA NA NA NA NA NA NA NA NA NA NA NA NA NA NA NA NA NA NA NA NA NA NA NA NA NA NA NA NA NA NA NA NA NA NA NA NA NA NA NA NA NA NA NA NA NA NA NA NA NA NA NA NA NA NA NA NA NA NA NA NA NA NA NA NA NA NA NA 0.04214559 0.04214559 NA NA NA NA NA NA 0.04214559 0.04214559 NA NA NA NA NA NA 0.04214559 0.04214559 NA NA NA NA NA NA 0.04214559 0.04214559 NA NA NA NA NA NA 0.04214559 0.04214559 NA NA NA NA NA NA 0.04214559 0.04214559 NA NA NA NA NA NA NA NA NA NA NA NA NA NA NA NA NA NA NA NA NA NA NA NA NA NA NA NA NA NA NA NA NA NA NA NA NA NA NA NA NA NA NA NA NA NA NA NA NA NA NA NA NA NA NA NA NA NA NA NA NA NA NA NA NA NA
8154 0.1 4782 1 1 60 152 107 2.421523 1.535073 0.9200422 0.02903798 0.04559651 2.28722 3.362275 1.69884 2.108774 1 0.952367 1.653743 0 0 0.1612903 0.04 0.04 0.15625 0.1714286 0.1 0.07142857 0.1034483 0.07407407 0.04 0.04 0.1034483 0.1071429 0.1 0.07407407 0.07407407 0.07407407 0.07407407 0.07407407 0.1 0.1 0.1034483 0.1034483 NA NA 0.07407407 0.03846154 0.1 0.1034483 0.1034483 0.07692308 NA NA 0.07142857 0.07407407 0.1333333 0.1333333 0.1 0.1034483 NA NA 0.07142857 0.07407407 0.1333333 0.07142857 0.1034483 0.1034483 NA NA NA NA NA NA 0.1714286 NA NA NA NA NA NA NA 0.1714286 NA NA NA NA NA NA NA 0.1333333 NA NA NA NA NA NA NA 0.1333333 NA NA NA NA NA NA NA NA NA 0.1333333 NA NA NA NA NA NA NA 0.1333333 NA NA NA NA NA NA NA 0.1034483 NA NA NA NA NA NA NA 0.07407407 NA NA NA NA NA 0.1111111 0.1111111 NA NA NA NA NA NA 0.1111111 0.1111111 NA NA NA NA NA NA 0.1111111 0.1111111 NA NA NA NA NA NA 0.1111111 0.1111111 NA NA NA NA NA NA 0.1111111 0.1111111 NA NA NA NA NA NA 0.1111111 0.1111111 NA NA NA NA NA NA NA NA NA NA NA NA NA NA NA NA NA NA NA NA NA NA NA NA NA NA NA NA NA NA NA NA NA NA NA NA NA NA NA NA NA NA NA NA NA NA NA NA NA NA NA NA NA NA NA NA NA NA NA NA NA NA NA NA NA NA NA NA NA NA 0.1 0 NA NA NA NA NA NA 0.1 0 NA NA NA NA NA NA 0.1111111 0.1111111 NA NA NA NA NA NA 0.1111111 0 NA NA NA NA NA NA 0.1 0.1 NA NA NA NA NA NA 0.1 0.1 NA NA NA NA NA NA NA NA NA NA NA NA NA NA NA NA NA NA NA NA NA NA NA NA NA NA NA NA NA NA NA NA NA NA NA NA NA NA NA NA NA NA NA NA NA NA NA NA NA NA NA NA NA NA NA NA NA NA NA NA NA NA NA NA NA NA NA NA NA NA 0.1666667 0.2307692 NA NA NA NA NA NA 0.1666667 0.1666667 NA NA NA NA NA NA 0.1666667 0.09090909 NA NA NA NA NA NA 0.1666667 0.09090909 NA NA NA NA NA NA 0.2307692 0.1666667 NA NA NA NA NA NA 0.2307692 0.1 NA NA NA NA NA NA NA NA NA NA NA NA NA NA NA NA NA NA NA NA NA NA NA NA NA NA NA NA NA NA NA NA NA NA NA NA NA NA NA NA NA NA NA NA NA NA NA NA NA NA NA NA NA NA NA NA NA NA NA NA NA NA NA NA NA NA 0.1556886 0.1437126 0.1437126 0.1616766 0.1736527 0.1616766 0.1556886 0.1556886 0.1497006 0.1437126 0.1437126 0.1556886 0.1497006 0.1616766 0.1497006 0.1497006 0.1497006 0.1497006 0.1497006 0.1616766 0.1616766 0.1556886 0.1556886 NA NA 0.1497006 0.1497006 0.1616766 0.1556886 0.1556886 0.1437126 NA NA 0.1556886 0.1497006 0.1556886 0.1556886 0.1616766 0.1556886 NA NA 0.1556886 0.1497006 0.1556886 0.1556886 0.1556886 0.1556886 NA NA NA NA NA NA 0.1736527 NA NA NA NA NA NA NA 0.1736527 NA NA NA NA NA NA NA 0.1556886 NA NA NA NA NA NA NA 0.1556886 NA NA NA NA NA NA NA NA NA 0.1556886 NA NA NA NA NA NA NA 0.1556886 NA NA NA NA NA NA NA 0.1556886 NA NA NA NA NA NA NA 0.1497006 NA NA NA NA NA 0.04790419 0.04790419 NA NA NA NA NA NA 0.04790419 0.04790419 NA NA NA NA NA NA 0.04790419 0.04790419 NA NA NA NA NA NA 0.04790419 0.04790419 NA NA NA NA NA NA 0.04790419 0.04790419 NA NA NA NA NA NA 0.04790419 0.04790419 NA NA NA NA NA NA NA NA NA NA NA NA NA NA NA NA NA NA NA NA NA NA NA NA NA NA NA NA NA NA NA NA NA NA NA NA NA NA NA NA NA NA NA NA NA NA NA NA NA NA NA NA NA NA NA NA NA NA NA NA NA NA NA NA NA NA NA NA NA NA 0.05389222 0.04790419 NA NA NA NA NA NA 0.05389222 0.04191617 NA NA NA NA NA NA 0.04790419 0.04790419 NA NA NA NA NA NA 0.04790419 0.04191617 NA NA NA NA NA NA 0.05389222 0.05389222 NA NA NA NA NA NA 0.05389222 0.05389222 NA NA NA NA NA NA NA NA NA NA NA NA NA NA NA NA NA NA NA NA NA NA NA NA NA NA NA NA NA NA NA NA NA NA NA NA NA NA NA NA NA NA NA NA NA NA NA NA NA NA NA NA NA NA NA NA NA NA NA NA NA NA NA NA NA NA NA NA NA NA 0.05988024 0.05988024 NA NA NA NA NA NA 0.05988024 0.05988024 NA NA NA NA NA NA 0.05988024 0.05988024 NA NA NA NA NA NA 0.05988024 0.05988024 NA NA NA NA NA NA 0.05988024 0.05988024 NA NA NA NA NA NA 0.05988024 0.05389222 NA NA NA NA NA NA NA NA NA NA NA NA NA NA NA NA NA NA NA NA NA NA NA NA NA NA NA NA NA NA NA NA NA NA NA NA NA NA NA NA NA NA NA NA NA NA NA NA NA NA NA NA NA NA NA NA NA NA NA NA NA NA NA NA NA NA
769856 0.1 3946 3 1 11 122 16 2.21961 2.279255 0.9789329 0.001630935 0.005460601 26.41355 1.660657 19.28004 5.138873 1 0.9901163 16.53492 0 0 0 0 0 0.125 0.125 0.125 0.125 0 0.125 0 0 0.125 0.125 0.125 0.125 0 0.125 0 0 0.125 0.125 0.125 0.125 NA NA 0 0 0.125 0.125 0.125 0.125 NA NA 0 0 0 0 0 0 NA NA 0 0 0 0 0 0 NA NA NA NA NA NA 0.5833333 NA NA NA NA NA NA NA 0.5833333 NA NA NA NA NA NA NA 0.25 NA NA NA NA NA NA NA 0.25 NA NA NA NA NA NA NA NA NA 0.125 NA NA NA NA NA NA NA 0.125 NA NA NA NA NA NA NA 0 NA NA NA NA NA NA NA 0 NA NA NA NA NA 0 0 NA NA NA NA NA NA 0 0 NA NA NA NA NA NA 0 0 NA NA NA NA NA NA 0 0 NA NA NA NA NA NA 0 0 NA NA NA NA NA NA 0 0 NA NA NA NA NA NA NA NA NA NA NA NA NA NA NA NA NA NA NA NA NA NA NA NA NA NA NA NA NA NA NA NA NA NA NA NA NA NA NA NA NA NA NA NA NA NA NA NA NA NA NA NA NA NA NA NA NA NA NA NA NA NA NA NA NA NA NA NA NA NA 0 0 NA NA NA NA NA NA 0 0 NA NA NA NA NA NA 0 0 NA NA NA NA NA NA 0.2 0.2 NA NA NA NA NA NA 0 0 NA NA NA NA NA NA 0 0 NA NA NA NA NA NA NA NA NA NA NA NA NA NA NA NA NA NA NA NA NA NA NA NA NA NA NA NA NA NA NA NA NA NA NA NA NA NA NA NA NA NA NA NA NA NA NA NA NA NA NA NA NA NA NA NA NA NA NA NA NA NA NA NA NA NA NA NA NA NA 0.3333333 0.3333333 NA NA NA NA NA NA 0.3333333 0.3333333 NA NA NA NA NA NA 0.3333333 0.3333333 NA NA NA NA NA NA 0.3333333 0.3333333 NA NA NA NA NA NA 0 0 NA NA NA NA NA NA 0 0 NA NA NA NA NA NA NA NA NA NA NA NA NA NA NA NA NA NA NA NA NA NA NA NA NA NA NA NA NA NA NA NA NA NA NA NA NA NA NA NA NA NA NA NA NA NA NA NA NA NA NA NA NA NA NA NA NA NA NA NA NA NA NA NA NA NA 0.2592593 0.2592593 0.2592593 0.2592593 0.2592593 0.2592593 0.2592593 0.2592593 0.2592593 0.2592593 0.2592593 0.2592593 0.2592593 0.2592593 0.2592593 0.2592593 0.2592593 0.2592593 0.2592593 0.2592593 0.2592593 0.2592593 0.2592593 NA NA 0.2592593 0.2592593 0.2592593 0.2592593 0.2592593 0.2592593 NA NA 0.2222222 0.2222222 0.2222222 0.2222222 0.2222222 0.2222222 NA NA 0.2222222 0.2222222 0.2222222 0.2222222 0.2222222 0.2222222 NA NA NA NA NA NA 0.1851852 NA NA NA NA NA NA NA 0.1851852 NA NA NA NA NA NA NA 0.2222222 NA NA NA NA NA NA NA 0.2222222 NA NA NA NA NA NA NA NA NA 0.2592593 NA NA NA NA NA NA NA 0.2592593 NA NA NA NA NA NA NA 0.2592593 NA NA NA NA NA NA NA 0.2592593 NA NA NA NA NA 0.03703704 0.03703704 NA NA NA NA NA NA 0.03703704 0.03703704 NA NA NA NA NA NA 0.03703704 0.03703704 NA NA NA NA NA NA 0.03703704 0.03703704 NA NA NA NA NA NA 0.03703704 0.03703704 NA NA NA NA NA NA 0.03703704 0.03703704 NA NA NA NA NA NA NA NA NA NA NA NA NA NA NA NA NA NA NA NA NA NA NA NA NA NA NA NA NA NA NA NA NA NA NA NA NA NA NA NA NA NA NA NA NA NA NA NA NA NA NA NA NA NA NA NA NA NA NA NA NA NA NA NA NA NA NA NA NA NA 0.1481481 0.1481481 NA NA NA NA NA NA 0.1481481 0.1481481 NA NA NA NA NA NA 0.1481481 0.1481481 NA NA NA NA NA NA 0.1481481 0.1481481 NA NA NA NA NA NA 0.1111111 0.1111111 NA NA NA NA NA NA 0.1111111 0.1111111 NA NA NA NA NA NA NA NA NA NA NA NA NA NA NA NA NA NA NA NA NA NA NA NA NA NA NA NA NA NA NA NA NA NA NA NA NA NA NA NA NA NA NA NA NA NA NA NA NA NA NA NA NA NA NA NA NA NA NA NA NA NA NA NA NA NA NA NA NA NA 0.07407407 0.07407407 NA NA NA NA NA NA 0.07407407 0.07407407 NA NA NA NA NA NA 0.07407407 0.07407407 NA NA NA NA NA NA 0.07407407 0.07407407 NA NA NA NA NA NA 0.07407407 0.07407407 NA NA NA NA NA NA 0.07407407 0.07407407 NA NA NA NA NA NA NA NA NA NA NA NA NA NA NA NA NA NA NA NA NA NA NA NA NA NA NA NA NA NA NA NA NA NA NA NA NA NA NA NA NA NA NA NA NA NA NA NA NA NA NA NA NA NA NA NA NA NA NA NA NA NA NA NA NA NA
371438 0.1 1700 2 1 74 116 7 2.876553 1.770894 0.9154022 0.02456874 0.05253976 2.840172 9.565094 3.083657 1.822196 1 0.9399973 3.191941 0 0 0.08333333 0.0952381 0.0952381 0.1304348 0.1304348 0.09090909 0.09090909 0.09090909 0.09090909 0.0952381 0.0952381 0.1304348 0.1304348 0.09090909 0.09090909 0.09090909 0.09090909 0.09090909 0.09090909 0.08695652 0.08695652 0.08 0.08333333 NA NA 0.09090909 0.09090909 0.08695652 0.08695652 0.08 0.08 NA NA 0.09090909 0.09090909 0.08695652 0.08695652 0.08695652 0.08695652 NA NA 0.09090909 0.09090909 0.08695652 0.08695652 0.08695652 0.08695652 NA NA NA NA NA NA 0.3333333 NA NA NA NA NA NA NA 0.3333333 NA NA NA NA NA NA NA 0.08333333 NA NA NA NA NA NA NA 0.08333333 NA NA NA NA NA NA NA NA NA 0.08695652 NA NA NA NA NA NA NA 0.08695652 NA NA NA NA NA NA NA 0.08695652 NA NA NA NA NA NA NA 0.08695652 NA NA NA NA NA 0.1666667 0.1666667 NA NA NA NA NA NA 0.1666667 0.1666667 NA NA NA NA NA NA 0.1666667 0.1666667 NA NA NA NA NA NA 0.1666667 0.1666667 NA NA NA NA NA NA 0.1666667 0.1666667 NA NA NA NA NA NA 0.1666667 0.1666667 NA NA NA NA NA NA NA NA NA NA NA NA NA NA NA NA NA NA NA NA NA NA NA NA NA NA NA NA NA NA NA NA NA NA NA NA NA NA NA NA NA NA NA NA NA NA NA NA NA NA NA NA NA NA NA NA NA NA NA NA NA NA NA NA NA NA NA NA NA NA 0 0 NA NA NA NA NA NA 0 0 NA NA NA NA NA NA 0 0 NA NA NA NA NA NA 0 0 NA NA NA NA NA NA 0 0 NA NA NA NA NA NA 0 0 NA NA NA NA NA NA NA NA NA NA NA NA NA NA NA NA NA NA NA NA NA NA NA NA NA NA NA NA NA NA NA NA NA NA NA NA NA NA NA NA NA NA NA NA NA NA NA NA NA NA NA NA NA NA NA NA NA NA NA NA NA NA NA NA NA NA NA NA NA NA 0.2 0.2 NA NA NA NA NA NA 0.2 0.2 NA NA NA NA NA NA 0.1428571 0.1428571 NA NA NA NA NA NA 0.1428571 0.1428571 NA NA NA NA NA NA 0.2 0.2 NA NA NA NA NA NA 0.2 0.2 NA NA NA NA NA NA NA NA NA NA NA NA NA NA NA NA NA NA NA NA NA NA NA NA NA NA NA NA NA NA NA NA NA NA NA NA NA NA NA NA NA NA NA NA NA NA NA NA NA NA NA NA NA NA NA NA NA NA NA NA NA NA NA NA NA NA 0.2716049 0.2345679 0.2345679 0.2469136 0.2469136 0.2469136 0.2469136 0.2469136 0.2469136 0.2345679 0.2345679 0.2469136 0.2469136 0.2469136 0.2469136 0.2469136 0.2469136 0.2469136 0.2469136 0.2592593 0.2592593 0.2839506 0.2716049 NA NA 0.2469136 0.2469136 0.2592593 0.2592593 0.2839506 0.2839506 NA NA 0.2469136 0.2469136 0.2592593 0.2592593 0.2592593 0.2592593 NA NA 0.2469136 0.2469136 0.2592593 0.2592593 0.2592593 0.2592593 NA NA NA NA NA NA 0.07407407 NA NA NA NA NA NA NA 0.07407407 NA NA NA NA NA NA NA 0.2716049 NA NA NA NA NA NA NA 0.2716049 NA NA NA NA NA NA NA NA NA 0.2592593 NA NA NA NA NA NA NA 0.2592593 NA NA NA NA NA NA NA 0.2592593 NA NA NA NA NA NA NA 0.2592593 NA NA NA NA NA 0.0617284 0.0617284 NA NA NA NA NA NA 0.0617284 0.0617284 NA NA NA NA NA NA 0.0617284 0.0617284 NA NA NA NA NA NA 0.0617284 0.0617284 NA NA NA NA NA NA 0.0617284 0.0617284 NA NA NA NA NA NA 0.0617284 0.0617284 NA NA NA NA NA NA NA NA NA NA NA NA NA NA NA NA NA NA NA NA NA NA NA NA NA NA NA NA NA NA NA NA NA NA NA NA NA NA NA NA NA NA NA NA NA NA NA NA NA NA NA NA NA NA NA NA NA NA NA NA NA NA NA NA NA NA NA NA NA NA 0.1358025 0.1358025 NA NA NA NA NA NA 0.1358025 0.1358025 NA NA NA NA NA NA 0.1358025 0.1358025 NA NA NA NA NA NA 0.1358025 0.1358025 NA NA NA NA NA NA 0.1358025 0.1358025 NA NA NA NA NA NA 0.1358025 0.1358025 NA NA NA NA NA NA NA NA NA NA NA NA NA NA NA NA NA NA NA NA NA NA NA NA NA NA NA NA NA NA NA NA NA NA NA NA NA NA NA NA NA NA NA NA NA NA NA NA NA NA NA NA NA NA NA NA NA NA NA NA NA NA NA NA NA NA NA NA NA NA 0.04938272 0.04938272 NA NA NA NA NA NA 0.04938272 0.04938272 NA NA NA NA NA NA 0.07407407 0.07407407 NA NA NA NA NA NA 0.07407407 0.07407407 NA NA NA NA NA NA 0.04938272 0.04938272 NA NA NA NA NA NA 0.04938272 0.04938272 NA NA NA NA NA NA NA NA NA NA NA NA NA NA NA NA NA NA NA NA NA NA NA NA NA NA NA NA NA NA NA NA NA NA NA NA NA NA NA NA NA NA NA NA NA NA NA NA NA NA NA NA NA NA NA NA NA NA NA NA NA NA NA NA NA NA
347002 0.1 1256 2 1 181 63 47 1.887526 2.887889 0.8187739 0.1149891 0.03119175 2.581902 6.121408 6.538216 2.628735 1 0.9375438 3.917591 0 0 0.08860759 0.08108108 0.06849315 0.1111111 0.1012658 0.1025641 0.1097561 0.1139241 0.08860759 0.08108108 0.07792208 0.1111111 0.1204819 0.1025641 0.1097561 0.1139241 0.1 0.1125 0.1111111 0.1111111 0.1176471 0.09459459 0.1038961 NA NA 0.1139241 0.1111111 0.1139241 0.1176471 0.09589041 0.09333333 NA NA 0.09459459 0.09333333 0.1052632 0.1139241 0.1168831 0.1038961 NA NA 0.09459459 0.09333333 0.1052632 0.1139241 0.1052632 0.1038961 NA NA NA NA NA NA 0.109375 NA NA NA NA NA NA NA 0.109375 NA NA NA NA NA NA NA 0.09876543 NA NA NA NA NA NA NA 0.09876543 NA NA NA NA NA NA NA NA NA 0.1190476 NA NA NA NA NA NA NA 0.1190476 NA NA NA NA NA NA NA 0.1084337 NA NA NA NA NA NA NA 0.1084337 NA NA NA NA NA 0.03703704 0.03571429 NA NA NA NA NA NA 0.03703704 0.03571429 NA NA NA NA NA NA 0.04347826 0.04347826 NA NA NA NA NA NA 0.04347826 0.04166667 NA NA NA NA NA NA 0.04166667 0.04166667 NA NA NA NA NA NA 0.04166667 0.04166667 NA NA NA NA NA NA NA NA NA NA NA NA NA NA NA NA NA NA NA NA NA NA NA NA NA NA NA NA NA NA NA NA NA NA NA NA NA NA NA NA NA NA NA NA NA NA NA NA NA NA NA NA NA NA NA NA NA NA NA NA NA NA NA NA NA NA NA NA NA NA 0.1333333 0.1515152 NA NA NA NA NA NA 0.1333333 0.1515152 NA NA NA NA NA NA 0.1290323 0.1515152 NA NA NA NA NA NA 0.1290323 0.1515152 NA NA NA NA NA NA 0.1290323 0.1290323 NA NA NA NA NA NA 0.1290323 0.1290323 NA NA NA NA NA NA NA NA NA NA NA NA NA NA NA NA NA NA NA NA NA NA NA NA NA NA NA NA NA NA NA NA NA NA NA NA NA NA NA NA NA NA NA NA NA NA NA NA NA NA NA NA NA NA NA NA NA NA NA NA NA NA NA NA NA NA NA NA NA NA 0.173913 0.09090909 NA NA NA NA NA NA 0.173913 0.1304348 NA NA NA NA NA NA 0.1363636 0.0952381 NA NA NA NA NA NA 0.1363636 0.0952381 NA NA NA NA NA NA 0.173913 0.1666667 NA NA NA NA NA NA 0.173913 0.1666667 NA NA NA NA NA NA NA NA NA NA NA NA NA NA NA NA NA NA NA NA NA NA NA NA NA NA NA NA NA NA NA NA NA NA NA NA NA NA NA NA NA NA NA NA NA NA NA NA NA NA NA NA NA NA NA NA NA NA NA NA NA NA NA NA NA NA 0.3157895 0.2982456 0.2982456 0.3157895 0.3114035 0.3070175 0.3201754 0.3070175 0.3157895 0.2982456 0.3114035 0.3157895 0.3201754 0.3070175 0.3201754 0.3070175 0.3157895 0.3114035 0.3157895 0.3157895 0.3289474 0.2938596 0.3026316 NA NA 0.3070175 0.3157895 0.3070175 0.3289474 0.2894737 0.2982456 NA NA 0.2938596 0.2982456 0.2982456 0.3070175 0.2982456 0.3026316 NA NA 0.2938596 0.2982456 0.2982456 0.3070175 0.2982456 0.3026316 NA NA NA NA NA NA 0.25 NA NA NA NA NA NA NA 0.25 NA NA NA NA NA NA NA 0.3201754 NA NA NA NA NA NA NA 0.3201754 NA NA NA NA NA NA NA NA NA 0.3245614 NA NA NA NA NA NA NA 0.3245614 NA NA NA NA NA NA NA 0.3245614 NA NA NA NA NA NA NA 0.3245614 NA NA NA NA NA 0.1140351 0.1184211 NA NA NA NA NA NA 0.1140351 0.1184211 NA NA NA NA NA NA 0.09649123 0.09649123 NA NA NA NA NA NA 0.09649123 0.1008772 NA NA NA NA NA NA 0.1008772 0.1008772 NA NA NA NA NA NA 0.1008772 0.1008772 NA NA NA NA NA NA NA NA NA NA NA NA NA NA NA NA NA NA NA NA NA NA NA NA NA NA NA NA NA NA NA NA NA NA NA NA NA NA NA NA NA NA NA NA NA NA NA NA NA NA NA NA NA NA NA NA NA NA NA NA NA NA NA NA NA NA NA NA NA NA 0.1140351 0.122807 NA NA NA NA NA NA 0.1140351 0.122807 NA NA NA NA NA NA 0.1184211 0.122807 NA NA NA NA NA NA 0.1184211 0.122807 NA NA NA NA NA NA 0.1184211 0.1184211 NA NA NA NA NA NA 0.1184211 0.1184211 NA NA NA NA NA NA NA NA NA NA NA NA NA NA NA NA NA NA NA NA NA NA NA NA NA NA NA NA NA NA NA NA NA NA NA NA NA NA NA NA NA NA NA NA NA NA NA NA NA NA NA NA NA NA NA NA NA NA NA NA NA NA NA NA NA NA NA NA NA NA 0.08333333 0.0877193 NA NA NA NA NA NA 0.08333333 0.0877193 NA NA NA NA NA NA 0.08333333 0.08333333 NA NA NA NA NA NA 0.08333333 0.08333333 NA NA NA NA NA NA 0.08333333 0.0877193 NA NA NA NA NA NA 0.08333333 0.0877193 NA NA NA NA NA NA NA NA NA NA NA NA NA NA NA NA NA NA NA NA NA NA NA NA NA NA NA NA NA NA NA NA NA NA NA NA NA NA NA NA NA NA NA NA NA NA NA NA NA NA NA NA NA NA NA NA NA NA NA NA NA NA NA NA NA NA
94542 0.1 1200 2 1 90 16 19 2.719526 2.474038 0.896573 0.07800628 0.006787919 2.513989 7.967107 8.689484 2.385783 1 0.9895093 4.379543 0 0 0.05 0.02564103 0.02631579 0.02564103 0.02564103 0.02564103 0.02564103 0.02564103 0.02564103 0.02564103 0.02631579 0.02564103 0.02564103 0.02564103 0.02564103 0.02564103 0.02564103 0.02564103 0.02564103 0.02564103 0.02564103 0.02777778 0.02857143 NA NA 0.02564103 0.02564103 0.02564103 0.02564103 0.02777778 0.02857143 NA NA 0.02631579 0.02631579 0.02631579 0.02631579 0.02702703 0.02702703 NA NA 0.02631579 0.02631579 0.02631579 0.02631579 0.02702703 0.02702703 NA NA NA NA NA NA 0.08333333 NA NA NA NA NA NA NA 0.08333333 NA NA NA NA NA NA NA 0.05 NA NA NA NA NA NA NA 0.05 NA NA NA NA NA NA NA NA NA 0.04878049 NA NA NA NA NA NA NA 0.04878049 NA NA NA NA NA NA NA 0.02564103 NA NA NA NA NA NA NA 0.02564103 NA NA NA NA NA 0.06666667 0.06666667 NA NA NA NA NA NA 0.06666667 0.06666667 NA NA NA NA NA NA 0.08333333 0.08333333 NA NA NA NA NA NA 0.08333333 0.08333333 NA NA NA NA NA NA 0.07692308 0.07692308 NA NA NA NA NA NA 0.07692308 0.07692308 NA NA NA NA NA NA NA NA NA NA NA NA NA NA NA NA NA NA NA NA NA NA NA NA NA NA NA NA NA NA NA NA NA NA NA NA NA NA NA NA NA NA NA NA NA NA NA NA NA NA NA NA NA NA NA NA NA NA NA NA NA NA NA NA NA NA NA NA NA NA 0 0 NA NA NA NA NA NA 0 0 NA NA NA NA NA NA 0 0 NA NA NA NA NA NA 0 0 NA NA NA NA NA NA 0 0 NA NA NA NA NA NA 0 0 NA NA NA NA NA NA NA NA NA NA NA NA NA NA NA NA NA NA NA NA NA NA NA NA NA NA NA NA NA NA NA NA NA NA NA NA NA NA NA NA NA NA NA NA NA NA NA NA NA NA NA NA NA NA NA NA NA NA NA NA NA NA NA NA NA NA NA NA NA NA 0 0 NA NA NA NA NA NA 0 0 NA NA NA NA NA NA 0 0 NA NA NA NA NA NA 0 0 NA NA NA NA NA NA 0 0 NA NA NA NA NA NA 0 0 NA NA NA NA NA NA NA NA NA NA NA NA NA NA NA NA NA NA NA NA NA NA NA NA NA NA NA NA NA NA NA NA NA NA NA NA NA NA NA NA NA NA NA NA NA NA NA NA NA NA NA NA NA NA NA NA NA NA NA NA NA NA NA NA NA NA 0.3486239 0.3486239 0.3394495 0.3486239 0.3486239 0.3486239 0.3486239 0.3486239 0.3486239 0.3486239 0.3394495 0.3486239 0.3486239 0.3486239 0.3486239 0.3486239 0.3486239 0.3486239 0.3486239 0.3486239 0.3486239 0.3211009 0.3119266 NA NA 0.3486239 0.3486239 0.3486239 0.3486239 0.3211009 0.3119266 NA NA 0.3394495 0.3394495 0.3394495 0.3394495 0.3302752 0.3302752 NA NA 0.3394495 0.3394495 0.3394495 0.3394495 0.3302752 0.3302752 NA NA NA NA NA NA 0.3027523 NA NA NA NA NA NA NA 0.3027523 NA NA NA NA NA NA NA 0.3486239 NA NA NA NA NA NA NA 0.3486239 NA NA NA NA NA NA NA NA NA 0.3577982 NA NA NA NA NA NA NA 0.3577982 NA NA NA NA NA NA NA 0.3486239 NA NA NA NA NA NA NA 0.3486239 NA NA NA NA NA 0.1284404 0.1284404 NA NA NA NA NA NA 0.1284404 0.1284404 NA NA NA NA NA NA 0.1009174 0.1009174 NA NA NA NA NA NA 0.1009174 0.1009174 NA NA NA NA NA NA 0.1100917 0.1100917 NA NA NA NA NA NA 0.1100917 0.1100917 NA NA NA NA NA NA NA NA NA NA NA NA NA NA NA NA NA NA NA NA NA NA NA NA NA NA NA NA NA NA NA NA NA NA NA NA NA NA NA NA NA NA NA NA NA NA NA NA NA NA NA NA NA NA NA NA NA NA NA NA NA NA NA NA NA NA NA NA NA NA 0.1009174 0.09174312 NA NA NA NA NA NA 0.1009174 0.09174312 NA NA NA NA NA NA 0.1009174 0.09174312 NA NA NA NA NA NA 0.1009174 0.09174312 NA NA NA NA NA NA 0.1009174 0.1009174 NA NA NA NA NA NA 0.1009174 0.1009174 NA NA NA NA NA NA NA NA NA NA NA NA NA NA NA NA NA NA NA NA NA NA NA NA NA NA NA NA NA NA NA NA NA NA NA NA NA NA NA NA NA NA NA NA NA NA NA NA NA NA NA NA NA NA NA NA NA NA NA NA NA NA NA NA NA NA NA NA NA NA 0.1192661 0.1192661 NA NA NA NA NA NA 0.1192661 0.1192661 NA NA NA NA NA NA 0.1192661 0.1192661 NA NA NA NA NA NA 0.1192661 0.1192661 NA NA NA NA NA NA 0.1192661 0.1192661 NA NA NA NA NA NA 0.1192661 0.1192661 NA NA NA NA NA NA NA NA NA NA NA NA NA NA NA NA NA NA NA NA NA NA NA NA NA NA NA NA NA NA NA NA NA NA NA NA NA NA NA NA NA NA NA NA NA NA NA NA NA NA NA NA NA NA NA NA NA NA NA NA NA NA NA NA NA NA
83560 0.1 1950 1 1 7 48 112 2.195565 1.522379 0.7018708 0.1089495 0.1258047 1 2.092789 1.061555 1.422523 1 0.9091818 1.15884 0 0 0 0 0 0.05 0 0.05263158 0.05555556 0.05263158 0 0 0 0.05 0 0.05263158 0.05555556 0.05263158 0 0 0 0.05263158 0 0.05882353 0.0625 NA NA 0 0 0.05263158 0.05555556 0.05882353 0.0625 NA NA 0 0 0 0 0 0 NA NA 0 0 0 0 0 0 NA NA NA NA NA NA 0 NA NA NA NA NA NA NA 0 NA NA NA NA NA NA NA 0 NA NA NA NA NA NA NA 0 NA NA NA NA NA NA NA NA NA 0 NA NA NA NA NA NA NA 0 NA NA NA NA NA NA NA 0 NA NA NA NA NA NA NA 0 NA NA NA NA NA 0 0 NA NA NA NA NA NA 0 0 NA NA NA NA NA NA 0 0 NA NA NA NA NA NA 0 0 NA NA NA NA NA NA 0 0 NA NA NA NA NA NA 0 0 NA NA NA NA NA NA NA NA NA NA NA NA NA NA NA NA NA NA NA NA NA NA NA NA NA NA NA NA NA NA NA NA NA NA NA NA NA NA NA NA NA NA NA NA NA NA NA NA NA NA NA NA NA NA NA NA NA NA NA NA NA NA NA NA NA NA NA NA NA NA 0 0 NA NA NA NA NA NA 0 0 NA NA NA NA NA NA 0 0 NA NA NA NA NA NA 0 0 NA NA NA NA NA NA 0 0 NA NA NA NA NA NA 0 0 NA NA NA NA NA NA NA NA NA NA NA NA NA NA NA NA NA NA NA NA NA NA NA NA NA NA NA NA NA NA NA NA NA NA NA NA NA NA NA NA NA NA NA NA NA NA NA NA NA NA NA NA NA NA NA NA NA NA NA NA NA NA NA NA NA NA NA NA NA NA 0.1111111 0.1111111 NA NA NA NA NA NA 0.1111111 0.1111111 NA NA NA NA NA NA 0.1428571 0.1428571 NA NA NA NA NA NA 0.1428571 0.1428571 NA NA NA NA NA NA 0 0 NA NA NA NA NA NA 0 0 NA NA NA NA NA NA NA NA NA NA NA NA NA NA NA NA NA NA NA NA NA NA NA NA NA NA NA NA NA NA NA NA NA NA NA NA NA NA NA NA NA NA NA NA NA NA NA NA NA NA NA NA NA NA NA NA NA NA NA NA NA NA NA NA NA NA 0.1092437 0.09243697 0.09243697 0.1596639 0.1260504 0.1512605 0.1428571 0.1512605 0.1092437 0.1428571 0.09243697 0.1596639 0.1344538 0.1512605 0.1428571 0.1512605 0.1344538 0.1344538 0.09243697 0.1512605 0.1344538 0.1344538 0.1260504 NA NA 0.1344538 0.1008403 0.1512605 0.1428571 0.1344538 0.1260504 NA NA 0.1260504 0.1008403 0.1260504 0.1344538 0.1344538 0.1344538 NA NA 0.1260504 0.1008403 0.1260504 0.1344538 0.1344538 0.1344538 NA NA NA NA NA NA 0.01680672 NA NA NA NA NA NA NA 0.01680672 NA NA NA NA NA NA NA 0.1344538 NA NA NA NA NA NA NA 0.1344538 NA NA NA NA NA NA NA NA NA 0.1344538 NA NA NA NA NA NA NA 0.1596639 NA NA NA NA NA NA NA 0.1344538 NA NA NA NA NA NA NA 0.1344538 NA NA NA NA NA 0.02521008 0.01680672 NA NA NA NA NA NA 0.02521008 0.01680672 NA NA NA NA NA NA 0.02521008 0.02521008 NA NA NA NA NA NA 0.02521008 0.02521008 NA NA NA NA NA NA 0.01680672 0.008403361 NA NA NA NA NA NA 0.01680672 0.008403361 NA NA NA NA NA NA NA NA NA NA NA NA NA NA NA NA NA NA NA NA NA NA NA NA NA NA NA NA NA NA NA NA NA NA NA NA NA NA NA NA NA NA NA NA NA NA NA NA NA NA NA NA NA NA NA NA NA NA NA NA NA NA NA NA NA NA NA NA NA NA 0.05042017 0.05042017 NA NA NA NA NA NA 0.05042017 0.05042017 NA NA NA NA NA NA 0.05882353 0.05042017 NA NA NA NA NA NA 0.05882353 0.05042017 NA NA NA NA NA NA 0.05882353 0.04201681 NA NA NA NA NA NA 0.05882353 0.04201681 NA NA NA NA NA NA NA NA NA NA NA NA NA NA NA NA NA NA NA NA NA NA NA NA NA NA NA NA NA NA NA NA NA NA NA NA NA NA NA NA NA NA NA NA NA NA NA NA NA NA NA NA NA NA NA NA NA NA NA NA NA NA NA NA NA NA NA NA NA NA 0.06722689 0.06722689 NA NA NA NA NA NA 0.06722689 0.06722689 NA NA NA NA NA NA 0.05042017 0.05042017 NA NA NA NA NA NA 0.05042017 0.05042017 NA NA NA NA NA NA 0.05882353 0.06722689 NA NA NA NA NA NA 0.05882353 0.06722689 NA NA NA NA NA NA NA NA NA NA NA NA NA NA NA NA NA NA NA NA NA NA NA NA NA NA NA NA NA NA NA NA NA NA NA NA NA NA NA NA NA NA NA NA NA NA NA NA NA NA NA NA NA NA NA NA NA NA NA NA NA NA NA NA NA NA
116567 0.1 3630 2 1 195 29 185 2.692189 2.221387 0.9049911 0.04813407 0.01976248 3.594347 6.005114 2.830496 5.047537 1 0.9900407 6.481023 0 0 0.07534247 0.07482993 0.06622517 0.08552632 0.08024691 0.08 0.08125 0.08552632 0.08125 0.0625 0.06666667 0.0794702 0.07843137 0.08 0.07096774 0.0794702 0.07843137 0.08 0.06 0.0794702 0.0754717 0.08108108 0.08227848 NA NA 0.08 0.06 0.0794702 0.07792208 0.08108108 0.07189542 NA NA 0.08666667 0.06622517 0.08609272 0.08074534 0.08496732 0.08024691 NA NA 0.07432432 0.06164384 0.08666667 0.07594937 0.08609272 0.07594937 NA NA NA NA NA NA 0.07058824 NA NA NA NA NA NA NA 0.07058824 NA NA NA NA NA NA NA 0.07228916 NA NA NA NA NA NA NA 0.07228916 NA NA NA NA NA NA NA NA NA 0.07317073 NA NA NA NA NA NA NA 0.05844156 NA NA NA NA NA NA NA 0.06918239 NA NA NA NA NA NA NA 0.07006369 NA NA NA NA NA 0.1052632 0.09836066 NA NA NA NA NA NA 0.1052632 0.09836066 NA NA NA NA NA NA 0.1052632 0.09836066 NA NA NA NA NA NA 0.1071429 0.08474576 NA NA NA NA NA NA 0.1206897 0.1129032 NA NA NA NA NA NA 0.1206897 0.09836066 NA NA NA NA NA NA NA NA NA NA NA NA NA NA NA NA NA NA NA NA NA NA NA NA NA NA NA NA NA NA NA NA NA NA NA NA NA NA NA NA NA NA NA NA NA NA NA NA NA NA NA NA NA NA NA NA NA NA NA NA NA NA NA NA NA NA NA NA NA NA 0.02564103 0.02325581 NA NA NA NA NA NA 0.02564103 0.02380952 NA NA NA NA NA NA 0.02564103 0.02325581 NA NA NA NA NA NA 0.02564103 0.02325581 NA NA NA NA NA NA 0.02564103 0.02439024 NA NA NA NA NA NA 0.02564103 0.025 NA NA NA NA NA NA NA NA NA NA NA NA NA NA NA NA NA NA NA NA NA NA NA NA NA NA NA NA NA NA NA NA NA NA NA NA NA NA NA NA NA NA NA NA NA NA NA NA NA NA NA NA NA NA NA NA NA NA NA NA NA NA NA NA NA NA NA NA NA NA 0.1090909 0.1071429 NA NA NA NA NA NA 0.1090909 0.1071429 NA NA NA NA NA NA 0.1132075 0.1111111 NA NA NA NA NA NA 0.1153846 0.09433962 NA NA NA NA NA NA 0.122807 0.1052632 NA NA NA NA NA NA 0.122807 0.1052632 NA NA NA NA NA NA NA NA NA NA NA NA NA NA NA NA NA NA NA NA NA NA NA NA NA NA NA NA NA NA NA NA NA NA NA NA NA NA NA NA NA NA NA NA NA NA NA NA NA NA NA NA NA NA NA NA NA NA NA NA NA NA NA NA NA NA 0.3552632 0.3578947 0.3710526 0.3657895 0.3921053 0.3631579 0.3868421 0.3657895 0.3868421 0.3552632 0.3684211 0.3657895 0.3710526 0.3631579 0.3789474 0.3657895 0.3710526 0.3631579 0.3710526 0.3657895 0.3868421 0.3578947 0.3815789 NA NA 0.3631579 0.3710526 0.3657895 0.3736842 0.3578947 0.3736842 NA NA 0.3605263 0.3710526 0.3631579 0.3894737 0.3684211 0.3921053 NA NA 0.3605263 0.3605263 0.3605263 0.3842105 0.3631579 0.3842105 NA NA NA NA NA NA 0.4157895 NA NA NA NA NA NA NA 0.4157895 NA NA NA NA NA NA NA 0.4052632 NA NA NA NA NA NA NA 0.4052632 NA NA NA NA NA NA NA NA NA 0.4 NA NA NA NA NA NA NA 0.3815789 NA NA NA NA NA NA NA 0.3894737 NA NA NA NA NA NA NA 0.3842105 NA NA NA NA NA 0.1342105 0.1447368 NA NA NA NA NA NA 0.1342105 0.1447368 NA NA NA NA NA NA 0.1342105 0.1447368 NA NA NA NA NA NA 0.1315789 0.1421053 NA NA NA NA NA NA 0.1342105 0.1447368 NA NA NA NA NA NA 0.1342105 0.1447368 NA NA NA NA NA NA NA NA NA NA NA NA NA NA NA NA NA NA NA NA NA NA NA NA NA NA NA NA NA NA NA NA NA NA NA NA NA NA NA NA NA NA NA NA NA NA NA NA NA NA NA NA NA NA NA NA NA NA NA NA NA NA NA NA NA NA NA NA NA NA 0.1 0.1105263 NA NA NA NA NA NA 0.1 0.1078947 NA NA NA NA NA NA 0.1 0.1105263 NA NA NA NA NA NA 0.1 0.1105263 NA NA NA NA NA NA 0.1 0.1052632 NA NA NA NA NA NA 0.1 0.1026316 NA NA NA NA NA NA NA NA NA NA NA NA NA NA NA NA NA NA NA NA NA NA NA NA NA NA NA NA NA NA NA NA NA NA NA NA NA NA NA NA NA NA NA NA NA NA NA NA NA NA NA NA NA NA NA NA NA NA NA NA NA NA NA NA NA NA NA NA NA NA 0.1289474 0.1315789 NA NA NA NA NA NA 0.1289474 0.1315789 NA NA NA NA NA NA 0.1236842 0.1263158 NA NA NA NA NA NA 0.1210526 0.1263158 NA NA NA NA NA NA 0.1315789 0.1342105 NA NA NA NA NA NA 0.1315789 0.1342105 NA NA NA NA NA NA NA NA NA NA NA NA NA NA NA NA NA NA NA NA NA NA NA NA NA NA NA NA NA NA NA NA NA NA NA NA NA NA NA NA NA NA NA NA NA NA NA NA NA NA NA NA NA NA NA NA NA NA NA NA NA NA NA NA NA NA
680982 0.1 1023 2 1 125 189 169 2.512519 2.164389 0.6239331 0.1167898 0.1868791 5.295933 4.078351 2.74848 8.79316 1 0.8875852 6.438497 0 0 0.04724409 0.03252033 0.03937008 0.03875969 0.04545455 0.03125 0.04511278 0.03875969 0.04580153 0.03252033 0.03937008 0.03875969 0.04580153 0.03125 0.03875969 0.03875969 0.04580153 0.03875969 0.03937008 0.03875969 0.04651163 0.03968254 0.03816794 NA NA 0.03875969 0.03225806 0.03875969 0.04651163 0.03968254 0.03875969 NA NA 0.03968254 0.03968254 0.04651163 0.05343511 0.04651163 0.05343511 NA NA 0.03968254 0.03968254 0.04651163 0.04651163 0.0390625 0.05384615 NA NA NA NA NA NA 0.09090909 NA NA NA NA NA NA NA 0.09090909 NA NA NA NA NA NA NA 0.08695652 NA NA NA NA NA NA NA 0.08695652 NA NA NA NA NA NA NA NA NA 0.03937008 NA NA NA NA NA NA NA 0.046875 NA NA NA NA NA NA NA 0.03875969 NA NA NA NA NA NA NA 0.03875969 NA NA NA NA NA 0 0 NA NA NA NA NA NA 0 0 NA NA NA NA NA NA 0 0 NA NA NA NA NA NA 0 0 NA NA NA NA NA NA 0 0.02325581 NA NA NA NA NA NA 0 0.02325581 NA NA NA NA NA NA NA NA NA NA NA NA NA NA NA NA NA NA NA NA NA NA NA NA NA NA NA NA NA NA NA NA NA NA NA NA NA NA NA NA NA NA NA NA NA NA NA NA NA NA NA NA NA NA NA NA NA NA NA NA NA NA NA NA NA NA NA NA NA NA 0.02631579 0.05 NA NA NA NA NA NA 0.02631579 0.05 NA NA NA NA NA NA 0.02631579 0.05 NA NA NA NA NA NA 0.02631579 0.05 NA NA NA NA NA NA 0.02631579 0.05 NA NA NA NA NA NA 0.02631579 0.05 NA NA NA NA NA NA NA NA NA NA NA NA NA NA NA NA NA NA NA NA NA NA NA NA NA NA NA NA NA NA NA NA NA NA NA NA NA NA NA NA NA NA NA NA NA NA NA NA NA NA NA NA NA NA NA NA NA NA NA NA NA NA NA NA NA NA NA NA NA NA 0.05882353 0.07692308 NA NA NA NA NA NA 0.05882353 0.07692308 NA NA NA NA NA NA 0.06122449 0.05882353 NA NA NA NA NA NA 0.06122449 0.05882353 NA NA NA NA NA NA 0.07692308 0.07692308 NA NA NA NA NA NA 0.07692308 0.08333333 NA NA NA NA NA NA NA NA NA NA NA NA NA NA NA NA NA NA NA NA NA NA NA NA NA NA NA NA NA NA NA NA NA NA NA NA NA NA NA NA NA NA NA NA NA NA NA NA NA NA NA NA NA NA NA NA NA NA NA NA NA NA NA NA NA NA 0.4115646 0.4047619 0.414966 0.4217687 0.4285714 0.4217687 0.4319728 0.4217687 0.4251701 0.4047619 0.414966 0.4217687 0.4251701 0.4217687 0.4217687 0.4217687 0.4251701 0.4217687 0.414966 0.4217687 0.4183673 0.4115646 0.4285714 NA NA 0.4217687 0.4081633 0.4217687 0.4183673 0.4115646 0.4217687 NA NA 0.4115646 0.4115646 0.4183673 0.4217687 0.4183673 0.4217687 NA NA 0.4115646 0.4115646 0.4183673 0.4183673 0.4183673 0.4183673 NA NA NA NA NA NA 0.3401361 NA NA NA NA NA NA NA 0.3401361 NA NA NA NA NA NA NA 0.3571429 NA NA NA NA NA NA NA 0.3571429 NA NA NA NA NA NA NA NA NA 0.414966 NA NA NA NA NA NA NA 0.414966 NA NA NA NA NA NA NA 0.4217687 NA NA NA NA NA NA NA 0.4217687 NA NA NA NA NA 0.1292517 0.1394558 NA NA NA NA NA NA 0.1292517 0.1394558 NA NA NA NA NA NA 0.1292517 0.1360544 NA NA NA NA NA NA 0.1292517 0.1360544 NA NA NA NA NA NA 0.1394558 0.1428571 NA NA NA NA NA NA 0.1394558 0.1428571 NA NA NA NA NA NA NA NA NA NA NA NA NA NA NA NA NA NA NA NA NA NA NA NA NA NA NA NA NA NA NA NA NA NA NA NA NA NA NA NA NA NA NA NA NA NA NA NA NA NA NA NA NA NA NA NA NA NA NA NA NA NA NA NA NA NA NA NA NA NA 0.1258503 0.1292517 NA NA NA NA NA NA 0.1258503 0.1292517 NA NA NA NA NA NA 0.1258503 0.1292517 NA NA NA NA NA NA 0.1258503 0.1292517 NA NA NA NA NA NA 0.1258503 0.1292517 NA NA NA NA NA NA 0.1258503 0.1292517 NA NA NA NA NA NA NA NA NA NA NA NA NA NA NA NA NA NA NA NA NA NA NA NA NA NA NA NA NA NA NA NA NA NA NA NA NA NA NA NA NA NA NA NA NA NA NA NA NA NA NA NA NA NA NA NA NA NA NA NA NA NA NA NA NA NA NA NA NA NA 0.1632653 0.1632653 NA NA NA NA NA NA 0.1632653 0.1632653 NA NA NA NA NA NA 0.1564626 0.1632653 NA NA NA NA NA NA 0.1564626 0.1632653 NA NA NA NA NA NA 0.1632653 0.1632653 NA NA NA NA NA NA 0.1632653 0.1496599 NA NA NA NA NA NA NA NA NA NA NA NA NA NA NA NA NA NA NA NA NA NA NA NA NA NA NA NA NA NA NA NA NA NA NA NA NA NA NA NA NA NA NA NA NA NA NA NA NA NA NA NA NA NA NA NA NA NA NA NA NA NA NA NA NA NA
225486 0.1 3149 3 1 167 71 90 2.885646 2.275855 0.9313553 0.03721188 0.02113895 12.20819 14.48293 6.715023 20.07352 1 0.9791444 12.18379 0 0 0.05555556 0.0610687 0.06153846 0.0610687 0.06766917 0.0610687 0.06766917 0.0610687 0.06060606 0.0610687 0.06153846 0.0610687 0.06818182 0.0610687 0.06766917 0.0610687 0.0610687 0.0610687 0.06060606 0.0610687 0.07462687 0.0610687 0.06766917 NA NA 0.0610687 0.05384615 0.0610687 0.06060606 0.0610687 0.06060606 NA NA 0.06060606 0.07462687 0.06060606 0.08148148 0.06060606 0.08148148 NA NA 0.06060606 0.05426357 0.06060606 0.06818182 0.06060606 0.06818182 NA NA NA NA NA NA 0.1223022 NA NA NA NA NA NA NA 0.1223022 NA NA NA NA NA NA NA 0.08270677 NA NA NA NA NA NA NA 0.08270677 NA NA NA NA NA NA NA NA NA 0.07518797 NA NA NA NA NA NA NA 0.06870229 NA NA NA NA NA NA NA 0.0610687 NA NA NA NA NA NA NA 0.0610687 NA NA NA NA NA 0.08333333 0.08108108 NA NA NA NA NA NA 0.08333333 0.08108108 NA NA NA NA NA NA 0.08333333 0.08108108 NA NA NA NA NA NA 0.08333333 0.08108108 NA NA NA NA NA NA 0.08333333 0.08108108 NA NA NA NA NA NA 0.08333333 0.08108108 NA NA NA NA NA NA NA NA NA NA NA NA NA NA NA NA NA NA NA NA NA NA NA NA NA NA NA NA NA NA NA NA NA NA NA NA NA NA NA NA NA NA NA NA NA NA NA NA NA NA NA NA NA NA NA NA NA NA NA NA NA NA NA NA NA NA NA NA NA NA 0.0625 0.0625 NA NA NA NA NA NA 0.0625 0.0625 NA NA NA NA NA NA 0.0625 0.0625 NA NA NA NA NA NA 0.0625 0.0625 NA NA NA NA NA NA 0.0625 0.0625 NA NA NA NA NA NA 0.0625 0.0625 NA NA NA NA NA NA NA NA NA NA NA NA NA NA NA NA NA NA NA NA NA NA NA NA NA NA NA NA NA NA NA NA NA NA NA NA NA NA NA NA NA NA NA NA NA NA NA NA NA NA NA NA NA NA NA NA NA NA NA NA NA NA NA NA NA NA NA NA NA NA 0.04255319 0.0625 NA NA NA NA NA NA 0.04255319 0.0625 NA NA NA NA NA NA 0.04255319 0.0625 NA NA NA NA NA NA 0.04255319 0.0625 NA NA NA NA NA NA 0.04255319 0.1 NA NA NA NA NA NA 0.04255319 0.1 NA NA NA NA NA NA NA NA NA NA NA NA NA NA NA NA NA NA NA NA NA NA NA NA NA NA NA NA NA NA NA NA NA NA NA NA NA NA NA NA NA NA NA NA NA NA NA NA NA NA NA NA NA NA NA NA NA NA NA NA NA NA NA NA NA NA 0.463035 0.4785992 0.4747082 0.4785992 0.4824903 0.4785992 0.4824903 0.4785992 0.4824903 0.4785992 0.4747082 0.4785992 0.4785992 0.4785992 0.4824903 0.4785992 0.4785992 0.4785992 0.4824903 0.4785992 0.4824903 0.4785992 0.4824903 NA NA 0.4785992 0.4785992 0.4785992 0.4824903 0.4785992 0.4824903 NA NA 0.4824903 0.4824903 0.4824903 0.4824903 0.4824903 0.4824903 NA NA 0.4824903 0.4747082 0.4824903 0.4785992 0.4824903 0.4785992 NA NA NA NA NA NA 0.4747082 NA NA NA NA NA NA NA 0.4747082 NA NA NA NA NA NA NA 0.4747082 NA NA NA NA NA NA NA 0.4747082 NA NA NA NA NA NA NA NA NA 0.4785992 NA NA NA NA NA NA NA 0.4747082 NA NA NA NA NA NA NA 0.4785992 NA NA NA NA NA NA NA 0.4785992 NA NA NA NA NA 0.1284047 0.1322957 NA NA NA NA NA NA 0.1284047 0.1322957 NA NA NA NA NA NA 0.1284047 0.1322957 NA NA NA NA NA NA 0.1284047 0.1322957 NA NA NA NA NA NA 0.1284047 0.1322957 NA NA NA NA NA NA 0.1284047 0.1322957 NA NA NA NA NA NA NA NA NA NA NA NA NA NA NA NA NA NA NA NA NA NA NA NA NA NA NA NA NA NA NA NA NA NA NA NA NA NA NA NA NA NA NA NA NA NA NA NA NA NA NA NA NA NA NA NA NA NA NA NA NA NA NA NA NA NA NA NA NA NA 0.1750973 0.1750973 NA NA NA NA NA NA 0.1750973 0.1750973 NA NA NA NA NA NA 0.1750973 0.1750973 NA NA NA NA NA NA 0.1750973 0.1750973 NA NA NA NA NA NA 0.1750973 0.1750973 NA NA NA NA NA NA 0.1750973 0.1750973 NA NA NA NA NA NA NA NA NA NA NA NA NA NA NA NA NA NA NA NA NA NA NA NA NA NA NA NA NA NA NA NA NA NA NA NA NA NA NA NA NA NA NA NA NA NA NA NA NA NA NA NA NA NA NA NA NA NA NA NA NA NA NA NA NA NA NA NA NA NA 0.1750973 0.1750973 NA NA NA NA NA NA 0.1750973 0.1750973 NA NA NA NA NA NA 0.1750973 0.1750973 NA NA NA NA NA NA 0.1750973 0.1750973 NA NA NA NA NA NA 0.1750973 0.1750973 NA NA NA NA NA NA 0.1750973 0.1750973 NA NA NA NA NA NA NA NA NA NA NA NA NA NA NA NA NA NA NA NA NA NA NA NA NA NA NA NA NA NA NA NA NA NA NA NA NA NA NA NA NA NA NA NA NA NA NA NA NA NA NA NA NA NA NA NA NA NA NA NA NA NA NA NA NA NA
370332 0.1 7505 2 1 73 166 130 1.861578 2.14559 0.9525202 0.01445735 0.02913969 2.703899 6.522049 3.097972 6.453864 1 0.9827337 3.844514 0 0 0.1818182 0.1219512 0.07692308 0.1555556 0.1960784 0.1428571 0.1702128 0.1555556 0.1458333 0.1 0.07692308 0.1555556 0.1632653 0.1428571 0.1702128 0.1555556 0.1458333 0.1395349 0.1136364 0.173913 0.2115385 0.1777778 0.2156863 NA NA 0.1395349 0.1162791 0.173913 0.1458333 0.1590909 0.1702128 NA NA 0.1190476 0.09090909 0.1458333 0.125 0.1555556 0.1304348 NA NA 0.1219512 0.09090909 0.1304348 0.106383 0.1555556 0.1111111 NA NA NA NA NA NA 0.3333333 NA NA NA NA NA NA NA 0.3333333 NA NA NA NA NA NA NA 0.08108108 NA NA NA NA NA NA NA 0.08108108 NA NA NA NA NA NA NA NA NA 0.1454545 NA NA NA NA NA NA NA 0.1481481 NA NA NA NA NA NA NA 0.1428571 NA NA NA NA NA NA NA 0.1276596 NA NA NA NA NA 0.2727273 0.2727273 NA NA NA NA NA NA 0.2727273 0.2727273 NA NA NA NA NA NA 0.2857143 0.3043478 NA NA NA NA NA NA 0.25 0.2727273 NA NA NA NA NA NA 0.2727273 0.2608696 NA NA NA NA NA NA 0.2727273 0.2857143 NA NA NA NA NA NA NA NA NA NA NA NA NA NA NA NA NA NA NA NA NA NA NA NA NA NA NA NA NA NA NA NA NA NA NA NA NA NA NA NA NA NA NA NA NA NA NA NA NA NA NA NA NA NA NA NA NA NA NA NA NA NA NA NA NA NA NA NA NA NA 0 0 NA NA NA NA NA NA 0 0 NA NA NA NA NA NA 0 0 NA NA NA NA NA NA 0 0 NA NA NA NA NA NA 0 0 NA NA NA NA NA NA 0 0 NA NA NA NA NA NA NA NA NA NA NA NA NA NA NA NA NA NA NA NA NA NA NA NA NA NA NA NA NA NA NA NA NA NA NA NA NA NA NA NA NA NA NA NA NA NA NA NA NA NA NA NA NA NA NA NA NA NA NA NA NA NA NA NA NA NA NA NA NA NA 0.1176471 0.1578947 NA NA NA NA NA NA 0.1176471 0.1111111 NA NA NA NA NA NA 0.125 0.2105263 NA NA NA NA NA NA 0.125 0.2105263 NA NA NA NA NA NA 0.125 0.125 NA NA NA NA NA NA 0.125 0.125 NA NA NA NA NA NA NA NA NA NA NA NA NA NA NA NA NA NA NA NA NA NA NA NA NA NA NA NA NA NA NA NA NA NA NA NA NA NA NA NA NA NA NA NA NA NA NA NA NA NA NA NA NA NA NA NA NA NA NA NA NA NA NA NA NA NA 0.1773399 0.1773399 0.1773399 0.1871921 0.2019704 0.1773399 0.1921182 0.1871921 0.2019704 0.1773399 0.1773399 0.1871921 0.2019704 0.1773399 0.1921182 0.1871921 0.2019704 0.182266 0.1921182 0.1871921 0.2019704 0.182266 0.1970443 NA NA 0.182266 0.1871921 0.1871921 0.2019704 0.182266 0.1921182 NA NA 0.182266 0.1970443 0.2019704 0.2068966 0.1871921 0.1970443 NA NA 0.1773399 0.1970443 0.1970443 0.2068966 0.1871921 0.1970443 NA NA NA NA NA NA 0.01970443 NA NA NA NA NA NA NA 0.01970443 NA NA NA NA NA NA NA 0.1674877 NA NA NA NA NA NA NA 0.1674877 NA NA NA NA NA NA NA NA NA 0.2315271 NA NA NA NA NA NA NA 0.226601 NA NA NA NA NA NA NA 0.2068966 NA NA NA NA NA NA NA 0.2019704 NA NA NA NA NA 0.07881773 0.07881773 NA NA NA NA NA NA 0.07881773 0.07881773 NA NA NA NA NA NA 0.07389163 0.07881773 NA NA NA NA NA NA 0.07389163 0.07881773 NA NA NA NA NA NA 0.07881773 0.08374384 NA NA NA NA NA NA 0.07881773 0.07389163 NA NA NA NA NA NA NA NA NA NA NA NA NA NA NA NA NA NA NA NA NA NA NA NA NA NA NA NA NA NA NA NA NA NA NA NA NA NA NA NA NA NA NA NA NA NA NA NA NA NA NA NA NA NA NA NA NA NA NA NA NA NA NA NA NA NA NA NA NA NA 0.04433498 0.04433498 NA NA NA NA NA NA 0.04433498 0.04433498 NA NA NA NA NA NA 0.04433498 0.04433498 NA NA NA NA NA NA 0.04433498 0.04433498 NA NA NA NA NA NA 0.04433498 0.03940887 NA NA NA NA NA NA 0.04433498 0.03940887 NA NA NA NA NA NA NA NA NA NA NA NA NA NA NA NA NA NA NA NA NA NA NA NA NA NA NA NA NA NA NA NA NA NA NA NA NA NA NA NA NA NA NA NA NA NA NA NA NA NA NA NA NA NA NA NA NA NA NA NA NA NA NA NA NA NA NA NA NA NA 0.07389163 0.07881773 NA NA NA NA NA NA 0.07389163 0.07881773 NA NA NA NA NA NA 0.06896552 0.07389163 NA NA NA NA NA NA 0.06896552 0.07389163 NA NA NA NA NA NA 0.06896552 0.06896552 NA NA NA NA NA NA 0.06896552 0.06896552 NA NA NA NA NA NA NA NA NA NA NA NA NA NA NA NA NA NA NA NA NA NA NA NA NA NA NA NA NA NA NA NA NA NA NA NA NA NA NA NA NA NA NA NA NA NA NA NA NA NA NA NA NA NA NA NA NA NA NA NA NA NA NA NA NA NA
494815 0.1 3306 3 1 37 24 178 1.508933 2.375098 0.947406 0.02152781 0.02050735 3.544127 17.23309 10.17955 11.31969 1 0.9811848 12.35466 0 0 0.1724138 0.05454545 0.05555556 0.07142857 0.0877193 0.05454545 0.0862069 0.07142857 0.05454545 0.05555556 0.05660377 0.05454545 0.05555556 0.05454545 0.05454545 0.05454545 0.05555556 0.07142857 0.05454545 0.0877193 0.05454545 0.0877193 0.05357143 NA NA 0.05454545 0.05555556 0.05454545 0.05555556 0.05454545 0.05357143 NA NA 0.05454545 0.05454545 0.05454545 0.0877193 0.05454545 0.07017544 NA NA 0.05454545 0.05555556 0.05454545 0.05555556 0.05454545 0.05454545 NA NA NA NA NA NA 0.07692308 NA NA NA NA NA NA NA 0.07692308 NA NA NA NA NA NA NA 0.1587302 NA NA NA NA NA NA NA 0.1587302 NA NA NA NA NA NA NA NA NA 0.02941176 NA NA NA NA NA NA NA 0.01785714 NA NA NA NA NA NA NA 0.07936508 NA NA NA NA NA NA NA 0.05084746 NA NA NA NA NA 0 0 NA NA NA NA NA NA 0 0 NA NA NA NA NA NA 0 0 NA NA NA NA NA NA 0 0 NA NA NA NA NA NA 0 0 NA NA NA NA NA NA 0 0 NA NA NA NA NA NA NA NA NA NA NA NA NA NA NA NA NA NA NA NA NA NA NA NA NA NA NA NA NA NA NA NA NA NA NA NA NA NA NA NA NA NA NA NA NA NA NA NA NA NA NA NA NA NA NA NA NA NA NA NA NA NA NA NA NA NA NA NA NA NA 0.1 0.0952381 NA NA NA NA NA NA 0.1 0.1 NA NA NA NA NA NA 0.0952381 0.0952381 NA NA NA NA NA NA 0.1 0.0952381 NA NA NA NA NA NA 0.1 0.0952381 NA NA NA NA NA NA 0.1 0.1 NA NA NA NA NA NA NA NA NA NA NA NA NA NA NA NA NA NA NA NA NA NA NA NA NA NA NA NA NA NA NA NA NA NA NA NA NA NA NA NA NA NA NA NA NA NA NA NA NA NA NA NA NA NA NA NA NA NA NA NA NA NA NA NA NA NA NA NA NA NA 0.05882353 0.05882353 NA NA NA NA NA NA 0.05882353 0.05882353 NA NA NA NA NA NA 0.1578947 0.05882353 NA NA NA NA NA NA 0.05882353 0.05882353 NA NA NA NA NA NA 0.05882353 0.05882353 NA NA NA NA NA NA 0.05882353 0.05882353 NA NA NA NA NA NA NA NA NA NA NA NA NA NA NA NA NA NA NA NA NA NA NA NA NA NA NA NA NA NA NA NA NA NA NA NA NA NA NA NA NA NA NA NA NA NA NA NA NA NA NA NA NA NA NA NA NA NA NA NA NA NA NA NA NA NA 0.2232558 0.2418605 0.2372093 0.2418605 0.2418605 0.2418605 0.2465116 0.2418605 0.2418605 0.2372093 0.2325581 0.2418605 0.2372093 0.2418605 0.2418605 0.2418605 0.2372093 0.2418605 0.2418605 0.2418605 0.2418605 0.2418605 0.2465116 NA NA 0.2418605 0.2372093 0.2418605 0.2372093 0.2418605 0.2465116 NA NA 0.2418605 0.2418605 0.2418605 0.2418605 0.2418605 0.2465116 NA NA 0.2418605 0.2372093 0.2418605 0.2372093 0.2418605 0.2418605 NA NA NA NA NA NA 0.3348837 NA NA NA NA NA NA NA 0.3348837 NA NA NA NA NA NA NA 0.2465116 NA NA NA NA NA NA NA 0.2465116 NA NA NA NA NA NA NA NA NA 0.3069767 NA NA NA NA NA NA NA 0.255814 NA NA NA NA NA NA NA 0.2697674 NA NA NA NA NA NA NA 0.2604651 NA NA NA NA NA 0.08372093 0.08372093 NA NA NA NA NA NA 0.08372093 0.08372093 NA NA NA NA NA NA 0.08372093 0.08372093 NA NA NA NA NA NA 0.08372093 0.08372093 NA NA NA NA NA NA 0.08372093 0.08372093 NA NA NA NA NA NA 0.08372093 0.08372093 NA NA NA NA NA NA NA NA NA NA NA NA NA NA NA NA NA NA NA NA NA NA NA NA NA NA NA NA NA NA NA NA NA NA NA NA NA NA NA NA NA NA NA NA NA NA NA NA NA NA NA NA NA NA NA NA NA NA NA NA NA NA NA NA NA NA NA NA NA NA 0.08372093 0.08837209 NA NA NA NA NA NA 0.08372093 0.08372093 NA NA NA NA NA NA 0.08837209 0.08837209 NA NA NA NA NA NA 0.08372093 0.08837209 NA NA NA NA NA NA 0.08372093 0.08837209 NA NA NA NA NA NA 0.08372093 0.08372093 NA NA NA NA NA NA NA NA NA NA NA NA NA NA NA NA NA NA NA NA NA NA NA NA NA NA NA NA NA NA NA NA NA NA NA NA NA NA NA NA NA NA NA NA NA NA NA NA NA NA NA NA NA NA NA NA NA NA NA NA NA NA NA NA NA NA NA NA NA NA 0.0744186 0.0744186 NA NA NA NA NA NA 0.0744186 0.0744186 NA NA NA NA NA NA 0.0744186 0.0744186 NA NA NA NA NA NA 0.0744186 0.0744186 NA NA NA NA NA NA 0.0744186 0.0744186 NA NA NA NA NA NA 0.0744186 0.0744186 NA NA NA NA NA NA NA NA NA NA NA NA NA NA NA NA NA NA NA NA NA NA NA NA NA NA NA NA NA NA NA NA NA NA NA NA NA NA NA NA NA NA NA NA NA NA NA NA NA NA NA NA NA NA NA NA NA NA NA NA NA NA NA NA NA NA
467768 0.1 6462 3 1 177 38 2 2.169504 2.909242 0.9866755 0.01058633 0.002647582 12.37355 1.786775 20.1129 28.5995 1 0.9964017 99.8136 0 0 0.05 0.08064516 0.08064516 0.08064516 0.08064516 0.08064516 0.08064516 0.08064516 0.08064516 0.06557377 0.06557377 0.08064516 0.08064516 0.08064516 0.08064516 0.08064516 0.08064516 0.08064516 0.08064516 0.08064516 0.08064516 0.06557377 0.05 NA NA 0.08064516 0.08064516 0.08064516 0.08064516 0.06557377 0.06557377 NA NA 0.05 0.03389831 0.05 0.05 0.05 0.05 NA NA 0.05 0.03389831 0.05 0.05 0.05 0.05 NA NA NA NA NA NA 0.1568627 NA NA NA NA NA NA NA 0.1568627 NA NA NA NA NA NA NA 0.05 NA NA NA NA NA NA NA 0.05 NA NA NA NA NA NA NA NA NA 0.05 NA NA NA NA NA NA NA 0.05 NA NA NA NA NA NA NA 0.05 NA NA NA NA NA NA NA 0.05 NA NA NA NA NA 0 0 NA NA NA NA NA NA 0 0 NA NA NA NA NA NA 0 0 NA NA NA NA NA NA 0 0 NA NA NA NA NA NA 0 0 NA NA NA NA NA NA 0 0 NA NA NA NA NA NA NA NA NA NA NA NA NA NA NA NA NA NA NA NA NA NA NA NA NA NA NA NA NA NA NA NA NA NA NA NA NA NA NA NA NA NA NA NA NA NA NA NA NA NA NA NA NA NA NA NA NA NA NA NA NA NA NA NA NA NA NA NA NA NA 0 0 NA NA NA NA NA NA 0 0 NA NA NA NA NA NA 0.07142857 0 NA NA NA NA NA NA 0.07142857 0 NA NA NA NA NA NA 0.07142857 0.07142857 NA NA NA NA NA NA 0.07142857 0.07142857 NA NA NA NA NA NA NA NA NA NA NA NA NA NA NA NA NA NA NA NA NA NA NA NA NA NA NA NA NA NA NA NA NA NA NA NA NA NA NA NA NA NA NA NA NA NA NA NA NA NA NA NA NA NA NA NA NA NA NA NA NA NA NA NA NA NA NA NA NA NA 0.1304348 0.1304348 NA NA NA NA NA NA 0.1304348 0.1304348 NA NA NA NA NA NA 0.1304348 0.1304348 NA NA NA NA NA NA 0.1304348 0.1304348 NA NA NA NA NA NA 0.09090909 0.09090909 NA NA NA NA NA NA 0.09090909 0.09090909 NA NA NA NA NA NA NA NA NA NA NA NA NA NA NA NA NA NA NA NA NA NA NA NA NA NA NA NA NA NA NA NA NA NA NA NA NA NA NA NA NA NA NA NA NA NA NA NA NA NA NA NA NA NA NA NA NA NA NA NA NA NA NA NA NA NA 0.3184358 0.3184358 0.3184358 0.3184358 0.3184358 0.3184358 0.3184358 0.3184358 0.3184358 0.3184358 0.3184358 0.3184358 0.3184358 0.3184358 0.3184358 0.3184358 0.3184358 0.3184358 0.3184358 0.3184358 0.3184358 0.3184358 0.3184358 NA NA 0.3184358 0.3184358 0.3184358 0.3184358 0.3184358 0.3184358 NA NA 0.3184358 0.3184358 0.3184358 0.3184358 0.3184358 0.3184358 NA NA 0.3184358 0.3184358 0.3184358 0.3184358 0.3184358 0.3184358 NA NA NA NA NA NA 0.2402235 NA NA NA NA NA NA NA 0.2402235 NA NA NA NA NA NA NA 0.3184358 NA NA NA NA NA NA NA 0.3184358 NA NA NA NA NA NA NA NA NA 0.3184358 NA NA NA NA NA NA NA 0.3184358 NA NA NA NA NA NA NA 0.3184358 NA NA NA NA NA NA NA 0.3184358 NA NA NA NA NA 0.1340782 0.1340782 NA NA NA NA NA NA 0.1340782 0.1340782 NA NA NA NA NA NA 0.1340782 0.1340782 NA NA NA NA NA NA 0.1340782 0.1340782 NA NA NA NA NA NA 0.1340782 0.1340782 NA NA NA NA NA NA 0.1340782 0.1340782 NA NA NA NA NA NA NA NA NA NA NA NA NA NA NA NA NA NA NA NA NA NA NA NA NA NA NA NA NA NA NA NA NA NA NA NA NA NA NA NA NA NA NA NA NA NA NA NA NA NA NA NA NA NA NA NA NA NA NA NA NA NA NA NA NA NA NA NA NA NA 0.0726257 0.0726257 NA NA NA NA NA NA 0.0726257 0.0726257 NA NA NA NA NA NA 0.0726257 0.0726257 NA NA NA NA NA NA 0.0726257 0.0726257 NA NA NA NA NA NA 0.0726257 0.0726257 NA NA NA NA NA NA 0.0726257 0.0726257 NA NA NA NA NA NA NA NA NA NA NA NA NA NA NA NA NA NA NA NA NA NA NA NA NA NA NA NA NA NA NA NA NA NA NA NA NA NA NA NA NA NA NA NA NA NA NA NA NA NA NA NA NA NA NA NA NA NA NA NA NA NA NA NA NA NA NA NA NA NA 0.1117318 0.1117318 NA NA NA NA NA NA 0.1117318 0.1117318 NA NA NA NA NA NA 0.1117318 0.1117318 NA NA NA NA NA NA 0.1117318 0.1117318 NA NA NA NA NA NA 0.1117318 0.1117318 NA NA NA NA NA NA 0.1117318 0.1117318 NA NA NA NA NA NA NA NA NA NA NA NA NA NA NA NA NA NA NA NA NA NA NA NA NA NA NA NA NA NA NA NA NA NA NA NA NA NA NA NA NA NA NA NA NA NA NA NA NA NA NA NA NA NA NA NA NA NA NA NA NA NA NA NA NA NA
363716 0.1 4498 2 1 134 34 106 2.257982 2.754934 0.9411562 0.02407295 0.02630387 3.700959 5.898447 2.80904 7.829918 1 0.9951157 99.37264 0 0 0.1333333 0.08450704 0.07042254 0.12 0.12 0.12 0.1081081 0.12 0.12 0.07142857 0.07042254 0.12 0.08333333 0.12 0.08333333 0.12 0.08333333 0.12 0.1081081 0.12 0.1081081 0.12 0.09722222 NA NA 0.12 0.1081081 0.12 0.1081081 0.1081081 0.1081081 NA NA 0.09589041 0.07042254 0.12 0.1184211 0.12 0.1081081 NA NA 0.07142857 0.07142857 0.12 0.08333333 0.12 0.1081081 NA NA NA NA NA NA 0.1052632 NA NA NA NA NA NA NA 0.1052632 NA NA NA NA NA NA NA 0.1219512 NA NA NA NA NA NA NA 0.1219512 NA NA NA NA NA NA NA NA NA 0.1111111 NA NA NA NA NA NA NA 0.08450704 NA NA NA NA NA NA NA 0.1153846 NA NA NA NA NA NA NA 0.1168831 NA NA NA NA NA 0 0 NA NA NA NA NA NA 0 0 NA NA NA NA NA NA 0 0 NA NA NA NA NA NA 0 0 NA NA NA NA NA NA 0 0 NA NA NA NA NA NA 0 0 NA NA NA NA NA NA NA NA NA NA NA NA NA NA NA NA NA NA NA NA NA NA NA NA NA NA NA NA NA NA NA NA NA NA NA NA NA NA NA NA NA NA NA NA NA NA NA NA NA NA NA NA NA NA NA NA NA NA NA NA NA NA NA NA NA NA NA NA NA NA 0.07692308 0.07692308 NA NA NA NA NA NA 0.07692308 0.07692308 NA NA NA NA NA NA 0.07692308 0.07692308 NA NA NA NA NA NA 0.07692308 0.07692308 NA NA NA NA NA NA 0.07692308 0.07407407 NA NA NA NA NA NA 0.07692308 0.07692308 NA NA NA NA NA NA NA NA NA NA NA NA NA NA NA NA NA NA NA NA NA NA NA NA NA NA NA NA NA NA NA NA NA NA NA NA NA NA NA NA NA NA NA NA NA NA NA NA NA NA NA NA NA NA NA NA NA NA NA NA NA NA NA NA NA NA NA NA NA NA 0.2058824 0.2432432 NA NA NA NA NA NA 0.15625 0.15625 NA NA NA NA NA NA 0.1818182 0.15625 NA NA NA NA NA NA 0.15625 0.15625 NA NA NA NA NA NA 0.2058824 0.1818182 NA NA NA NA NA NA 0.15625 0.1818182 NA NA NA NA NA NA NA NA NA NA NA NA NA NA NA NA NA NA NA NA NA NA NA NA NA NA NA NA NA NA NA NA NA NA NA NA NA NA NA NA NA NA NA NA NA NA NA NA NA NA NA NA NA NA NA NA NA NA NA NA NA NA NA NA NA NA 0.2708333 0.2708333 0.275 0.275 0.275 0.275 0.275 0.275 0.275 0.2708333 0.275 0.275 0.275 0.275 0.275 0.275 0.275 0.275 0.275 0.275 0.275 0.275 0.2708333 NA NA 0.275 0.275 0.275 0.275 0.275 0.275 NA NA 0.275 0.275 0.275 0.2791667 0.275 0.275 NA NA 0.2708333 0.2708333 0.275 0.275 0.275 0.275 NA NA NA NA NA NA 0.2833333 NA NA NA NA NA NA NA 0.2833333 NA NA NA NA NA NA NA 0.3 NA NA NA NA NA NA NA 0.3 NA NA NA NA NA NA NA NA NA 0.3 NA NA NA NA NA NA NA 0.2708333 NA NA NA NA NA NA NA 0.2875 NA NA NA NA NA NA NA 0.2833333 NA NA NA NA NA 0.05833333 0.05416667 NA NA NA NA NA NA 0.05833333 0.05416667 NA NA NA NA NA NA 0.05833333 0.05833333 NA NA NA NA NA NA 0.05833333 0.05416667 NA NA NA NA NA NA 0.05833333 0.05833333 NA NA NA NA NA NA 0.05833333 0.05833333 NA NA NA NA NA NA NA NA NA NA NA NA NA NA NA NA NA NA NA NA NA NA NA NA NA NA NA NA NA NA NA NA NA NA NA NA NA NA NA NA NA NA NA NA NA NA NA NA NA NA NA NA NA NA NA NA NA NA NA NA NA NA NA NA NA NA NA NA NA NA 0.1 0.1 NA NA NA NA NA NA 0.1 0.1 NA NA NA NA NA NA 0.1 0.1 NA NA NA NA NA NA 0.1 0.1 NA NA NA NA NA NA 0.1 0.1041667 NA NA NA NA NA NA 0.1 0.1 NA NA NA NA NA NA NA NA NA NA NA NA NA NA NA NA NA NA NA NA NA NA NA NA NA NA NA NA NA NA NA NA NA NA NA NA NA NA NA NA NA NA NA NA NA NA NA NA NA NA NA NA NA NA NA NA NA NA NA NA NA NA NA NA NA NA NA NA NA NA 0.1125 0.1166667 NA NA NA NA NA NA 0.1125 0.1125 NA NA NA NA NA NA 0.1125 0.1125 NA NA NA NA NA NA 0.1125 0.1125 NA NA NA NA NA NA 0.1125 0.1125 NA NA NA NA NA NA 0.1125 0.1125 NA NA NA NA NA NA NA NA NA NA NA NA NA NA NA NA NA NA NA NA NA NA NA NA NA NA NA NA NA NA NA NA NA NA NA NA NA NA NA NA NA NA NA NA NA NA NA NA NA NA NA NA NA NA NA NA NA NA NA NA NA NA NA NA NA NA
215493 0.1 4089 1 1 41 39 49 1.917017 2.276854 0.9467088 0.02540569 0.01878815 1.557406 1.938886 2.035688 2.69212 1 0.9930226 2.650365 0 0 0 0 0 0 0.1428571 0 0 0 0.1428571 0 0 0 0.1428571 0 0 0 0.1428571 0 0 0 0.1428571 0 0.1428571 NA NA 0 0 0 0.1428571 0 0.1666667 NA NA 0 0 0 0.1666667 0 0.1666667 NA NA 0 0 0 0.1666667 0 0.1666667 NA NA NA NA NA NA 0 NA NA NA NA NA NA NA 0 NA NA NA NA NA NA NA 0 NA NA NA NA NA NA NA 0 NA NA NA NA NA NA NA NA NA 0.1666667 NA NA NA NA NA NA NA 0.1666667 NA NA NA NA NA NA NA 0 NA NA NA NA NA NA NA 0 NA NA NA NA NA 0 0 NA NA NA NA NA NA 0 0 NA NA NA NA NA NA 0 0 NA NA NA NA NA NA 0 0 NA NA NA NA NA NA 0 0 NA NA NA NA NA NA 0 0 NA NA NA NA NA NA NA NA NA NA NA NA NA NA NA NA NA NA NA NA NA NA NA NA NA NA NA NA NA NA NA NA NA NA NA NA NA NA NA NA NA NA NA NA NA NA NA NA NA NA NA NA NA NA NA NA NA NA NA NA NA NA NA NA NA NA NA NA NA NA 0.25 0.25 NA NA NA NA NA NA 0.25 0.25 NA NA NA NA NA NA 0.25 0.25 NA NA NA NA NA NA 0.25 0.25 NA NA NA NA NA NA 0.25 0.25 NA NA NA NA NA NA 0.25 0.25 NA NA NA NA NA NA NA NA NA NA NA NA NA NA NA NA NA NA NA NA NA NA NA NA NA NA NA NA NA NA NA NA NA NA NA NA NA NA NA NA NA NA NA NA NA NA NA NA NA NA NA NA NA NA NA NA NA NA NA NA NA NA NA NA NA NA NA NA NA NA 0.4 0 NA NA NA NA NA NA 0.4 0 NA NA NA NA NA NA 0.4 0 NA NA NA NA NA NA 0.4 0 NA NA NA NA NA NA 0 0 NA NA NA NA NA NA 0 0 NA NA NA NA NA NA NA NA NA NA NA NA NA NA NA NA NA NA NA NA NA NA NA NA NA NA NA NA NA NA NA NA NA NA NA NA NA NA NA NA NA NA NA NA NA NA NA NA NA NA NA NA NA NA NA NA NA NA NA NA NA NA NA NA NA NA 0.02222222 0.02222222 0.02222222 0.06666667 0.06666667 0.03333333 0.05555556 0.05555556 0.06666667 0.02222222 0.02222222 0.05555556 0.06666667 0.03333333 0.04444444 0.05555556 0.06666667 0.02222222 0.02222222 0.06666667 0.06666667 0.02222222 0.06666667 NA NA 0.02222222 0.02222222 0.06666667 0.06666667 0.02222222 0.05555556 NA NA 0.03333333 0.02222222 0.03333333 0.05555556 0.03333333 0.05555556 NA NA 0.03333333 0.02222222 0.03333333 0.05555556 0.03333333 0.05555556 NA NA NA NA NA NA 0.05555556 NA NA NA NA NA NA NA 0.05555556 NA NA NA NA NA NA NA 0.04444444 NA NA NA NA NA NA NA 0.04444444 NA NA NA NA NA NA NA NA NA 0.05555556 NA NA NA NA NA NA NA 0.05555556 NA NA NA NA NA NA NA 0.06666667 NA NA NA NA NA NA NA 0.06666667 NA NA NA NA NA 0.01111111 0.01111111 NA NA NA NA NA NA 0.01111111 0.01111111 NA NA NA NA NA NA 0.01111111 0.01111111 NA NA NA NA NA NA 0.01111111 0.01111111 NA NA NA NA NA NA 0.01111111 0.01111111 NA NA NA NA NA NA 0.01111111 0.01111111 NA NA NA NA NA NA NA NA NA NA NA NA NA NA NA NA NA NA NA NA NA NA NA NA NA NA NA NA NA NA NA NA NA NA NA NA NA NA NA NA NA NA NA NA NA NA NA NA NA NA NA NA NA NA NA NA NA NA NA NA NA NA NA NA NA NA NA NA NA NA 0.03333333 0.03333333 NA NA NA NA NA NA 0.03333333 0.03333333 NA NA NA NA NA NA 0.03333333 0.03333333 NA NA NA NA NA NA 0.03333333 0.03333333 NA NA NA NA NA NA 0.03333333 0.03333333 NA NA NA NA NA NA 0.03333333 0.03333333 NA NA NA NA NA NA NA NA NA NA NA NA NA NA NA NA NA NA NA NA NA NA NA NA NA NA NA NA NA NA NA NA NA NA NA NA NA NA NA NA NA NA NA NA NA NA NA NA NA NA NA NA NA NA NA NA NA NA NA NA NA NA NA NA NA NA NA NA NA NA 0.03333333 0.02222222 NA NA NA NA NA NA 0.03333333 0.02222222 NA NA NA NA NA NA 0.03333333 0.02222222 NA NA NA NA NA NA 0.03333333 0.02222222 NA NA NA NA NA NA 0 0.02222222 NA NA NA NA NA NA 0 0.02222222 NA NA NA NA NA NA NA NA NA NA NA NA NA NA NA NA NA NA NA NA NA NA NA NA NA NA NA NA NA NA NA NA NA NA NA NA NA NA NA NA NA NA NA NA NA NA NA NA NA NA NA NA NA NA NA NA NA NA NA NA NA NA NA NA NA NA
269902 0.1 1950 2 1 35 52 27 2.069122 2.451248 0.9105275 0.01655914 0.06001664 4.162587 1.606872 1.62714 5.134236 1 0.943837 2.289719 0 0 0.06666667 0 0 0.1052632 0.05882353 0.1111111 0.05555556 0.1111111 0.05555556 0 0 0.1052632 0.08695652 0.1111111 0.04761905 0.1111111 0.08695652 0.05882353 0 0.1111111 0.05555556 0.06666667 0 NA NA 0.05882353 0.06666667 0.1111111 0.125 0.06666667 0 NA NA 0.06666667 0.05882353 0.06666667 0.09090909 0.06666667 0.0952381 NA NA 0.06666667 0.1111111 0.06666667 0.09090909 0.06666667 0.09090909 NA NA NA NA NA NA 0.25 NA NA NA NA NA NA NA 0.25 NA NA NA NA NA NA NA 0.25 NA NA NA NA NA NA NA 0.25 NA NA NA NA NA NA NA NA NA 0.05555556 NA NA NA NA NA NA NA 0.05555556 NA NA NA NA NA NA NA 0 NA NA NA NA NA NA NA 0 NA NA NA NA NA 0.3333333 0.2 NA NA NA NA NA NA 0.3333333 0.2 NA NA NA NA NA NA 0.25 0 NA NA NA NA NA NA 0.25 0 NA NA NA NA NA NA 0.2 0.3333333 NA NA NA NA NA NA 0.2 0.3333333 NA NA NA NA NA NA NA NA NA NA NA NA NA NA NA NA NA NA NA NA NA NA NA NA NA NA NA NA NA NA NA NA NA NA NA NA NA NA NA NA NA NA NA NA NA NA NA NA NA NA NA NA NA NA NA NA NA NA NA NA NA NA NA NA NA NA NA NA NA NA 0 0 NA NA NA NA NA NA 0 0 NA NA NA NA NA NA 0 0 NA NA NA NA NA NA 0 0 NA NA NA NA NA NA 0 0 NA NA NA NA NA NA 0 0 NA NA NA NA NA NA NA NA NA NA NA NA NA NA NA NA NA NA NA NA NA NA NA NA NA NA NA NA NA NA NA NA NA NA NA NA NA NA NA NA NA NA NA NA NA NA NA NA NA NA NA NA NA NA NA NA NA NA NA NA NA NA NA NA NA NA NA NA NA NA 0 0 NA NA NA NA NA NA 0 0 NA NA NA NA NA NA 0 0 NA NA NA NA NA NA 0 0 NA NA NA NA NA NA 0 0 NA NA NA NA NA NA 0 0 NA NA NA NA NA NA NA NA NA NA NA NA NA NA NA NA NA NA NA NA NA NA NA NA NA NA NA NA NA NA NA NA NA NA NA NA NA NA NA NA NA NA NA NA NA NA NA NA NA NA NA NA NA NA NA NA NA NA NA NA NA NA NA NA NA NA 0.2258065 0.2096774 0.2096774 0.2741935 0.2580645 0.2580645 0.2741935 0.2580645 0.2741935 0.2096774 0.2096774 0.2741935 0.3387097 0.2580645 0.3225806 0.2580645 0.3387097 0.2580645 0.1774194 0.2580645 0.2741935 0.2258065 0.2741935 NA NA 0.2580645 0.2258065 0.2580645 0.3387097 0.2258065 0.3064516 NA NA 0.2258065 0.2580645 0.2258065 0.3225806 0.2258065 0.3064516 NA NA 0.2258065 0.2580645 0.2258065 0.3225806 0.2258065 0.3225806 NA NA NA NA NA NA 0.09677419 NA NA NA NA NA NA NA 0.09677419 NA NA NA NA NA NA NA 0.0483871 NA NA NA NA NA NA NA 0.0483871 NA NA NA NA NA NA NA NA NA 0.2741935 NA NA NA NA NA NA NA 0.2741935 NA NA NA NA NA NA NA 0.2096774 NA NA NA NA NA NA NA 0.2096774 NA NA NA NA NA 0.06451613 0.06451613 NA NA NA NA NA NA 0.06451613 0.06451613 NA NA NA NA NA NA 0.0483871 0.0483871 NA NA NA NA NA NA 0.0483871 0.0483871 NA NA NA NA NA NA 0.06451613 0.06451613 NA NA NA NA NA NA 0.06451613 0.06451613 NA NA NA NA NA NA NA NA NA NA NA NA NA NA NA NA NA NA NA NA NA NA NA NA NA NA NA NA NA NA NA NA NA NA NA NA NA NA NA NA NA NA NA NA NA NA NA NA NA NA NA NA NA NA NA NA NA NA NA NA NA NA NA NA NA NA NA NA NA NA 0.09677419 0.09677419 NA NA NA NA NA NA 0.09677419 0.1129032 NA NA NA NA NA NA 0.09677419 0.1129032 NA NA NA NA NA NA 0.09677419 0.1129032 NA NA NA NA NA NA 0.08064516 0.1129032 NA NA NA NA NA NA 0.08064516 0.1129032 NA NA NA NA NA NA NA NA NA NA NA NA NA NA NA NA NA NA NA NA NA NA NA NA NA NA NA NA NA NA NA NA NA NA NA NA NA NA NA NA NA NA NA NA NA NA NA NA NA NA NA NA NA NA NA NA NA NA NA NA NA NA NA NA NA NA NA NA NA NA 0.09677419 0.1290323 NA NA NA NA NA NA 0.09677419 0.1290323 NA NA NA NA NA NA 0.08064516 0.1129032 NA NA NA NA NA NA 0.08064516 0.1290323 NA NA NA NA NA NA 0.09677419 0.1451613 NA NA NA NA NA NA 0.09677419 0.1451613 NA NA NA NA NA NA NA NA NA NA NA NA NA NA NA NA NA NA NA NA NA NA NA NA NA NA NA NA NA NA NA NA NA NA NA NA NA NA NA NA NA NA NA NA NA NA NA NA NA NA NA NA NA NA NA NA NA NA NA NA NA NA NA NA NA NA
849304 0.1 8890 2 1 103 157 19 2.817941 1.515424 0.9031938 0.0817966 0.008415114 1.045277 5.436837 3.387737 1.157936 1 0.9889305 2.810449 0 0 0.1052632 0.08823529 0.08823529 0.08108108 0.08823529 0.08571429 0.08571429 0.08571429 0.08823529 0.08823529 0.08823529 0.08108108 0.1142857 0.1052632 0.08571429 0.08571429 0.08823529 0.1025641 0.1111111 0.1025641 0.1025641 0.1052632 0.1025641 NA NA 0.1025641 0.1052632 0.1 0.1025641 0.1052632 0.1052632 NA NA 0.1111111 0.1142857 0.1081081 0.1081081 0.1081081 0.1081081 NA NA 0.1111111 0.1142857 0.1081081 0.1081081 0.1081081 0.1081081 NA NA NA NA NA NA 0.6 NA NA NA NA NA NA NA 0.6 NA NA NA NA NA NA NA 0.1111111 NA NA NA NA NA NA NA 0.1111111 NA NA NA NA NA NA NA NA NA 0.1081081 NA NA NA NA NA NA NA 0.1081081 NA NA NA NA NA NA NA 0.1111111 NA NA NA NA NA NA NA 0.1111111 NA NA NA NA NA 0.06666667 0.06666667 NA NA NA NA NA NA 0.06666667 0.06666667 NA NA NA NA NA NA 0.06666667 0.06666667 NA NA NA NA NA NA 0.06666667 0.06666667 NA NA NA NA NA NA 0.06666667 0.06666667 NA NA NA NA NA NA 0.06666667 0.06666667 NA NA NA NA NA NA NA NA NA NA NA NA NA NA NA NA NA NA NA NA NA NA NA NA NA NA NA NA NA NA NA NA NA NA NA NA NA NA NA NA NA NA NA NA NA NA NA NA NA NA NA NA NA NA NA NA NA NA NA NA NA NA NA NA NA NA NA NA NA NA 0.09090909 0.1 NA NA NA NA NA NA 0.09090909 0.1 NA NA NA NA NA NA 0.08333333 0.08333333 NA NA NA NA NA NA 0.08333333 0.08333333 NA NA NA NA NA NA 0.09090909 0.09090909 NA NA NA NA NA NA 0.09090909 0.09090909 NA NA NA NA NA NA NA NA NA NA NA NA NA NA NA NA NA NA NA NA NA NA NA NA NA NA NA NA NA NA NA NA NA NA NA NA NA NA NA NA NA NA NA NA NA NA NA NA NA NA NA NA NA NA NA NA NA NA NA NA NA NA NA NA NA NA NA NA NA NA 0.1 0.1 NA NA NA NA NA NA 0.1 0.1 NA NA NA NA NA NA 0.1666667 0.1666667 NA NA NA NA NA NA 0.1666667 0.1666667 NA NA NA NA NA NA 0.1666667 0.1666667 NA NA NA NA NA NA 0.1666667 0.1666667 NA NA NA NA NA NA NA NA NA NA NA NA NA NA NA NA NA NA NA NA NA NA NA NA NA NA NA NA NA NA NA NA NA NA NA NA NA NA NA NA NA NA NA NA NA NA NA NA NA NA NA NA NA NA NA NA NA NA NA NA NA NA NA NA NA NA 0.2786885 0.2540984 0.2540984 0.2786885 0.2540984 0.2622951 0.2622951 0.2622951 0.2540984 0.2540984 0.2540984 0.2786885 0.2540984 0.2786885 0.2622951 0.2622951 0.2540984 0.2868852 0.2622951 0.2868852 0.2868852 0.2786885 0.2868852 NA NA 0.2868852 0.2786885 0.295082 0.2868852 0.2786885 0.2786885 NA NA 0.2622951 0.2540984 0.2704918 0.2704918 0.2704918 0.2704918 NA NA 0.2622951 0.2540984 0.2704918 0.2704918 0.2704918 0.2704918 NA NA NA NA NA NA 0.01639344 NA NA NA NA NA NA NA 0.01639344 NA NA NA NA NA NA NA 0.2622951 NA NA NA NA NA NA NA 0.2622951 NA NA NA NA NA NA NA NA NA 0.2704918 NA NA NA NA NA NA NA 0.2704918 NA NA NA NA NA NA NA 0.2622951 NA NA NA NA NA NA NA 0.2622951 NA NA NA NA NA 0.1147541 0.1147541 NA NA NA NA NA NA 0.1147541 0.1147541 NA NA NA NA NA NA 0.1147541 0.1147541 NA NA NA NA NA NA 0.1147541 0.1147541 NA NA NA NA NA NA 0.1147541 0.1147541 NA NA NA NA NA NA 0.1147541 0.1147541 NA NA NA NA NA NA NA NA NA NA NA NA NA NA NA NA NA NA NA NA NA NA NA NA NA NA NA NA NA NA NA NA NA NA NA NA NA NA NA NA NA NA NA NA NA NA NA NA NA NA NA NA NA NA NA NA NA NA NA NA NA NA NA NA NA NA NA NA NA NA 0.08196721 0.07377049 NA NA NA NA NA NA 0.08196721 0.07377049 NA NA NA NA NA NA 0.09016393 0.09016393 NA NA NA NA NA NA 0.09016393 0.09016393 NA NA NA NA NA NA 0.08196721 0.08196721 NA NA NA NA NA NA 0.08196721 0.08196721 NA NA NA NA NA NA NA NA NA NA NA NA NA NA NA NA NA NA NA NA NA NA NA NA NA NA NA NA NA NA NA NA NA NA NA NA NA NA NA NA NA NA NA NA NA NA NA NA NA NA NA NA NA NA NA NA NA NA NA NA NA NA NA NA NA NA NA NA NA NA 0.07377049 0.07377049 NA NA NA NA NA NA 0.07377049 0.07377049 NA NA NA NA NA NA 0.08196721 0.08196721 NA NA NA NA NA NA 0.08196721 0.08196721 NA NA NA NA NA NA 0.08196721 0.08196721 NA NA NA NA NA NA 0.08196721 0.08196721 NA NA NA NA NA NA NA NA NA NA NA NA NA NA NA NA NA NA NA NA NA NA NA NA NA NA NA NA NA NA NA NA NA NA NA NA NA NA NA NA NA NA NA NA NA NA NA NA NA NA NA NA NA NA NA NA NA NA NA NA NA NA NA NA NA NA
927186 0.1 4391 3 1 94 115 50 1.824586 2.261648 0.9659852 0.01057779 0.01757848 13.46323 7.68893 6.990379 25.91998 1 0.9854283 15.83269 0 0 0.1454545 0.1875 0.1875 0.1666667 0.1525424 0.1551724 0.1551724 0.1666667 0.1551724 0.1875 0.125 0.1551724 0.1551724 0.1403509 0.1551724 0.1551724 0.1551724 0.125 0.125 0.1639344 0.1525424 0.1272727 0.1111111 NA NA 0.125 0.125 0.125 0.125 0.1111111 0.125 NA NA 0.1403509 0.1403509 0.1403509 0.137931 0.1403509 0.1403509 NA NA 0.1403509 0.1403509 0.1403509 0.137931 0.1403509 0.125 NA NA NA NA NA NA 0.2222222 NA NA NA NA NA NA NA 0.2222222 NA NA NA NA NA NA NA 0.1842105 NA NA NA NA NA NA NA 0.1842105 NA NA NA NA NA NA NA NA NA 0.171875 NA NA NA NA NA NA NA 0.1746032 NA NA NA NA NA NA NA 0.1666667 NA NA NA NA NA NA NA 0.1694915 NA NA NA NA NA 0.1875 0.2352941 NA NA NA NA NA NA 0.1333333 0.2352941 NA NA NA NA NA NA 0.07142857 0.07142857 NA NA NA NA NA NA 0.07142857 0.07142857 NA NA NA NA NA NA 0.1875 0.1875 NA NA NA NA NA NA 0.1875 0.1875 NA NA NA NA NA NA NA NA NA NA NA NA NA NA NA NA NA NA NA NA NA NA NA NA NA NA NA NA NA NA NA NA NA NA NA NA NA NA NA NA NA NA NA NA NA NA NA NA NA NA NA NA NA NA NA NA NA NA NA NA NA NA NA NA NA NA NA NA NA NA 0.1875 0.1612903 NA NA NA NA NA NA 0.1612903 0.1612903 NA NA NA NA NA NA 0.1612903 0.1612903 NA NA NA NA NA NA 0.1612903 0.1034483 NA NA NA NA NA NA 0.1875 0.1290323 NA NA NA NA NA NA 0.1612903 0.1333333 NA NA NA NA NA NA NA NA NA NA NA NA NA NA NA NA NA NA NA NA NA NA NA NA NA NA NA NA NA NA NA NA NA NA NA NA NA NA NA NA NA NA NA NA NA NA NA NA NA NA NA NA NA NA NA NA NA NA NA NA NA NA NA NA NA NA NA NA NA NA 0.09090909 0.08333333 NA NA NA NA NA NA 0.09090909 0 NA NA NA NA NA NA 0.1666667 0 NA NA NA NA NA NA 0.1666667 0 NA NA NA NA NA NA 0 0 NA NA NA NA NA NA 0 0 NA NA NA NA NA NA NA NA NA NA NA NA NA NA NA NA NA NA NA NA NA NA NA NA NA NA NA NA NA NA NA NA NA NA NA NA NA NA NA NA NA NA NA NA NA NA NA NA NA NA NA NA NA NA NA NA NA NA NA NA NA NA NA NA NA NA 0.3263889 0.3611111 0.3611111 0.3472222 0.3472222 0.3402778 0.3402778 0.3472222 0.3402778 0.3611111 0.3402778 0.3402778 0.3402778 0.3402778 0.3402778 0.3402778 0.3402778 0.3402778 0.3402778 0.3541667 0.3472222 0.3333333 0.3333333 NA NA 0.3402778 0.3402778 0.3402778 0.3402778 0.3333333 0.3402778 NA NA 0.3402778 0.3402778 0.3402778 0.3472222 0.3402778 0.3402778 NA NA 0.3402778 0.3402778 0.3402778 0.3472222 0.3402778 0.3402778 NA NA NA NA NA NA 0.1944444 NA NA NA NA NA NA NA 0.1944444 NA NA NA NA NA NA NA 0.2152778 NA NA NA NA NA NA NA 0.2152778 NA NA NA NA NA NA NA NA NA 0.3680556 NA NA NA NA NA NA NA 0.3611111 NA NA NA NA NA NA NA 0.3472222 NA NA NA NA NA NA NA 0.3402778 NA NA NA NA NA 0.09027778 0.09027778 NA NA NA NA NA NA 0.09027778 0.09027778 NA NA NA NA NA NA 0.09027778 0.09027778 NA NA NA NA NA NA 0.09027778 0.09027778 NA NA NA NA NA NA 0.09027778 0.09027778 NA NA NA NA NA NA 0.09027778 0.09027778 NA NA NA NA NA NA NA NA NA NA NA NA NA NA NA NA NA NA NA NA NA NA NA NA NA NA NA NA NA NA NA NA NA NA NA NA NA NA NA NA NA NA NA NA NA NA NA NA NA NA NA NA NA NA NA NA NA NA NA NA NA NA NA NA NA NA NA NA NA NA 0.1805556 0.1805556 NA NA NA NA NA NA 0.1805556 0.1805556 NA NA NA NA NA NA 0.1805556 0.1805556 NA NA NA NA NA NA 0.1805556 0.1805556 NA NA NA NA NA NA 0.1805556 0.1875 NA NA NA NA NA NA 0.1805556 0.1805556 NA NA NA NA NA NA NA NA NA NA NA NA NA NA NA NA NA NA NA NA NA NA NA NA NA NA NA NA NA NA NA NA NA NA NA NA NA NA NA NA NA NA NA NA NA NA NA NA NA NA NA NA NA NA NA NA NA NA NA NA NA NA NA NA NA NA NA NA NA NA 0.06944444 0.07638889 NA NA NA NA NA NA 0.06944444 0.0625 NA NA NA NA NA NA 0.06944444 0.0625 NA NA NA NA NA NA 0.06944444 0.0625 NA NA NA NA NA NA 0.06944444 0.06944444 NA NA NA NA NA NA 0.06944444 0.06944444 NA NA NA NA NA NA NA NA NA NA NA NA NA NA NA NA NA NA NA NA NA NA NA NA NA NA NA NA NA NA NA NA NA NA NA NA NA NA NA NA NA NA NA NA NA NA NA NA NA NA NA NA NA NA NA NA NA NA NA NA NA NA NA NA NA NA
193381 0.1 1491 3 1 53 36 6 2.094175 1.8693 0.9678342 0.01782921 0.004104673 13.66133 2.615878 15.12273 4.141939 1 0.9973033 99.915 0 0 0.04 0.04166667 0.04166667 0.04 0.08 0.04166667 0.08 0.04 0.08 0.04 0.04166667 0.04 0.07692308 0.04 0.07692308 0.04 0.07692308 0.07692308 0.04 0.04 0.04 0.04 0.04 NA NA 0.07692308 0.07692308 0.04 0.04 0.04 0.04 NA NA 0.04 0.04 0.04 0.04 0.04 0.04 NA NA 0.04 0.04 0.04 0.04 0.04 0.04 NA NA NA NA NA NA 0.2333333 NA NA NA NA NA NA NA 0.2333333 NA NA NA NA NA NA NA 0.04166667 NA NA NA NA NA NA NA 0.04166667 NA NA NA NA NA NA NA NA NA 0.04 NA NA NA NA NA NA NA 0.04 NA NA NA NA NA NA NA 0.04 NA NA NA NA NA NA NA 0.04 NA NA NA NA NA 0.1428571 0.1428571 NA NA NA NA NA NA 0.125 0.1428571 NA NA NA NA NA NA 0.125 0.125 NA NA NA NA NA NA 0.125 0.125 NA NA NA NA NA NA 0.125 0.125 NA NA NA NA NA NA 0.125 0.125 NA NA NA NA NA NA NA NA NA NA NA NA NA NA NA NA NA NA NA NA NA NA NA NA NA NA NA NA NA NA NA NA NA NA NA NA NA NA NA NA NA NA NA NA NA NA NA NA NA NA NA NA NA NA NA NA NA NA NA NA NA NA NA NA NA NA NA NA NA NA 0.07692308 0.1428571 NA NA NA NA NA NA 0.07692308 0.1875 NA NA NA NA NA NA 0 0 NA NA NA NA NA NA 0 0.1875 NA NA NA NA NA NA 0 0 NA NA NA NA NA NA 0 0 NA NA NA NA NA NA NA NA NA NA NA NA NA NA NA NA NA NA NA NA NA NA NA NA NA NA NA NA NA NA NA NA NA NA NA NA NA NA NA NA NA NA NA NA NA NA NA NA NA NA NA NA NA NA NA NA NA NA NA NA NA NA NA NA NA NA NA NA NA NA 0 0 NA NA NA NA NA NA 0 0 NA NA NA NA NA NA 0 0 NA NA NA NA NA NA 0 0 NA NA NA NA NA NA 0 0 NA NA NA NA NA NA 0 0 NA NA NA NA NA NA NA NA NA NA NA NA NA NA NA NA NA NA NA NA NA NA NA NA NA NA NA NA NA NA NA NA NA NA NA NA NA NA NA NA NA NA NA NA NA NA NA NA NA NA NA NA NA NA NA NA NA NA NA NA NA NA NA NA NA NA 0.4067797 0.3898305 0.3898305 0.4067797 0.3898305 0.3898305 0.3898305 0.4067797 0.3898305 0.4067797 0.3898305 0.4067797 0.4067797 0.4067797 0.4067797 0.4067797 0.4067797 0.4067797 0.4067797 0.4067797 0.4067797 0.4067797 0.4067797 NA NA 0.4067797 0.4067797 0.4067797 0.4067797 0.4067797 0.4067797 NA NA 0.4067797 0.4067797 0.4067797 0.4067797 0.4067797 0.4067797 NA NA 0.4067797 0.4067797 0.4067797 0.4067797 0.4067797 0.4067797 NA NA NA NA NA NA 0.3898305 NA NA NA NA NA NA NA 0.3898305 NA NA NA NA NA NA NA 0.3898305 NA NA NA NA NA NA NA 0.3898305 NA NA NA NA NA NA NA NA NA 0.4067797 NA NA NA NA NA NA NA 0.4067797 NA NA NA NA NA NA NA 0.4067797 NA NA NA NA NA NA NA 0.4067797 NA NA NA NA NA 0.1016949 0.1016949 NA NA NA NA NA NA 0.1186441 0.1016949 NA NA NA NA NA NA 0.1186441 0.1186441 NA NA NA NA NA NA 0.1186441 0.1186441 NA NA NA NA NA NA 0.1186441 0.1186441 NA NA NA NA NA NA 0.1186441 0.1186441 NA NA NA NA NA NA NA NA NA NA NA NA NA NA NA NA NA NA NA NA NA NA NA NA NA NA NA NA NA NA NA NA NA NA NA NA NA NA NA NA NA NA NA NA NA NA NA NA NA NA NA NA NA NA NA NA NA NA NA NA NA NA NA NA NA NA NA NA NA NA 0.2033898 0.2033898 NA NA NA NA NA NA 0.2033898 0.220339 NA NA NA NA NA NA 0.2033898 0.2033898 NA NA NA NA NA NA 0.2033898 0.220339 NA NA NA NA NA NA 0.2033898 0.2033898 NA NA NA NA NA NA 0.2033898 0.2033898 NA NA NA NA NA NA NA NA NA NA NA NA NA NA NA NA NA NA NA NA NA NA NA NA NA NA NA NA NA NA NA NA NA NA NA NA NA NA NA NA NA NA NA NA NA NA NA NA NA NA NA NA NA NA NA NA NA NA NA NA NA NA NA NA NA NA NA NA NA NA 0.08474576 0.08474576 NA NA NA NA NA NA 0.08474576 0.08474576 NA NA NA NA NA NA 0.08474576 0.08474576 NA NA NA NA NA NA 0.08474576 0.08474576 NA NA NA NA NA NA 0.08474576 0.08474576 NA NA NA NA NA NA 0.08474576 0.08474576 NA NA NA NA NA NA NA NA NA NA NA NA NA NA NA NA NA NA NA NA NA NA NA NA NA NA NA NA NA NA NA NA NA NA NA NA NA NA NA NA NA NA NA NA NA NA NA NA NA NA NA NA NA NA NA NA NA NA NA NA NA NA NA NA NA NA
419236 0.1 2197 3 1 126 94 4 2.312191 1.533983 0.9429684 0.01043492 0.01492656 22.31748 4.395236 14.78091 1.071045 1 0.9912501 14.54101 0 0 0.07017544 0.07017544 0.07142857 0.07017544 0.07017544 0.07017544 0.0862069 0.07017544 0.07017544 0.07017544 0.07017544 0.0862069 0.07017544 0.0862069 0.0862069 0.07017544 0.07017544 0.06896552 0.06896552 0.06896552 0.06896552 0.07017544 0.07272727 NA NA 0.06896552 0.06896552 0.06896552 0.06896552 0.05357143 0.07272727 NA NA 0.07142857 0.07142857 0.07142857 0.07142857 0.07142857 0.07142857 NA NA 0.07142857 0.07142857 0.07142857 0.07142857 0.07142857 0.07142857 NA NA NA NA NA NA 1 NA NA NA NA NA NA NA 1 NA NA NA NA NA NA NA 0.07142857 NA NA NA NA NA NA NA 0.07142857 NA NA NA NA NA NA NA NA NA 0.07017544 NA NA NA NA NA NA NA 0.07017544 NA NA NA NA NA NA NA 0.07017544 NA NA NA NA NA NA NA 0.07017544 NA NA NA NA NA 0.05555556 0.1052632 NA NA NA NA NA NA 0.05555556 0.1052632 NA NA NA NA NA NA 0.05263158 0.1111111 NA NA NA NA NA NA 0.05263158 0.1111111 NA NA NA NA NA NA 0.05555556 0.05555556 NA NA NA NA NA NA 0.05555556 0.05555556 NA NA NA NA NA NA NA NA NA NA NA NA NA NA NA NA NA NA NA NA NA NA NA NA NA NA NA NA NA NA NA NA NA NA NA NA NA NA NA NA NA NA NA NA NA NA NA NA NA NA NA NA NA NA NA NA NA NA NA NA NA NA NA NA NA NA NA NA NA NA 0.0625 0 NA NA NA NA NA NA 0.0625 0 NA NA NA NA NA NA 0.06666667 0.06666667 NA NA NA NA NA NA 0.06666667 0.06666667 NA NA NA NA NA NA 0.06666667 0.06666667 NA NA NA NA NA NA 0.06666667 0.06666667 NA NA NA NA NA NA NA NA NA NA NA NA NA NA NA NA NA NA NA NA NA NA NA NA NA NA NA NA NA NA NA NA NA NA NA NA NA NA NA NA NA NA NA NA NA NA NA NA NA NA NA NA NA NA NA NA NA NA NA NA NA NA NA NA NA NA NA NA NA NA 0.08695652 0.08695652 NA NA NA NA NA NA 0.08695652 0.08695652 NA NA NA NA NA NA 0.04545455 0.04545455 NA NA NA NA NA NA 0.04545455 0.04545455 NA NA NA NA NA NA 0.04545455 0.04545455 NA NA NA NA NA NA 0.04545455 0.04545455 NA NA NA NA NA NA NA NA NA NA NA NA NA NA NA NA NA NA NA NA NA NA NA NA NA NA NA NA NA NA NA NA NA NA NA NA NA NA NA NA NA NA NA NA NA NA NA NA NA NA NA NA NA NA NA NA NA NA NA NA NA NA NA NA NA NA 0.4076923 0.4076923 0.4 0.4076923 0.4076923 0.4076923 0.4076923 0.4076923 0.4076923 0.4076923 0.4076923 0.4076923 0.4076923 0.4076923 0.4076923 0.4076923 0.4076923 0.4153846 0.4153846 0.4153846 0.4153846 0.4076923 0.3923077 NA NA 0.4153846 0.4153846 0.4153846 0.4153846 0.4076923 0.3923077 NA NA 0.4 0.4 0.4 0.4 0.4 0.4 NA NA 0.4 0.4 0.4 0.4 0.4 0.4 NA NA NA NA NA NA 0 NA NA NA NA NA NA NA 0 NA NA NA NA NA NA NA 0.4 NA NA NA NA NA NA NA 0.4 NA NA NA NA NA NA NA NA NA 0.4076923 NA NA NA NA NA NA NA 0.4076923 NA NA NA NA NA NA NA 0.4076923 NA NA NA NA NA NA NA 0.4076923 NA NA NA NA NA 0.1307692 0.1307692 NA NA NA NA NA NA 0.1307692 0.1307692 NA NA NA NA NA NA 0.1384615 0.1230769 NA NA NA NA NA NA 0.1384615 0.1230769 NA NA NA NA NA NA 0.1307692 0.1307692 NA NA NA NA NA NA 0.1307692 0.1307692 NA NA NA NA NA NA NA NA NA NA NA NA NA NA NA NA NA NA NA NA NA NA NA NA NA NA NA NA NA NA NA NA NA NA NA NA NA NA NA NA NA NA NA NA NA NA NA NA NA NA NA NA NA NA NA NA NA NA NA NA NA NA NA NA NA NA NA NA NA NA 0.1153846 0.1153846 NA NA NA NA NA NA 0.1153846 0.1153846 NA NA NA NA NA NA 0.1076923 0.1076923 NA NA NA NA NA NA 0.1076923 0.1076923 NA NA NA NA NA NA 0.1076923 0.1076923 NA NA NA NA NA NA 0.1076923 0.1076923 NA NA NA NA NA NA NA NA NA NA NA NA NA NA NA NA NA NA NA NA NA NA NA NA NA NA NA NA NA NA NA NA NA NA NA NA NA NA NA NA NA NA NA NA NA NA NA NA NA NA NA NA NA NA NA NA NA NA NA NA NA NA NA NA NA NA NA NA NA NA 0.1615385 0.1615385 NA NA NA NA NA NA 0.1615385 0.1615385 NA NA NA NA NA NA 0.1615385 0.1615385 NA NA NA NA NA NA 0.1615385 0.1615385 NA NA NA NA NA NA 0.1615385 0.1615385 NA NA NA NA NA NA 0.1615385 0.1615385 NA NA NA NA NA NA NA NA NA NA NA NA NA NA NA NA NA NA NA NA NA NA NA NA NA NA NA NA NA NA NA NA NA NA NA NA NA NA NA NA NA NA NA NA NA NA NA NA NA NA NA NA NA NA NA NA NA NA NA NA NA NA NA NA NA NA
173525 0.1 1677 2 1 20 151 112 1.670041 2.18588 0.9012705 0.003497019 0.04742503 13.81305 2.690463 5.44235 2.571139 1 0.9273237 4.156549 0 0 0.08 0.08333333 0.08695652 0.1153846 0.12 0.08333333 0.08333333 0.08333333 0.08333333 0.08333333 0.08333333 0.1153846 0.1153846 0.08333333 0.08333333 0.08333333 0.08333333 0.08 0.08333333 0.08 0.08 0.08333333 0.08333333 NA NA 0.08 0.08333333 0.08 0.08 0.08333333 0.08 NA NA 0.08 0.08333333 0.08 0.08 0.08 0.08 NA NA 0.08 0.08333333 0.08 0.08 0.08 0.08 NA NA NA NA NA NA 0.4 NA NA NA NA NA NA NA 0.4 NA NA NA NA NA NA NA 0.1153846 NA NA NA NA NA NA NA 0.1153846 NA NA NA NA NA NA NA NA NA 0.125 NA NA NA NA NA NA NA 0.125 NA NA NA NA NA NA NA 0.1153846 NA NA NA NA NA NA NA 0.1153846 NA NA NA NA NA 0 0 NA NA NA NA NA NA 0 0 NA NA NA NA NA NA 0 0 NA NA NA NA NA NA 0 0 NA NA NA NA NA NA 0 0 NA NA NA NA NA NA 0 0 NA NA NA NA NA NA NA NA NA NA NA NA NA NA NA NA NA NA NA NA NA NA NA NA NA NA NA NA NA NA NA NA NA NA NA NA NA NA NA NA NA NA NA NA NA NA NA NA NA NA NA NA NA NA NA NA NA NA NA NA NA NA NA NA NA NA NA NA NA NA 0 0 NA NA NA NA NA NA 0 0 NA NA NA NA NA NA 0 0 NA NA NA NA NA NA 0 0 NA NA NA NA NA NA 0 0 NA NA NA NA NA NA 0 0 NA NA NA NA NA NA NA NA NA NA NA NA NA NA NA NA NA NA NA NA NA NA NA NA NA NA NA NA NA NA NA NA NA NA NA NA NA NA NA NA NA NA NA NA NA NA NA NA NA NA NA NA NA NA NA NA NA NA NA NA NA NA NA NA NA NA NA NA NA NA 0.1818182 0.1818182 NA NA NA NA NA NA 0.1818182 0.1818182 NA NA NA NA NA NA 0.1818182 0.1818182 NA NA NA NA NA NA 0.1818182 0.1818182 NA NA NA NA NA NA 0.1818182 0.1818182 NA NA NA NA NA NA 0.1818182 0.1818182 NA NA NA NA NA NA NA NA NA NA NA NA NA NA NA NA NA NA NA NA NA NA NA NA NA NA NA NA NA NA NA NA NA NA NA NA NA NA NA NA NA NA NA NA NA NA NA NA NA NA NA NA NA NA NA NA NA NA NA NA NA NA NA NA NA NA 0.1742424 0.1666667 0.1590909 0.1742424 0.1666667 0.1666667 0.1666667 0.1666667 0.1666667 0.1666667 0.1666667 0.1742424 0.1742424 0.1666667 0.1666667 0.1666667 0.1666667 0.1742424 0.1666667 0.1742424 0.1742424 0.1666667 0.1666667 NA NA 0.1742424 0.1666667 0.1742424 0.1742424 0.1666667 0.1742424 NA NA 0.1742424 0.1666667 0.1742424 0.1742424 0.1742424 0.1742424 NA NA 0.1742424 0.1666667 0.1742424 0.1742424 0.1742424 0.1742424 NA NA NA NA NA NA 0.04545455 NA NA NA NA NA NA NA 0.04545455 NA NA NA NA NA NA NA 0.1742424 NA NA NA NA NA NA NA 0.1742424 NA NA NA NA NA NA NA NA NA 0.1590909 NA NA NA NA NA NA NA 0.1590909 NA NA NA NA NA NA NA 0.1742424 NA NA NA NA NA NA NA 0.1742424 NA NA NA NA NA 0.0530303 0.0530303 NA NA NA NA NA NA 0.0530303 0.0530303 NA NA NA NA NA NA 0.04545455 0.06060606 NA NA NA NA NA NA 0.04545455 0.06060606 NA NA NA NA NA NA 0.06060606 0.06060606 NA NA NA NA NA NA 0.06060606 0.06060606 NA NA NA NA NA NA NA NA NA NA NA NA NA NA NA NA NA NA NA NA NA NA NA NA NA NA NA NA NA NA NA NA NA NA NA NA NA NA NA NA NA NA NA NA NA NA NA NA NA NA NA NA NA NA NA NA NA NA NA NA NA NA NA NA NA NA NA NA NA NA 0.04545455 0.03787879 NA NA NA NA NA NA 0.04545455 0.03787879 NA NA NA NA NA NA 0.04545455 0.03787879 NA NA NA NA NA NA 0.04545455 0.03787879 NA NA NA NA NA NA 0.04545455 0.04545455 NA NA NA NA NA NA 0.04545455 0.04545455 NA NA NA NA NA NA NA NA NA NA NA NA NA NA NA NA NA NA NA NA NA NA NA NA NA NA NA NA NA NA NA NA NA NA NA NA NA NA NA NA NA NA NA NA NA NA NA NA NA NA NA NA NA NA NA NA NA NA NA NA NA NA NA NA NA NA NA NA NA NA 0.06818182 0.06818182 NA NA NA NA NA NA 0.06818182 0.06818182 NA NA NA NA NA NA 0.06818182 0.06818182 NA NA NA NA NA NA 0.06818182 0.06818182 NA NA NA NA NA NA 0.06818182 0.06818182 NA NA NA NA NA NA 0.06818182 0.06818182 NA NA NA NA NA NA NA NA NA NA NA NA NA NA NA NA NA NA NA NA NA NA NA NA NA NA NA NA NA NA NA NA NA NA NA NA NA NA NA NA NA NA NA NA NA NA NA NA NA NA NA NA NA NA NA NA NA NA NA NA NA NA NA NA NA NA
647016 0.1 5651 1 1 24 34 103 2.48405 2.951107 0.9494325 0.01837657 0.01224277 1.443609 2.23333 2.813444 2.481749 1 0.9838276 2.984753 0 0 0.07692308 0 0 0.1764706 0.16 0.1333333 0.1666667 0.1333333 0.1333333 0 0 0.1333333 0.1666667 0.1333333 0.06666667 0.07142857 0.07142857 0 0 0.125 0.1363636 0 0.1363636 NA NA 0 0 0.07142857 0.1333333 0 0.05882353 NA NA 0 0 0.125 0.1666667 0.1176471 0.1176471 NA NA 0 0 0.125 0.1176471 0.1176471 0.1176471 NA NA NA NA NA NA 0.1333333 NA NA NA NA NA NA NA 0.1333333 NA NA NA NA NA NA NA 0.1363636 NA NA NA NA NA NA NA 0.1363636 NA NA NA NA NA NA NA NA NA 0.12 NA NA NA NA NA NA NA 0.05 NA NA NA NA NA NA NA 0.1304348 NA NA NA NA NA NA NA 0.1304348 NA NA NA NA NA 0 0.1428571 NA NA NA NA NA NA 0 0 NA NA NA NA NA NA 0 0.1428571 NA NA NA NA NA NA 0 0.1428571 NA NA NA NA NA NA 0.25 0.25 NA NA NA NA NA NA 0 0.25 NA NA NA NA NA NA NA NA NA NA NA NA NA NA NA NA NA NA NA NA NA NA NA NA NA NA NA NA NA NA NA NA NA NA NA NA NA NA NA NA NA NA NA NA NA NA NA NA NA NA NA NA NA NA NA NA NA NA NA NA NA NA NA NA NA NA NA NA NA NA 0 0.1428571 NA NA NA NA NA NA 0 0 NA NA NA NA NA NA 0 0 NA NA NA NA NA NA 0 0 NA NA NA NA NA NA 0 0 NA NA NA NA NA NA 0 0 NA NA NA NA NA NA NA NA NA NA NA NA NA NA NA NA NA NA NA NA NA NA NA NA NA NA NA NA NA NA NA NA NA NA NA NA NA NA NA NA NA NA NA NA NA NA NA NA NA NA NA NA NA NA NA NA NA NA NA NA NA NA NA NA NA NA NA NA NA NA 0.2 0.1818182 NA NA NA NA NA NA 0.2 0.1818182 NA NA NA NA NA NA 0.2 0.2 NA NA NA NA NA NA 0.2222222 0.2 NA NA NA NA NA NA 0.2 0.1818182 NA NA NA NA NA NA 0.2 0.1818182 NA NA NA NA NA NA NA NA NA NA NA NA NA NA NA NA NA NA NA NA NA NA NA NA NA NA NA NA NA NA NA NA NA NA NA NA NA NA NA NA NA NA NA NA NA NA NA NA NA NA NA NA NA NA NA NA NA NA NA NA NA NA NA NA NA NA 0.09448819 0.08661417 0.07874016 0.1102362 0.1653543 0.1023622 0.1574803 0.1023622 0.1023622 0.07874016 0.07874016 0.1023622 0.1574803 0.1023622 0.1102362 0.1023622 0.1023622 0.09448819 0.07874016 0.1102362 0.1496063 0.09448819 0.1496063 NA NA 0.08661417 0.07874016 0.1023622 0.1023622 0.09448819 0.1259843 NA NA 0.1023622 0.09448819 0.1102362 0.1181102 0.1181102 0.1181102 NA NA 0.09448819 0.08661417 0.1102362 0.1181102 0.1181102 0.1181102 NA NA NA NA NA NA 0.1023622 NA NA NA NA NA NA NA 0.1023622 NA NA NA NA NA NA NA 0.1496063 NA NA NA NA NA NA NA 0.1496063 NA NA NA NA NA NA NA NA NA 0.1732283 NA NA NA NA NA NA NA 0.1496063 NA NA NA NA NA NA NA 0.1574803 NA NA NA NA NA NA NA 0.1574803 NA NA NA NA NA 0.02362205 0.04724409 NA NA NA NA NA NA 0.02362205 0.02362205 NA NA NA NA NA NA 0.02362205 0.04724409 NA NA NA NA NA NA 0.02362205 0.04724409 NA NA NA NA NA NA 0.02362205 0.02362205 NA NA NA NA NA NA 0.02362205 0.02362205 NA NA NA NA NA NA NA NA NA NA NA NA NA NA NA NA NA NA NA NA NA NA NA NA NA NA NA NA NA NA NA NA NA NA NA NA NA NA NA NA NA NA NA NA NA NA NA NA NA NA NA NA NA NA NA NA NA NA NA NA NA NA NA NA NA NA NA NA NA NA 0.03937008 0.04724409 NA NA NA NA NA NA 0.03937008 0.03937008 NA NA NA NA NA NA 0.03149606 0.03937008 NA NA NA NA NA NA 0.03149606 0.03937008 NA NA NA NA NA NA 0.03937008 0.03937008 NA NA NA NA NA NA 0.03937008 0.03937008 NA NA NA NA NA NA NA NA NA NA NA NA NA NA NA NA NA NA NA NA NA NA NA NA NA NA NA NA NA NA NA NA NA NA NA NA NA NA NA NA NA NA NA NA NA NA NA NA NA NA NA NA NA NA NA NA NA NA NA NA NA NA NA NA NA NA NA NA NA NA 0.06299213 0.07086614 NA NA NA NA NA NA 0.06299213 0.07086614 NA NA NA NA NA NA 0.06299213 0.06299213 NA NA NA NA NA NA 0.05511811 0.06299213 NA NA NA NA NA NA 0.06299213 0.07086614 NA NA NA NA NA NA 0.06299213 0.07086614 NA NA NA NA NA NA NA NA NA NA NA NA NA NA NA NA NA NA NA NA NA NA NA NA NA NA NA NA NA NA NA NA NA NA NA NA NA NA NA NA NA NA NA NA NA NA NA NA NA NA NA NA NA NA NA NA NA NA NA NA NA NA NA NA NA NA
225533 0.1 4640 2 1 154 77 134 2.439973 2.72732 0.9266507 0.03430449 0.03109981 3.371252 7.64123 3.815549 7.395559 1 0.9833761 6.98216 0 0 0.06896552 0.06741573 0.06818182 0.06741573 0.07777778 0.06741573 0.06741573 0.06741573 0.07777778 0.06741573 0.06818182 0.06741573 0.07777778 0.06741573 0.06741573 0.06741573 0.06741573 0.06818182 0.06741573 0.06818182 0.06741573 0.06818182 0.07777778 NA NA 0.06818182 0.06741573 0.06818182 0.06741573 0.06818182 0.06741573 NA NA 0.06741573 0.06741573 0.06741573 0.07777778 0.06741573 0.07777778 NA NA 0.06741573 0.06818182 0.06741573 0.07777778 0.06741573 0.07777778 NA NA NA NA NA NA 0.1538462 NA NA NA NA NA NA NA 0.1538462 NA NA NA NA NA NA NA 0.08695652 NA NA NA NA NA NA NA 0.08695652 NA NA NA NA NA NA NA NA NA 0.09473684 NA NA NA NA NA NA NA 0.06818182 NA NA NA NA NA NA NA 0.07692308 NA NA NA NA NA NA NA 0.07777778 NA NA NA NA NA 0.1176471 0.1428571 NA NA NA NA NA NA 0.1176471 0.1428571 NA NA NA NA NA NA 0.1142857 0.1428571 NA NA NA NA NA NA 0.1142857 0.1428571 NA NA NA NA NA NA 0.1428571 0.1428571 NA NA NA NA NA NA 0.1176471 0.1428571 NA NA NA NA NA NA NA NA NA NA NA NA NA NA NA NA NA NA NA NA NA NA NA NA NA NA NA NA NA NA NA NA NA NA NA NA NA NA NA NA NA NA NA NA NA NA NA NA NA NA NA NA NA NA NA NA NA NA NA NA NA NA NA NA NA NA NA NA NA NA 0 0 NA NA NA NA NA NA 0 0 NA NA NA NA NA NA 0 0 NA NA NA NA NA NA 0 0 NA NA NA NA NA NA 0 0 NA NA NA NA NA NA 0 0 NA NA NA NA NA NA NA NA NA NA NA NA NA NA NA NA NA NA NA NA NA NA NA NA NA NA NA NA NA NA NA NA NA NA NA NA NA NA NA NA NA NA NA NA NA NA NA NA NA NA NA NA NA NA NA NA NA NA NA NA NA NA NA NA NA NA NA NA NA NA 0.07142857 0.07142857 NA NA NA NA NA NA 0.07142857 0.07142857 NA NA NA NA NA NA 0.07142857 0.07142857 NA NA NA NA NA NA 0.07142857 0.07142857 NA NA NA NA NA NA 0.07142857 0.07142857 NA NA NA NA NA NA 0.07142857 0.07142857 NA NA NA NA NA NA NA NA NA NA NA NA NA NA NA NA NA NA NA NA NA NA NA NA NA NA NA NA NA NA NA NA NA NA NA NA NA NA NA NA NA NA NA NA NA NA NA NA NA NA NA NA NA NA NA NA NA NA NA NA NA NA NA NA NA NA 0.28125 0.2881944 0.2847222 0.2881944 0.2881944 0.2881944 0.2881944 0.2881944 0.2881944 0.2881944 0.2847222 0.2881944 0.2881944 0.2881944 0.2881944 0.2881944 0.2881944 0.2847222 0.2881944 0.2847222 0.2881944 0.2847222 0.2881944 NA NA 0.2847222 0.2881944 0.2847222 0.2881944 0.2847222 0.2881944 NA NA 0.2881944 0.2881944 0.2881944 0.2881944 0.2881944 0.2881944 NA NA 0.2881944 0.2847222 0.2881944 0.2881944 0.2881944 0.2881944 NA NA NA NA NA NA 0.2673611 NA NA NA NA NA NA NA 0.2673611 NA NA NA NA NA NA NA 0.2916667 NA NA NA NA NA NA NA 0.2916667 NA NA NA NA NA NA NA NA NA 0.2986111 NA NA NA NA NA NA NA 0.2847222 NA NA NA NA NA NA NA 0.2916667 NA NA NA NA NA NA NA 0.2881944 NA NA NA NA NA 0.1041667 0.1041667 NA NA NA NA NA NA 0.1041667 0.1041667 NA NA NA NA NA NA 0.1076389 0.1041667 NA NA NA NA NA NA 0.1076389 0.1041667 NA NA NA NA NA NA 0.1041667 0.1041667 NA NA NA NA NA NA 0.1041667 0.1041667 NA NA NA NA NA NA NA NA NA NA NA NA NA NA NA NA NA NA NA NA NA NA NA NA NA NA NA NA NA NA NA NA NA NA NA NA NA NA NA NA NA NA NA NA NA NA NA NA NA NA NA NA NA NA NA NA NA NA NA NA NA NA NA NA NA NA NA NA NA NA 0.09375 0.09375 NA NA NA NA NA NA 0.09375 0.09375 NA NA NA NA NA NA 0.09375 0.09375 NA NA NA NA NA NA 0.09375 0.09375 NA NA NA NA NA NA 0.09375 0.09375 NA NA NA NA NA NA 0.09375 0.09375 NA NA NA NA NA NA NA NA NA NA NA NA NA NA NA NA NA NA NA NA NA NA NA NA NA NA NA NA NA NA NA NA NA NA NA NA NA NA NA NA NA NA NA NA NA NA NA NA NA NA NA NA NA NA NA NA NA NA NA NA NA NA NA NA NA NA NA NA NA NA 0.09027778 0.09027778 NA NA NA NA NA NA 0.09027778 0.09027778 NA NA NA NA NA NA 0.09027778 0.09027778 NA NA NA NA NA NA 0.09027778 0.09027778 NA NA NA NA NA NA 0.09027778 0.09027778 NA NA NA NA NA NA 0.09027778 0.09027778 NA NA NA NA NA NA NA NA NA NA NA NA NA NA NA NA NA NA NA NA NA NA NA NA NA NA NA NA NA NA NA NA NA NA NA NA NA NA NA NA NA NA NA NA NA NA NA NA NA NA NA NA NA NA NA NA NA NA NA NA NA NA NA NA NA NA
28214 0.1 3719 3 1 35 152 177 1.636924 2.745754 0.9330833 0.01488725 0.03905719 4.604983 16.72988 12.51675 10.07488 1 0.965968 12.3296 0 0 0.05797101 0.1923077 0.1458333 0.05633803 0.05405405 0.05633803 0.05479452 0.05633803 0.05479452 0.1923077 0.1458333 0.05633803 0.05405405 0.05633803 0.05479452 0.05633803 0.05479452 0.05633803 0.05633803 0.05633803 0.05479452 0.05555556 0.05479452 NA NA 0.05633803 0.05714286 0.05633803 0.05479452 0.05555556 0.05479452 NA NA 0.05714286 0.05797101 0.05714286 0.05714286 0.05797101 0.05714286 NA NA 0.05714286 0.05797101 0.05714286 0.05714286 0.05797101 0.05714286 NA NA NA NA NA NA 0.07936508 NA NA NA NA NA NA NA 0.07936508 NA NA NA NA NA NA NA 0.05405405 NA NA NA NA NA NA NA 0.05405405 NA NA NA NA NA NA NA NA NA 0.09638554 NA NA NA NA NA NA NA 0.09638554 NA NA NA NA NA NA NA 0.05405405 NA NA NA NA NA NA NA 0.05405405 NA NA NA NA NA 0.0952381 0.0952381 NA NA NA NA NA NA 0.0952381 0.0952381 NA NA NA NA NA NA 0.0952381 0.0952381 NA NA NA NA NA NA 0.0952381 0.0952381 NA NA NA NA NA NA 0.1 0.0952381 NA NA NA NA NA NA 0.1 0.0952381 NA NA NA NA NA NA NA NA NA NA NA NA NA NA NA NA NA NA NA NA NA NA NA NA NA NA NA NA NA NA NA NA NA NA NA NA NA NA NA NA NA NA NA NA NA NA NA NA NA NA NA NA NA NA NA NA NA NA NA NA NA NA NA NA NA NA NA NA NA NA 0.08 0.08 NA NA NA NA NA NA 0.08 0.08 NA NA NA NA NA NA 0.08 0.08 NA NA NA NA NA NA 0.08 0.08 NA NA NA NA NA NA 0.08695652 0.08695652 NA NA NA NA NA NA 0.08695652 0.08695652 NA NA NA NA NA NA NA NA NA NA NA NA NA NA NA NA NA NA NA NA NA NA NA NA NA NA NA NA NA NA NA NA NA NA NA NA NA NA NA NA NA NA NA NA NA NA NA NA NA NA NA NA NA NA NA NA NA NA NA NA NA NA NA NA NA NA NA NA NA NA 0 0 NA NA NA NA NA NA 0 0 NA NA NA NA NA NA 0 0 NA NA NA NA NA NA 0 0 NA NA NA NA NA NA 0 0 NA NA NA NA NA NA 0 0 NA NA NA NA NA NA NA NA NA NA NA NA NA NA NA NA NA NA NA NA NA NA NA NA NA NA NA NA NA NA NA NA NA NA NA NA NA NA NA NA NA NA NA NA NA NA NA NA NA NA NA NA NA NA NA NA NA NA NA NA NA NA NA NA NA NA 0.3066038 0.3962264 0.3867925 0.3160377 0.3301887 0.3160377 0.3254717 0.3160377 0.3254717 0.3962264 0.3867925 0.3160377 0.3301887 0.3160377 0.3254717 0.3160377 0.3254717 0.3160377 0.3160377 0.3160377 0.3254717 0.3207547 0.3254717 NA NA 0.3160377 0.3113208 0.3160377 0.3254717 0.3207547 0.3254717 NA NA 0.3113208 0.3066038 0.3113208 0.3113208 0.3066038 0.3113208 NA NA 0.3113208 0.3066038 0.3113208 0.3113208 0.3066038 0.3113208 NA NA NA NA NA NA 0.2735849 NA NA NA NA NA NA NA 0.2735849 NA NA NA NA NA NA NA 0.3301887 NA NA NA NA NA NA NA 0.3301887 NA NA NA NA NA NA NA NA NA 0.3537736 NA NA NA NA NA NA NA 0.3537736 NA NA NA NA NA NA NA 0.3301887 NA NA NA NA NA NA NA 0.3301887 NA NA NA NA NA 0.08962264 0.08962264 NA NA NA NA NA NA 0.08962264 0.08962264 NA NA NA NA NA NA 0.08962264 0.08962264 NA NA NA NA NA NA 0.08962264 0.08962264 NA NA NA NA NA NA 0.08490566 0.08962264 NA NA NA NA NA NA 0.08490566 0.08962264 NA NA NA NA NA NA NA NA NA NA NA NA NA NA NA NA NA NA NA NA NA NA NA NA NA NA NA NA NA NA NA NA NA NA NA NA NA NA NA NA NA NA NA NA NA NA NA NA NA NA NA NA NA NA NA NA NA NA NA NA NA NA NA NA NA NA NA NA NA NA 0.1084906 0.1084906 NA NA NA NA NA NA 0.1084906 0.1084906 NA NA NA NA NA NA 0.1084906 0.1084906 NA NA NA NA NA NA 0.1084906 0.1084906 NA NA NA NA NA NA 0.0990566 0.0990566 NA NA NA NA NA NA 0.0990566 0.0990566 NA NA NA NA NA NA NA NA NA NA NA NA NA NA NA NA NA NA NA NA NA NA NA NA NA NA NA NA NA NA NA NA NA NA NA NA NA NA NA NA NA NA NA NA NA NA NA NA NA NA NA NA NA NA NA NA NA NA NA NA NA NA NA NA NA NA NA NA NA NA 0.1320755 0.1273585 NA NA NA NA NA NA 0.1226415 0.1273585 NA NA NA NA NA NA 0.1273585 0.1273585 NA NA NA NA NA NA 0.1226415 0.1273585 NA NA NA NA NA NA 0.1226415 0.1273585 NA NA NA NA NA NA 0.1226415 0.1273585 NA NA NA NA NA NA NA NA NA NA NA NA NA NA NA NA NA NA NA NA NA NA NA NA NA NA NA NA NA NA NA NA NA NA NA NA NA NA NA NA NA NA NA NA NA NA NA NA NA NA NA NA NA NA NA NA NA NA NA NA NA NA NA NA NA NA
87526 0.1 4650 1 1 138 110 108 2.723171 2.41703 0.8410481 0.08669146 0.02133056 1.088152 2.649942 3.039593 1.839662 1 0.9576069 2.908867 0 0 0.04081633 0.03333333 0.03389831 0.06153846 0.06153846 0.04761905 0.04761905 0.0483871 0.06153846 0.03389831 0.03636364 0.0483871 0.0483871 0.0483871 0.0483871 0.03278689 0.0483871 0.03389831 0.03389831 0.0625 0.06153846 0.05084746 0.05357143 NA NA 0.03389831 0.03389831 0.06349206 0.06349206 0.05084746 0.05084746 NA NA 0.03571429 0.03571429 0.06153846 0.06153846 0.05 0.05 NA NA 0.03571429 0.03571429 0.04761905 0.0625 0.05084746 0.05 NA NA NA NA NA NA 0.1470588 NA NA NA NA NA NA NA 0.1470588 NA NA NA NA NA NA NA 0.09090909 NA NA NA NA NA NA NA 0.09090909 NA NA NA NA NA NA NA NA NA 0.0952381 NA NA NA NA NA NA NA 0.08333333 NA NA NA NA NA NA NA 0.06153846 NA NA NA NA NA NA NA 0.0483871 NA NA NA NA NA 0.03846154 0.03846154 NA NA NA NA NA NA 0 0 NA NA NA NA NA NA 0.03846154 0.03846154 NA NA NA NA NA NA 0.03846154 0.03846154 NA NA NA NA NA NA 0.03846154 0.03846154 NA NA NA NA NA NA 0.03846154 0.03846154 NA NA NA NA NA NA NA NA NA NA NA NA NA NA NA NA NA NA NA NA NA NA NA NA NA NA NA NA NA NA NA NA NA NA NA NA NA NA NA NA NA NA NA NA NA NA NA NA NA NA NA NA NA NA NA NA NA NA NA NA NA NA NA NA NA NA NA NA NA NA 0 0 NA NA NA NA NA NA 0 0 NA NA NA NA NA NA 0 0 NA NA NA NA NA NA 0 0 NA NA NA NA NA NA 0 0 NA NA NA NA NA NA 0 0 NA NA NA NA NA NA NA NA NA NA NA NA NA NA NA NA NA NA NA NA NA NA NA NA NA NA NA NA NA NA NA NA NA NA NA NA NA NA NA NA NA NA NA NA NA NA NA NA NA NA NA NA NA NA NA NA NA NA NA NA NA NA NA NA NA NA NA NA NA NA 0.1666667 0.1666667 NA NA NA NA NA NA 0.1666667 0.1666667 NA NA NA NA NA NA 0.1666667 0.1666667 NA NA NA NA NA NA 0.1666667 0.1666667 NA NA NA NA NA NA 0.1428571 0.1428571 NA NA NA NA NA NA 0.1428571 0.1428571 NA NA NA NA NA NA NA NA NA NA NA NA NA NA NA NA NA NA NA NA NA NA NA NA NA NA NA NA NA NA NA NA NA NA NA NA NA NA NA NA NA NA NA NA NA NA NA NA NA NA NA NA NA NA NA NA NA NA NA NA NA NA NA NA NA NA 0.1910569 0.2357724 0.2317073 0.2479675 0.2479675 0.2439024 0.2439024 0.2398374 0.2479675 0.2317073 0.2154472 0.2398374 0.2398374 0.2398374 0.2398374 0.2398374 0.2398374 0.2317073 0.2317073 0.2439024 0.2479675 0.2276423 0.2154472 NA NA 0.2317073 0.2317073 0.2398374 0.2398374 0.2276423 0.2276423 NA NA 0.2195122 0.2195122 0.2479675 0.2479675 0.2317073 0.2317073 NA NA 0.2195122 0.2195122 0.2439024 0.2439024 0.2276423 0.2317073 NA NA NA NA NA NA 0.2357724 NA NA NA NA NA NA NA 0.2357724 NA NA NA NA NA NA NA 0.2439024 NA NA NA NA NA NA NA 0.2439024 NA NA NA NA NA NA NA NA NA 0.2317073 NA NA NA NA NA NA NA 0.2235772 NA NA NA NA NA NA NA 0.2479675 NA NA NA NA NA NA NA 0.2398374 NA NA NA NA NA 0.101626 0.101626 NA NA NA NA NA NA 0.101626 0.101626 NA NA NA NA NA NA 0.101626 0.101626 NA NA NA NA NA NA 0.101626 0.101626 NA NA NA NA NA NA 0.101626 0.101626 NA NA NA NA NA NA 0.101626 0.101626 NA NA NA NA NA NA NA NA NA NA NA NA NA NA NA NA NA NA NA NA NA NA NA NA NA NA NA NA NA NA NA NA NA NA NA NA NA NA NA NA NA NA NA NA NA NA NA NA NA NA NA NA NA NA NA NA NA NA NA NA NA NA NA NA NA NA NA NA NA NA 0.08536585 0.08536585 NA NA NA NA NA NA 0.08536585 0.08536585 NA NA NA NA NA NA 0.07317073 0.07317073 NA NA NA NA NA NA 0.07317073 0.07317073 NA NA NA NA NA NA 0.07317073 0.07317073 NA NA NA NA NA NA 0.07317073 0.07317073 NA NA NA NA NA NA NA NA NA NA NA NA NA NA NA NA NA NA NA NA NA NA NA NA NA NA NA NA NA NA NA NA NA NA NA NA NA NA NA NA NA NA NA NA NA NA NA NA NA NA NA NA NA NA NA NA NA NA NA NA NA NA NA NA NA NA NA NA NA NA 0.04065041 0.04065041 NA NA NA NA NA NA 0.04065041 0.04065041 NA NA NA NA NA NA 0.04065041 0.04065041 NA NA NA NA NA NA 0.04065041 0.04065041 NA NA NA NA NA NA 0.04878049 0.04878049 NA NA NA NA NA NA 0.04878049 0.04878049 NA NA NA NA NA NA NA NA NA NA NA NA NA NA NA NA NA NA NA NA NA NA NA NA NA NA NA NA NA NA NA NA NA NA NA NA NA NA NA NA NA NA NA NA NA NA NA NA NA NA NA NA NA NA NA NA NA NA NA NA NA NA NA NA NA NA
22218 0.1 3415 1 1 58 185 20 1.722516 2.503426 0.7962287 0.09374924 0.08545507 1.181686 1.710092 1.426766 3.298008 1 0.9252375 2.060683 0 0 0.3333333 0 0 0.25 0.1428571 0 0.1428571 0.1428571 0.1666667 0 0 0.25 0.1428571 0 0.1428571 0.1428571 0.1428571 0 0 0.1428571 0.1428571 0 0 NA NA 0 0 0.1428571 0.1428571 0 0.1666667 NA NA 0 0 0 0.1428571 0 0.1428571 NA NA 0 0 0 0.1428571 0 0.1428571 NA NA NA NA NA NA 0.6666667 NA NA NA NA NA NA NA 0.6666667 NA NA NA NA NA NA NA 0.5 NA NA NA NA NA NA NA 0.5 NA NA NA NA NA NA NA NA NA 0.25 NA NA NA NA NA NA NA 0.25 NA NA NA NA NA NA NA 0.25 NA NA NA NA NA NA NA 0.25 NA NA NA NA NA 0 0 NA NA NA NA NA NA 0 0 NA NA NA NA NA NA 0 0 NA NA NA NA NA NA 0 0 NA NA NA NA NA NA 0 0 NA NA NA NA NA NA 0 0 NA NA NA NA NA NA NA NA NA NA NA NA NA NA NA NA NA NA NA NA NA NA NA NA NA NA NA NA NA NA NA NA NA NA NA NA NA NA NA NA NA NA NA NA NA NA NA NA NA NA NA NA NA NA NA NA NA NA NA NA NA NA NA NA NA NA NA NA NA NA 0 0.5 NA NA NA NA NA NA 0 0.5 NA NA NA NA NA NA 0 0 NA NA NA NA NA NA 0 0 NA NA NA NA NA NA 0 0.5 NA NA NA NA NA NA 0 0.5 NA NA NA NA NA NA NA NA NA NA NA NA NA NA NA NA NA NA NA NA NA NA NA NA NA NA NA NA NA NA NA NA NA NA NA NA NA NA NA NA NA NA NA NA NA NA NA NA NA NA NA NA NA NA NA NA NA NA NA NA NA NA NA NA NA NA NA NA NA NA 0 0 NA NA NA NA NA NA 0.25 0 NA NA NA NA NA NA 0 0 NA NA NA NA NA NA 0 0 NA NA NA NA NA NA 0 0 NA NA NA NA NA NA 0 0 NA NA NA NA NA NA NA NA NA NA NA NA NA NA NA NA NA NA NA NA NA NA NA NA NA NA NA NA NA NA NA NA NA NA NA NA NA NA NA NA NA NA NA NA NA NA NA NA NA NA NA NA NA NA NA NA NA NA NA NA NA NA NA NA NA NA 0.02564103 0.03846154 0.03846154 0.07692308 0.07692308 0.07692308 0.07692308 0.07692308 0.06410256 0.03846154 0.03846154 0.07692308 0.07692308 0.07692308 0.07692308 0.07692308 0.07692308 0.03846154 0.03846154 0.07692308 0.07692308 0.06410256 0.06410256 NA NA 0.03846154 0.03846154 0.07692308 0.07692308 0.06410256 0.06410256 NA NA 0.02564103 0.01282051 0.06410256 0.07692308 0.06410256 0.07692308 NA NA 0.02564103 0.01282051 0.06410256 0.07692308 0.06410256 0.07692308 NA NA NA NA NA NA 0.05128205 NA NA NA NA NA NA NA 0.05128205 NA NA NA NA NA NA NA 0.01282051 NA NA NA NA NA NA NA 0.01282051 NA NA NA NA NA NA NA NA NA 0.03846154 NA NA NA NA NA NA NA 0.03846154 NA NA NA NA NA NA NA 0.03846154 NA NA NA NA NA NA NA 0.03846154 NA NA NA NA NA 0.03846154 0.03846154 NA NA NA NA NA NA 0.03846154 0.03846154 NA NA NA NA NA NA 0.03846154 0.03846154 NA NA NA NA NA NA 0.03846154 0.03846154 NA NA NA NA NA NA 0.03846154 0.03846154 NA NA NA NA NA NA 0.03846154 0.03846154 NA NA NA NA NA NA NA NA NA NA NA NA NA NA NA NA NA NA NA NA NA NA NA NA NA NA NA NA NA NA NA NA NA NA NA NA NA NA NA NA NA NA NA NA NA NA NA NA NA NA NA NA NA NA NA NA NA NA NA NA NA NA NA NA NA NA NA NA NA NA 0.01282051 0.01282051 NA NA NA NA NA NA 0.01282051 0.01282051 NA NA NA NA NA NA 0 0 NA NA NA NA NA NA 0 0 NA NA NA NA NA NA 0.01282051 0.01282051 NA NA NA NA NA NA 0.01282051 0.01282051 NA NA NA NA NA NA NA NA NA NA NA NA NA NA NA NA NA NA NA NA NA NA NA NA NA NA NA NA NA NA NA NA NA NA NA NA NA NA NA NA NA NA NA NA NA NA NA NA NA NA NA NA NA NA NA NA NA NA NA NA NA NA NA NA NA NA NA NA NA NA 0.02564103 0.02564103 NA NA NA NA NA NA 0.03846154 0.02564103 NA NA NA NA NA NA 0.02564103 0.02564103 NA NA NA NA NA NA 0.03846154 0.02564103 NA NA NA NA NA NA 0.02564103 0.02564103 NA NA NA NA NA NA 0.02564103 0.02564103 NA NA NA NA NA NA NA NA NA NA NA NA NA NA NA NA NA NA NA NA NA NA NA NA NA NA NA NA NA NA NA NA NA NA NA NA NA NA NA NA NA NA NA NA NA NA NA NA NA NA NA NA NA NA NA NA NA NA NA NA NA NA NA NA NA NA
921521 0.1 1033 2 1 159 93 21 2.784238 2.816739 0.8015002 0.1090602 0.08234072 5.319902 2.762161 3.159865 8.629108 1 0.875483 3.099593 0 0 0.1052632 0.07246377 0.0483871 0.1052632 0.08955224 0.1168831 0.09722222 0.1052632 0.09722222 0.08450704 0.09859155 0.1282051 0.1066667 0.1168831 0.1298701 0.1168831 0.1168831 0.09459459 0.07352941 0.1052632 0.08571429 0.1066667 0.1216216 NA NA 0.09459459 0.08333333 0.1282051 0.1052632 0.1066667 0.12 NA NA 0.08219178 0.08450704 0.08108108 0.09589041 0.09333333 0.08333333 NA NA 0.08108108 0.1066667 0.1052632 0.1052632 0.1392405 0.1168831 NA NA NA NA NA NA 0 NA NA NA NA NA NA NA 0 NA NA NA NA NA NA NA 0.06349206 NA NA NA NA NA NA NA 0.06349206 NA NA NA NA NA NA NA NA NA 0.09333333 NA NA NA NA NA NA NA 0.09333333 NA NA NA NA NA NA NA 0.09333333 NA NA NA NA NA NA NA 0.09333333 NA NA NA NA NA 0.25 0.2 NA NA NA NA NA NA 0.25 0.25 NA NA NA NA NA NA 0.2333333 0.2333333 NA NA NA NA NA NA 0.2333333 0.2333333 NA NA NA NA NA NA 0.25 0.1724138 NA NA NA NA NA NA 0.25 0.25 NA NA NA NA NA NA NA NA NA NA NA NA NA NA NA NA NA NA NA NA NA NA NA NA NA NA NA NA NA NA NA NA NA NA NA NA NA NA NA NA NA NA NA NA NA NA NA NA NA NA NA NA NA NA NA NA NA NA NA NA NA NA NA NA NA NA NA NA NA NA 0.04761905 0.04761905 NA NA NA NA NA NA 0.04761905 0.09090909 NA NA NA NA NA NA 0.04761905 0.04761905 NA NA NA NA NA NA 0.04761905 0.09090909 NA NA NA NA NA NA 0.04761905 0.04761905 NA NA NA NA NA NA 0.04761905 0.09090909 NA NA NA NA NA NA NA NA NA NA NA NA NA NA NA NA NA NA NA NA NA NA NA NA NA NA NA NA NA NA NA NA NA NA NA NA NA NA NA NA NA NA NA NA NA NA NA NA NA NA NA NA NA NA NA NA NA NA NA NA NA NA NA NA NA NA NA NA NA NA 0.07692308 0 NA NA NA NA NA NA 0.07692308 0.04347826 NA NA NA NA NA NA 0.04 0.04347826 NA NA NA NA NA NA 0.04 0.04166667 NA NA NA NA NA NA 0.04 0.04166667 NA NA NA NA NA NA 0.04 0.04 NA NA NA NA NA NA NA NA NA NA NA NA NA NA NA NA NA NA NA NA NA NA NA NA NA NA NA NA NA NA NA NA NA NA NA NA NA NA NA NA NA NA NA NA NA NA NA NA NA NA NA NA NA NA NA NA NA NA NA NA NA NA NA NA NA NA 0.3777778 0.3555556 0.3277778 0.3777778 0.3388889 0.3777778 0.3611111 0.3777778 0.3611111 0.3611111 0.3555556 0.3777778 0.3722222 0.3777778 0.3722222 0.3777778 0.3777778 0.3722222 0.35 0.3777778 0.3555556 0.3722222 0.3611111 NA NA 0.3722222 0.3666667 0.3777778 0.3777778 0.3722222 0.3666667 NA NA 0.3722222 0.3611111 0.3777778 0.3666667 0.3777778 0.3666667 NA NA 0.3777778 0.3722222 0.3777778 0.3777778 0.3777778 0.3777778 NA NA NA NA NA NA 0.06666667 NA NA NA NA NA NA NA 0.06666667 NA NA NA NA NA NA NA 0.3277778 NA NA NA NA NA NA NA 0.3277778 NA NA NA NA NA NA NA NA NA 0.3777778 NA NA NA NA NA NA NA 0.3777778 NA NA NA NA NA NA NA 0.3777778 NA NA NA NA NA NA NA 0.3777778 NA NA NA NA NA 0.1333333 0.1333333 NA NA NA NA NA NA 0.1333333 0.1333333 NA NA NA NA NA NA 0.1277778 0.1277778 NA NA NA NA NA NA 0.1277778 0.1277778 NA NA NA NA NA NA 0.1333333 0.1333333 NA NA NA NA NA NA 0.1333333 0.1333333 NA NA NA NA NA NA NA NA NA NA NA NA NA NA NA NA NA NA NA NA NA NA NA NA NA NA NA NA NA NA NA NA NA NA NA NA NA NA NA NA NA NA NA NA NA NA NA NA NA NA NA NA NA NA NA NA NA NA NA NA NA NA NA NA NA NA NA NA NA NA 0.1111111 0.1111111 NA NA NA NA NA NA 0.1111111 0.1111111 NA NA NA NA NA NA 0.1111111 0.1111111 NA NA NA NA NA NA 0.1111111 0.1111111 NA NA NA NA NA NA 0.1111111 0.1111111 NA NA NA NA NA NA 0.1111111 0.1111111 NA NA NA NA NA NA NA NA NA NA NA NA NA NA NA NA NA NA NA NA NA NA NA NA NA NA NA NA NA NA NA NA NA NA NA NA NA NA NA NA NA NA NA NA NA NA NA NA NA NA NA NA NA NA NA NA NA NA NA NA NA NA NA NA NA NA NA NA NA NA 0.1333333 0.1222222 NA NA NA NA NA NA 0.1333333 0.1222222 NA NA NA NA NA NA 0.1333333 0.1222222 NA NA NA NA NA NA 0.1333333 0.1277778 NA NA NA NA NA NA 0.1333333 0.1277778 NA NA NA NA NA NA 0.1333333 0.1333333 NA NA NA NA NA NA NA NA NA NA NA NA NA NA NA NA NA NA NA NA NA NA NA NA NA NA NA NA NA NA NA NA NA NA NA NA NA NA NA NA NA NA NA NA NA NA NA NA NA NA NA NA NA NA NA NA NA NA NA NA NA NA NA NA NA NA
105072 0.1 6453 3 1 150 200 144 1.814937 2.038379 0.9671398 0.009383154 0.01822224 16.9405 12.99512 17.75165 14.33228 1 0.981347 19.02674 0 0 0.1122449 0.2714286 0.2290076 0.08823529 0.08653846 0.08823529 0.08653846 0.08823529 0.08653846 0.2714286 0.2290076 0.08823529 0.08653846 0.08823529 0.08653846 0.08823529 0.08737864 0.08910891 0.08823529 0.08823529 0.08737864 0.08823529 0.08737864 NA NA 0.08910891 0.08823529 0.08823529 0.08823529 0.08823529 0.08737864 NA NA 0.08163265 0.06315789 0.08823529 0.08737864 0.08823529 0.08737864 NA NA 0.08163265 0.06315789 0.08823529 0.08737864 0.08823529 0.08737864 NA NA NA NA NA NA 0.09803922 NA NA NA NA NA NA NA 0.09803922 NA NA NA NA NA NA NA 0.05154639 NA NA NA NA NA NA NA 0.05154639 NA NA NA NA NA NA NA NA NA 0.08163265 NA NA NA NA NA NA NA 0.05494505 NA NA NA NA NA NA NA 0.08737864 NA NA NA NA NA NA NA 0.08737864 NA NA NA NA NA 0.1111111 0.1111111 NA NA NA NA NA NA 0.1111111 0.1111111 NA NA NA NA NA NA 0.1153846 0.1111111 NA NA NA NA NA NA 0.1153846 0.1111111 NA NA NA NA NA NA 0.1111111 0.1153846 NA NA NA NA NA NA 0.1111111 0.1153846 NA NA NA NA NA NA NA NA NA NA NA NA NA NA NA NA NA NA NA NA NA NA NA NA NA NA NA NA NA NA NA NA NA NA NA NA NA NA NA NA NA NA NA NA NA NA NA NA NA NA NA NA NA NA NA NA NA NA NA NA NA NA NA NA NA NA NA NA NA NA 0.08823529 0.08333333 NA NA NA NA NA NA 0.08823529 0.08333333 NA NA NA NA NA NA 0.08823529 0.08571429 NA NA NA NA NA NA 0.08823529 0.08571429 NA NA NA NA NA NA 0.08823529 0.08571429 NA NA NA NA NA NA 0.08823529 0.08571429 NA NA NA NA NA NA NA NA NA NA NA NA NA NA NA NA NA NA NA NA NA NA NA NA NA NA NA NA NA NA NA NA NA NA NA NA NA NA NA NA NA NA NA NA NA NA NA NA NA NA NA NA NA NA NA NA NA NA NA NA NA NA NA NA NA NA NA NA NA NA 0.0952381 0.0952381 NA NA NA NA NA NA 0.0952381 0.0952381 NA NA NA NA NA NA 0.0952381 0.07317073 NA NA NA NA NA NA 0.0952381 0.07317073 NA NA NA NA NA NA 0.0952381 0.0952381 NA NA NA NA NA NA 0.0952381 0.0952381 NA NA NA NA NA NA NA NA NA NA NA NA NA NA NA NA NA NA NA NA NA NA NA NA NA NA NA NA NA NA NA NA NA NA NA NA NA NA NA NA NA NA NA NA NA NA NA NA NA NA NA NA NA NA NA NA NA NA NA NA NA NA NA NA NA NA 0.2959184 0.3469388 0.3435374 0.3163265 0.3231293 0.3163265 0.3231293 0.3163265 0.3231293 0.3469388 0.3435374 0.3163265 0.3231293 0.3163265 0.3231293 0.3163265 0.3197279 0.3129252 0.3163265 0.3163265 0.3197279 0.3163265 0.3197279 NA NA 0.3129252 0.3163265 0.3163265 0.3163265 0.3163265 0.3197279 NA NA 0.3061224 0.3027211 0.3163265 0.3197279 0.3163265 0.3197279 NA NA 0.3061224 0.3027211 0.3163265 0.3197279 0.3163265 0.3197279 NA NA NA NA NA NA 0.1564626 NA NA NA NA NA NA NA 0.1564626 NA NA NA NA NA NA NA 0.3129252 NA NA NA NA NA NA NA 0.3129252 NA NA NA NA NA NA NA NA NA 0.3061224 NA NA NA NA NA NA NA 0.292517 NA NA NA NA NA NA NA 0.3197279 NA NA NA NA NA NA NA 0.3197279 NA NA NA NA NA 0.08163265 0.08163265 NA NA NA NA NA NA 0.08163265 0.08163265 NA NA NA NA NA NA 0.07823129 0.08163265 NA NA NA NA NA NA 0.07823129 0.08163265 NA NA NA NA NA NA 0.08163265 0.07823129 NA NA NA NA NA NA 0.08163265 0.07823129 NA NA NA NA NA NA NA NA NA NA NA NA NA NA NA NA NA NA NA NA NA NA NA NA NA NA NA NA NA NA NA NA NA NA NA NA NA NA NA NA NA NA NA NA NA NA NA NA NA NA NA NA NA NA NA NA NA NA NA NA NA NA NA NA NA NA NA NA NA NA 0.1054422 0.1122449 NA NA NA NA NA NA 0.1054422 0.1122449 NA NA NA NA NA NA 0.1054422 0.1088435 NA NA NA NA NA NA 0.1054422 0.1088435 NA NA NA NA NA NA 0.1054422 0.1088435 NA NA NA NA NA NA 0.1054422 0.1088435 NA NA NA NA NA NA NA NA NA NA NA NA NA NA NA NA NA NA NA NA NA NA NA NA NA NA NA NA NA NA NA NA NA NA NA NA NA NA NA NA NA NA NA NA NA NA NA NA NA NA NA NA NA NA NA NA NA NA NA NA NA NA NA NA NA NA NA NA NA NA 0.1292517 0.1292517 NA NA NA NA NA NA 0.1292517 0.1292517 NA NA NA NA NA NA 0.1292517 0.1292517 NA NA NA NA NA NA 0.1292517 0.1292517 NA NA NA NA NA NA 0.1292517 0.1292517 NA NA NA NA NA NA 0.1292517 0.1292517 NA NA NA NA NA NA NA NA NA NA NA NA NA NA NA NA NA NA NA NA NA NA NA NA NA NA NA NA NA NA NA NA NA NA NA NA NA NA NA NA NA NA NA NA NA NA NA NA NA NA NA NA NA NA NA NA NA NA NA NA NA NA NA NA NA NA
14012 0.1 2410 2 1 15 147 17 2.34535 2.262691 0.9192039 0.01261559 0.06539782 4.014756 2.236899 2.560371 13.50082 1 0.9672133 5.702062 0 0 0.07692308 0 0 0 0 0 0 0 0 0 0 0 0 0 0 0 0 0 0 0 0 0 0 NA NA 0 0 0 0 0 0 NA NA 0 0 0 0 0 0 NA NA 0 0 0 0 0 0 NA NA NA NA NA NA 0.8421053 NA NA NA NA NA NA NA 0.8421053 NA NA NA NA NA NA NA 0.5 NA NA NA NA NA NA NA 0.5 NA NA NA NA NA NA NA NA NA 0 NA NA NA NA NA NA NA 0 NA NA NA NA NA NA NA 0 NA NA NA NA NA NA NA 0 NA NA NA NA NA 0 0 NA NA NA NA NA NA 0 0 NA NA NA NA NA NA 0 0 NA NA NA NA NA NA 0 0 NA NA NA NA NA NA 0 0 NA NA NA NA NA NA 0 0 NA NA NA NA NA NA NA NA NA NA NA NA NA NA NA NA NA NA NA NA NA NA NA NA NA NA NA NA NA NA NA NA NA NA NA NA NA NA NA NA NA NA NA NA NA NA NA NA NA NA NA NA NA NA NA NA NA NA NA NA NA NA NA NA NA NA NA NA NA NA 0 0 NA NA NA NA NA NA 0 0 NA NA NA NA NA NA 0 0 NA NA NA NA NA NA 0 0 NA NA NA NA NA NA 0 0 NA NA NA NA NA NA 0 0 NA NA NA NA NA NA NA NA NA NA NA NA NA NA NA NA NA NA NA NA NA NA NA NA NA NA NA NA NA NA NA NA NA NA NA NA NA NA NA NA NA NA NA NA NA NA NA NA NA NA NA NA NA NA NA NA NA NA NA NA NA NA NA NA NA NA NA NA NA NA 0 0 NA NA NA NA NA NA 0 0 NA NA NA NA NA NA 0 0 NA NA NA NA NA NA 0 0 NA NA NA NA NA NA 0 0 NA NA NA NA NA NA 0 0 NA NA NA NA NA NA NA NA NA NA NA NA NA NA NA NA NA NA NA NA NA NA NA NA NA NA NA NA NA NA NA NA NA NA NA NA NA NA NA NA NA NA NA NA NA NA NA NA NA NA NA NA NA NA NA NA NA NA NA NA NA NA NA NA NA NA 0.375 0.34375 0.34375 0.34375 0.34375 0.34375 0.34375 0.34375 0.34375 0.34375 0.34375 0.34375 0.34375 0.34375 0.34375 0.34375 0.34375 0.375 0.34375 0.375 0.375 0.375 0.40625 NA NA 0.34375 0.34375 0.375 0.34375 0.375 0.375 NA NA 0.40625 0.375 0.40625 0.375 0.40625 0.40625 NA NA 0.375 0.375 0.375 0.375 0.40625 0.375 NA NA NA NA NA NA 0.09375 NA NA NA NA NA NA NA 0.09375 NA NA NA NA NA NA NA 0.03125 NA NA NA NA NA NA NA 0.03125 NA NA NA NA NA NA NA NA NA 0.375 NA NA NA NA NA NA NA 0.375 NA NA NA NA NA NA NA 0.375 NA NA NA NA NA NA NA 0.375 NA NA NA NA NA 0.03125 0.03125 NA NA NA NA NA NA 0.03125 0.03125 NA NA NA NA NA NA 0.03125 0.03125 NA NA NA NA NA NA 0.03125 0.03125 NA NA NA NA NA NA 0.03125 0.03125 NA NA NA NA NA NA 0.03125 0.03125 NA NA NA NA NA NA NA NA NA NA NA NA NA NA NA NA NA NA NA NA NA NA NA NA NA NA NA NA NA NA NA NA NA NA NA NA NA NA NA NA NA NA NA NA NA NA NA NA NA NA NA NA NA NA NA NA NA NA NA NA NA NA NA NA NA NA NA NA NA NA 0.09375 0.09375 NA NA NA NA NA NA 0.09375 0.09375 NA NA NA NA NA NA 0.09375 0.09375 NA NA NA NA NA NA 0.09375 0.09375 NA NA NA NA NA NA 0.09375 0.09375 NA NA NA NA NA NA 0.09375 0.09375 NA NA NA NA NA NA NA NA NA NA NA NA NA NA NA NA NA NA NA NA NA NA NA NA NA NA NA NA NA NA NA NA NA NA NA NA NA NA NA NA NA NA NA NA NA NA NA NA NA NA NA NA NA NA NA NA NA NA NA NA NA NA NA NA NA NA NA NA NA NA 0.21875 0.21875 NA NA NA NA NA NA 0.21875 0.21875 NA NA NA NA NA NA 0.28125 0.28125 NA NA NA NA NA NA 0.28125 0.28125 NA NA NA NA NA NA 0.34375 0.3125 NA NA NA NA NA NA 0.3125 0.28125 NA NA NA NA NA NA NA NA NA NA NA NA NA NA NA NA NA NA NA NA NA NA NA NA NA NA NA NA NA NA NA NA NA NA NA NA NA NA NA NA NA NA NA NA NA NA NA NA NA NA NA NA NA NA NA NA NA NA NA NA NA NA NA NA NA NA
632778 0.1 9456 1 1 38 18 66 2.293198 2.359826 0.9731703 0.008138391 0.01342823 1.594115 2.631526 1.920615 2.207426 1 0.9987074 5.528027 0 0 0 0 0 0 0 0 0 0 0 0 0 0 0 0 0 0 0 0 0 0 0 0 0.08333333 NA NA 0 0 0 0 0 0 NA NA 0 0 0 0 0 0 NA NA 0 0 0 0 0 0 NA NA NA NA NA NA 0.25 NA NA NA NA NA NA NA 0.25 NA NA NA NA NA NA NA 0 NA NA NA NA NA NA NA 0 NA NA NA NA NA NA NA NA NA 0.07692308 NA NA NA NA NA NA NA 0 NA NA NA NA NA NA NA 0 NA NA NA NA NA NA NA 0 NA NA NA NA NA 0 0 NA NA NA NA NA NA 0 0 NA NA NA NA NA NA 0 0 NA NA NA NA NA NA 0 0 NA NA NA NA NA NA 0 0 NA NA NA NA NA NA 0 0 NA NA NA NA NA NA NA NA NA NA NA NA NA NA NA NA NA NA NA NA NA NA NA NA NA NA NA NA NA NA NA NA NA NA NA NA NA NA NA NA NA NA NA NA NA NA NA NA NA NA NA NA NA NA NA NA NA NA NA NA NA NA NA NA NA NA NA NA NA NA 0 0 NA NA NA NA NA NA 0 0 NA NA NA NA NA NA 0 0 NA NA NA NA NA NA 0 0 NA NA NA NA NA NA 0 0 NA NA NA NA NA NA 0 0 NA NA NA NA NA NA NA NA NA NA NA NA NA NA NA NA NA NA NA NA NA NA NA NA NA NA NA NA NA NA NA NA NA NA NA NA NA NA NA NA NA NA NA NA NA NA NA NA NA NA NA NA NA NA NA NA NA NA NA NA NA NA NA NA NA NA NA NA NA NA 0.1111111 0.1111111 NA NA NA NA NA NA 0.1111111 0.1111111 NA NA NA NA NA NA 0.125 0.125 NA NA NA NA NA NA 0.125 0.125 NA NA NA NA NA NA 0.1111111 0 NA NA NA NA NA NA 0 0 NA NA NA NA NA NA NA NA NA NA NA NA NA NA NA NA NA NA NA NA NA NA NA NA NA NA NA NA NA NA NA NA NA NA NA NA NA NA NA NA NA NA NA NA NA NA NA NA NA NA NA NA NA NA NA NA NA NA NA NA NA NA NA NA NA NA 0.07692308 0.1153846 0.09615385 0.1153846 0.1153846 0.1153846 0.1153846 0.1153846 0.1153846 0.09615385 0.09615385 0.1153846 0.1153846 0.1153846 0.1153846 0.1153846 0.1153846 0.08653846 0.08653846 0.125 0.1153846 0.09615385 0.1057692 NA NA 0.08653846 0.08653846 0.1153846 0.1153846 0.09615385 0.09615385 NA NA 0.08653846 0.08653846 0.1057692 0.1153846 0.1057692 0.1153846 NA NA 0.08653846 0.08653846 0.1057692 0.1153846 0.09615385 0.1057692 NA NA NA NA NA NA 0.02884615 NA NA NA NA NA NA NA 0.02884615 NA NA NA NA NA NA NA 0.1057692 NA NA NA NA NA NA NA 0.1057692 NA NA NA NA NA NA NA NA NA 0.1153846 NA NA NA NA NA NA NA 0.1057692 NA NA NA NA NA NA NA 0.1153846 NA NA NA NA NA NA NA 0.1057692 NA NA NA NA NA 0.04807692 0.03846154 NA NA NA NA NA NA 0.03846154 0.03846154 NA NA NA NA NA NA 0.04807692 0.03846154 NA NA NA NA NA NA 0.03846154 0.02884615 NA NA NA NA NA NA 0.03846154 0.03846154 NA NA NA NA NA NA 0.03846154 0.02884615 NA NA NA NA NA NA NA NA NA NA NA NA NA NA NA NA NA NA NA NA NA NA NA NA NA NA NA NA NA NA NA NA NA NA NA NA NA NA NA NA NA NA NA NA NA NA NA NA NA NA NA NA NA NA NA NA NA NA NA NA NA NA NA NA NA NA NA NA NA NA 0 0 NA NA NA NA NA NA 0 0 NA NA NA NA NA NA 0 0 NA NA NA NA NA NA 0 0 NA NA NA NA NA NA 0 0 NA NA NA NA NA NA 0 0 NA NA NA NA NA NA NA NA NA NA NA NA NA NA NA NA NA NA NA NA NA NA NA NA NA NA NA NA NA NA NA NA NA NA NA NA NA NA NA NA NA NA NA NA NA NA NA NA NA NA NA NA NA NA NA NA NA NA NA NA NA NA NA NA NA NA NA NA NA NA 0.07692308 0.07692308 NA NA NA NA NA NA 0.07692308 0.07692308 NA NA NA NA NA NA 0.06730769 0.06730769 NA NA NA NA NA NA 0.06730769 0.06730769 NA NA NA NA NA NA 0.07692308 0.07692308 NA NA NA NA NA NA 0.07692308 0.07692308 NA NA NA NA NA NA NA NA NA NA NA NA NA NA NA NA NA NA NA NA NA NA NA NA NA NA NA NA NA NA NA NA NA NA NA NA NA NA NA NA NA NA NA NA NA NA NA NA NA NA NA NA NA NA NA NA NA NA NA NA NA NA NA NA NA NA
693593 0.1 3194 2 1 68 31 12 1.549754 1.833868 0.9680587 0.02469881 0.003770003 1.823683 6.066905 5.015053 2.068024 1 0.9959899 5.899101 0 0 0.2 0 0 0 0.1 0 0 0 0 0 0 0 0 0 0 0 0 0 0 0 0.1 0 0 NA NA 0 0 0 0.1 0 0 NA NA 0 0 0 0 0 0 NA NA 0 0 0 0 0 0 NA NA NA NA NA NA 0.4 NA NA NA NA NA NA NA 0.4 NA NA NA NA NA NA NA 0.1818182 NA NA NA NA NA NA NA 0.1818182 NA NA NA NA NA NA NA NA NA 0.1818182 NA NA NA NA NA NA NA 0.1818182 NA NA NA NA NA NA NA 0.1818182 NA NA NA NA NA NA NA 0.1818182 NA NA NA NA NA 0 0 NA NA NA NA NA NA 0 0 NA NA NA NA NA NA 0 0 NA NA NA NA NA NA 0 0 NA NA NA NA NA NA 0 0 NA NA NA NA NA NA 0 0 NA NA NA NA NA NA NA NA NA NA NA NA NA NA NA NA NA NA NA NA NA NA NA NA NA NA NA NA NA NA NA NA NA NA NA NA NA NA NA NA NA NA NA NA NA NA NA NA NA NA NA NA NA NA NA NA NA NA NA NA NA NA NA NA NA NA NA NA NA NA 0 0 NA NA NA NA NA NA 0 0 NA NA NA NA NA NA 0.4 0 NA NA NA NA NA NA 0.4 0 NA NA NA NA NA NA 0.4 0.4 NA NA NA NA NA NA 0.4 0.4 NA NA NA NA NA NA NA NA NA NA NA NA NA NA NA NA NA NA NA NA NA NA NA NA NA NA NA NA NA NA NA NA NA NA NA NA NA NA NA NA NA NA NA NA NA NA NA NA NA NA NA NA NA NA NA NA NA NA NA NA NA NA NA NA NA NA NA NA NA NA 0 0 NA NA NA NA NA NA 0 0 NA NA NA NA NA NA 0 0 NA NA NA NA NA NA 0 0 NA NA NA NA NA NA 0 0 NA NA NA NA NA NA 0 0 NA NA NA NA NA NA NA NA NA NA NA NA NA NA NA NA NA NA NA NA NA NA NA NA NA NA NA NA NA NA NA NA NA NA NA NA NA NA NA NA NA NA NA NA NA NA NA NA NA NA NA NA NA NA NA NA NA NA NA NA NA NA NA NA NA NA 0.1 0.1125 0.1125 0.1125 0.1125 0.1125 0.1125 0.1125 0.1125 0.1125 0.1125 0.1125 0.1125 0.1125 0.1125 0.1125 0.1125 0.1125 0.1125 0.1125 0.1125 0.1125 0.1125 NA NA 0.1125 0.1125 0.1125 0.1125 0.1125 0.1125 NA NA 0.1125 0.1125 0.1125 0.1125 0.1125 0.1125 NA NA 0.1125 0.1125 0.1125 0.1125 0.1125 0.1125 NA NA NA NA NA NA 0.0375 NA NA NA NA NA NA NA 0.0375 NA NA NA NA NA NA NA 0.1125 NA NA NA NA NA NA NA 0.1125 NA NA NA NA NA NA NA NA NA 0.1125 NA NA NA NA NA NA NA 0.1125 NA NA NA NA NA NA NA 0.1125 NA NA NA NA NA NA NA 0.1125 NA NA NA NA NA 0.0375 0.0375 NA NA NA NA NA NA 0.0375 0.0375 NA NA NA NA NA NA 0.0375 0.0375 NA NA NA NA NA NA 0.0375 0.0375 NA NA NA NA NA NA 0.0375 0.0375 NA NA NA NA NA NA 0.0375 0.0375 NA NA NA NA NA NA NA NA NA NA NA NA NA NA NA NA NA NA NA NA NA NA NA NA NA NA NA NA NA NA NA NA NA NA NA NA NA NA NA NA NA NA NA NA NA NA NA NA NA NA NA NA NA NA NA NA NA NA NA NA NA NA NA NA NA NA NA NA NA NA 0.0375 0.0375 NA NA NA NA NA NA 0.0375 0.0375 NA NA NA NA NA NA 0.0375 0.0375 NA NA NA NA NA NA 0.0375 0.0375 NA NA NA NA NA NA 0.0375 0.0375 NA NA NA NA NA NA 0.0375 0.0375 NA NA NA NA NA NA NA NA NA NA NA NA NA NA NA NA NA NA NA NA NA NA NA NA NA NA NA NA NA NA NA NA NA NA NA NA NA NA NA NA NA NA NA NA NA NA NA NA NA NA NA NA NA NA NA NA NA NA NA NA NA NA NA NA NA NA NA NA NA NA 0.0375 0.0375 NA NA NA NA NA NA 0.0375 0.0375 NA NA NA NA NA NA 0.0375 0.0375 NA NA NA NA NA NA 0.0375 0.0375 NA NA NA NA NA NA 0.0375 0.0375 NA NA NA NA NA NA 0.0375 0.0375 NA NA NA NA NA NA NA NA NA NA NA NA NA NA NA NA NA NA NA NA NA NA NA NA NA NA NA NA NA NA NA NA NA NA NA NA NA NA NA NA NA NA NA NA NA NA NA NA NA NA NA NA NA NA NA NA NA NA NA NA NA NA NA NA NA NA
147791 0.1 3107 2 1 194 60 106 2.931977 1.963336 0.9002925 0.06669666 0.01967489 4.170976 10.12753 2.928857 5.296175 1 0.9946902 8.608812 0 0 0.1232877 0.1447368 0.14 0.1602564 0.163522 0.1474359 0.163522 0.1602564 0.16875 0.1558442 0.14 0.1602564 0.16875 0.1528662 0.16875 0.1602564 0.173913 0.1548387 0.1548387 0.1548387 0.16875 0.1428571 0.1538462 NA NA 0.1548387 0.1592357 0.1592357 0.16875 0.1538462 0.1538462 NA NA 0.1538462 0.14 0.164557 0.163522 0.164557 0.163522 NA NA 0.1538462 0.14 0.164557 0.163522 0.164557 0.163522 NA NA NA NA NA NA 0.141791 NA NA NA NA NA NA NA 0.141791 NA NA NA NA NA NA NA 0.14 NA NA NA NA NA NA NA 0.14 NA NA NA NA NA NA NA NA NA 0.1464968 NA NA NA NA NA NA NA 0.1464968 NA NA NA NA NA NA NA 0.1677019 NA NA NA NA NA NA NA 0.1677019 NA NA NA NA NA 0.225 0.2051282 NA NA NA NA NA NA 0.225 0.2051282 NA NA NA NA NA NA 0.1891892 0.2051282 NA NA NA NA NA NA 0.1891892 0.2051282 NA NA NA NA NA NA 0.2051282 0.1842105 NA NA NA NA NA NA 0.2051282 0.1842105 NA NA NA NA NA NA NA NA NA NA NA NA NA NA NA NA NA NA NA NA NA NA NA NA NA NA NA NA NA NA NA NA NA NA NA NA NA NA NA NA NA NA NA NA NA NA NA NA NA NA NA NA NA NA NA NA NA NA NA NA NA NA NA NA NA NA NA NA NA NA 0.1896552 0.2033898 NA NA NA NA NA NA 0.1896552 0.2166667 NA NA NA NA NA NA 0.1754386 0.1896552 NA NA NA NA NA NA 0.1754386 0.2033898 NA NA NA NA NA NA 0.1754386 0.2166667 NA NA NA NA NA NA 0.1754386 0.2166667 NA NA NA NA NA NA NA NA NA NA NA NA NA NA NA NA NA NA NA NA NA NA NA NA NA NA NA NA NA NA NA NA NA NA NA NA NA NA NA NA NA NA NA NA NA NA NA NA NA NA NA NA NA NA NA NA NA NA NA NA NA NA NA NA NA NA NA NA NA NA 0.08474576 0.1 NA NA NA NA NA NA 0.08474576 0.1 NA NA NA NA NA NA 0.08474576 0.08474576 NA NA NA NA NA NA 0.08474576 0.08474576 NA NA NA NA NA NA 0.1016949 0.1 NA NA NA NA NA NA 0.1016949 0.1 NA NA NA NA NA NA NA NA NA NA NA NA NA NA NA NA NA NA NA NA NA NA NA NA NA NA NA NA NA NA NA NA NA NA NA NA NA NA NA NA NA NA NA NA NA NA NA NA NA NA NA NA NA NA NA NA NA NA NA NA NA NA NA NA NA NA 0.4266667 0.4333333 0.43 0.4366667 0.4433333 0.4433333 0.4433333 0.4366667 0.4433333 0.4333333 0.43 0.4366667 0.4433333 0.4433333 0.4433333 0.4366667 0.4433333 0.4366667 0.4366667 0.4366667 0.4433333 0.44 0.44 NA NA 0.4366667 0.44 0.44 0.4433333 0.44 0.44 NA NA 0.44 0.43 0.44 0.4433333 0.44 0.4433333 NA NA 0.44 0.43 0.44 0.4433333 0.44 0.4433333 NA NA NA NA NA NA 0.3833333 NA NA NA NA NA NA NA 0.3833333 NA NA NA NA NA NA NA 0.43 NA NA NA NA NA NA NA 0.43 NA NA NA NA NA NA NA NA NA 0.4466667 NA NA NA NA NA NA NA 0.4466667 NA NA NA NA NA NA NA 0.4466667 NA NA NA NA NA NA NA 0.4466667 NA NA NA NA NA 0.1033333 0.1033333 NA NA NA NA NA NA 0.1033333 0.1033333 NA NA NA NA NA NA 0.1 0.1033333 NA NA NA NA NA NA 0.1 0.1033333 NA NA NA NA NA NA 0.1033333 0.1033333 NA NA NA NA NA NA 0.1033333 0.1033333 NA NA NA NA NA NA NA NA NA NA NA NA NA NA NA NA NA NA NA NA NA NA NA NA NA NA NA NA NA NA NA NA NA NA NA NA NA NA NA NA NA NA NA NA NA NA NA NA NA NA NA NA NA NA NA NA NA NA NA NA NA NA NA NA NA NA NA NA NA NA 0.1566667 0.1566667 NA NA NA NA NA NA 0.1566667 0.1566667 NA NA NA NA NA NA 0.1566667 0.1566667 NA NA NA NA NA NA 0.1566667 0.1566667 NA NA NA NA NA NA 0.1566667 0.1566667 NA NA NA NA NA NA 0.1566667 0.1566667 NA NA NA NA NA NA NA NA NA NA NA NA NA NA NA NA NA NA NA NA NA NA NA NA NA NA NA NA NA NA NA NA NA NA NA NA NA NA NA NA NA NA NA NA NA NA NA NA NA NA NA NA NA NA NA NA NA NA NA NA NA NA NA NA NA NA NA NA NA NA 0.18 0.18 NA NA NA NA NA NA 0.18 0.18 NA NA NA NA NA NA 0.18 0.18 NA NA NA NA NA NA 0.18 0.18 NA NA NA NA NA NA 0.1766667 0.18 NA NA NA NA NA NA 0.1766667 0.18 NA NA NA NA NA NA NA NA NA NA NA NA NA NA NA NA NA NA NA NA NA NA NA NA NA NA NA NA NA NA NA NA NA NA NA NA NA NA NA NA NA NA NA NA NA NA NA NA NA NA NA NA NA NA NA NA NA NA NA NA NA NA NA NA NA NA
225492 0.1 3235 3 1 166 37 106 2.199901 2.156754 0.9540696 0.02414489 0.008377832 16.62233 6.801726 13.29864 11.48331 1 0.9908848 12.3495 0 0 0.122807 0.112069 0.1101695 0.1344538 0.1451613 0.1271186 0.1147541 0.1344538 0.1382114 0.1043478 0.1101695 0.1344538 0.1166667 0.1271186 0.1025641 0.1344538 0.1239669 0.1196581 0.1092437 0.1344538 0.1311475 0.1196581 0.1176471 NA NA 0.1043478 0.1092437 0.1344538 0.1239669 0.1196581 0.09482759 NA NA 0.1196581 0.1025641 0.1344538 0.1239669 0.1304348 0.122807 NA NA 0.1196581 0.1025641 0.1271186 0.1166667 0.1304348 0.122807 NA NA NA NA NA NA 0.09166667 NA NA NA NA NA NA NA 0.09166667 NA NA NA NA NA NA NA 0.08695652 NA NA NA NA NA NA NA 0.08695652 NA NA NA NA NA NA NA NA NA 0.09448819 NA NA NA NA NA NA NA 0.07438017 NA NA NA NA NA NA NA 0.1370968 NA NA NA NA NA NA NA 0.1370968 NA NA NA NA NA 0.1698113 0.1538462 NA NA NA NA NA NA 0.1698113 0.1538462 NA NA NA NA NA NA 0.1372549 0.1372549 NA NA NA NA NA NA 0.1372549 0.1372549 NA NA NA NA NA NA 0.1698113 0.1698113 NA NA NA NA NA NA 0.1698113 0.1372549 NA NA NA NA NA NA NA NA NA NA NA NA NA NA NA NA NA NA NA NA NA NA NA NA NA NA NA NA NA NA NA NA NA NA NA NA NA NA NA NA NA NA NA NA NA NA NA NA NA NA NA NA NA NA NA NA NA NA NA NA NA NA NA NA NA NA NA NA NA NA 0.1935484 0.1612903 NA NA NA NA NA NA 0.1935484 0.1428571 NA NA NA NA NA NA 0.1935484 0.1666667 NA NA NA NA NA NA 0.1935484 0.1111111 NA NA NA NA NA NA 0.1935484 0.21875 NA NA NA NA NA NA 0.1935484 0.21875 NA NA NA NA NA NA NA NA NA NA NA NA NA NA NA NA NA NA NA NA NA NA NA NA NA NA NA NA NA NA NA NA NA NA NA NA NA NA NA NA NA NA NA NA NA NA NA NA NA NA NA NA NA NA NA NA NA NA NA NA NA NA NA NA NA NA NA NA NA NA 0.08108108 0.075 NA NA NA NA NA NA 0.08108108 0.075 NA NA NA NA NA NA 0.02857143 0.05263158 NA NA NA NA NA NA 0.02857143 0.05405405 NA NA NA NA NA NA 0.03125 0.06060606 NA NA NA NA NA NA 0.03125 0.06060606 NA NA NA NA NA NA NA NA NA NA NA NA NA NA NA NA NA NA NA NA NA NA NA NA NA NA NA NA NA NA NA NA NA NA NA NA NA NA NA NA NA NA NA NA NA NA NA NA NA NA NA NA NA NA NA NA NA NA NA NA NA NA NA NA NA NA 0.3676471 0.3786765 0.3860294 0.3786765 0.3897059 0.3786765 0.3970588 0.3786765 0.3897059 0.3786765 0.3860294 0.3786765 0.3897059 0.3786765 0.3860294 0.3786765 0.3897059 0.3786765 0.3897059 0.3786765 0.3897059 0.3786765 0.3860294 NA NA 0.3786765 0.3897059 0.3786765 0.3897059 0.3786765 0.3860294 NA NA 0.3786765 0.3860294 0.3786765 0.3897059 0.3676471 0.3676471 NA NA 0.3786765 0.3860294 0.3786765 0.3897059 0.3676471 0.3676471 NA NA NA NA NA NA 0.4007353 NA NA NA NA NA NA NA 0.4007353 NA NA NA NA NA NA NA 0.3860294 NA NA NA NA NA NA NA 0.3860294 NA NA NA NA NA NA NA NA NA 0.4227941 NA NA NA NA NA NA NA 0.4117647 NA NA NA NA NA NA NA 0.3933824 NA NA NA NA NA NA NA 0.3933824 NA NA NA NA NA 0.1617647 0.1617647 NA NA NA NA NA NA 0.1617647 0.1617647 NA NA NA NA NA NA 0.1617647 0.1617647 NA NA NA NA NA NA 0.1617647 0.1617647 NA NA NA NA NA NA 0.1617647 0.1617647 NA NA NA NA NA NA 0.1617647 0.1617647 NA NA NA NA NA NA NA NA NA NA NA NA NA NA NA NA NA NA NA NA NA NA NA NA NA NA NA NA NA NA NA NA NA NA NA NA NA NA NA NA NA NA NA NA NA NA NA NA NA NA NA NA NA NA NA NA NA NA NA NA NA NA NA NA NA NA NA NA NA NA 0.09191176 0.09558824 NA NA NA NA NA NA 0.09191176 0.08823529 NA NA NA NA NA NA 0.09191176 0.09191176 NA NA NA NA NA NA 0.09191176 0.08823529 NA NA NA NA NA NA 0.09191176 0.09191176 NA NA NA NA NA NA 0.09191176 0.09191176 NA NA NA NA NA NA NA NA NA NA NA NA NA NA NA NA NA NA NA NA NA NA NA NA NA NA NA NA NA NA NA NA NA NA NA NA NA NA NA NA NA NA NA NA NA NA NA NA NA NA NA NA NA NA NA NA NA NA NA NA NA NA NA NA NA NA NA NA NA NA 0.125 0.1360294 NA NA NA NA NA NA 0.125 0.1360294 NA NA NA NA NA NA 0.125 0.1323529 NA NA NA NA NA NA 0.125 0.1286765 NA NA NA NA NA NA 0.1139706 0.1139706 NA NA NA NA NA NA 0.1139706 0.1139706 NA NA NA NA NA NA NA NA NA NA NA NA NA NA NA NA NA NA NA NA NA NA NA NA NA NA NA NA NA NA NA NA NA NA NA NA NA NA NA NA NA NA NA NA NA NA NA NA NA NA NA NA NA NA NA NA NA NA NA NA NA NA NA NA NA NA
15578 0.1 1400 3 1 126 137 174 2.108716 2.253537 0.8065026 0.07100634 0.08659357 13.70336 12.06056 12.82762 9.091859 1 0.8862448 8.691704 0 0 0.08333333 0.1647727 0.08108108 0.1 0.1032258 0.1 0.09677419 0.1 0.1032258 0.1647727 0.08108108 0.1 0.1032258 0.09395973 0.0974026 0.1 0.1032258 0.1 0.09803922 0.1 0.1032258 0.1 0.09395973 NA NA 0.1 0.09803922 0.08783784 0.1032258 0.1 0.09333333 NA NA 0.09395973 0.08163265 0.1 0.09933775 0.1 0.09933775 NA NA 0.09459459 0.06944444 0.1 0.09333333 0.1 0.09333333 NA NA NA NA NA NA 0.08396947 NA NA NA NA NA NA NA 0.08396947 NA NA NA NA NA NA NA 0.08108108 NA NA NA NA NA NA NA 0.08108108 NA NA NA NA NA NA NA NA NA 0.1038961 NA NA NA NA NA NA NA 0.08333333 NA NA NA NA NA NA NA 0.08843537 NA NA NA NA NA NA NA 0.0890411 NA NA NA NA NA 0.09803922 0.1272727 NA NA NA NA NA NA 0.09803922 0.1272727 NA NA NA NA NA NA 0.09803922 0.1132075 NA NA NA NA NA NA 0.09803922 0.1132075 NA NA NA NA NA NA 0.09803922 0.09615385 NA NA NA NA NA NA 0.09803922 0.07843137 NA NA NA NA NA NA NA NA NA NA NA NA NA NA NA NA NA NA NA NA NA NA NA NA NA NA NA NA NA NA NA NA NA NA NA NA NA NA NA NA NA NA NA NA NA NA NA NA NA NA NA NA NA NA NA NA NA NA NA NA NA NA NA NA NA NA NA NA NA NA 0.0952381 0.07894737 NA NA NA NA NA NA 0.0952381 0.07692308 NA NA NA NA NA NA 0.07692308 0.07692308 NA NA NA NA NA NA 0.07894737 0.07692308 NA NA NA NA NA NA 0.075 0.1 NA NA NA NA NA NA 0.07692308 0.07692308 NA NA NA NA NA NA NA NA NA NA NA NA NA NA NA NA NA NA NA NA NA NA NA NA NA NA NA NA NA NA NA NA NA NA NA NA NA NA NA NA NA NA NA NA NA NA NA NA NA NA NA NA NA NA NA NA NA NA NA NA NA NA NA NA NA NA NA NA NA NA 0.08928571 0.0862069 NA NA NA NA NA NA 0.08928571 0.07017544 NA NA NA NA NA NA 0.08928571 0.0877193 NA NA NA NA NA NA 0.08928571 0.07272727 NA NA NA NA NA NA 0.08928571 0.08928571 NA NA NA NA NA NA 0.08928571 0.08928571 NA NA NA NA NA NA NA NA NA NA NA NA NA NA NA NA NA NA NA NA NA NA NA NA NA NA NA NA NA NA NA NA NA NA NA NA NA NA NA NA NA NA NA NA NA NA NA NA NA NA NA NA NA NA NA NA NA NA NA NA NA NA NA NA NA NA 0.44 0.49 0.4533333 0.45 0.4633333 0.45 0.4666667 0.45 0.4633333 0.49 0.4533333 0.45 0.4633333 0.45 0.4633333 0.45 0.4633333 0.45 0.46 0.45 0.4633333 0.45 0.45 NA NA 0.45 0.46 0.45 0.4633333 0.45 0.4533333 NA NA 0.45 0.45 0.45 0.4533333 0.45 0.4533333 NA NA 0.4466667 0.4466667 0.45 0.4533333 0.45 0.4533333 NA NA NA NA NA NA 0.4 NA NA NA NA NA NA NA 0.4 NA NA NA NA NA NA NA 0.4533333 NA NA NA NA NA NA NA 0.4533333 NA NA NA NA NA NA NA NA NA 0.46 NA NA NA NA NA NA NA 0.44 NA NA NA NA NA NA NA 0.4466667 NA NA NA NA NA NA NA 0.4433333 NA NA NA NA NA 0.1533333 0.16 NA NA NA NA NA NA 0.1533333 0.16 NA NA NA NA NA NA 0.1533333 0.1566667 NA NA NA NA NA NA 0.1533333 0.1566667 NA NA NA NA NA NA 0.1533333 0.1566667 NA NA NA NA NA NA 0.1533333 0.1566667 NA NA NA NA NA NA NA NA NA NA NA NA NA NA NA NA NA NA NA NA NA NA NA NA NA NA NA NA NA NA NA NA NA NA NA NA NA NA NA NA NA NA NA NA NA NA NA NA NA NA NA NA NA NA NA NA NA NA NA NA NA NA NA NA NA NA NA NA NA NA 0.1266667 0.1166667 NA NA NA NA NA NA 0.1266667 0.12 NA NA NA NA NA NA 0.12 0.12 NA NA NA NA NA NA 0.1166667 0.12 NA NA NA NA NA NA 0.1233333 0.12 NA NA NA NA NA NA 0.12 0.12 NA NA NA NA NA NA NA NA NA NA NA NA NA NA NA NA NA NA NA NA NA NA NA NA NA NA NA NA NA NA NA NA NA NA NA NA NA NA NA NA NA NA NA NA NA NA NA NA NA NA NA NA NA NA NA NA NA NA NA NA NA NA NA NA NA NA NA NA NA NA 0.17 0.1766667 NA NA NA NA NA NA 0.17 0.1766667 NA NA NA NA NA NA 0.17 0.1733333 NA NA NA NA NA NA 0.17 0.17 NA NA NA NA NA NA 0.17 0.17 NA NA NA NA NA NA 0.17 0.17 NA NA NA NA NA NA NA NA NA NA NA NA NA NA NA NA NA NA NA NA NA NA NA NA NA NA NA NA NA NA NA NA NA NA NA NA NA NA NA NA NA NA NA NA NA NA NA NA NA NA NA NA NA NA NA NA NA NA NA NA NA NA NA NA NA NA
848575 0.1 5618 1 1 76 93 180 2.064729 2.728802 0.8537069 0.01869382 0.09336466 2.04411 1.686587 1.149992 3.136486 1 0.982105 3.195912 0 0 0 0.08333333 0.0952381 0.06666667 0.1034483 0.06666667 0.1290323 0.06666667 0.1071429 0.08695652 0.0952381 0.06666667 0.1071429 0.06666667 0.07142857 0.06666667 0.07407407 0.08 0.08 0.06451613 0.1212121 0.06896552 0.1891892 NA NA 0.08 0.08333333 0.06451613 0.1034483 0.06896552 0.07692308 NA NA 0.04761905 0.0952381 0.06896552 0.07142857 0.06666667 0.06896552 NA NA 0.05263158 0.1052632 0.07142857 0.07142857 0.06896552 0.06896552 NA NA NA NA NA NA 0.1851852 NA NA NA NA NA NA NA 0.1851852 NA NA NA NA NA NA NA 0 NA NA NA NA NA NA NA 0 NA NA NA NA NA NA NA NA NA 0.195122 NA NA NA NA NA NA NA 0.1944444 NA NA NA NA NA NA NA 0.07142857 NA NA NA NA NA NA NA 0.07142857 NA NA NA NA NA 0 0.1111111 NA NA NA NA NA NA 0 0 NA NA NA NA NA NA 0 0 NA NA NA NA NA NA 0 0 NA NA NA NA NA NA 0 0 NA NA NA NA NA NA 0 0 NA NA NA NA NA NA NA NA NA NA NA NA NA NA NA NA NA NA NA NA NA NA NA NA NA NA NA NA NA NA NA NA NA NA NA NA NA NA NA NA NA NA NA NA NA NA NA NA NA NA NA NA NA NA NA NA NA NA NA NA NA NA NA NA NA NA NA NA NA NA 0.09090909 0.1538462 NA NA NA NA NA NA 0.09090909 0.1666667 NA NA NA NA NA NA 0.09090909 0.1538462 NA NA NA NA NA NA 0.09090909 0.1666667 NA NA NA NA NA NA 0.09090909 0.1 NA NA NA NA NA NA 0.1 0.1 NA NA NA NA NA NA NA NA NA NA NA NA NA NA NA NA NA NA NA NA NA NA NA NA NA NA NA NA NA NA NA NA NA NA NA NA NA NA NA NA NA NA NA NA NA NA NA NA NA NA NA NA NA NA NA NA NA NA NA NA NA NA NA NA NA NA NA NA NA NA 0.1538462 0.1 NA NA NA NA NA NA 0.09090909 0.1 NA NA NA NA NA NA 0.1538462 0.2631579 NA NA NA NA NA NA 0.1538462 0.09090909 NA NA NA NA NA NA 0.08333333 0.2 NA NA NA NA NA NA 0.08333333 0.09090909 NA NA NA NA NA NA NA NA NA NA NA NA NA NA NA NA NA NA NA NA NA NA NA NA NA NA NA NA NA NA NA NA NA NA NA NA NA NA NA NA NA NA NA NA NA NA NA NA NA NA NA NA NA NA NA NA NA NA NA NA NA NA NA NA NA NA 0.07421875 0.0859375 0.07421875 0.109375 0.1015625 0.109375 0.1054688 0.109375 0.09765625 0.08203125 0.07421875 0.109375 0.09765625 0.109375 0.1015625 0.109375 0.09765625 0.08984375 0.08984375 0.1132812 0.1132812 0.1054688 0.1171875 NA NA 0.08984375 0.0859375 0.1132812 0.1015625 0.1054688 0.09375 NA NA 0.078125 0.07421875 0.1054688 0.1015625 0.109375 0.1054688 NA NA 0.0703125 0.06640625 0.1015625 0.1015625 0.1054688 0.1054688 NA NA NA NA NA NA 0.0859375 NA NA NA NA NA NA NA 0.0859375 NA NA NA NA NA NA NA 0 NA NA NA NA NA NA NA 0 NA NA NA NA NA NA NA NA NA 0.1289062 NA NA NA NA NA NA NA 0.1132812 NA NA NA NA NA NA NA 0.1015625 NA NA NA NA NA NA NA 0.1015625 NA NA NA NA NA 0.03125 0.03125 NA NA NA NA NA NA 0.03125 0.02734375 NA NA NA NA NA NA 0.02734375 0.01953125 NA NA NA NA NA NA 0.0234375 0.01953125 NA NA NA NA NA NA 0.03125 0.02734375 NA NA NA NA NA NA 0.03125 0.02734375 NA NA NA NA NA NA NA NA NA NA NA NA NA NA NA NA NA NA NA NA NA NA NA NA NA NA NA NA NA NA NA NA NA NA NA NA NA NA NA NA NA NA NA NA NA NA NA NA NA NA NA NA NA NA NA NA NA NA NA NA NA NA NA NA NA NA NA NA NA NA 0.0390625 0.04296875 NA NA NA NA NA NA 0.0390625 0.0390625 NA NA NA NA NA NA 0.0390625 0.04296875 NA NA NA NA NA NA 0.0390625 0.0390625 NA NA NA NA NA NA 0.0390625 0.03515625 NA NA NA NA NA NA 0.03515625 0.03515625 NA NA NA NA NA NA NA NA NA NA NA NA NA NA NA NA NA NA NA NA NA NA NA NA NA NA NA NA NA NA NA NA NA NA NA NA NA NA NA NA NA NA NA NA NA NA NA NA NA NA NA NA NA NA NA NA NA NA NA NA NA NA NA NA NA NA NA NA NA NA 0.04296875 0.03515625 NA NA NA NA NA NA 0.0390625 0.03515625 NA NA NA NA NA NA 0.04296875 0.0546875 NA NA NA NA NA NA 0.04296875 0.0390625 NA NA NA NA NA NA 0.04296875 0.046875 NA NA NA NA NA NA 0.04296875 0.0390625 NA NA NA NA NA NA NA NA NA NA NA NA NA NA NA NA NA NA NA NA NA NA NA NA NA NA NA NA NA NA NA NA NA NA NA NA NA NA NA NA NA NA NA NA NA NA NA NA NA NA NA NA NA NA NA NA NA NA NA NA NA NA NA NA NA NA
153848 0.1 1930 2 1 31 74 126 1.981372 2.094172 0.9069916 0.03667594 0.03873262 2.362584 4.429593 3.179983 7.133021 1 0.976051 4.293007 0 0 0.1142857 0.0625 0.09375 0.175 0.125 0.1904762 0.1025641 0.175 0.125 0.0625 0.09375 0.175 0.125 0.1904762 0.1025641 0.175 0.125 0.0625 0.09090909 0.175 0.1219512 0.175 0.1 NA NA 0.0625 0.09090909 0.175 0.1 0.175 0.1 NA NA 0.0625 0 0.1463415 0.125 0.1860465 0.1 NA NA 0.0625 0 0.1463415 0.1025641 0.1860465 0.1025641 NA NA NA NA NA NA 0.07142857 NA NA NA NA NA NA NA 0.07142857 NA NA NA NA NA NA NA 0.06666667 NA NA NA NA NA NA NA 0.06666667 NA NA NA NA NA NA NA NA NA 0.1463415 NA NA NA NA NA NA NA 0.1081081 NA NA NA NA NA NA NA 0.08108108 NA NA NA NA NA NA NA 0.08108108 NA NA NA NA NA 0.2307692 0.1666667 NA NA NA NA NA NA 0.2307692 0.1666667 NA NA NA NA NA NA 0.2307692 0.1538462 NA NA NA NA NA NA 0.2307692 0.1538462 NA NA NA NA NA NA 0.2142857 0.1538462 NA NA NA NA NA NA 0.2142857 0.1538462 NA NA NA NA NA NA NA NA NA NA NA NA NA NA NA NA NA NA NA NA NA NA NA NA NA NA NA NA NA NA NA NA NA NA NA NA NA NA NA NA NA NA NA NA NA NA NA NA NA NA NA NA NA NA NA NA NA NA NA NA NA NA NA NA NA NA NA NA NA NA 0.25 0.1333333 NA NA NA NA NA NA 0.25 0.1333333 NA NA NA NA NA NA 0.25 0.07142857 NA NA NA NA NA NA 0.25 0.07142857 NA NA NA NA NA NA 0.25 0.07142857 NA NA NA NA NA NA 0.25 0.07142857 NA NA NA NA NA NA NA NA NA NA NA NA NA NA NA NA NA NA NA NA NA NA NA NA NA NA NA NA NA NA NA NA NA NA NA NA NA NA NA NA NA NA NA NA NA NA NA NA NA NA NA NA NA NA NA NA NA NA NA NA NA NA NA NA NA NA NA NA NA NA 0.08333333 0.07692308 NA NA NA NA NA NA 0.09090909 0.07692308 NA NA NA NA NA NA 0.09090909 0.07692308 NA NA NA NA NA NA 0.09090909 0.07692308 NA NA NA NA NA NA 0 0.08333333 NA NA NA NA NA NA 0 0.08333333 NA NA NA NA NA NA NA NA NA NA NA NA NA NA NA NA NA NA NA NA NA NA NA NA NA NA NA NA NA NA NA NA NA NA NA NA NA NA NA NA NA NA NA NA NA NA NA NA NA NA NA NA NA NA NA NA NA NA NA NA NA NA NA NA NA NA 0.1974522 0.1910828 0.1847134 0.2101911 0.2229299 0.2165605 0.2229299 0.2101911 0.2229299 0.1910828 0.1847134 0.2101911 0.2229299 0.2165605 0.2229299 0.2101911 0.2229299 0.1910828 0.1910828 0.2101911 0.2292994 0.2101911 0.2292994 NA NA 0.1910828 0.1910828 0.2101911 0.2292994 0.2101911 0.2292994 NA NA 0.1910828 0.1783439 0.2229299 0.2229299 0.2229299 0.2292994 NA NA 0.1910828 0.1783439 0.2229299 0.2229299 0.2229299 0.2229299 NA NA NA NA NA NA 0.1656051 NA NA NA NA NA NA NA 0.1656051 NA NA NA NA NA NA NA 0.1783439 NA NA NA NA NA NA NA 0.1783439 NA NA NA NA NA NA NA NA NA 0.2229299 NA NA NA NA NA NA NA 0.2101911 NA NA NA NA NA NA NA 0.2165605 NA NA NA NA NA NA NA 0.2165605 NA NA NA NA NA 0.06369427 0.06369427 NA NA NA NA NA NA 0.06369427 0.06369427 NA NA NA NA NA NA 0.06369427 0.07006369 NA NA NA NA NA NA 0.06369427 0.07006369 NA NA NA NA NA NA 0.07006369 0.07006369 NA NA NA NA NA NA 0.07006369 0.07006369 NA NA NA NA NA NA NA NA NA NA NA NA NA NA NA NA NA NA NA NA NA NA NA NA NA NA NA NA NA NA NA NA NA NA NA NA NA NA NA NA NA NA NA NA NA NA NA NA NA NA NA NA NA NA NA NA NA NA NA NA NA NA NA NA NA NA NA NA NA NA 0.07643312 0.08280255 NA NA NA NA NA NA 0.07643312 0.08280255 NA NA NA NA NA NA 0.07643312 0.08280255 NA NA NA NA NA NA 0.07643312 0.08280255 NA NA NA NA NA NA 0.07643312 0.08280255 NA NA NA NA NA NA 0.07643312 0.08280255 NA NA NA NA NA NA NA NA NA NA NA NA NA NA NA NA NA NA NA NA NA NA NA NA NA NA NA NA NA NA NA NA NA NA NA NA NA NA NA NA NA NA NA NA NA NA NA NA NA NA NA NA NA NA NA NA NA NA NA NA NA NA NA NA NA NA NA NA NA NA 0.07006369 0.07643312 NA NA NA NA NA NA 0.06369427 0.07643312 NA NA NA NA NA NA 0.06369427 0.07643312 NA NA NA NA NA NA 0.06369427 0.07643312 NA NA NA NA NA NA 0.07643312 0.07006369 NA NA NA NA NA NA 0.07006369 0.07006369 NA NA NA NA NA NA NA NA NA NA NA NA NA NA NA NA NA NA NA NA NA NA NA NA NA NA NA NA NA NA NA NA NA NA NA NA NA NA NA NA NA NA NA NA NA NA NA NA NA NA NA NA NA NA NA NA NA NA NA NA NA NA NA NA NA NA
132037 0.1 1193 2 1 124 138 112 2.355479 2.175681 0.7942366 0.08661426 0.03069648 5.375866 2.332092 6.636862 3.710686 1 0.9240675 4.034313 0 0 0.08510638 0.06521739 0.04651163 0.07446809 0.07446809 0.07446809 0.08421053 0.07526882 0.07526882 0.06521739 0.07526882 0.07446809 0.09278351 0.07446809 0.09375 0.07526882 0.09278351 0.08333333 0.07526882 0.07368421 0.07368421 0.07446809 0.06451613 NA NA 0.08333333 0.08333333 0.07368421 0.08333333 0.07446809 0.08163265 NA NA 0.07291667 0.06451613 0.07291667 0.07446809 0.06382979 0.07291667 NA NA 0.07291667 0.07446809 0.07291667 0.07368421 0.07368421 0.08247423 NA NA NA NA NA NA 0.09756098 NA NA NA NA NA NA NA 0.09756098 NA NA NA NA NA NA NA 0.09782609 NA NA NA NA NA NA NA 0.09782609 NA NA NA NA NA NA NA NA NA 0.06382979 NA NA NA NA NA NA NA 0.06382979 NA NA NA NA NA NA NA 0.06382979 NA NA NA NA NA NA NA 0.06315789 NA NA NA NA NA 0.05405405 0.05714286 NA NA NA NA NA NA 0.05405405 0.05555556 NA NA NA NA NA NA 0.05405405 0.05405405 NA NA NA NA NA NA 0.05405405 0.05405405 NA NA NA NA NA NA 0.05555556 0.05405405 NA NA NA NA NA NA 0.05555556 0.05405405 NA NA NA NA NA NA NA NA NA NA NA NA NA NA NA NA NA NA NA NA NA NA NA NA NA NA NA NA NA NA NA NA NA NA NA NA NA NA NA NA NA NA NA NA NA NA NA NA NA NA NA NA NA NA NA NA NA NA NA NA NA NA NA NA NA NA NA NA NA NA 0.1176471 0 NA NA NA NA NA NA 0.1176471 0.1578947 NA NA NA NA NA NA 0.1111111 0 NA NA NA NA NA NA 0.1111111 0.1111111 NA NA NA NA NA NA 0.1111111 0.1111111 NA NA NA NA NA NA 0.1111111 0.1111111 NA NA NA NA NA NA NA NA NA NA NA NA NA NA NA NA NA NA NA NA NA NA NA NA NA NA NA NA NA NA NA NA NA NA NA NA NA NA NA NA NA NA NA NA NA NA NA NA NA NA NA NA NA NA NA NA NA NA NA NA NA NA NA NA NA NA NA NA NA NA 0.05405405 0.1 NA NA NA NA NA NA 0.05405405 0.1 NA NA NA NA NA NA 0.05555556 0.09756098 NA NA NA NA NA NA 0.05555556 0.09756098 NA NA NA NA NA NA 0.02702703 0.07692308 NA NA NA NA NA NA 0.02702703 0.07692308 NA NA NA NA NA NA NA NA NA NA NA NA NA NA NA NA NA NA NA NA NA NA NA NA NA NA NA NA NA NA NA NA NA NA NA NA NA NA NA NA NA NA NA NA NA NA NA NA NA NA NA NA NA NA NA NA NA NA NA NA NA NA NA NA NA NA 0.3644068 0.3644068 0.3474576 0.3686441 0.3686441 0.3686441 0.3686441 0.3644068 0.3644068 0.3644068 0.3644068 0.3686441 0.3728814 0.3686441 0.3686441 0.3644068 0.3728814 0.3728814 0.3644068 0.3728814 0.3728814 0.3686441 0.3686441 NA NA 0.3728814 0.3728814 0.3728814 0.3728814 0.3686441 0.3813559 NA NA 0.3771186 0.3686441 0.3771186 0.3686441 0.3728814 0.3771186 NA NA 0.3771186 0.3686441 0.3771186 0.3728814 0.3728814 0.3771186 NA NA NA NA NA NA 0.3135593 NA NA NA NA NA NA NA 0.3135593 NA NA NA NA NA NA NA 0.3516949 NA NA NA NA NA NA NA 0.3516949 NA NA NA NA NA NA NA NA NA 0.3728814 NA NA NA NA NA NA NA 0.3728814 NA NA NA NA NA NA NA 0.3728814 NA NA NA NA NA NA NA 0.3771186 NA NA NA NA NA 0.1483051 0.1398305 NA NA NA NA NA NA 0.1483051 0.1440678 NA NA NA NA NA NA 0.1483051 0.1483051 NA NA NA NA NA NA 0.1483051 0.1483051 NA NA NA NA NA NA 0.1440678 0.1483051 NA NA NA NA NA NA 0.1440678 0.1483051 NA NA NA NA NA NA NA NA NA NA NA NA NA NA NA NA NA NA NA NA NA NA NA NA NA NA NA NA NA NA NA NA NA NA NA NA NA NA NA NA NA NA NA NA NA NA NA NA NA NA NA NA NA NA NA NA NA NA NA NA NA NA NA NA NA NA NA NA NA NA 0.06355932 0.05932203 NA NA NA NA NA NA 0.06355932 0.06779661 NA NA NA NA NA NA 0.06779661 0.06355932 NA NA NA NA NA NA 0.06779661 0.06779661 NA NA NA NA NA NA 0.06779661 0.06779661 NA NA NA NA NA NA 0.06779661 0.06779661 NA NA NA NA NA NA NA NA NA NA NA NA NA NA NA NA NA NA NA NA NA NA NA NA NA NA NA NA NA NA NA NA NA NA NA NA NA NA NA NA NA NA NA NA NA NA NA NA NA NA NA NA NA NA NA NA NA NA NA NA NA NA NA NA NA NA NA NA NA NA 0.1483051 0.1525424 NA NA NA NA NA NA 0.1483051 0.1525424 NA NA NA NA NA NA 0.1440678 0.1567797 NA NA NA NA NA NA 0.1440678 0.1567797 NA NA NA NA NA NA 0.1525424 0.1525424 NA NA NA NA NA NA 0.1525424 0.1525424 NA NA NA NA NA NA NA NA NA NA NA NA NA NA NA NA NA NA NA NA NA NA NA NA NA NA NA NA NA NA NA NA NA NA NA NA NA NA NA NA NA NA NA NA NA NA NA NA NA NA NA NA NA NA NA NA NA NA NA NA NA NA NA NA NA NA
814322 0.1 1487 1 1 97 177 90 2.918179 1.692319 0.7756298 0.0767516 0.107746 2.884344 2.736889 1.446157 2.277118 1 0.8376064 1.392413 0 0 0.08333333 0.09090909 0.1296296 0.08474576 0.125 0.1016949 0.1311475 0.08474576 0.1206897 0.09090909 0.1206897 0.08474576 0.1428571 0.1 0.1515152 0.08474576 0.1451613 0.08474576 0.122807 0.08474576 0.1186441 0.08928571 0.1147541 NA NA 0.08333333 0.1311475 0.08333333 0.1384615 0.0877193 0.1384615 NA NA 0.0862069 0.122807 0.0862069 0.1186441 0.08474576 0.1186441 NA NA 0.0862069 0.1186441 0.08333333 0.1384615 0.08333333 0.1290323 NA NA NA NA NA NA 0.1320755 NA NA NA NA NA NA NA 0.1320755 NA NA NA NA NA NA NA 0.1186441 NA NA NA NA NA NA NA 0.1186441 NA NA NA NA NA NA NA NA NA 0.0862069 NA NA NA NA NA NA NA 0.0862069 NA NA NA NA NA NA NA 0.08474576 NA NA NA NA NA NA NA 0.08474576 NA NA NA NA NA 0.1333333 0.06666667 NA NA NA NA NA NA 0.1333333 0.125 NA NA NA NA NA NA 0.1333333 0.06666667 NA NA NA NA NA NA 0.1333333 0.125 NA NA NA NA NA NA 0.1333333 0.06666667 NA NA NA NA NA NA 0.1333333 0.06666667 NA NA NA NA NA NA NA NA NA NA NA NA NA NA NA NA NA NA NA NA NA NA NA NA NA NA NA NA NA NA NA NA NA NA NA NA NA NA NA NA NA NA NA NA NA NA NA NA NA NA NA NA NA NA NA NA NA NA NA NA NA NA NA NA NA NA NA NA NA NA 0.09090909 0.173913 NA NA NA NA NA NA 0.09090909 0.16 NA NA NA NA NA NA 0.09090909 0.1363636 NA NA NA NA NA NA 0.09090909 0.1538462 NA NA NA NA NA NA 0.04761905 0.1428571 NA NA NA NA NA NA 0.04761905 0.125 NA NA NA NA NA NA NA NA NA NA NA NA NA NA NA NA NA NA NA NA NA NA NA NA NA NA NA NA NA NA NA NA NA NA NA NA NA NA NA NA NA NA NA NA NA NA NA NA NA NA NA NA NA NA NA NA NA NA NA NA NA NA NA NA NA NA NA NA NA NA 0.08333333 0.1538462 NA NA NA NA NA NA 0.08333333 0.1785714 NA NA NA NA NA NA 0.04761905 0.125 NA NA NA NA NA NA 0.04761905 0.12 NA NA NA NA NA NA 0.08333333 0.125 NA NA NA NA NA NA 0.08333333 0.1481481 NA NA NA NA NA NA NA NA NA NA NA NA NA NA NA NA NA NA NA NA NA NA NA NA NA NA NA NA NA NA NA NA NA NA NA NA NA NA NA NA NA NA NA NA NA NA NA NA NA NA NA NA NA NA NA NA NA NA NA NA NA NA NA NA NA NA 0.2941176 0.2673797 0.2513369 0.2887701 0.2620321 0.2834225 0.2834225 0.2887701 0.2727273 0.2673797 0.2727273 0.2887701 0.2887701 0.2887701 0.2994652 0.2887701 0.2834225 0.2887701 0.2673797 0.2887701 0.2780749 0.2727273 0.2887701 NA NA 0.2941176 0.2834225 0.2941176 0.2994652 0.2780749 0.2994652 NA NA 0.2834225 0.2673797 0.2834225 0.2780749 0.2887701 0.2780749 NA NA 0.2834225 0.2780749 0.2941176 0.2994652 0.2941176 0.2887701 NA NA NA NA NA NA 0.2459893 NA NA NA NA NA NA NA 0.2459893 NA NA NA NA NA NA NA 0.2780749 NA NA NA NA NA NA NA 0.2780749 NA NA NA NA NA NA NA NA NA 0.2834225 NA NA NA NA NA NA NA 0.2834225 NA NA NA NA NA NA NA 0.2887701 NA NA NA NA NA NA NA 0.2887701 NA NA NA NA NA 0.06951872 0.07486631 NA NA NA NA NA NA 0.06951872 0.07486631 NA NA NA NA NA NA 0.06951872 0.07486631 NA NA NA NA NA NA 0.06951872 0.07486631 NA NA NA NA NA NA 0.06951872 0.07486631 NA NA NA NA NA NA 0.06951872 0.07486631 NA NA NA NA NA NA NA NA NA NA NA NA NA NA NA NA NA NA NA NA NA NA NA NA NA NA NA NA NA NA NA NA NA NA NA NA NA NA NA NA NA NA NA NA NA NA NA NA NA NA NA NA NA NA NA NA NA NA NA NA NA NA NA NA NA NA NA NA NA NA 0.1069519 0.1016043 NA NA NA NA NA NA 0.1069519 0.1122995 NA NA NA NA NA NA 0.1069519 0.1016043 NA NA NA NA NA NA 0.1069519 0.1176471 NA NA NA NA NA NA 0.1069519 0.09625668 NA NA NA NA NA NA 0.1069519 0.1122995 NA NA NA NA NA NA NA NA NA NA NA NA NA NA NA NA NA NA NA NA NA NA NA NA NA NA NA NA NA NA NA NA NA NA NA NA NA NA NA NA NA NA NA NA NA NA NA NA NA NA NA NA NA NA NA NA NA NA NA NA NA NA NA NA NA NA NA NA NA NA 0.1176471 0.1176471 NA NA NA NA NA NA 0.1176471 0.1229947 NA NA NA NA NA NA 0.1069519 0.1122995 NA NA NA NA NA NA 0.1069519 0.1176471 NA NA NA NA NA NA 0.1176471 0.1122995 NA NA NA NA NA NA 0.1176471 0.1229947 NA NA NA NA NA NA NA NA NA NA NA NA NA NA NA NA NA NA NA NA NA NA NA NA NA NA NA NA NA NA NA NA NA NA NA NA NA NA NA NA NA NA NA NA NA NA NA NA NA NA NA NA NA NA NA NA NA NA NA NA NA NA NA NA NA NA
315726 0.1 2628 3 1 109 147 191 1.936871 1.615125 0.9079202 0.03779753 0.03633696 6.471211 20.95583 16.19598 14.39633 1 0.9639233 19.47612 0 0 0.08943089 0.05737705 0.04918033 0.06451613 0.064 0.06451613 0.05645161 0.06451613 0.06451613 0.05737705 0.04201681 0.05737705 0.05691057 0.05691057 0.04878049 0.05737705 0.05691057 0.05737705 0.05691057 0.05737705 0.05691057 0.05737705 0.064 NA NA 0.05737705 0.04958678 0.05737705 0.05691057 0.05737705 0.04918033 NA NA 0.06451613 0.05737705 0.06451613 0.064 0.06451613 0.05645161 NA NA 0.06451613 0.05737705 0.06451613 0.05645161 0.06451613 0.05645161 NA NA NA NA NA NA 0.1428571 NA NA NA NA NA NA NA 0.1428571 NA NA NA NA NA NA NA 0.05785124 NA NA NA NA NA NA NA 0.05785124 NA NA NA NA NA NA NA NA NA 0.07633588 NA NA NA NA NA NA NA 0.04201681 NA NA NA NA NA NA NA 0.05645161 NA NA NA NA NA NA NA 0.05691057 NA NA NA NA NA 0.09302326 0.09302326 NA NA NA NA NA NA 0.09302326 0.09302326 NA NA NA NA NA NA 0.07142857 0.09302326 NA NA NA NA NA NA 0.07142857 0.07142857 NA NA NA NA NA NA 0.09302326 0.09302326 NA NA NA NA NA NA 0.09302326 0.09302326 NA NA NA NA NA NA NA NA NA NA NA NA NA NA NA NA NA NA NA NA NA NA NA NA NA NA NA NA NA NA NA NA NA NA NA NA NA NA NA NA NA NA NA NA NA NA NA NA NA NA NA NA NA NA NA NA NA NA NA NA NA NA NA NA NA NA NA NA NA NA 0.05405405 0.05405405 NA NA NA NA NA NA 0.05405405 0.05405405 NA NA NA NA NA NA 0.05405405 0.05405405 NA NA NA NA NA NA 0.05405405 0.05405405 NA NA NA NA NA NA 0.05405405 0.05555556 NA NA NA NA NA NA 0.05405405 0.05405405 NA NA NA NA NA NA NA NA NA NA NA NA NA NA NA NA NA NA NA NA NA NA NA NA NA NA NA NA NA NA NA NA NA NA NA NA NA NA NA NA NA NA NA NA NA NA NA NA NA NA NA NA NA NA NA NA NA NA NA NA NA NA NA NA NA NA NA NA NA NA 0.04545455 0.04444444 NA NA NA NA NA NA 0.04545455 0.04444444 NA NA NA NA NA NA 0.04545455 0.04444444 NA NA NA NA NA NA 0.04545455 0.04444444 NA NA NA NA NA NA 0.04444444 0.04444444 NA NA NA NA NA NA 0.04444444 0.02272727 NA NA NA NA NA NA NA NA NA NA NA NA NA NA NA NA NA NA NA NA NA NA NA NA NA NA NA NA NA NA NA NA NA NA NA NA NA NA NA NA NA NA NA NA NA NA NA NA NA NA NA NA NA NA NA NA NA NA NA NA NA NA NA NA NA NA 0.3733333 0.3833333 0.3866667 0.3866667 0.39 0.3866667 0.39 0.3866667 0.3866667 0.3833333 0.38 0.3833333 0.3866667 0.3866667 0.39 0.3833333 0.3866667 0.3833333 0.3866667 0.3833333 0.3866667 0.3833333 0.39 NA NA 0.3833333 0.3833333 0.3833333 0.3866667 0.3833333 0.3866667 NA NA 0.3866667 0.3833333 0.3866667 0.39 0.3866667 0.39 NA NA 0.3866667 0.3833333 0.3866667 0.39 0.3866667 0.39 NA NA NA NA NA NA 0.36 NA NA NA NA NA NA NA 0.36 NA NA NA NA NA NA NA 0.38 NA NA NA NA NA NA NA 0.38 NA NA NA NA NA NA NA NA NA 0.4033333 NA NA NA NA NA NA NA 0.38 NA NA NA NA NA NA NA 0.39 NA NA NA NA NA NA NA 0.3866667 NA NA NA NA NA 0.13 0.13 NA NA NA NA NA NA 0.13 0.13 NA NA NA NA NA NA 0.13 0.13 NA NA NA NA NA NA 0.13 0.13 NA NA NA NA NA NA 0.13 0.13 NA NA NA NA NA NA 0.13 0.13 NA NA NA NA NA NA NA NA NA NA NA NA NA NA NA NA NA NA NA NA NA NA NA NA NA NA NA NA NA NA NA NA NA NA NA NA NA NA NA NA NA NA NA NA NA NA NA NA NA NA NA NA NA NA NA NA NA NA NA NA NA NA NA NA NA NA NA NA NA NA 0.1166667 0.1166667 NA NA NA NA NA NA 0.1166667 0.1166667 NA NA NA NA NA NA 0.1166667 0.1166667 NA NA NA NA NA NA 0.1166667 0.1166667 NA NA NA NA NA NA 0.1166667 0.1133333 NA NA NA NA NA NA 0.1166667 0.1166667 NA NA NA NA NA NA NA NA NA NA NA NA NA NA NA NA NA NA NA NA NA NA NA NA NA NA NA NA NA NA NA NA NA NA NA NA NA NA NA NA NA NA NA NA NA NA NA NA NA NA NA NA NA NA NA NA NA NA NA NA NA NA NA NA NA NA NA NA NA NA 0.14 0.1433333 NA NA NA NA NA NA 0.14 0.1433333 NA NA NA NA NA NA 0.14 0.1433333 NA NA NA NA NA NA 0.14 0.1433333 NA NA NA NA NA NA 0.1433333 0.1433333 NA NA NA NA NA NA 0.1433333 0.1433333 NA NA NA NA NA NA NA NA NA NA NA NA NA NA NA NA NA NA NA NA NA NA NA NA NA NA NA NA NA NA NA NA NA NA NA NA NA NA NA NA NA NA NA NA NA NA NA NA NA NA NA NA NA NA NA NA NA NA NA NA NA NA NA NA NA NA
912925 0.1 8714 1 1 159 139 2 2.100967 2.815387 0.8636728 0.01768065 0.09557235 2.171853 1.16654 1 2.358458 1 0.9835493 2.471528 0 0 0.125 0.1666667 0.1666667 0.2666667 0.2666667 0.2307692 0.25 0.2857143 0.1666667 0.1666667 0.1666667 0.2666667 0.3529412 0.2307692 0.2307692 0.2857143 0.25 0.1666667 0.1666667 0.2307692 0.3333333 0.2307692 0.3636364 NA NA 0.1666667 0.1666667 0.1875 0.2857143 0.2307692 0.25 NA NA 0.1333333 0.1333333 0.125 0.1333333 0.125 0.1333333 NA NA 0.1333333 0.1333333 0.125 0.1333333 0.125 0.1333333 NA NA NA NA NA NA 0.875 NA NA NA NA NA NA NA 0.875 NA NA NA NA NA NA NA 0 NA NA NA NA NA NA NA 0 NA NA NA NA NA NA NA NA NA 0.125 NA NA NA NA NA NA NA 0.125 NA NA NA NA NA NA NA 0.125 NA NA NA NA NA NA NA 0.125 NA NA NA NA NA 0 0 NA NA NA NA NA NA 0 0.1666667 NA NA NA NA NA NA 0.2 0.3333333 NA NA NA NA NA NA 0.2 0.2857143 NA NA NA NA NA NA 0.1666667 0.1666667 NA NA NA NA NA NA 0.1666667 0.1666667 NA NA NA NA NA NA NA NA NA NA NA NA NA NA NA NA NA NA NA NA NA NA NA NA NA NA NA NA NA NA NA NA NA NA NA NA NA NA NA NA NA NA NA NA NA NA NA NA NA NA NA NA NA NA NA NA NA NA NA NA NA NA NA NA NA NA NA NA NA NA 0.3333333 0.4 NA NA NA NA NA NA 0.3333333 0.3333333 NA NA NA NA NA NA 0.25 0.5 NA NA NA NA NA NA 0.25 0.25 NA NA NA NA NA NA 0.2 0.2 NA NA NA NA NA NA 0.2 0.2 NA NA NA NA NA NA NA NA NA NA NA NA NA NA NA NA NA NA NA NA NA NA NA NA NA NA NA NA NA NA NA NA NA NA NA NA NA NA NA NA NA NA NA NA NA NA NA NA NA NA NA NA NA NA NA NA NA NA NA NA NA NA NA NA NA NA NA NA NA NA 0 0.3333333 NA NA NA NA NA NA 0.3333333 0.3333333 NA NA NA NA NA NA 0.25 0.3333333 NA NA NA NA NA NA 0.25 0.3333333 NA NA NA NA NA NA 0 0 NA NA NA NA NA NA 0 0 NA NA NA NA NA NA NA NA NA NA NA NA NA NA NA NA NA NA NA NA NA NA NA NA NA NA NA NA NA NA NA NA NA NA NA NA NA NA NA NA NA NA NA NA NA NA NA NA NA NA NA NA NA NA NA NA NA NA NA NA NA NA NA NA NA NA 0.08695652 0.0310559 0.0310559 0.06832298 0.06832298 0.0621118 0.05590062 0.0621118 0.0310559 0.0310559 0.0310559 0.06832298 0.06832298 0.0621118 0.0621118 0.0621118 0.05590062 0.0310559 0.0310559 0.0621118 0.04968944 0.0621118 0.04347826 NA NA 0.0310559 0.0310559 0.08074534 0.0621118 0.0621118 0.05590062 NA NA 0.08074534 0.08074534 0.08695652 0.08074534 0.08695652 0.08074534 NA NA 0.08074534 0.08074534 0.08695652 0.08074534 0.08695652 0.08074534 NA NA NA NA NA NA 0.00621118 NA NA NA NA NA NA NA 0.00621118 NA NA NA NA NA NA NA 0 NA NA NA NA NA NA NA 0 NA NA NA NA NA NA NA NA NA 0.08695652 NA NA NA NA NA NA NA 0.08695652 NA NA NA NA NA NA NA 0.08695652 NA NA NA NA NA NA NA 0.08695652 NA NA NA NA NA 0.0310559 0.0310559 NA NA NA NA NA NA 0.0310559 0.0310559 NA NA NA NA NA NA 0.02484472 0.02484472 NA NA NA NA NA NA 0.02484472 0.0310559 NA NA NA NA NA NA 0.0310559 0.0310559 NA NA NA NA NA NA 0.0310559 0.0310559 NA NA NA NA NA NA NA NA NA NA NA NA NA NA NA NA NA NA NA NA NA NA NA NA NA NA NA NA NA NA NA NA NA NA NA NA NA NA NA NA NA NA NA NA NA NA NA NA NA NA NA NA NA NA NA NA NA NA NA NA NA NA NA NA NA NA NA NA NA NA 0.02484472 0.01863354 NA NA NA NA NA NA 0.02484472 0.02484472 NA NA NA NA NA NA 0.01863354 0.00621118 NA NA NA NA NA NA 0.01863354 0.01863354 NA NA NA NA NA NA 0.02484472 0.02484472 NA NA NA NA NA NA 0.02484472 0.02484472 NA NA NA NA NA NA NA NA NA NA NA NA NA NA NA NA NA NA NA NA NA NA NA NA NA NA NA NA NA NA NA NA NA NA NA NA NA NA NA NA NA NA NA NA NA NA NA NA NA NA NA NA NA NA NA NA NA NA NA NA NA NA NA NA NA NA NA NA NA NA 0.01242236 0.01242236 NA NA NA NA NA NA 0.01242236 0.01242236 NA NA NA NA NA NA 0.01863354 0.01242236 NA NA NA NA NA NA 0.01863354 0.01242236 NA NA NA NA NA NA 0.01863354 0.01242236 NA NA NA NA NA NA 0.01863354 0.01242236 NA NA NA NA NA NA NA NA NA NA NA NA NA NA NA NA NA NA NA NA NA NA NA NA NA NA NA NA NA NA NA NA NA NA NA NA NA NA NA NA NA NA NA NA NA NA NA NA NA NA NA NA NA NA NA NA NA NA NA NA NA NA NA NA NA NA
280497 0.1 6782 1 1 172 180 157 2.244823 2.735672 0.8989608 0.02600466 0.05093377 2.316273 2.196672 1.930209 2.605363 1 0.948113 2.127602 0 0 0.02 0.01818182 0 0.03174603 0.03174603 0.03225806 0.03030303 0.03278689 0.03389831 0.01818182 0.01923077 0.03174603 0.04545455 0.03225806 0.03030303 0.03225806 0.03225806 0.01886792 0.01886792 0.03278689 0.03278689 0.01724138 0.03389831 NA NA 0.01851852 0.01785714 0.03278689 0.03125 0.01724138 0.03278689 NA NA 0.03571429 0.01923077 0.03174603 0.03225806 0.03174603 0.03225806 NA NA 0.03571429 0.03703704 0.03174603 0.03225806 0.03174603 0.03225806 NA NA NA NA NA NA 0.1428571 NA NA NA NA NA NA NA 0.1428571 NA NA NA NA NA NA NA 0.01960784 NA NA NA NA NA NA NA 0.01960784 NA NA NA NA NA NA NA NA NA 0.04761905 NA NA NA NA NA NA NA 0.0483871 NA NA NA NA NA NA NA 0.03174603 NA NA NA NA NA NA NA 0.03174603 NA NA NA NA NA 0.06896552 0.06896552 NA NA NA NA NA NA 0.06896552 0.06896552 NA NA NA NA NA NA 0.06666667 0.06666667 NA NA NA NA NA NA 0.06666667 0.06666667 NA NA NA NA NA NA 0.06666667 0.06451613 NA NA NA NA NA NA 0.06666667 0.06451613 NA NA NA NA NA NA NA NA NA NA NA NA NA NA NA NA NA NA NA NA NA NA NA NA NA NA NA NA NA NA NA NA NA NA NA NA NA NA NA NA NA NA NA NA NA NA NA NA NA NA NA NA NA NA NA NA NA NA NA NA NA NA NA NA NA NA NA NA NA NA 0 0 NA NA NA NA NA NA 0 0 NA NA NA NA NA NA 0 0 NA NA NA NA NA NA 0 0 NA NA NA NA NA NA 0 0 NA NA NA NA NA NA 0 0 NA NA NA NA NA NA NA NA NA NA NA NA NA NA NA NA NA NA NA NA NA NA NA NA NA NA NA NA NA NA NA NA NA NA NA NA NA NA NA NA NA NA NA NA NA NA NA NA NA NA NA NA NA NA NA NA NA NA NA NA NA NA NA NA NA NA NA NA NA NA 0 0 NA NA NA NA NA NA 0 0 NA NA NA NA NA NA 0 0 NA NA NA NA NA NA 0 0 NA NA NA NA NA NA 0 0 NA NA NA NA NA NA 0 0 NA NA NA NA NA NA NA NA NA NA NA NA NA NA NA NA NA NA NA NA NA NA NA NA NA NA NA NA NA NA NA NA NA NA NA NA NA NA NA NA NA NA NA NA NA NA NA NA NA NA NA NA NA NA NA NA NA NA NA NA NA NA NA NA NA NA 0.1489362 0.1641337 0.1519757 0.1854103 0.1854103 0.1823708 0.1945289 0.1793313 0.1732523 0.1641337 0.1550152 0.1854103 0.1914894 0.1823708 0.1945289 0.1823708 0.1823708 0.1580547 0.1580547 0.1793313 0.1793313 0.1732523 0.1732523 NA NA 0.1610942 0.1671733 0.1793313 0.1884498 0.1732523 0.1793313 NA NA 0.1641337 0.1550152 0.1854103 0.1823708 0.1854103 0.1823708 NA NA 0.1641337 0.1580547 0.1854103 0.1823708 0.1854103 0.1823708 NA NA NA NA NA NA 0.03647416 NA NA NA NA NA NA NA 0.03647416 NA NA NA NA NA NA NA 0.1519757 NA NA NA NA NA NA NA 0.1519757 NA NA NA NA NA NA NA NA NA 0.1823708 NA NA NA NA NA NA NA 0.1793313 NA NA NA NA NA NA NA 0.1854103 NA NA NA NA NA NA NA 0.1854103 NA NA NA NA NA 0.08206687 0.08206687 NA NA NA NA NA NA 0.08206687 0.08206687 NA NA NA NA NA NA 0.08510638 0.08510638 NA NA NA NA NA NA 0.08510638 0.08510638 NA NA NA NA NA NA 0.08510638 0.0881459 NA NA NA NA NA NA 0.08510638 0.0881459 NA NA NA NA NA NA NA NA NA NA NA NA NA NA NA NA NA NA NA NA NA NA NA NA NA NA NA NA NA NA NA NA NA NA NA NA NA NA NA NA NA NA NA NA NA NA NA NA NA NA NA NA NA NA NA NA NA NA NA NA NA NA NA NA NA NA NA NA NA NA 0.03951368 0.02735562 NA NA NA NA NA NA 0.03951368 0.02735562 NA NA NA NA NA NA 0.03343465 0.02431611 NA NA NA NA NA NA 0.03343465 0.02431611 NA NA NA NA NA NA 0.03647416 0.03039514 NA NA NA NA NA NA 0.03647416 0.03039514 NA NA NA NA NA NA NA NA NA NA NA NA NA NA NA NA NA NA NA NA NA NA NA NA NA NA NA NA NA NA NA NA NA NA NA NA NA NA NA NA NA NA NA NA NA NA NA NA NA NA NA NA NA NA NA NA NA NA NA NA NA NA NA NA NA NA NA NA NA NA 0.06079027 0.06990881 NA NA NA NA NA NA 0.06079027 0.06990881 NA NA NA NA NA NA 0.05775076 0.06382979 NA NA NA NA NA NA 0.05775076 0.06382979 NA NA NA NA NA NA 0.06079027 0.06079027 NA NA NA NA NA NA 0.06079027 0.06079027 NA NA NA NA NA NA NA NA NA NA NA NA NA NA NA NA NA NA NA NA NA NA NA NA NA NA NA NA NA NA NA NA NA NA NA NA NA NA NA NA NA NA NA NA NA NA NA NA NA NA NA NA NA NA NA NA NA NA NA NA NA NA NA NA NA NA
137624 0.1 4017 2 1 43 116 73 1.662601 2.761932 0.9485857 0.02310022 0.02576916 1.914509 10.45971 5.952053 4.528985 1 0.9715356 4.715779 0 0 0 0.06666667 0.07142857 0.125 0.1764706 0.06666667 0.06666667 0.06666667 0.1764706 0.06666667 0.06666667 0.125 0.1764706 0.06666667 0.125 0.06666667 0.1764706 0.06666667 0.06666667 0.125 0.2222222 0.1333333 0.1666667 NA NA 0.06666667 0.06666667 0.125 0.2222222 0.1333333 0.07142857 NA NA 0.07142857 0.07142857 0.07142857 0.06666667 0.07142857 0.07142857 NA NA 0.07142857 0.07142857 0.07142857 0.06666667 0.07142857 0.07142857 NA NA NA NA NA NA 0.3636364 NA NA NA NA NA NA NA 0.3636364 NA NA NA NA NA NA NA 0.1052632 NA NA NA NA NA NA NA 0.1052632 NA NA NA NA NA NA NA NA NA 0.05882353 NA NA NA NA NA NA NA 0.05882353 NA NA NA NA NA NA NA 0.06666667 NA NA NA NA NA NA NA 0.06666667 NA NA NA NA NA 0.25 0.3 NA NA NA NA NA NA 0.25 0.3 NA NA NA NA NA NA 0.2222222 0.3 NA NA NA NA NA NA 0.2222222 0.3 NA NA NA NA NA NA 0.2857143 0.2857143 NA NA NA NA NA NA 0.2857143 0.2857143 NA NA NA NA NA NA NA NA NA NA NA NA NA NA NA NA NA NA NA NA NA NA NA NA NA NA NA NA NA NA NA NA NA NA NA NA NA NA NA NA NA NA NA NA NA NA NA NA NA NA NA NA NA NA NA NA NA NA NA NA NA NA NA NA NA NA NA NA NA NA 0 0 NA NA NA NA NA NA 0 0 NA NA NA NA NA NA 0 0 NA NA NA NA NA NA 0 0 NA NA NA NA NA NA 0 0 NA NA NA NA NA NA 0 0 NA NA NA NA NA NA NA NA NA NA NA NA NA NA NA NA NA NA NA NA NA NA NA NA NA NA NA NA NA NA NA NA NA NA NA NA NA NA NA NA NA NA NA NA NA NA NA NA NA NA NA NA NA NA NA NA NA NA NA NA NA NA NA NA NA NA NA NA NA NA 0 0 NA NA NA NA NA NA 0 0 NA NA NA NA NA NA 0 0 NA NA NA NA NA NA 0 0 NA NA NA NA NA NA 0 0 NA NA NA NA NA NA 0 0 NA NA NA NA NA NA NA NA NA NA NA NA NA NA NA NA NA NA NA NA NA NA NA NA NA NA NA NA NA NA NA NA NA NA NA NA NA NA NA NA NA NA NA NA NA NA NA NA NA NA NA NA NA NA NA NA NA NA NA NA NA NA NA NA NA NA 0.1206897 0.1206897 0.112069 0.1206897 0.1206897 0.1206897 0.1206897 0.1206897 0.1206897 0.1206897 0.1206897 0.1206897 0.1206897 0.1206897 0.1206897 0.1206897 0.1206897 0.1206897 0.1206897 0.1206897 0.1206897 0.112069 0.1293103 NA NA 0.1206897 0.1206897 0.1206897 0.1206897 0.112069 0.112069 NA NA 0.112069 0.112069 0.112069 0.1206897 0.112069 0.112069 NA NA 0.112069 0.112069 0.112069 0.1206897 0.112069 0.112069 NA NA NA NA NA NA 0.06034483 NA NA NA NA NA NA NA 0.06034483 NA NA NA NA NA NA NA 0.1465517 NA NA NA NA NA NA NA 0.1465517 NA NA NA NA NA NA NA NA NA 0.137931 NA NA NA NA NA NA NA 0.137931 NA NA NA NA NA NA NA 0.1206897 NA NA NA NA NA NA NA 0.1206897 NA NA NA NA NA 0.05172414 0.06034483 NA NA NA NA NA NA 0.05172414 0.06034483 NA NA NA NA NA NA 0.06034483 0.06034483 NA NA NA NA NA NA 0.06034483 0.06034483 NA NA NA NA NA NA 0.04310345 0.04310345 NA NA NA NA NA NA 0.04310345 0.04310345 NA NA NA NA NA NA NA NA NA NA NA NA NA NA NA NA NA NA NA NA NA NA NA NA NA NA NA NA NA NA NA NA NA NA NA NA NA NA NA NA NA NA NA NA NA NA NA NA NA NA NA NA NA NA NA NA NA NA NA NA NA NA NA NA NA NA NA NA NA NA 0.04310345 0.04310345 NA NA NA NA NA NA 0.04310345 0.04310345 NA NA NA NA NA NA 0.03448276 0.03448276 NA NA NA NA NA NA 0.03448276 0.03448276 NA NA NA NA NA NA 0.04310345 0.04310345 NA NA NA NA NA NA 0.04310345 0.04310345 NA NA NA NA NA NA NA NA NA NA NA NA NA NA NA NA NA NA NA NA NA NA NA NA NA NA NA NA NA NA NA NA NA NA NA NA NA NA NA NA NA NA NA NA NA NA NA NA NA NA NA NA NA NA NA NA NA NA NA NA NA NA NA NA NA NA NA NA NA NA 0.03448276 0.03448276 NA NA NA NA NA NA 0.03448276 0.03448276 NA NA NA NA NA NA 0.03448276 0.03448276 NA NA NA NA NA NA 0.02586207 0.03448276 NA NA NA NA NA NA 0.02586207 0.02586207 NA NA NA NA NA NA 0.02586207 0.02586207 NA NA NA NA NA NA NA NA NA NA NA NA NA NA NA NA NA NA NA NA NA NA NA NA NA NA NA NA NA NA NA NA NA NA NA NA NA NA NA NA NA NA NA NA NA NA NA NA NA NA NA NA NA NA NA NA NA NA NA NA NA NA NA NA NA NA
74111 0.1 1247 1 1 95 48 51 2.733664 1.553676 0.6282916 0.05768359 0.2200521 3.061814 1.979465 1 1.550781 1 0.5766952 1.112906 0 0 0.244898 0.1707317 0.1081081 0.2181818 0.1219512 0.2222222 0.1219512 0.2307692 0.1219512 0.1707317 0.1081081 0.2222222 0.1219512 0.2222222 0.1219512 0.2307692 0.1219512 0.2083333 0.125 0.2264151 0.1219512 0.2173913 0.2156863 NA NA 0.2083333 0.125 0.2264151 0.1395349 0.2173913 0.1777778 NA NA 0.1956522 0.1052632 0.2307692 0.1395349 0.2222222 0.1428571 NA NA 0.1956522 0.1052632 0.2307692 0.1395349 0.2264151 0.1428571 NA NA NA NA NA NA 0.1142857 NA NA NA NA NA NA NA 0.1142857 NA NA NA NA NA NA NA 0.1282051 NA NA NA NA NA NA NA 0.1282051 NA NA NA NA NA NA NA NA NA 0.24 NA NA NA NA NA NA NA 0.24 NA NA NA NA NA NA NA 0.2307692 NA NA NA NA NA NA NA 0.2307692 NA NA NA NA NA 0.25 0.1875 NA NA NA NA NA NA 0.25 0.1875 NA NA NA NA NA NA 0.2631579 0.3 NA NA NA NA NA NA 0.2631579 0.3 NA NA NA NA NA NA 0.25 0.2 NA NA NA NA NA NA 0.25 0.2 NA NA NA NA NA NA NA NA NA NA NA NA NA NA NA NA NA NA NA NA NA NA NA NA NA NA NA NA NA NA NA NA NA NA NA NA NA NA NA NA NA NA NA NA NA NA NA NA NA NA NA NA NA NA NA NA NA NA NA NA NA NA NA NA NA NA NA NA NA NA 0.2380952 0.1428571 NA NA NA NA NA NA 0.2380952 0.1428571 NA NA NA NA NA NA 0.25 0.2 NA NA NA NA NA NA 0.25 0.2 NA NA NA NA NA NA 0.2631579 0.2 NA NA NA NA NA NA 0.2631579 0.2 NA NA NA NA NA NA NA NA NA NA NA NA NA NA NA NA NA NA NA NA NA NA NA NA NA NA NA NA NA NA NA NA NA NA NA NA NA NA NA NA NA NA NA NA NA NA NA NA NA NA NA NA NA NA NA NA NA NA NA NA NA NA NA NA NA NA NA NA NA NA 0.1333333 0 NA NA NA NA NA NA 0.1333333 0 NA NA NA NA NA NA 0.1538462 0.125 NA NA NA NA NA NA 0.1538462 0.125 NA NA NA NA NA NA 0.1333333 0 NA NA NA NA NA NA 0.1333333 0 NA NA NA NA NA NA NA NA NA NA NA NA NA NA NA NA NA NA NA NA NA NA NA NA NA NA NA NA NA NA NA NA NA NA NA NA NA NA NA NA NA NA NA NA NA NA NA NA NA NA NA NA NA NA NA NA NA NA NA NA NA NA NA NA NA NA 0.2534247 0.2328767 0.2260274 0.2945205 0.2465753 0.2876712 0.2465753 0.2739726 0.2465753 0.2328767 0.2260274 0.2876712 0.2465753 0.2876712 0.2465753 0.2739726 0.2465753 0.260274 0.239726 0.2808219 0.2465753 0.2465753 0.2739726 NA NA 0.260274 0.239726 0.2808219 0.2534247 0.2465753 0.2534247 NA NA 0.2534247 0.2328767 0.2739726 0.2534247 0.2876712 0.2465753 NA NA 0.2534247 0.2328767 0.2739726 0.2534247 0.2808219 0.2465753 NA NA NA NA NA NA 0.2123288 NA NA NA NA NA NA NA 0.2123288 NA NA NA NA NA NA NA 0.2328767 NA NA NA NA NA NA NA 0.2328767 NA NA NA NA NA NA NA NA NA 0.260274 NA NA NA NA NA NA NA 0.260274 NA NA NA NA NA NA NA 0.2739726 NA NA NA NA NA NA NA 0.2739726 NA NA NA NA NA 0.1027397 0.0890411 NA NA NA NA NA NA 0.1027397 0.0890411 NA NA NA NA NA NA 0.09589041 0.09589041 NA NA NA NA NA NA 0.09589041 0.09589041 NA NA NA NA NA NA 0.1027397 0.08219178 NA NA NA NA NA NA 0.1027397 0.08219178 NA NA NA NA NA NA NA NA NA NA NA NA NA NA NA NA NA NA NA NA NA NA NA NA NA NA NA NA NA NA NA NA NA NA NA NA NA NA NA NA NA NA NA NA NA NA NA NA NA NA NA NA NA NA NA NA NA NA NA NA NA NA NA NA NA NA NA NA NA NA 0.109589 0.08219178 NA NA NA NA NA NA 0.109589 0.08219178 NA NA NA NA NA NA 0.1027397 0.08219178 NA NA NA NA NA NA 0.1027397 0.08219178 NA NA NA NA NA NA 0.09589041 0.08219178 NA NA NA NA NA NA 0.09589041 0.08219178 NA NA NA NA NA NA NA NA NA NA NA NA NA NA NA NA NA NA NA NA NA NA NA NA NA NA NA NA NA NA NA NA NA NA NA NA NA NA NA NA NA NA NA NA NA NA NA NA NA NA NA NA NA NA NA NA NA NA NA NA NA NA NA NA NA NA NA NA NA NA 0.0890411 0.08219178 NA NA NA NA NA NA 0.0890411 0.08219178 NA NA NA NA NA NA 0.07534247 0.09589041 NA NA NA NA NA NA 0.07534247 0.09589041 NA NA NA NA NA NA 0.0890411 0.08219178 NA NA NA NA NA NA 0.0890411 0.08219178 NA NA NA NA NA NA NA NA NA NA NA NA NA NA NA NA NA NA NA NA NA NA NA NA NA NA NA NA NA NA NA NA NA NA NA NA NA NA NA NA NA NA NA NA NA NA NA NA NA NA NA NA NA NA NA NA NA NA NA NA NA NA NA NA NA NA
490301 0.1 1159 2 1 26 59 78 2.738458 2.515077 0.8720471 0.03073721 0.06981729 6.787548 3.838678 2.972261 7.127333 1 0.9209435 3.451266 0 0 0.1333333 0.106383 0.125 0.125 0.125 0.1428571 0.125 0.125 0.1428571 0.106383 0.125 0.125 0.1428571 0.106383 0.125 0.125 0.1428571 0.125 0.1276596 0.125 0.1428571 0.1428571 0.1428571 NA NA 0.125 0.1276596 0.125 0.1428571 0.1428571 0.125 NA NA 0.1086957 0.1276596 0.125 0.125 0.125 0.125 NA NA 0.1086957 0.1276596 0.125 0.125 0.106383 0.125 NA NA NA NA NA NA 0.1333333 NA NA NA NA NA NA NA 0.1333333 NA NA NA NA NA NA NA 0.1190476 NA NA NA NA NA NA NA 0.1190476 NA NA NA NA NA NA NA NA NA 0.16 NA NA NA NA NA NA NA 0.1304348 NA NA NA NA NA NA NA 0.1428571 NA NA NA NA NA NA NA 0.106383 NA NA NA NA NA 0.2105263 0.2105263 NA NA NA NA NA NA 0.2105263 0.1666667 NA NA NA NA NA NA 0.2105263 0.2105263 NA NA NA NA NA NA 0.2105263 0.1666667 NA NA NA NA NA NA 0.2105263 0.2105263 NA NA NA NA NA NA 0.2105263 0.1666667 NA NA NA NA NA NA NA NA NA NA NA NA NA NA NA NA NA NA NA NA NA NA NA NA NA NA NA NA NA NA NA NA NA NA NA NA NA NA NA NA NA NA NA NA NA NA NA NA NA NA NA NA NA NA NA NA NA NA NA NA NA NA NA NA NA NA NA NA NA NA 0.1428571 0.1428571 NA NA NA NA NA NA 0.1428571 0.1428571 NA NA NA NA NA NA 0.1428571 0.1428571 NA NA NA NA NA NA 0.1428571 0.1428571 NA NA NA NA NA NA 0.1428571 0.1428571 NA NA NA NA NA NA 0.1428571 0.1428571 NA NA NA NA NA NA NA NA NA NA NA NA NA NA NA NA NA NA NA NA NA NA NA NA NA NA NA NA NA NA NA NA NA NA NA NA NA NA NA NA NA NA NA NA NA NA NA NA NA NA NA NA NA NA NA NA NA NA NA NA NA NA NA NA NA NA NA NA NA NA 0 0.0625 NA NA NA NA NA NA 0 0.0625 NA NA NA NA NA NA 0.0625 0.0625 NA NA NA NA NA NA 0.0625 0.0625 NA NA NA NA NA NA 0 0.0625 NA NA NA NA NA NA 0 0.0625 NA NA NA NA NA NA NA NA NA NA NA NA NA NA NA NA NA NA NA NA NA NA NA NA NA NA NA NA NA NA NA NA NA NA NA NA NA NA NA NA NA NA NA NA NA NA NA NA NA NA NA NA NA NA NA NA NA NA NA NA NA NA NA NA NA NA 0.375 0.4038462 0.4038462 0.4038462 0.4038462 0.4038462 0.4038462 0.4038462 0.4038462 0.4038462 0.4038462 0.4038462 0.4038462 0.4038462 0.4038462 0.4038462 0.4038462 0.4038462 0.3942308 0.4038462 0.4038462 0.4038462 0.4038462 NA NA 0.4038462 0.3942308 0.4038462 0.4038462 0.4038462 0.4038462 NA NA 0.3942308 0.3942308 0.4038462 0.4038462 0.4038462 0.4038462 NA NA 0.3942308 0.3942308 0.4038462 0.4038462 0.4038462 0.4038462 NA NA NA NA NA NA 0.375 NA NA NA NA NA NA NA 0.375 NA NA NA NA NA NA NA 0.3557692 NA NA NA NA NA NA NA 0.3557692 NA NA NA NA NA NA NA NA NA 0.4038462 NA NA NA NA NA NA NA 0.3846154 NA NA NA NA NA NA NA 0.4038462 NA NA NA NA NA NA NA 0.4038462 NA NA NA NA NA 0.1442308 0.1442308 NA NA NA NA NA NA 0.1442308 0.1442308 NA NA NA NA NA NA 0.1442308 0.1442308 NA NA NA NA NA NA 0.1442308 0.1442308 NA NA NA NA NA NA 0.1442308 0.1442308 NA NA NA NA NA NA 0.1442308 0.1442308 NA NA NA NA NA NA NA NA NA NA NA NA NA NA NA NA NA NA NA NA NA NA NA NA NA NA NA NA NA NA NA NA NA NA NA NA NA NA NA NA NA NA NA NA NA NA NA NA NA NA NA NA NA NA NA NA NA NA NA NA NA NA NA NA NA NA NA NA NA NA 0.1153846 0.1153846 NA NA NA NA NA NA 0.1153846 0.1153846 NA NA NA NA NA NA 0.1153846 0.1153846 NA NA NA NA NA NA 0.1153846 0.1153846 NA NA NA NA NA NA 0.1153846 0.1153846 NA NA NA NA NA NA 0.1153846 0.1153846 NA NA NA NA NA NA NA NA NA NA NA NA NA NA NA NA NA NA NA NA NA NA NA NA NA NA NA NA NA NA NA NA NA NA NA NA NA NA NA NA NA NA NA NA NA NA NA NA NA NA NA NA NA NA NA NA NA NA NA NA NA NA NA NA NA NA NA NA NA NA 0.1442308 0.1442308 NA NA NA NA NA NA 0.1442308 0.1442308 NA NA NA NA NA NA 0.1442308 0.1442308 NA NA NA NA NA NA 0.1442308 0.1442308 NA NA NA NA NA NA 0.1442308 0.1442308 NA NA NA NA NA NA 0.1346154 0.1442308 NA NA NA NA NA NA NA NA NA NA NA NA NA NA NA NA NA NA NA NA NA NA NA NA NA NA NA NA NA NA NA NA NA NA NA NA NA NA NA NA NA NA NA NA NA NA NA NA NA NA NA NA NA NA NA NA NA NA NA NA NA NA NA NA NA NA
760303 0.1 6329 1 1 2 114 21 2.89964 1.881784 0.7671088 0.2030705 0.02432601 1.065765 3.036404 1.975093 1.897185 1 0.9698734 2.039397 0 0 0 0 0 0.1818182 0.1818182 0.1 0.1 0.1 0.1 0 0 0.1 0.1 0 0.1 0.1 0.1 0 0 0.1 0.1 0 0.125 NA NA 0 0 0.1 0.1 0 0 NA NA 0 0 0.1 0.1 0.1111111 0.1111111 NA NA 0 0 0.1 0.1 0 0.1111111 NA NA NA NA NA NA 0.4 NA NA NA NA NA NA NA 0.4 NA NA NA NA NA NA NA 0 NA NA NA NA NA NA NA 0 NA NA NA NA NA NA NA NA NA 0 NA NA NA NA NA NA NA 0 NA NA NA NA NA NA NA 0.1 NA NA NA NA NA NA NA 0.1 NA NA NA NA NA 0 0 NA NA NA NA NA NA 0 0 NA NA NA NA NA NA 0 0 NA NA NA NA NA NA 0 0 NA NA NA NA NA NA 0 0 NA NA NA NA NA NA 0 0 NA NA NA NA NA NA NA NA NA NA NA NA NA NA NA NA NA NA NA NA NA NA NA NA NA NA NA NA NA NA NA NA NA NA NA NA NA NA NA NA NA NA NA NA NA NA NA NA NA NA NA NA NA NA NA NA NA NA NA NA NA NA NA NA NA NA NA NA NA NA 0 0 NA NA NA NA NA NA 0 0 NA NA NA NA NA NA 0 0 NA NA NA NA NA NA 0 0 NA NA NA NA NA NA 0 0 NA NA NA NA NA NA 0 0 NA NA NA NA NA NA NA NA NA NA NA NA NA NA NA NA NA NA NA NA NA NA NA NA NA NA NA NA NA NA NA NA NA NA NA NA NA NA NA NA NA NA NA NA NA NA NA NA NA NA NA NA NA NA NA NA NA NA NA NA NA NA NA NA NA NA NA NA NA NA 0 0.3333333 NA NA NA NA NA NA 0 0 NA NA NA NA NA NA 0 0.3333333 NA NA NA NA NA NA 0 0 NA NA NA NA NA NA 0.3333333 0.3333333 NA NA NA NA NA NA 0 0.3333333 NA NA NA NA NA NA NA NA NA NA NA NA NA NA NA NA NA NA NA NA NA NA NA NA NA NA NA NA NA NA NA NA NA NA NA NA NA NA NA NA NA NA NA NA NA NA NA NA NA NA NA NA NA NA NA NA NA NA NA NA NA NA NA NA NA NA 0.3043478 0.3913043 0.3913043 0.3913043 0.3913043 0.3913043 0.3913043 0.3913043 0.3913043 0.3478261 0.3478261 0.3913043 0.3913043 0.3913043 0.3913043 0.3913043 0.3913043 0.3913043 0.3913043 0.3913043 0.3913043 0.3043478 0.3043478 NA NA 0.3913043 0.3913043 0.3913043 0.3913043 0.3043478 0.3043478 NA NA 0.3478261 0.3478261 0.3913043 0.3913043 0.3478261 0.3478261 NA NA 0.3478261 0.3478261 0.3913043 0.3913043 0.3478261 0.3478261 NA NA NA NA NA NA 0.1304348 NA NA NA NA NA NA NA 0.1304348 NA NA NA NA NA NA NA 0.3478261 NA NA NA NA NA NA NA 0.3478261 NA NA NA NA NA NA NA NA NA 0.3913043 NA NA NA NA NA NA NA 0.3913043 NA NA NA NA NA NA NA 0.3913043 NA NA NA NA NA NA NA 0.3913043 NA NA NA NA NA 0.2173913 0.2173913 NA NA NA NA NA NA 0.2173913 0.2173913 NA NA NA NA NA NA 0.1304348 0.1304348 NA NA NA NA NA NA 0.1304348 0.1304348 NA NA NA NA NA NA 0.173913 0.173913 NA NA NA NA NA NA 0.173913 0.173913 NA NA NA NA NA NA NA NA NA NA NA NA NA NA NA NA NA NA NA NA NA NA NA NA NA NA NA NA NA NA NA NA NA NA NA NA NA NA NA NA NA NA NA NA NA NA NA NA NA NA NA NA NA NA NA NA NA NA NA NA NA NA NA NA NA NA NA NA NA NA 0.08695652 0.08695652 NA NA NA NA NA NA 0.08695652 0.08695652 NA NA NA NA NA NA 0.08695652 0.08695652 NA NA NA NA NA NA 0.08695652 0.08695652 NA NA NA NA NA NA 0.08695652 0.08695652 NA NA NA NA NA NA 0.08695652 0.08695652 NA NA NA NA NA NA NA NA NA NA NA NA NA NA NA NA NA NA NA NA NA NA NA NA NA NA NA NA NA NA NA NA NA NA NA NA NA NA NA NA NA NA NA NA NA NA NA NA NA NA NA NA NA NA NA NA NA NA NA NA NA NA NA NA NA NA NA NA NA NA 0.08695652 0.08695652 NA NA NA NA NA NA 0.08695652 0.08695652 NA NA NA NA NA NA 0.08695652 0.08695652 NA NA NA NA NA NA 0.08695652 0.08695652 NA NA NA NA NA NA 0.08695652 0.08695652 NA NA NA NA NA NA 0.08695652 0.08695652 NA NA NA NA NA NA NA NA NA NA NA NA NA NA NA NA NA NA NA NA NA NA NA NA NA NA NA NA NA NA NA NA NA NA NA NA NA NA NA NA NA NA NA NA NA NA NA NA NA NA NA NA NA NA NA NA NA NA NA NA NA NA NA NA NA NA
999071 0.1 6706 1 1 170 12 74 2.267567 1.740854 0.9283385 0.025586 0.03267821 2.240974 2.365303 1 1.822073 1 0.99999 1 0 0 0.1333333 0.07142857 0.1 0.06818182 0.106383 0.06818182 0.09090909 0.06818182 0.106383 0.06976744 0.1 0.06818182 0.106383 0.06818182 0.09090909 0.06818182 0.106383 0.06666667 0.09090909 0.06666667 0.1041667 0.08888889 0.09302326 NA NA 0.06666667 0.09090909 0.06666667 0.1041667 0.08888889 0.0952381 NA NA 0.07692308 0.07692308 0.06976744 0.1111111 0.075 0.0952381 NA NA 0.07692308 0.07692308 0.06976744 0.1111111 0.075 0.1162791 NA NA NA NA NA NA 0.1363636 NA NA NA NA NA NA NA 0.1363636 NA NA NA NA NA NA NA 0.1304348 NA NA NA NA NA NA NA 0.1304348 NA NA NA NA NA NA NA NA NA 0.1702128 NA NA NA NA NA NA NA 0.1702128 NA NA NA NA NA NA NA 0.09090909 NA NA NA NA NA NA NA 0.09090909 NA NA NA NA NA 0.1666667 0.1666667 NA NA NA NA NA NA 0.1666667 0.1666667 NA NA NA NA NA NA 0.1818182 0.1666667 NA NA NA NA NA NA 0.1818182 0.1666667 NA NA NA NA NA NA 0.1666667 0.1666667 NA NA NA NA NA NA 0.1666667 0.1666667 NA NA NA NA NA NA NA NA NA NA NA NA NA NA NA NA NA NA NA NA NA NA NA NA NA NA NA NA NA NA NA NA NA NA NA NA NA NA NA NA NA NA NA NA NA NA NA NA NA NA NA NA NA NA NA NA NA NA NA NA NA NA NA NA NA NA NA NA NA NA 0.08333333 0.08333333 NA NA NA NA NA NA 0.08333333 0.08333333 NA NA NA NA NA NA 0.08333333 0.08333333 NA NA NA NA NA NA 0.08333333 0.08333333 NA NA NA NA NA NA 0.08333333 0.07692308 NA NA NA NA NA NA 0.08333333 0.07692308 NA NA NA NA NA NA NA NA NA NA NA NA NA NA NA NA NA NA NA NA NA NA NA NA NA NA NA NA NA NA NA NA NA NA NA NA NA NA NA NA NA NA NA NA NA NA NA NA NA NA NA NA NA NA NA NA NA NA NA NA NA NA NA NA NA NA NA NA NA NA 0.04761905 0.05 NA NA NA NA NA NA 0.04761905 0.05 NA NA NA NA NA NA 0.09090909 0.05263158 NA NA NA NA NA NA 0.09090909 0.05263158 NA NA NA NA NA NA 0.0952381 0.1363636 NA NA NA NA NA NA 0.0952381 0.1363636 NA NA NA NA NA NA NA NA NA NA NA NA NA NA NA NA NA NA NA NA NA NA NA NA NA NA NA NA NA NA NA NA NA NA NA NA NA NA NA NA NA NA NA NA NA NA NA NA NA NA NA NA NA NA NA NA NA NA NA NA NA NA NA NA NA NA 0.1598361 0.1598361 0.147541 0.1680328 0.1721311 0.1680328 0.1639344 0.1680328 0.1721311 0.1639344 0.147541 0.1680328 0.1721311 0.1680328 0.1639344 0.1680328 0.1721311 0.1721311 0.1639344 0.1721311 0.1762295 0.1680328 0.1598361 NA NA 0.1721311 0.1639344 0.1721311 0.1762295 0.1680328 0.1557377 NA NA 0.147541 0.147541 0.1639344 0.1639344 0.1516393 0.1557377 NA NA 0.147541 0.147541 0.1639344 0.1639344 0.1516393 0.1557377 NA NA NA NA NA NA 0.1557377 NA NA NA NA NA NA NA 0.1557377 NA NA NA NA NA NA NA 0.1639344 NA NA NA NA NA NA NA 0.1639344 NA NA NA NA NA NA NA NA NA 0.1598361 NA NA NA NA NA NA NA 0.1598361 NA NA NA NA NA NA NA 0.1639344 NA NA NA NA NA NA NA 0.1639344 NA NA NA NA NA 0.04098361 0.04098361 NA NA NA NA NA NA 0.04098361 0.04098361 NA NA NA NA NA NA 0.03688525 0.04098361 NA NA NA NA NA NA 0.03688525 0.04098361 NA NA NA NA NA NA 0.04098361 0.04098361 NA NA NA NA NA NA 0.04098361 0.04098361 NA NA NA NA NA NA NA NA NA NA NA NA NA NA NA NA NA NA NA NA NA NA NA NA NA NA NA NA NA NA NA NA NA NA NA NA NA NA NA NA NA NA NA NA NA NA NA NA NA NA NA NA NA NA NA NA NA NA NA NA NA NA NA NA NA NA NA NA NA NA 0.04508197 0.04508197 NA NA NA NA NA NA 0.04508197 0.04508197 NA NA NA NA NA NA 0.04508197 0.04508197 NA NA NA NA NA NA 0.04508197 0.04508197 NA NA NA NA NA NA 0.04508197 0.04918033 NA NA NA NA NA NA 0.04508197 0.04918033 NA NA NA NA NA NA NA NA NA NA NA NA NA NA NA NA NA NA NA NA NA NA NA NA NA NA NA NA NA NA NA NA NA NA NA NA NA NA NA NA NA NA NA NA NA NA NA NA NA NA NA NA NA NA NA NA NA NA NA NA NA NA NA NA NA NA NA NA NA NA 0.08196721 0.07786885 NA NA NA NA NA NA 0.08196721 0.07786885 NA NA NA NA NA NA 0.08196721 0.07377049 NA NA NA NA NA NA 0.08196721 0.07377049 NA NA NA NA NA NA 0.07786885 0.07786885 NA NA NA NA NA NA 0.07786885 0.07786885 NA NA NA NA NA NA NA NA NA NA NA NA NA NA NA NA NA NA NA NA NA NA NA NA NA NA NA NA NA NA NA NA NA NA NA NA NA NA NA NA NA NA NA NA NA NA NA NA NA NA NA NA NA NA NA NA NA NA NA NA NA NA NA NA NA NA
312235 0.1 5919 1 1 13 129 1 1.883248 1.52895 0.8929443 0.04015188 0.06689311 1 1.676339 1.24586 1.342226 1 0.9268368 1.162639 0 0 0 0 0 0 0 0 0 0 0 0 0 0 0 0 0 0 0 0 0 0 1 0 0 NA NA 0 0 0 1 0 0 NA NA 0 0 0 0 0 0 NA NA 0 0 0 0 0 0 NA NA NA NA NA NA 0.9411765 NA NA NA NA NA NA NA 0.9411765 NA NA NA NA NA NA NA 0 NA NA NA NA NA NA NA 0 NA NA NA NA NA NA NA NA NA 0 NA NA NA NA NA NA NA 0 NA NA NA NA NA NA NA 0 NA NA NA NA NA NA NA 0 NA NA NA NA NA 1 1 NA NA NA NA NA NA 1 1 NA NA NA NA NA NA 0 0 NA NA NA NA NA NA 0 0 NA NA NA NA NA NA 0 0 NA NA NA NA NA NA 0 0 NA NA NA NA NA NA NA NA NA NA NA NA NA NA NA NA NA NA NA NA NA NA NA NA NA NA NA NA NA NA NA NA NA NA NA NA NA NA NA NA NA NA NA NA NA NA NA NA NA NA NA NA NA NA NA NA NA NA NA NA NA NA NA NA NA NA NA NA NA NA 0 0 NA NA NA NA NA NA 0 0 NA NA NA NA NA NA 0 0 NA NA NA NA NA NA 0 0 NA NA NA NA NA NA 0 0 NA NA NA NA NA NA 0 0 NA NA NA NA NA NA NA NA NA NA NA NA NA NA NA NA NA NA NA NA NA NA NA NA NA NA NA NA NA NA NA NA NA NA NA NA NA NA NA NA NA NA NA NA NA NA NA NA NA NA NA NA NA NA NA NA NA NA NA NA NA NA NA NA NA NA NA NA NA NA 0 0 NA NA NA NA NA NA 0 0 NA NA NA NA NA NA 0 0 NA NA NA NA NA NA 0 0 NA NA NA NA NA NA 0 0 NA NA NA NA NA NA 0 0 NA NA NA NA NA NA NA NA NA NA NA NA NA NA NA NA NA NA NA NA NA NA NA NA NA NA NA NA NA NA NA NA NA NA NA NA NA NA NA NA NA NA NA NA NA NA NA NA NA NA NA NA NA NA NA NA NA NA NA NA NA NA NA NA NA NA 0 0 0 0 0 0 0 0 0 0 0 0 0 0 0 0 0 0 0 0 0 0 0 NA NA 0 0 0 0 0 0 NA NA 0 0 0 0 0 0 NA NA 0 0 0 0 0 0 NA NA NA NA NA NA 0.07142857 NA NA NA NA NA NA NA 0.07142857 NA NA NA NA NA NA NA 0 NA NA NA NA NA NA NA 0 NA NA NA NA NA NA NA NA NA 0 NA NA NA NA NA NA NA 0 NA NA NA NA NA NA NA 0 NA NA NA NA NA NA NA 0 NA NA NA NA NA 0 0 NA NA NA NA NA NA 0 0 NA NA NA NA NA NA 0 0 NA NA NA NA NA NA 0 0 NA NA NA NA NA NA 0 0 NA NA NA NA NA NA 0 0 NA NA NA NA NA NA NA NA NA NA NA NA NA NA NA NA NA NA NA NA NA NA NA NA NA NA NA NA NA NA NA NA NA NA NA NA NA NA NA NA NA NA NA NA NA NA NA NA NA NA NA NA NA NA NA NA NA NA NA NA NA NA NA NA NA NA NA NA NA NA 0 0 NA NA NA NA NA NA 0 0 NA NA NA NA NA NA 0 0 NA NA NA NA NA NA 0 0 NA NA NA NA NA NA 0 0 NA NA NA NA NA NA 0 0 NA NA NA NA NA NA NA NA NA NA NA NA NA NA NA NA NA NA NA NA NA NA NA NA NA NA NA NA NA NA NA NA NA NA NA NA NA NA NA NA NA NA NA NA NA NA NA NA NA NA NA NA NA NA NA NA NA NA NA NA NA NA NA NA NA NA NA NA NA NA 0 0 NA NA NA NA NA NA 0 0 NA NA NA NA NA NA 0 0 NA NA NA NA NA NA 0 0 NA NA NA NA NA NA 0 0 NA NA NA NA NA NA 0 0 NA NA NA NA NA NA NA NA NA NA NA NA NA NA NA NA NA NA NA NA NA NA NA NA NA NA NA NA NA NA NA NA NA NA NA NA NA NA NA NA NA NA NA NA NA NA NA NA NA NA NA NA NA NA NA NA NA NA NA NA NA NA NA NA NA NA
46713 0.1 1059 3 1 82 110 62 1.976215 2.721124 0.8625285 0.04855072 0.06347283 11.64808 9.02305 17.99307 8.177522 1 0.9350937 17.17648 0 0 0.1 0.08571429 0.07352941 0.09859155 0.1216216 0.1216216 0.1216216 0.09859155 0.1216216 0.09859155 0.09722222 0.12 0.1216216 0.1333333 0.1333333 0.09859155 0.1216216 0.1111111 0.109589 0.09859155 0.109589 0.09859155 0.109589 NA NA 0.1216216 0.109589 0.1111111 0.1216216 0.1216216 0.1333333 NA NA 0.09859155 0.09722222 0.1111111 0.1216216 0.1111111 0.109589 NA NA 0.09859155 0.109589 0.1111111 0.1216216 0.1232877 0.1333333 NA NA NA NA NA NA 0.3448276 NA NA NA NA NA NA NA 0.3448276 NA NA NA NA NA NA NA 0.1029412 NA NA NA NA NA NA NA 0.1029412 NA NA NA NA NA NA NA NA NA 0.09859155 NA NA NA NA NA NA NA 0.109589 NA NA NA NA NA NA NA 0.109589 NA NA NA NA NA NA NA 0.1216216 NA NA NA NA NA 0.1363636 0.1363636 NA NA NA NA NA NA 0.1363636 0.1363636 NA NA NA NA NA NA 0.1363636 0.1363636 NA NA NA NA NA NA 0.1363636 0.1363636 NA NA NA NA NA NA 0.1363636 0.1363636 NA NA NA NA NA NA 0.1363636 0.1363636 NA NA NA NA NA NA NA NA NA NA NA NA NA NA NA NA NA NA NA NA NA NA NA NA NA NA NA NA NA NA NA NA NA NA NA NA NA NA NA NA NA NA NA NA NA NA NA NA NA NA NA NA NA NA NA NA NA NA NA NA NA NA NA NA NA NA NA NA NA NA 0.1428571 0.1363636 NA NA NA NA NA NA 0.1363636 0.1363636 NA NA NA NA NA NA 0.1 0.0952381 NA NA NA NA NA NA 0.1428571 0.1363636 NA NA NA NA NA NA 0.1 0.0952381 NA NA NA NA NA NA 0.1428571 0.1363636 NA NA NA NA NA NA NA NA NA NA NA NA NA NA NA NA NA NA NA NA NA NA NA NA NA NA NA NA NA NA NA NA NA NA NA NA NA NA NA NA NA NA NA NA NA NA NA NA NA NA NA NA NA NA NA NA NA NA NA NA NA NA NA NA NA NA NA NA NA NA 0.125 0.1 NA NA NA NA NA NA 0.125 0.125 NA NA NA NA NA NA 0.09677419 0.1 NA NA NA NA NA NA 0.09677419 0.125 NA NA NA NA NA NA 0.09677419 0.125 NA NA NA NA NA NA 0.125 0.125 NA NA NA NA NA NA NA NA NA NA NA NA NA NA NA NA NA NA NA NA NA NA NA NA NA NA NA NA NA NA NA NA NA NA NA NA NA NA NA NA NA NA NA NA NA NA NA NA NA NA NA NA NA NA NA NA NA NA NA NA NA NA NA NA NA NA 0.4375 0.4444444 0.4375 0.4444444 0.4513889 0.4513889 0.4513889 0.4444444 0.4513889 0.4444444 0.4513889 0.4583333 0.4513889 0.4513889 0.4513889 0.4444444 0.4513889 0.4444444 0.4513889 0.4444444 0.4513889 0.4444444 0.4513889 NA NA 0.4513889 0.4513889 0.4444444 0.4513889 0.4513889 0.4513889 NA NA 0.4444444 0.4513889 0.4444444 0.4513889 0.4444444 0.4513889 NA NA 0.4444444 0.4513889 0.4444444 0.4513889 0.4444444 0.4513889 NA NA NA NA NA NA 0.1319444 NA NA NA NA NA NA NA 0.1319444 NA NA NA NA NA NA NA 0.4236111 NA NA NA NA NA NA NA 0.4236111 NA NA NA NA NA NA NA NA NA 0.4444444 NA NA NA NA NA NA NA 0.4513889 NA NA NA NA NA NA NA 0.4513889 NA NA NA NA NA NA NA 0.4513889 NA NA NA NA NA 0.1319444 0.1319444 NA NA NA NA NA NA 0.1319444 0.1319444 NA NA NA NA NA NA 0.1319444 0.1319444 NA NA NA NA NA NA 0.1319444 0.1319444 NA NA NA NA NA NA 0.1319444 0.1319444 NA NA NA NA NA NA 0.1319444 0.1319444 NA NA NA NA NA NA NA NA NA NA NA NA NA NA NA NA NA NA NA NA NA NA NA NA NA NA NA NA NA NA NA NA NA NA NA NA NA NA NA NA NA NA NA NA NA NA NA NA NA NA NA NA NA NA NA NA NA NA NA NA NA NA NA NA NA NA NA NA NA NA 0.125 0.1319444 NA NA NA NA NA NA 0.1319444 0.1319444 NA NA NA NA NA NA 0.125 0.1319444 NA NA NA NA NA NA 0.125 0.1319444 NA NA NA NA NA NA 0.125 0.1319444 NA NA NA NA NA NA 0.125 0.1319444 NA NA NA NA NA NA NA NA NA NA NA NA NA NA NA NA NA NA NA NA NA NA NA NA NA NA NA NA NA NA NA NA NA NA NA NA NA NA NA NA NA NA NA NA NA NA NA NA NA NA NA NA NA NA NA NA NA NA NA NA NA NA NA NA NA NA NA NA NA NA 0.1944444 0.1875 NA NA NA NA NA NA 0.1944444 0.1944444 NA NA NA NA NA NA 0.1944444 0.1875 NA NA NA NA NA NA 0.1944444 0.1944444 NA NA NA NA NA NA 0.1944444 0.1944444 NA NA NA NA NA NA 0.1944444 0.1944444 NA NA NA NA NA NA NA NA NA NA NA NA NA NA NA NA NA NA NA NA NA NA NA NA NA NA NA NA NA NA NA NA NA NA NA NA NA NA NA NA NA NA NA NA NA NA NA NA NA NA NA NA NA NA NA NA NA NA NA NA NA NA NA NA NA NA
52264 0.1 2186 2 1 18 171 75 2.208485 1.56951 0.9059816 0.01759024 0.06179217 4.747312 3.211185 2.328684 7.467764 1 0.9614777 4.684778 0 0 0.1212121 0.125 0.125 0.1515152 0.1515152 0.125 0.1515152 0.1515152 0.125 0.125 0.125 0.1515152 0.125 0.125 0.125 0.125 0.125 0.1515152 0.1515152 0.1764706 0.1764706 0.1515152 0.1515152 NA NA 0.1515152 0.125 0.1764706 0.1764706 0.125 0.125 NA NA 0.2 0.1515152 0.2432432 0.2222222 0.2 0.2222222 NA NA 0.1515152 0.1515152 0.2 0.2222222 0.1764706 0.1764706 NA NA NA NA NA NA 0.2222222 NA NA NA NA NA NA NA 0.2222222 NA NA NA NA NA NA NA 0.1470588 NA NA NA NA NA NA NA 0.1470588 NA NA NA NA NA NA NA NA NA 0.2432432 NA NA NA NA NA NA NA 0.2222222 NA NA NA NA NA NA NA 0.2 NA NA NA NA NA NA NA 0.2 NA NA NA NA NA 0.2 0.2 NA NA NA NA NA NA 0.2 0.2 NA NA NA NA NA NA 0.2 0.2 NA NA NA NA NA NA 0.2 0.2 NA NA NA NA NA NA 0.3333333 0.3333333 NA NA NA NA NA NA 0.3333333 0.3333333 NA NA NA NA NA NA NA NA NA NA NA NA NA NA NA NA NA NA NA NA NA NA NA NA NA NA NA NA NA NA NA NA NA NA NA NA NA NA NA NA NA NA NA NA NA NA NA NA NA NA NA NA NA NA NA NA NA NA NA NA NA NA NA NA NA NA NA NA NA NA 0.07692308 0.07142857 NA NA NA NA NA NA 0.07692308 0 NA NA NA NA NA NA 0.1428571 0.07692308 NA NA NA NA NA NA 0.07692308 0.07692308 NA NA NA NA NA NA 0.1333333 0.1333333 NA NA NA NA NA NA 0.07692308 0 NA NA NA NA NA NA NA NA NA NA NA NA NA NA NA NA NA NA NA NA NA NA NA NA NA NA NA NA NA NA NA NA NA NA NA NA NA NA NA NA NA NA NA NA NA NA NA NA NA NA NA NA NA NA NA NA NA NA NA NA NA NA NA NA NA NA NA NA NA NA 0.2 0.2727273 NA NA NA NA NA NA 0.2 0.2 NA NA NA NA NA NA 0.2 0.2 NA NA NA NA NA NA 0.2 0.2 NA NA NA NA NA NA 0.2 0.2 NA NA NA NA NA NA 0.2 0.2 NA NA NA NA NA NA NA NA NA NA NA NA NA NA NA NA NA NA NA NA NA NA NA NA NA NA NA NA NA NA NA NA NA NA NA NA NA NA NA NA NA NA NA NA NA NA NA NA NA NA NA NA NA NA NA NA NA NA NA NA NA NA NA NA NA NA 0.311828 0.3010753 0.3010753 0.3010753 0.3010753 0.3010753 0.3010753 0.3010753 0.3010753 0.3010753 0.3010753 0.3010753 0.3010753 0.3010753 0.3010753 0.3010753 0.3010753 0.3010753 0.3010753 0.3010753 0.3010753 0.3010753 0.3010753 NA NA 0.3010753 0.3010753 0.3010753 0.3010753 0.3010753 0.3010753 NA NA 0.3010753 0.3010753 0.3010753 0.3010753 0.3010753 0.3010753 NA NA 0.3010753 0.3010753 0.3010753 0.3010753 0.3010753 0.3010753 NA NA NA NA NA NA 0.2258065 NA NA NA NA NA NA NA 0.2258065 NA NA NA NA NA NA NA 0.311828 NA NA NA NA NA NA NA 0.311828 NA NA NA NA NA NA NA NA NA 0.3010753 NA NA NA NA NA NA NA 0.3010753 NA NA NA NA NA NA NA 0.3010753 NA NA NA NA NA NA NA 0.3010753 NA NA NA NA NA 0.08602151 0.08602151 NA NA NA NA NA NA 0.08602151 0.08602151 NA NA NA NA NA NA 0.08602151 0.08602151 NA NA NA NA NA NA 0.08602151 0.08602151 NA NA NA NA NA NA 0.08602151 0.08602151 NA NA NA NA NA NA 0.08602151 0.08602151 NA NA NA NA NA NA NA NA NA NA NA NA NA NA NA NA NA NA NA NA NA NA NA NA NA NA NA NA NA NA NA NA NA NA NA NA NA NA NA NA NA NA NA NA NA NA NA NA NA NA NA NA NA NA NA NA NA NA NA NA NA NA NA NA NA NA NA NA NA NA 0.1290323 0.1397849 NA NA NA NA NA NA 0.1290323 0.1290323 NA NA NA NA NA NA 0.1290323 0.1290323 NA NA NA NA NA NA 0.1290323 0.1290323 NA NA NA NA NA NA 0.1397849 0.1397849 NA NA NA NA NA NA 0.1290323 0.1290323 NA NA NA NA NA NA NA NA NA NA NA NA NA NA NA NA NA NA NA NA NA NA NA NA NA NA NA NA NA NA NA NA NA NA NA NA NA NA NA NA NA NA NA NA NA NA NA NA NA NA NA NA NA NA NA NA NA NA NA NA NA NA NA NA NA NA NA NA NA NA 0.08602151 0.08602151 NA NA NA NA NA NA 0.08602151 0.08602151 NA NA NA NA NA NA 0.08602151 0.08602151 NA NA NA NA NA NA 0.08602151 0.08602151 NA NA NA NA NA NA 0.08602151 0.08602151 NA NA NA NA NA NA 0.08602151 0.08602151 NA NA NA NA NA NA NA NA NA NA NA NA NA NA NA NA NA NA NA NA NA NA NA NA NA NA NA NA NA NA NA NA NA NA NA NA NA NA NA NA NA NA NA NA NA NA NA NA NA NA NA NA NA NA NA NA NA NA NA NA NA NA NA NA NA NA
47368 0.1 4540 3 1 50 178 127 2.469346 2.477605 0.9485175 0.01173432 0.02749707 14.59671 7.256167 5.293969 23.50008 1 0.979851 16.15171 0 0 0.05714286 0.125 0.06578947 0.06578947 0.07692308 0.06666667 0.08860759 0.06578947 0.07692308 0.125 0.06578947 0.06578947 0.07692308 0.06666667 0.0875 0.06578947 0.07692308 0.06578947 0.06578947 0.06578947 0.06493506 0.05479452 0.07692308 NA NA 0.06578947 0.06578947 0.06578947 0.06493506 0.05479452 0.07792208 NA NA 0.075 0.07792208 0.075 0.08641975 0.07594937 0.08536585 NA NA 0.075 0.07792208 0.075 0.08641975 0.07594937 0.08641975 NA NA NA NA NA NA 0.2083333 NA NA NA NA NA NA NA 0.2083333 NA NA NA NA NA NA NA 0.1395349 NA NA NA NA NA NA NA 0.1395349 NA NA NA NA NA NA NA NA NA 0.1071429 NA NA NA NA NA NA NA 0.1071429 NA NA NA NA NA NA NA 0.06493506 NA NA NA NA NA NA NA 0.06493506 NA NA NA NA NA 0.06666667 0.06666667 NA NA NA NA NA NA 0.06666667 0.06666667 NA NA NA NA NA NA 0.06896552 0.06666667 NA NA NA NA NA NA 0.07142857 0.06666667 NA NA NA NA NA NA 0.06666667 0.06666667 NA NA NA NA NA NA 0.06666667 0.06666667 NA NA NA NA NA NA NA NA NA NA NA NA NA NA NA NA NA NA NA NA NA NA NA NA NA NA NA NA NA NA NA NA NA NA NA NA NA NA NA NA NA NA NA NA NA NA NA NA NA NA NA NA NA NA NA NA NA NA NA NA NA NA NA NA NA NA NA NA NA NA 0.1363636 0.2083333 NA NA NA NA NA NA 0.1363636 0.2083333 NA NA NA NA NA NA 0.1363636 0.173913 NA NA NA NA NA NA 0.1363636 0.173913 NA NA NA NA NA NA 0.173913 0.2 NA NA NA NA NA NA 0.173913 0.2083333 NA NA NA NA NA NA NA NA NA NA NA NA NA NA NA NA NA NA NA NA NA NA NA NA NA NA NA NA NA NA NA NA NA NA NA NA NA NA NA NA NA NA NA NA NA NA NA NA NA NA NA NA NA NA NA NA NA NA NA NA NA NA NA NA NA NA NA NA NA NA 0 0 NA NA NA NA NA NA 0 0 NA NA NA NA NA NA 0 0 NA NA NA NA NA NA 0 0 NA NA NA NA NA NA 0 0 NA NA NA NA NA NA 0 0 NA NA NA NA NA NA NA NA NA NA NA NA NA NA NA NA NA NA NA NA NA NA NA NA NA NA NA NA NA NA NA NA NA NA NA NA NA NA NA NA NA NA NA NA NA NA NA NA NA NA NA NA NA NA NA NA NA NA NA NA NA NA NA NA NA NA 0.3728814 0.4350282 0.4011299 0.4011299 0.4067797 0.3954802 0.4067797 0.4011299 0.4067797 0.4350282 0.4011299 0.4011299 0.4067797 0.3954802 0.4124294 0.4011299 0.4067797 0.4011299 0.4011299 0.4011299 0.4067797 0.3898305 0.4067797 NA NA 0.4011299 0.4011299 0.4011299 0.4067797 0.3898305 0.4011299 NA NA 0.4180791 0.4011299 0.4180791 0.4180791 0.4124294 0.4237288 NA NA 0.4180791 0.4011299 0.4180791 0.4180791 0.4124294 0.4180791 NA NA NA NA NA NA 0.2146893 NA NA NA NA NA NA NA 0.2146893 NA NA NA NA NA NA NA 0.2090395 NA NA NA NA NA NA NA 0.2090395 NA NA NA NA NA NA NA NA NA 0.4237288 NA NA NA NA NA NA NA 0.4237288 NA NA NA NA NA NA NA 0.4067797 NA NA NA NA NA NA NA 0.4067797 NA NA NA NA NA 0.1581921 0.1581921 NA NA NA NA NA NA 0.1581921 0.1581921 NA NA NA NA NA NA 0.1525424 0.1581921 NA NA NA NA NA NA 0.1468927 0.1581921 NA NA NA NA NA NA 0.1581921 0.1581921 NA NA NA NA NA NA 0.1581921 0.1581921 NA NA NA NA NA NA NA NA NA NA NA NA NA NA NA NA NA NA NA NA NA NA NA NA NA NA NA NA NA NA NA NA NA NA NA NA NA NA NA NA NA NA NA NA NA NA NA NA NA NA NA NA NA NA NA NA NA NA NA NA NA NA NA NA NA NA NA NA NA NA 0.1073446 0.1073446 NA NA NA NA NA NA 0.1073446 0.1073446 NA NA NA NA NA NA 0.1073446 0.1073446 NA NA NA NA NA NA 0.1073446 0.1073446 NA NA NA NA NA NA 0.1073446 0.1129944 NA NA NA NA NA NA 0.1073446 0.1073446 NA NA NA NA NA NA NA NA NA NA NA NA NA NA NA NA NA NA NA NA NA NA NA NA NA NA NA NA NA NA NA NA NA NA NA NA NA NA NA NA NA NA NA NA NA NA NA NA NA NA NA NA NA NA NA NA NA NA NA NA NA NA NA NA NA NA NA NA NA NA 0.1355932 0.1412429 NA NA NA NA NA NA 0.1355932 0.1412429 NA NA NA NA NA NA 0.1355932 0.1412429 NA NA NA NA NA NA 0.1355932 0.1412429 NA NA NA NA NA NA 0.1468927 0.1525424 NA NA NA NA NA NA 0.1468927 0.1525424 NA NA NA NA NA NA NA NA NA NA NA NA NA NA NA NA NA NA NA NA NA NA NA NA NA NA NA NA NA NA NA NA NA NA NA NA NA NA NA NA NA NA NA NA NA NA NA NA NA NA NA NA NA NA NA NA NA NA NA NA NA NA NA NA NA NA
531534 0.1 8298 3 1 7 183 113 2.850787 2.85861 0.9737447 0.002196972 0.0167293 16.38746 12.26974 13.2335 11.91455 1 0.9810013 12.62305 0 0 0.1842105 0.1875 0.09722222 0.1351351 0.109589 0.1351351 0.109589 0.1351351 0.109589 0.1875 0.09722222 0.1351351 0.109589 0.1351351 0.1216216 0.1351351 0.109589 0.1111111 0.1111111 0.1351351 0.109589 0.1351351 0.09859155 NA NA 0.1111111 0.09859155 0.1351351 0.109589 0.1351351 0.1111111 NA NA 0.1111111 0.1111111 0.1232877 0.1111111 0.1351351 0.1111111 NA NA 0.1111111 0.1111111 0.1232877 0.1111111 0.1351351 0.09859155 NA NA NA NA NA NA 0.1568627 NA NA NA NA NA NA NA 0.1568627 NA NA NA NA NA NA NA 0.1265823 NA NA NA NA NA NA NA 0.1265823 NA NA NA NA NA NA NA NA NA 0.09756098 NA NA NA NA NA NA NA 0.07692308 NA NA NA NA NA NA NA 0.109589 NA NA NA NA NA NA NA 0.109589 NA NA NA NA NA 0.08333333 0.04545455 NA NA NA NA NA NA 0.08333333 0.04545455 NA NA NA NA NA NA 0.08333333 0.04545455 NA NA NA NA NA NA 0.08333333 0.04545455 NA NA NA NA NA NA 0.08333333 0.08333333 NA NA NA NA NA NA 0.08333333 0.04347826 NA NA NA NA NA NA NA NA NA NA NA NA NA NA NA NA NA NA NA NA NA NA NA NA NA NA NA NA NA NA NA NA NA NA NA NA NA NA NA NA NA NA NA NA NA NA NA NA NA NA NA NA NA NA NA NA NA NA NA NA NA NA NA NA NA NA NA NA NA NA 0.07692308 0.07692308 NA NA NA NA NA NA 0.07692308 0.07692308 NA NA NA NA NA NA 0.07692308 0.07692308 NA NA NA NA NA NA 0.07692308 0.07692308 NA NA NA NA NA NA 0.07692308 0.07692308 NA NA NA NA NA NA 0.07692308 0.07692308 NA NA NA NA NA NA NA NA NA NA NA NA NA NA NA NA NA NA NA NA NA NA NA NA NA NA NA NA NA NA NA NA NA NA NA NA NA NA NA NA NA NA NA NA NA NA NA NA NA NA NA NA NA NA NA NA NA NA NA NA NA NA NA NA NA NA NA NA NA NA 0.1388889 0.1388889 NA NA NA NA NA NA 0.1388889 0.1142857 NA NA NA NA NA NA 0.1428571 0.1388889 NA NA NA NA NA NA 0.1428571 0.1388889 NA NA NA NA NA NA 0.1142857 0.1388889 NA NA NA NA NA NA 0.1142857 0.1388889 NA NA NA NA NA NA NA NA NA NA NA NA NA NA NA NA NA NA NA NA NA NA NA NA NA NA NA NA NA NA NA NA NA NA NA NA NA NA NA NA NA NA NA NA NA NA NA NA NA NA NA NA NA NA NA NA NA NA NA NA NA NA NA NA NA NA 0.5166667 0.5416667 0.5416667 0.5333333 0.5416667 0.5333333 0.5416667 0.5333333 0.5416667 0.5416667 0.5416667 0.5333333 0.5416667 0.5333333 0.5416667 0.5333333 0.5416667 0.5333333 0.5333333 0.5333333 0.5416667 0.5333333 0.5333333 NA NA 0.5333333 0.5333333 0.5333333 0.5416667 0.5333333 0.5333333 NA NA 0.5333333 0.5333333 0.5333333 0.5333333 0.5333333 0.5333333 NA NA 0.5333333 0.5333333 0.5333333 0.5333333 0.5333333 0.5333333 NA NA NA NA NA NA 0.3583333 NA NA NA NA NA NA NA 0.3583333 NA NA NA NA NA NA NA 0.575 NA NA NA NA NA NA NA 0.575 NA NA NA NA NA NA NA NA NA 0.6166667 NA NA NA NA NA NA NA 0.6 NA NA NA NA NA NA NA 0.5416667 NA NA NA NA NA NA NA 0.5416667 NA NA NA NA NA 0.1833333 0.175 NA NA NA NA NA NA 0.1833333 0.175 NA NA NA NA NA NA 0.1833333 0.175 NA NA NA NA NA NA 0.1833333 0.175 NA NA NA NA NA NA 0.1833333 0.1833333 NA NA NA NA NA NA 0.1833333 0.1833333 NA NA NA NA NA NA NA NA NA NA NA NA NA NA NA NA NA NA NA NA NA NA NA NA NA NA NA NA NA NA NA NA NA NA NA NA NA NA NA NA NA NA NA NA NA NA NA NA NA NA NA NA NA NA NA NA NA NA NA NA NA NA NA NA NA NA NA NA NA NA 0.1 0.1 NA NA NA NA NA NA 0.1 0.1 NA NA NA NA NA NA 0.1 0.1 NA NA NA NA NA NA 0.1 0.1 NA NA NA NA NA NA 0.1 0.1 NA NA NA NA NA NA 0.1 0.1 NA NA NA NA NA NA NA NA NA NA NA NA NA NA NA NA NA NA NA NA NA NA NA NA NA NA NA NA NA NA NA NA NA NA NA NA NA NA NA NA NA NA NA NA NA NA NA NA NA NA NA NA NA NA NA NA NA NA NA NA NA NA NA NA NA NA NA NA NA NA 0.2583333 0.2583333 NA NA NA NA NA NA 0.2583333 0.2583333 NA NA NA NA NA NA 0.25 0.2583333 NA NA NA NA NA NA 0.25 0.2583333 NA NA NA NA NA NA 0.2583333 0.2583333 NA NA NA NA NA NA 0.2583333 0.2583333 NA NA NA NA NA NA NA NA NA NA NA NA NA NA NA NA NA NA NA NA NA NA NA NA NA NA NA NA NA NA NA NA NA NA NA NA NA NA NA NA NA NA NA NA NA NA NA NA NA NA NA NA NA NA NA NA NA NA NA NA NA NA NA NA NA NA
5206 0.1 5470 2 1 30 148 130 1.575938 2.105956 0.8389148 0.1244406 0.02694978 1.182907 2.879752 2.803884 5.18121 1 0.9782464 3.658584 0 0 0 0.07692308 0 0.125 0.1176471 0.125 0.1176471 0.125 0.125 0.07692308 0 0.125 0.1111111 0.125 0.1176471 0.125 0.125 0.07142857 0.07142857 0.125 0.125 0.125 0.1333333 NA NA 0.07142857 0.07142857 0.125 0.125 0.125 0.125 NA NA 0.07142857 0 0.125 0.1111111 0.125 0.1176471 NA NA 0.07142857 0 0.125 0.1333333 0.125 0.125 NA NA NA NA NA NA 0.5 NA NA NA NA NA NA NA 0.5 NA NA NA NA NA NA NA 0 NA NA NA NA NA NA NA 0 NA NA NA NA NA NA NA NA NA 0.1666667 NA NA NA NA NA NA NA 0.0625 NA NA NA NA NA NA NA 0.125 NA NA NA NA NA NA NA 0.1333333 NA NA NA NA NA 0 0 NA NA NA NA NA NA 0 0 NA NA NA NA NA NA 0 0 NA NA NA NA NA NA 0 0 NA NA NA NA NA NA 0 0 NA NA NA NA NA NA 0 0 NA NA NA NA NA NA NA NA NA NA NA NA NA NA NA NA NA NA NA NA NA NA NA NA NA NA NA NA NA NA NA NA NA NA NA NA NA NA NA NA NA NA NA NA NA NA NA NA NA NA NA NA NA NA NA NA NA NA NA NA NA NA NA NA NA NA NA NA NA NA 0.2857143 0.2857143 NA NA NA NA NA NA 0.2857143 0.2857143 NA NA NA NA NA NA 0.2857143 0.2857143 NA NA NA NA NA NA 0.2857143 0.2857143 NA NA NA NA NA NA 0.2857143 0.375 NA NA NA NA NA NA 0.2857143 0.2857143 NA NA NA NA NA NA NA NA NA NA NA NA NA NA NA NA NA NA NA NA NA NA NA NA NA NA NA NA NA NA NA NA NA NA NA NA NA NA NA NA NA NA NA NA NA NA NA NA NA NA NA NA NA NA NA NA NA NA NA NA NA NA NA NA NA NA NA NA NA NA 0 0 NA NA NA NA NA NA 0 0 NA NA NA NA NA NA 0 0 NA NA NA NA NA NA 0 0 NA NA NA NA NA NA 0 0 NA NA NA NA NA NA 0 0 NA NA NA NA NA NA NA NA NA NA NA NA NA NA NA NA NA NA NA NA NA NA NA NA NA NA NA NA NA NA NA NA NA NA NA NA NA NA NA NA NA NA NA NA NA NA NA NA NA NA NA NA NA NA NA NA NA NA NA NA NA NA NA NA NA NA 0.05625 0.075 0.075 0.0875 0.09375 0.0875 0.09375 0.0875 0.0875 0.075 0.075 0.0875 0.1 0.0875 0.09375 0.0875 0.0875 0.08125 0.08125 0.0875 0.0875 0.0875 0.08125 NA NA 0.08125 0.08125 0.0875 0.0875 0.0875 0.0875 NA NA 0.08125 0.075 0.0875 0.1 0.0875 0.09375 NA NA 0.08125 0.075 0.0875 0.08125 0.0875 0.0875 NA NA NA NA NA NA 0.01875 NA NA NA NA NA NA NA 0.01875 NA NA NA NA NA NA NA 0.025 NA NA NA NA NA NA NA 0.025 NA NA NA NA NA NA NA NA NA 0.09375 NA NA NA NA NA NA NA 0.09375 NA NA NA NA NA NA NA 0.0875 NA NA NA NA NA NA NA 0.08125 NA NA NA NA NA 0.03125 0.0375 NA NA NA NA NA NA 0.03125 0.0375 NA NA NA NA NA NA 0.03125 0.03125 NA NA NA NA NA NA 0.03125 0.03125 NA NA NA NA NA NA 0.03125 0.04375 NA NA NA NA NA NA 0.03125 0.04375 NA NA NA NA NA NA NA NA NA NA NA NA NA NA NA NA NA NA NA NA NA NA NA NA NA NA NA NA NA NA NA NA NA NA NA NA NA NA NA NA NA NA NA NA NA NA NA NA NA NA NA NA NA NA NA NA NA NA NA NA NA NA NA NA NA NA NA NA NA NA 0.03125 0.03125 NA NA NA NA NA NA 0.03125 0.03125 NA NA NA NA NA NA 0.03125 0.03125 NA NA NA NA NA NA 0.03125 0.03125 NA NA NA NA NA NA 0.03125 0.03125 NA NA NA NA NA NA 0.03125 0.03125 NA NA NA NA NA NA NA NA NA NA NA NA NA NA NA NA NA NA NA NA NA NA NA NA NA NA NA NA NA NA NA NA NA NA NA NA NA NA NA NA NA NA NA NA NA NA NA NA NA NA NA NA NA NA NA NA NA NA NA NA NA NA NA NA NA NA NA NA NA NA 0.01875 0.01875 NA NA NA NA NA NA 0.01875 0.01875 NA NA NA NA NA NA 0.025 0.01875 NA NA NA NA NA NA 0.01875 0.01875 NA NA NA NA NA NA 0.01875 0.01875 NA NA NA NA NA NA 0.01875 0.01875 NA NA NA NA NA NA NA NA NA NA NA NA NA NA NA NA NA NA NA NA NA NA NA NA NA NA NA NA NA NA NA NA NA NA NA NA NA NA NA NA NA NA NA NA NA NA NA NA NA NA NA NA NA NA NA NA NA NA NA NA NA NA NA NA NA NA
58814 0.1 5564 3 1 172 199 134 1.82662 1.8898 0.9508759 0.01354957 0.01898167 14.9074 3.828163 17.83204 3.586713 1 0.9792123 17.08892 0 0 0.04716981 0.06034483 0.04424779 0.05263158 0.06034483 0.05357143 0.04385965 0.05263158 0.05263158 0.06034483 0.04424779 0.05263158 0.05217391 0.05357143 0.04385965 0.05263158 0.05263158 0.05263158 0.04424779 0.05263158 0.05263158 0.05504587 0.03738318 NA NA 0.05263158 0.04424779 0.05263158 0.05263158 0.05504587 0.0462963 NA NA 0.06481481 0.05607477 0.06481481 0.08181818 0.05660377 0.06542056 NA NA 0.0733945 0.0733945 0.08181818 0.08181818 0.06542056 0.06542056 NA NA NA NA NA NA 0.1168831 NA NA NA NA NA NA NA 0.1168831 NA NA NA NA NA NA NA 0.0733945 NA NA NA NA NA NA NA 0.0733945 NA NA NA NA NA NA NA NA NA 0.05309735 NA NA NA NA NA NA NA 0.03636364 NA NA NA NA NA NA NA 0.06779661 NA NA NA NA NA NA NA 0.06779661 NA NA NA NA NA 0.025 0.02439024 NA NA NA NA NA NA 0.025 0.02439024 NA NA NA NA NA NA 0.02777778 0.02777778 NA NA NA NA NA NA 0.02777778 0.02777778 NA NA NA NA NA NA 0.02857143 0.02857143 NA NA NA NA NA NA 0.02857143 0.02857143 NA NA NA NA NA NA NA NA NA NA NA NA NA NA NA NA NA NA NA NA NA NA NA NA NA NA NA NA NA NA NA NA NA NA NA NA NA NA NA NA NA NA NA NA NA NA NA NA NA NA NA NA NA NA NA NA NA NA NA NA NA NA NA NA NA NA NA NA NA NA 0.06060606 0.06060606 NA NA NA NA NA NA 0.06060606 0.06451613 NA NA NA NA NA NA 0.1142857 0.06060606 NA NA NA NA NA NA 0.06060606 0.0625 NA NA NA NA NA NA 0.1142857 0.1388889 NA NA NA NA NA NA 0.1388889 0.1388889 NA NA NA NA NA NA NA NA NA NA NA NA NA NA NA NA NA NA NA NA NA NA NA NA NA NA NA NA NA NA NA NA NA NA NA NA NA NA NA NA NA NA NA NA NA NA NA NA NA NA NA NA NA NA NA NA NA NA NA NA NA NA NA NA NA NA NA NA NA NA 0.02631579 0.02564103 NA NA NA NA NA NA 0.02631579 0.02564103 NA NA NA NA NA NA 0.02631579 0.02631579 NA NA NA NA NA NA 0.02631579 0.02631579 NA NA NA NA NA NA 0.02777778 0.02777778 NA NA NA NA NA NA 0.02777778 0.02777778 NA NA NA NA NA NA NA NA NA NA NA NA NA NA NA NA NA NA NA NA NA NA NA NA NA NA NA NA NA NA NA NA NA NA NA NA NA NA NA NA NA NA NA NA NA NA NA NA NA NA NA NA NA NA NA NA NA NA NA NA NA NA NA NA NA NA 0.3300654 0.3562092 0.3529412 0.3529412 0.3562092 0.3464052 0.3562092 0.3529412 0.3529412 0.3562092 0.3529412 0.3529412 0.3562092 0.3464052 0.3562092 0.3529412 0.3529412 0.3529412 0.3529412 0.3529412 0.3529412 0.3366013 0.3366013 NA NA 0.3529412 0.3529412 0.3529412 0.3529412 0.3366013 0.3366013 NA NA 0.3300654 0.3300654 0.3300654 0.3300654 0.3267974 0.3267974 NA NA 0.3300654 0.3300654 0.3300654 0.3300654 0.3267974 0.3267974 NA NA NA NA NA NA 0.2222222 NA NA NA NA NA NA NA 0.2222222 NA NA NA NA NA NA NA 0.3300654 NA NA NA NA NA NA NA 0.3300654 NA NA NA NA NA NA NA NA NA 0.3496732 NA NA NA NA NA NA NA 0.3464052 NA NA NA NA NA NA NA 0.3594771 NA NA NA NA NA NA NA 0.3594771 NA NA NA NA NA 0.127451 0.130719 NA NA NA NA NA NA 0.127451 0.130719 NA NA NA NA NA NA 0.1143791 0.1143791 NA NA NA NA NA NA 0.1143791 0.1143791 NA NA NA NA NA NA 0.1111111 0.1111111 NA NA NA NA NA NA 0.1111111 0.1111111 NA NA NA NA NA NA NA NA NA NA NA NA NA NA NA NA NA NA NA NA NA NA NA NA NA NA NA NA NA NA NA NA NA NA NA NA NA NA NA NA NA NA NA NA NA NA NA NA NA NA NA NA NA NA NA NA NA NA NA NA NA NA NA NA NA NA NA NA NA NA 0.1013072 0.1013072 NA NA NA NA NA NA 0.1013072 0.09477124 NA NA NA NA NA NA 0.1013072 0.1013072 NA NA NA NA NA NA 0.1013072 0.09803922 NA NA NA NA NA NA 0.1013072 0.1013072 NA NA NA NA NA NA 0.1013072 0.1013072 NA NA NA NA NA NA NA NA NA NA NA NA NA NA NA NA NA NA NA NA NA NA NA NA NA NA NA NA NA NA NA NA NA NA NA NA NA NA NA NA NA NA NA NA NA NA NA NA NA NA NA NA NA NA NA NA NA NA NA NA NA NA NA NA NA NA NA NA NA NA 0.120915 0.124183 NA NA NA NA NA NA 0.120915 0.124183 NA NA NA NA NA NA 0.120915 0.120915 NA NA NA NA NA NA 0.120915 0.120915 NA NA NA NA NA NA 0.1143791 0.1143791 NA NA NA NA NA NA 0.1143791 0.1143791 NA NA NA NA NA NA NA NA NA NA NA NA NA NA NA NA NA NA NA NA NA NA NA NA NA NA NA NA NA NA NA NA NA NA NA NA NA NA NA NA NA NA NA NA NA NA NA NA NA NA NA NA NA NA NA NA NA NA NA NA NA NA NA NA NA NA
22664 0.1 1056 3 1 84 8 6 2.857699 2.857851 0.8653794 0.03856881 0.09276982 19.01157 6.689685 1.222368 23.57279 1 0.8915149 1.564733 0 0 0 0 0 0 0 0 0 0 0 0 0 0 0 0 0 0 0 0 0 0 0 0 0 NA NA 0 0 0 0 0 0 NA NA 0 0 0 0 0 0 NA NA 0 0 0 0 0 0 NA NA NA NA NA NA 0 NA NA NA NA NA NA NA 0 NA NA NA NA NA NA NA 0 NA NA NA NA NA NA NA 0 NA NA NA NA NA NA NA NA NA 0 NA NA NA NA NA NA NA 0 NA NA NA NA NA NA NA 0 NA NA NA NA NA NA NA 0 NA NA NA NA NA 0 0 NA NA NA NA NA NA 0 0 NA NA NA NA NA NA 0 0 NA NA NA NA NA NA 0 0 NA NA NA NA NA NA 0 0 NA NA NA NA NA NA 0 0 NA NA NA NA NA NA NA NA NA NA NA NA NA NA NA NA NA NA NA NA NA NA NA NA NA NA NA NA NA NA NA NA NA NA NA NA NA NA NA NA NA NA NA NA NA NA NA NA NA NA NA NA NA NA NA NA NA NA NA NA NA NA NA NA NA NA NA NA NA NA 0 0 NA NA NA NA NA NA 0 0 NA NA NA NA NA NA 0 0 NA NA NA NA NA NA 0 0 NA NA NA NA NA NA 0 0 NA NA NA NA NA NA 0 0 NA NA NA NA NA NA NA NA NA NA NA NA NA NA NA NA NA NA NA NA NA NA NA NA NA NA NA NA NA NA NA NA NA NA NA NA NA NA NA NA NA NA NA NA NA NA NA NA NA NA NA NA NA NA NA NA NA NA NA NA NA NA NA NA NA NA NA NA NA NA 0 0 NA NA NA NA NA NA 0 0 NA NA NA NA NA NA 0 0 NA NA NA NA NA NA 0 0 NA NA NA NA NA NA 0 0 NA NA NA NA NA NA 0 0 NA NA NA NA NA NA NA NA NA NA NA NA NA NA NA NA NA NA NA NA NA NA NA NA NA NA NA NA NA NA NA NA NA NA NA NA NA NA NA NA NA NA NA NA NA NA NA NA NA NA NA NA NA NA NA NA NA NA NA NA NA NA NA NA NA NA 0.4333333 0.4444444 0.4444444 0.4444444 0.4555556 0.4444444 0.4444444 0.4444444 0.4444444 0.4444444 0.4444444 0.4444444 0.4555556 0.4444444 0.4444444 0.4444444 0.4555556 0.4444444 0.4444444 0.4444444 0.4444444 0.4333333 0.4333333 NA NA 0.4444444 0.4444444 0.4444444 0.4444444 0.4333333 0.4333333 NA NA 0.4444444 0.4555556 0.4444444 0.4555556 0.4444444 0.4444444 NA NA 0.4444444 0.4555556 0.4444444 0.4555556 0.4444444 0.4444444 NA NA NA NA NA NA 0.4444444 NA NA NA NA NA NA NA 0.4444444 NA NA NA NA NA NA NA 0.4333333 NA NA NA NA NA NA NA 0.4333333 NA NA NA NA NA NA NA NA NA 0.4333333 NA NA NA NA NA NA NA 0.4333333 NA NA NA NA NA NA NA 0.4444444 NA NA NA NA NA NA NA 0.4444444 NA NA NA NA NA 0.1555556 0.1555556 NA NA NA NA NA NA 0.1555556 0.1555556 NA NA NA NA NA NA 0.1555556 0.1555556 NA NA NA NA NA NA 0.1555556 0.1555556 NA NA NA NA NA NA 0.1555556 0.1555556 NA NA NA NA NA NA 0.1555556 0.1555556 NA NA NA NA NA NA NA NA NA NA NA NA NA NA NA NA NA NA NA NA NA NA NA NA NA NA NA NA NA NA NA NA NA NA NA NA NA NA NA NA NA NA NA NA NA NA NA NA NA NA NA NA NA NA NA NA NA NA NA NA NA NA NA NA NA NA NA NA NA NA 0.1555556 0.1555556 NA NA NA NA NA NA 0.1555556 0.1555556 NA NA NA NA NA NA 0.1444444 0.1444444 NA NA NA NA NA NA 0.1444444 0.1444444 NA NA NA NA NA NA 0.1555556 0.1666667 NA NA NA NA NA NA 0.1555556 0.1666667 NA NA NA NA NA NA NA NA NA NA NA NA NA NA NA NA NA NA NA NA NA NA NA NA NA NA NA NA NA NA NA NA NA NA NA NA NA NA NA NA NA NA NA NA NA NA NA NA NA NA NA NA NA NA NA NA NA NA NA NA NA NA NA NA NA NA NA NA NA NA 0.1333333 0.1333333 NA NA NA NA NA NA 0.1333333 0.1333333 NA NA NA NA NA NA 0.1333333 0.1333333 NA NA NA NA NA NA 0.1333333 0.1333333 NA NA NA NA NA NA 0.1333333 0.1333333 NA NA NA NA NA NA 0.1333333 0.1333333 NA NA NA NA NA NA NA NA NA NA NA NA NA NA NA NA NA NA NA NA NA NA NA NA NA NA NA NA NA NA NA NA NA NA NA NA NA NA NA NA NA NA NA NA NA NA NA NA NA NA NA NA NA NA NA NA NA NA NA NA NA NA NA NA NA NA
181042 0.1 1027 3 1 128 7 182 1.881553 2.764766 0.7126673 0.1376616 0.08179919 4.146168 15.35381 5.227425 14.19445 1 0.9499309 14.28013 0 0 0.08163265 0.09150327 0.09615385 0.09493671 0.1 0.0955414 0.1017964 0.0955414 0.1005917 0.08552632 0.08783784 0.09032258 0.0955414 0.09032258 0.09937888 0.09090909 0.09493671 0.09493671 0.1036585 0.08917197 0.1017964 0.09032258 0.09815951 NA NA 0.09090909 0.08552632 0.09090909 0.09493671 0.09032258 0.09375 NA NA 0.09433962 0.09375 0.1 0.1005917 0.1 0.1011905 NA NA 0.0955414 0.08843537 0.09433962 0.09150327 0.09433962 0.09090909 NA NA NA NA NA NA 0.0855615 NA NA NA NA NA NA NA 0.0855615 NA NA NA NA NA NA NA 0.08860759 NA NA NA NA NA NA NA 0.08860759 NA NA NA NA NA NA NA NA NA 0.08695652 NA NA NA NA NA NA NA 0.0234375 NA NA NA NA NA NA NA 0.09289617 NA NA NA NA NA NA NA 0.05625 NA NA NA NA NA 0.1219512 0.1333333 NA NA NA NA NA NA 0.125 0.07692308 NA NA NA NA NA NA 0.1219512 0.1136364 NA NA NA NA NA NA 0.1025641 0.07692308 NA NA NA NA NA NA 0.1162791 0.09756098 NA NA NA NA NA NA 0.08333333 0.07692308 NA NA NA NA NA NA NA NA NA NA NA NA NA NA NA NA NA NA NA NA NA NA NA NA NA NA NA NA NA NA NA NA NA NA NA NA NA NA NA NA NA NA NA NA NA NA NA NA NA NA NA NA NA NA NA NA NA NA NA NA NA NA NA NA NA NA NA NA NA NA 0.12 0.1132075 NA NA NA NA NA NA 0.12 0.1020408 NA NA NA NA NA NA 0.12 0.1153846 NA NA NA NA NA NA 0.12 0.1020408 NA NA NA NA NA NA 0.12 0.1176471 NA NA NA NA NA NA 0.12 0.1041667 NA NA NA NA NA NA NA NA NA NA NA NA NA NA NA NA NA NA NA NA NA NA NA NA NA NA NA NA NA NA NA NA NA NA NA NA NA NA NA NA NA NA NA NA NA NA NA NA NA NA NA NA NA NA NA NA NA NA NA NA NA NA NA NA NA NA NA NA NA NA 0.07462687 0.07352941 NA NA NA NA NA NA 0.07462687 0.07462687 NA NA NA NA NA NA 0.07462687 0.07462687 NA NA NA NA NA NA 0.07462687 0.07462687 NA NA NA NA NA NA 0.07462687 0.07142857 NA NA NA NA NA NA 0.07462687 0.07246377 NA NA NA NA NA NA NA NA NA NA NA NA NA NA NA NA NA NA NA NA NA NA NA NA NA NA NA NA NA NA NA NA NA NA NA NA NA NA NA NA NA NA NA NA NA NA NA NA NA NA NA NA NA NA NA NA NA NA NA NA NA NA NA NA NA NA 0.4354839 0.4483871 0.4548387 0.4612903 0.4935484 0.4580645 0.483871 0.4580645 0.4903226 0.4483871 0.4354839 0.4548387 0.4580645 0.4548387 0.4677419 0.4516129 0.4612903 0.4612903 0.4741935 0.4612903 0.483871 0.4548387 0.4741935 NA NA 0.4516129 0.4483871 0.4516129 0.4612903 0.4548387 0.4677419 NA NA 0.4645161 0.4677419 0.4645161 0.4903226 0.4645161 0.4870968 NA NA 0.4580645 0.4322581 0.4645161 0.4483871 0.4645161 0.4516129 NA NA NA NA NA NA 0.5516129 NA NA NA NA NA NA NA 0.5516129 NA NA NA NA NA NA NA 0.4645161 NA NA NA NA NA NA NA 0.4645161 NA NA NA NA NA NA NA NA NA 0.5419355 NA NA NA NA NA NA NA 0.4032258 NA NA NA NA NA NA NA 0.5354839 NA NA NA NA NA NA NA 0.4870968 NA NA NA NA NA 0.116129 0.1258065 NA NA NA NA NA NA 0.1129032 0.116129 NA NA NA NA NA NA 0.116129 0.1258065 NA NA NA NA NA NA 0.1129032 0.116129 NA NA NA NA NA NA 0.1225806 0.1193548 NA NA NA NA NA NA 0.1064516 0.116129 NA NA NA NA NA NA NA NA NA NA NA NA NA NA NA NA NA NA NA NA NA NA NA NA NA NA NA NA NA NA NA NA NA NA NA NA NA NA NA NA NA NA NA NA NA NA NA NA NA NA NA NA NA NA NA NA NA NA NA NA NA NA NA NA NA NA NA NA NA NA 0.1419355 0.1516129 NA NA NA NA NA NA 0.1419355 0.1419355 NA NA NA NA NA NA 0.1419355 0.1483871 NA NA NA NA NA NA 0.1419355 0.1419355 NA NA NA NA NA NA 0.1419355 0.1451613 NA NA NA NA NA NA 0.1419355 0.1387097 NA NA NA NA NA NA NA NA NA NA NA NA NA NA NA NA NA NA NA NA NA NA NA NA NA NA NA NA NA NA NA NA NA NA NA NA NA NA NA NA NA NA NA NA NA NA NA NA NA NA NA NA NA NA NA NA NA NA NA NA NA NA NA NA NA NA NA NA NA NA 0.2 0.2032258 NA NA NA NA NA NA 0.2 0.2 NA NA NA NA NA NA 0.2 0.2 NA NA NA NA NA NA 0.2 0.2 NA NA NA NA NA NA 0.2 0.2096774 NA NA NA NA NA NA 0.2 0.2064516 NA NA NA NA NA NA NA NA NA NA NA NA NA NA NA NA NA NA NA NA NA NA NA NA NA NA NA NA NA NA NA NA NA NA NA NA NA NA NA NA NA NA NA NA NA NA NA NA NA NA NA NA NA NA NA NA NA NA NA NA NA NA NA NA NA NA
304897 0.1 9085 3 1 119 121 48 1.969864 2.412162 0.9845059 0.004702044 0.006991846 14.17391 4.067153 12.9496 7.255134 1 0.992444 11.98579 0 0 0.05555556 0.03636364 0.03636364 0.03636364 0.03636364 0.03636364 0.03636364 0.03636364 0.03636364 0.03636364 0.03636364 0.03636364 0.03636364 0.03636364 0.03636364 0.03636364 0.03636364 0.03636364 0.03636364 0.03636364 0.03636364 0.03636364 0.03636364 NA NA 0.03636364 0.03636364 0.03636364 0.03636364 0.03636364 0.03636364 NA NA 0 0 0.03636364 0.03636364 0.03703704 0 NA NA 0.01851852 0 0.03636364 0.03636364 0.03703704 0 NA NA NA NA NA NA 0.1724138 NA NA NA NA NA NA NA 0.1724138 NA NA NA NA NA NA NA 0.08928571 NA NA NA NA NA NA NA 0.08928571 NA NA NA NA NA NA NA NA NA 0.01851852 NA NA NA NA NA NA NA 0.01851852 NA NA NA NA NA NA NA 0.01851852 NA NA NA NA NA NA NA 0.01851852 NA NA NA NA NA 0.04166667 0.04166667 NA NA NA NA NA NA 0.04166667 0.04166667 NA NA NA NA NA NA 0.04166667 0.04166667 NA NA NA NA NA NA 0.04166667 0.04166667 NA NA NA NA NA NA 0.04166667 0.04166667 NA NA NA NA NA NA 0.04166667 0.04166667 NA NA NA NA NA NA NA NA NA NA NA NA NA NA NA NA NA NA NA NA NA NA NA NA NA NA NA NA NA NA NA NA NA NA NA NA NA NA NA NA NA NA NA NA NA NA NA NA NA NA NA NA NA NA NA NA NA NA NA NA NA NA NA NA NA NA NA NA NA NA 0.05555556 0.05555556 NA NA NA NA NA NA 0.05555556 0.05555556 NA NA NA NA NA NA 0.05555556 0.05555556 NA NA NA NA NA NA 0.05555556 0.05555556 NA NA NA NA NA NA 0.05555556 0 NA NA NA NA NA NA 0.05555556 0 NA NA NA NA NA NA NA NA NA NA NA NA NA NA NA NA NA NA NA NA NA NA NA NA NA NA NA NA NA NA NA NA NA NA NA NA NA NA NA NA NA NA NA NA NA NA NA NA NA NA NA NA NA NA NA NA NA NA NA NA NA NA NA NA NA NA NA NA NA NA 0 0 NA NA NA NA NA NA 0 0 NA NA NA NA NA NA 0 0 NA NA NA NA NA NA 0 0 NA NA NA NA NA NA 0 0 NA NA NA NA NA NA 0 0 NA NA NA NA NA NA NA NA NA NA NA NA NA NA NA NA NA NA NA NA NA NA NA NA NA NA NA NA NA NA NA NA NA NA NA NA NA NA NA NA NA NA NA NA NA NA NA NA NA NA NA NA NA NA NA NA NA NA NA NA NA NA NA NA NA NA 0.3053892 0.3173653 0.3173653 0.3173653 0.3173653 0.3173653 0.3173653 0.3173653 0.3173653 0.3173653 0.3173653 0.3173653 0.3173653 0.3173653 0.3173653 0.3173653 0.3173653 0.3173653 0.3173653 0.3173653 0.3173653 0.3173653 0.3173653 NA NA 0.3173653 0.3173653 0.3173653 0.3173653 0.3173653 0.3173653 NA NA 0.3173653 0.3173653 0.3173653 0.3173653 0.3113772 0.3113772 NA NA 0.3173653 0.3173653 0.3173653 0.3173653 0.3113772 0.3113772 NA NA NA NA NA NA 0.1437126 NA NA NA NA NA NA NA 0.1437126 NA NA NA NA NA NA NA 0.3053892 NA NA NA NA NA NA NA 0.3053892 NA NA NA NA NA NA NA NA NA 0.3173653 NA NA NA NA NA NA NA 0.3173653 NA NA NA NA NA NA NA 0.3173653 NA NA NA NA NA NA NA 0.3173653 NA NA NA NA NA 0.1377246 0.1377246 NA NA NA NA NA NA 0.1377246 0.1377246 NA NA NA NA NA NA 0.1377246 0.1377246 NA NA NA NA NA NA 0.1377246 0.1377246 NA NA NA NA NA NA 0.1377246 0.1377246 NA NA NA NA NA NA 0.1377246 0.1377246 NA NA NA NA NA NA NA NA NA NA NA NA NA NA NA NA NA NA NA NA NA NA NA NA NA NA NA NA NA NA NA NA NA NA NA NA NA NA NA NA NA NA NA NA NA NA NA NA NA NA NA NA NA NA NA NA NA NA NA NA NA NA NA NA NA NA NA NA NA NA 0.1017964 0.1017964 NA NA NA NA NA NA 0.1017964 0.1017964 NA NA NA NA NA NA 0.1017964 0.1017964 NA NA NA NA NA NA 0.1017964 0.1017964 NA NA NA NA NA NA 0.1017964 0.1017964 NA NA NA NA NA NA 0.1017964 0.1017964 NA NA NA NA NA NA NA NA NA NA NA NA NA NA NA NA NA NA NA NA NA NA NA NA NA NA NA NA NA NA NA NA NA NA NA NA NA NA NA NA NA NA NA NA NA NA NA NA NA NA NA NA NA NA NA NA NA NA NA NA NA NA NA NA NA NA NA NA NA NA 0.07784431 0.07784431 NA NA NA NA NA NA 0.07784431 0.07784431 NA NA NA NA NA NA 0.07784431 0.07784431 NA NA NA NA NA NA 0.07784431 0.07784431 NA NA NA NA NA NA 0.07185629 0.07185629 NA NA NA NA NA NA 0.07185629 0.07185629 NA NA NA NA NA NA NA NA NA NA NA NA NA NA NA NA NA NA NA NA NA NA NA NA NA NA NA NA NA NA NA NA NA NA NA NA NA NA NA NA NA NA NA NA NA NA NA NA NA NA NA NA NA NA NA NA NA NA NA NA NA NA NA NA NA NA
11353 0.1 2055 3 1 28 168 192 1.940843 1.890938 0.8961188 0.02600156 0.05857109 14.4814 17.81978 14.37749 12.05957 1 0.9557826 12.17533 0 0 0.05681818 0.05376344 0.03333333 0.05263158 0.04081633 0.05319149 0.04081633 0.05434783 0.04166667 0.05376344 0.03333333 0.05263158 0.04123711 0.05319149 0.04081633 0.05434783 0.04166667 0.05376344 0.03370787 0.05376344 0.04123711 0.04444444 0.04123711 NA NA 0.05376344 0.03370787 0.05376344 0.03157895 0.04444444 0.03125 NA NA 0.04444444 0.03370787 0.05434783 0.04210526 0.05494505 0.04166667 NA NA 0.04444444 0.03370787 0.05376344 0.04210526 0.05494505 0.04166667 NA NA NA NA NA NA 0.08333333 NA NA NA NA NA NA NA 0.08333333 NA NA NA NA NA NA NA 0.05050505 NA NA NA NA NA NA NA 0.05050505 NA NA NA NA NA NA NA NA NA 0.04807692 NA NA NA NA NA NA NA 0.02941176 NA NA NA NA NA NA NA 0.05154639 NA NA NA NA NA NA NA 0.05154639 NA NA NA NA NA 0.0625 0.05882353 NA NA NA NA NA NA 0.0625 0.05882353 NA NA NA NA NA NA 0.06451613 0.05882353 NA NA NA NA NA NA 0.06451613 0.03030303 NA NA NA NA NA NA 0.06451613 0.0625 NA NA NA NA NA NA 0.0625 0.0625 NA NA NA NA NA NA NA NA NA NA NA NA NA NA NA NA NA NA NA NA NA NA NA NA NA NA NA NA NA NA NA NA NA NA NA NA NA NA NA NA NA NA NA NA NA NA NA NA NA NA NA NA NA NA NA NA NA NA NA NA NA NA NA NA NA NA NA NA NA NA 0 0 NA NA NA NA NA NA 0 0 NA NA NA NA NA NA 0 0 NA NA NA NA NA NA 0 0 NA NA NA NA NA NA 0 0 NA NA NA NA NA NA 0 0 NA NA NA NA NA NA NA NA NA NA NA NA NA NA NA NA NA NA NA NA NA NA NA NA NA NA NA NA NA NA NA NA NA NA NA NA NA NA NA NA NA NA NA NA NA NA NA NA NA NA NA NA NA NA NA NA NA NA NA NA NA NA NA NA NA NA NA NA NA NA 0.09375 0.0625 NA NA NA NA NA NA 0.09375 0.0625 NA NA NA NA NA NA 0.06896552 0.0625 NA NA NA NA NA NA 0.06896552 0.0625 NA NA NA NA NA NA 0.1 0.0625 NA NA NA NA NA NA 0.1 0.0625 NA NA NA NA NA NA NA NA NA NA NA NA NA NA NA NA NA NA NA NA NA NA NA NA NA NA NA NA NA NA NA NA NA NA NA NA NA NA NA NA NA NA NA NA NA NA NA NA NA NA NA NA NA NA NA NA NA NA NA NA NA NA NA NA NA NA 0.3772727 0.4 0.3954545 0.4090909 0.4272727 0.4045455 0.4272727 0.3954545 0.4181818 0.4 0.3954545 0.4090909 0.4227273 0.4045455 0.4272727 0.3954545 0.4181818 0.4 0.3909091 0.4 0.4227273 0.3909091 0.4227273 NA NA 0.4 0.3909091 0.4 0.4181818 0.3909091 0.4227273 NA NA 0.3909091 0.3909091 0.3954545 0.4136364 0.3909091 0.4181818 NA NA 0.3909091 0.3909091 0.4 0.4136364 0.3909091 0.4181818 NA NA NA NA NA NA 0.3 NA NA NA NA NA NA NA 0.3 NA NA NA NA NA NA NA 0.4272727 NA NA NA NA NA NA NA 0.4272727 NA NA NA NA NA NA NA NA NA 0.45 NA NA NA NA NA NA NA 0.45 NA NA NA NA NA NA NA 0.4181818 NA NA NA NA NA NA NA 0.4181818 NA NA NA NA NA 0.1363636 0.1454545 NA NA NA NA NA NA 0.1363636 0.1454545 NA NA NA NA NA NA 0.1318182 0.1454545 NA NA NA NA NA NA 0.1318182 0.1454545 NA NA NA NA NA NA 0.1318182 0.1363636 NA NA NA NA NA NA 0.1363636 0.1363636 NA NA NA NA NA NA NA NA NA NA NA NA NA NA NA NA NA NA NA NA NA NA NA NA NA NA NA NA NA NA NA NA NA NA NA NA NA NA NA NA NA NA NA NA NA NA NA NA NA NA NA NA NA NA NA NA NA NA NA NA NA NA NA NA NA NA NA NA NA NA 0.1363636 0.1454545 NA NA NA NA NA NA 0.1363636 0.1454545 NA NA NA NA NA NA 0.1363636 0.1409091 NA NA NA NA NA NA 0.1363636 0.1409091 NA NA NA NA NA NA 0.1363636 0.1454545 NA NA NA NA NA NA 0.1363636 0.1454545 NA NA NA NA NA NA NA NA NA NA NA NA NA NA NA NA NA NA NA NA NA NA NA NA NA NA NA NA NA NA NA NA NA NA NA NA NA NA NA NA NA NA NA NA NA NA NA NA NA NA NA NA NA NA NA NA NA NA NA NA NA NA NA NA NA NA NA NA NA NA 0.1318182 0.1363636 NA NA NA NA NA NA 0.1318182 0.1363636 NA NA NA NA NA NA 0.1227273 0.1363636 NA NA NA NA NA NA 0.1227273 0.1363636 NA NA NA NA NA NA 0.1227273 0.1363636 NA NA NA NA NA NA 0.1227273 0.1363636 NA NA NA NA NA NA NA NA NA NA NA NA NA NA NA NA NA NA NA NA NA NA NA NA NA NA NA NA NA NA NA NA NA NA NA NA NA NA NA NA NA NA NA NA NA NA NA NA NA NA NA NA NA NA NA NA NA NA NA NA NA NA NA NA NA NA
663136 0.1 1122 3 1 88 52 19 2.158762 2.294087 0.9323637 0.04363022 0.01710754 12.67806 3.858933 6.408352 28.89096 1 0.9810675 12.6801 0 0 0.04255319 0.04166667 0.0212766 0.04166667 0.06122449 0.04166667 0.06122449 0.04166667 0.06122449 0.04166667 0.06122449 0.04166667 0.08 0.04166667 0.06122449 0.04166667 0.06122449 0.04166667 0.06122449 0.04166667 0.06122449 0.04255319 0.06122449 NA NA 0.04166667 0.06122449 0.04166667 0.08 0.04255319 0.06122449 NA NA 0.04166667 0.04166667 0.04166667 0.04166667 0.04255319 0.04255319 NA NA 0.04166667 0.04166667 0.04166667 0.06122449 0.04255319 0.04255319 NA NA NA NA NA NA 0.2105263 NA NA NA NA NA NA NA 0.2105263 NA NA NA NA NA NA NA 0.1142857 NA NA NA NA NA NA NA 0.1142857 NA NA NA NA NA NA NA NA NA 0.04255319 NA NA NA NA NA NA NA 0.04255319 NA NA NA NA NA NA NA 0.04166667 NA NA NA NA NA NA NA 0.04166667 NA NA NA NA NA 0.06666667 0.06666667 NA NA NA NA NA NA 0.06666667 0.06666667 NA NA NA NA NA NA 0.07142857 0.06666667 NA NA NA NA NA NA 0.07142857 0.06666667 NA NA NA NA NA NA 0.07142857 0.07142857 NA NA NA NA NA NA 0.07142857 0.07142857 NA NA NA NA NA NA NA NA NA NA NA NA NA NA NA NA NA NA NA NA NA NA NA NA NA NA NA NA NA NA NA NA NA NA NA NA NA NA NA NA NA NA NA NA NA NA NA NA NA NA NA NA NA NA NA NA NA NA NA NA NA NA NA NA NA NA NA NA NA NA 0.06666667 0 NA NA NA NA NA NA 0.06666667 0.06666667 NA NA NA NA NA NA 0.06666667 0.06666667 NA NA NA NA NA NA 0.06666667 0.06666667 NA NA NA NA NA NA 0 0 NA NA NA NA NA NA 0 0 NA NA NA NA NA NA NA NA NA NA NA NA NA NA NA NA NA NA NA NA NA NA NA NA NA NA NA NA NA NA NA NA NA NA NA NA NA NA NA NA NA NA NA NA NA NA NA NA NA NA NA NA NA NA NA NA NA NA NA NA NA NA NA NA NA NA NA NA NA NA 0 0.05263158 NA NA NA NA NA NA 0 0.05263158 NA NA NA NA NA NA 0 0.05263158 NA NA NA NA NA NA 0 0.05263158 NA NA NA NA NA NA 0 0.1 NA NA NA NA NA NA 0 0.1 NA NA NA NA NA NA NA NA NA NA NA NA NA NA NA NA NA NA NA NA NA NA NA NA NA NA NA NA NA NA NA NA NA NA NA NA NA NA NA NA NA NA NA NA NA NA NA NA NA NA NA NA NA NA NA NA NA NA NA NA NA NA NA NA NA NA 0.4205607 0.4299065 0.4299065 0.4299065 0.4299065 0.4299065 0.4299065 0.4299065 0.4299065 0.4299065 0.4299065 0.4299065 0.4299065 0.4299065 0.4299065 0.4299065 0.4299065 0.4299065 0.4299065 0.4299065 0.4299065 0.4205607 0.4299065 NA NA 0.4299065 0.4299065 0.4299065 0.4299065 0.4205607 0.4299065 NA NA 0.4299065 0.4299065 0.4299065 0.4299065 0.4205607 0.4205607 NA NA 0.4299065 0.4299065 0.4299065 0.4299065 0.4205607 0.4205607 NA NA NA NA NA NA 0.1401869 NA NA NA NA NA NA NA 0.1401869 NA NA NA NA NA NA NA 0.2897196 NA NA NA NA NA NA NA 0.2897196 NA NA NA NA NA NA NA NA NA 0.4205607 NA NA NA NA NA NA NA 0.4205607 NA NA NA NA NA NA NA 0.4299065 NA NA NA NA NA NA NA 0.4299065 NA NA NA NA NA 0.1308411 0.1308411 NA NA NA NA NA NA 0.1308411 0.1308411 NA NA NA NA NA NA 0.1214953 0.1308411 NA NA NA NA NA NA 0.1214953 0.1308411 NA NA NA NA NA NA 0.1214953 0.1214953 NA NA NA NA NA NA 0.1214953 0.1214953 NA NA NA NA NA NA NA NA NA NA NA NA NA NA NA NA NA NA NA NA NA NA NA NA NA NA NA NA NA NA NA NA NA NA NA NA NA NA NA NA NA NA NA NA NA NA NA NA NA NA NA NA NA NA NA NA NA NA NA NA NA NA NA NA NA NA NA NA NA NA 0.1308411 0.1308411 NA NA NA NA NA NA 0.1308411 0.1308411 NA NA NA NA NA NA 0.1308411 0.1308411 NA NA NA NA NA NA 0.1308411 0.1308411 NA NA NA NA NA NA 0.1308411 0.1308411 NA NA NA NA NA NA 0.1308411 0.1308411 NA NA NA NA NA NA NA NA NA NA NA NA NA NA NA NA NA NA NA NA NA NA NA NA NA NA NA NA NA NA NA NA NA NA NA NA NA NA NA NA NA NA NA NA NA NA NA NA NA NA NA NA NA NA NA NA NA NA NA NA NA NA NA NA NA NA NA NA NA NA 0.1682243 0.1682243 NA NA NA NA NA NA 0.1682243 0.1682243 NA NA NA NA NA NA 0.1682243 0.1682243 NA NA NA NA NA NA 0.1682243 0.1682243 NA NA NA NA NA NA 0.1682243 0.1682243 NA NA NA NA NA NA 0.1682243 0.1682243 NA NA NA NA NA NA NA NA NA NA NA NA NA NA NA NA NA NA NA NA NA NA NA NA NA NA NA NA NA NA NA NA NA NA NA NA NA NA NA NA NA NA NA NA NA NA NA NA NA NA NA NA NA NA NA NA NA NA NA NA NA NA NA NA NA NA
80626 0.1 2343 3 1 199 113 56 2.896686 2.448075 0.9006667 0.05072633 0.03723162 16.20399 8.45038 5.966997 24.36894 1 0.9700069 10.82508 0 0 0.09722222 0.1296296 0.07857143 0.09090909 0.09090909 0.09090909 0.1266667 0.09090909 0.08391608 0.1296296 0.09027778 0.09090909 0.09589041 0.09027778 0.1275168 0.09090909 0.08391608 0.09655172 0.08391608 0.09090909 0.08391608 0.08450704 0.1172414 NA NA 0.09655172 0.09027778 0.09090909 0.08391608 0.08450704 0.1164384 NA NA 0.07801418 0.08450704 0.08333333 0.09090909 0.08391608 0.1027397 NA NA 0.07801418 0.08450704 0.07746479 0.09090909 0.08391608 0.1088435 NA NA NA NA NA NA 0.1747573 NA NA NA NA NA NA NA 0.1747573 NA NA NA NA NA NA NA 0.07894737 NA NA NA NA NA NA NA 0.07894737 NA NA NA NA NA NA NA NA NA 0.08391608 NA NA NA NA NA NA NA 0.08391608 NA NA NA NA NA NA NA 0.07746479 NA NA NA NA NA NA NA 0.07746479 NA NA NA NA NA 0.1666667 0.1509434 NA NA NA NA NA NA 0.1666667 0.1666667 NA NA NA NA NA NA 0.1346154 0.1346154 NA NA NA NA NA NA 0.1346154 0.1346154 NA NA NA NA NA NA 0.1636364 0.1454545 NA NA NA NA NA NA 0.1636364 0.1454545 NA NA NA NA NA NA NA NA NA NA NA NA NA NA NA NA NA NA NA NA NA NA NA NA NA NA NA NA NA NA NA NA NA NA NA NA NA NA NA NA NA NA NA NA NA NA NA NA NA NA NA NA NA NA NA NA NA NA NA NA NA NA NA NA NA NA NA NA NA NA 0.04651163 0.09090909 NA NA NA NA NA NA 0.04651163 0.09090909 NA NA NA NA NA NA 0.04651163 0.09302326 NA NA NA NA NA NA 0.04651163 0.09302326 NA NA NA NA NA NA 0.04878049 0.04761905 NA NA NA NA NA NA 0.04878049 0.04761905 NA NA NA NA NA NA NA NA NA NA NA NA NA NA NA NA NA NA NA NA NA NA NA NA NA NA NA NA NA NA NA NA NA NA NA NA NA NA NA NA NA NA NA NA NA NA NA NA NA NA NA NA NA NA NA NA NA NA NA NA NA NA NA NA NA NA NA NA NA NA 0.04347826 0.12 NA NA NA NA NA NA 0.04347826 0.12 NA NA NA NA NA NA 0.04347826 0.12 NA NA NA NA NA NA 0.04347826 0.12 NA NA NA NA NA NA 0.04347826 0.1020408 NA NA NA NA NA NA 0.04347826 0.1020408 NA NA NA NA NA NA NA NA NA NA NA NA NA NA NA NA NA NA NA NA NA NA NA NA NA NA NA NA NA NA NA NA NA NA NA NA NA NA NA NA NA NA NA NA NA NA NA NA NA NA NA NA NA NA NA NA NA NA NA NA NA NA NA NA NA NA 0.5098039 0.5529412 0.5058824 0.5098039 0.5098039 0.5098039 0.5137255 0.5098039 0.5137255 0.5529412 0.5137255 0.5098039 0.5176471 0.5137255 0.5098039 0.5098039 0.5137255 0.5137255 0.5137255 0.5098039 0.5137255 0.5098039 0.5019608 NA NA 0.5137255 0.5137255 0.5098039 0.5137255 0.5098039 0.5058824 NA NA 0.5098039 0.5098039 0.5176471 0.5098039 0.5137255 0.5137255 NA NA 0.5098039 0.5098039 0.5137255 0.5098039 0.5137255 0.5137255 NA NA NA NA NA NA 0.3333333 NA NA NA NA NA NA NA 0.3333333 NA NA NA NA NA NA NA 0.4117647 NA NA NA NA NA NA NA 0.4117647 NA NA NA NA NA NA NA NA NA 0.5137255 NA NA NA NA NA NA NA 0.5137255 NA NA NA NA NA NA NA 0.5137255 NA NA NA NA NA NA NA 0.5137255 NA NA NA NA NA 0.1764706 0.1764706 NA NA NA NA NA NA 0.1764706 0.1764706 NA NA NA NA NA NA 0.1764706 0.1764706 NA NA NA NA NA NA 0.1764706 0.1764706 NA NA NA NA NA NA 0.1803922 0.1843137 NA NA NA NA NA NA 0.1803922 0.1843137 NA NA NA NA NA NA NA NA NA NA NA NA NA NA NA NA NA NA NA NA NA NA NA NA NA NA NA NA NA NA NA NA NA NA NA NA NA NA NA NA NA NA NA NA NA NA NA NA NA NA NA NA NA NA NA NA NA NA NA NA NA NA NA NA NA NA NA NA NA NA 0.1607843 0.1568627 NA NA NA NA NA NA 0.1607843 0.1568627 NA NA NA NA NA NA 0.1607843 0.1529412 NA NA NA NA NA NA 0.1607843 0.1529412 NA NA NA NA NA NA 0.1529412 0.1568627 NA NA NA NA NA NA 0.1529412 0.1568627 NA NA NA NA NA NA NA NA NA NA NA NA NA NA NA NA NA NA NA NA NA NA NA NA NA NA NA NA NA NA NA NA NA NA NA NA NA NA NA NA NA NA NA NA NA NA NA NA NA NA NA NA NA NA NA NA NA NA NA NA NA NA NA NA NA NA NA NA NA NA 0.172549 0.172549 NA NA NA NA NA NA 0.172549 0.172549 NA NA NA NA NA NA 0.172549 0.172549 NA NA NA NA NA NA 0.172549 0.172549 NA NA NA NA NA NA 0.172549 0.172549 NA NA NA NA NA NA 0.172549 0.172549 NA NA NA NA NA NA NA NA NA NA NA NA NA NA NA NA NA NA NA NA NA NA NA NA NA NA NA NA NA NA NA NA NA NA NA NA NA NA NA NA NA NA NA NA NA NA NA NA NA NA NA NA NA NA NA NA NA NA NA NA NA NA NA NA NA NA
172422 0.1 4922 2 1 178 168 181 2.830725 2.06296 0.9195541 0.03914279 0.01807538 3.642389 6.684863 5.976473 3.313945 1 0.9827231 5.213902 0 0 0.122807 0.08433735 0.07185629 0.0877193 0.08571429 0.0887574 0.0862069 0.08823529 0.0867052 0.08433735 0.07185629 0.0877193 0.08571429 0.09411765 0.0862069 0.09356725 0.0867052 0.0887574 0.07228916 0.08928571 0.09195402 0.08982036 0.09770115 NA NA 0.0887574 0.07228916 0.09411765 0.09195402 0.08982036 0.07647059 NA NA 0.08536585 0.07317073 0.08928571 0.0887574 0.08928571 0.08333333 NA NA 0.09036145 0.07317073 0.08928571 0.08823529 0.08928571 0.0887574 NA NA NA NA NA NA 0.1111111 NA NA NA NA NA NA NA 0.1111111 NA NA NA NA NA NA NA 0.09883721 NA NA NA NA NA NA NA 0.09883721 NA NA NA NA NA NA NA NA NA 0.09497207 NA NA NA NA NA NA NA 0.09497207 NA NA NA NA NA NA NA 0.09302326 NA NA NA NA NA NA NA 0.09302326 NA NA NA NA NA 0.109375 0.1363636 NA NA NA NA NA NA 0.109375 0.1363636 NA NA NA NA NA NA 0.109375 0.1230769 NA NA NA NA NA NA 0.109375 0.1230769 NA NA NA NA NA NA 0.109375 0.1470588 NA NA NA NA NA NA 0.109375 0.1470588 NA NA NA NA NA NA NA NA NA NA NA NA NA NA NA NA NA NA NA NA NA NA NA NA NA NA NA NA NA NA NA NA NA NA NA NA NA NA NA NA NA NA NA NA NA NA NA NA NA NA NA NA NA NA NA NA NA NA NA NA NA NA NA NA NA NA NA NA NA NA 0.07407407 0.07142857 NA NA NA NA NA NA 0.07407407 0.07142857 NA NA NA NA NA NA 0.0754717 0.07272727 NA NA NA NA NA NA 0.0754717 0.07272727 NA NA NA NA NA NA 0.07692308 0.0754717 NA NA NA NA NA NA 0.07692308 0.0754717 NA NA NA NA NA NA NA NA NA NA NA NA NA NA NA NA NA NA NA NA NA NA NA NA NA NA NA NA NA NA NA NA NA NA NA NA NA NA NA NA NA NA NA NA NA NA NA NA NA NA NA NA NA NA NA NA NA NA NA NA NA NA NA NA NA NA NA NA NA NA 0.1111111 0.1071429 NA NA NA NA NA NA 0.1111111 0.1071429 NA NA NA NA NA NA 0.1132075 0.09259259 NA NA NA NA NA NA 0.1132075 0.09433962 NA NA NA NA NA NA 0.1132075 0.09433962 NA NA NA NA NA NA 0.1111111 0.09433962 NA NA NA NA NA NA NA NA NA NA NA NA NA NA NA NA NA NA NA NA NA NA NA NA NA NA NA NA NA NA NA NA NA NA NA NA NA NA NA NA NA NA NA NA NA NA NA NA NA NA NA NA NA NA NA NA NA NA NA NA NA NA NA NA NA NA 0.4178273 0.4233983 0.4317549 0.4345404 0.4456825 0.4289694 0.4428969 0.4317549 0.4401114 0.4233983 0.4317549 0.4345404 0.4456825 0.4289694 0.4428969 0.4317549 0.4401114 0.4289694 0.4289694 0.4261838 0.4401114 0.4233983 0.4373259 NA NA 0.4289694 0.4289694 0.4289694 0.4401114 0.4233983 0.4373259 NA NA 0.4178273 0.4233983 0.4261838 0.4289694 0.4261838 0.4289694 NA NA 0.4206128 0.4233983 0.4261838 0.4317549 0.4261838 0.4289694 NA NA NA NA NA NA 0.4233983 NA NA NA NA NA NA NA 0.4233983 NA NA NA NA NA NA NA 0.4317549 NA NA NA NA NA NA NA 0.4317549 NA NA NA NA NA NA NA NA NA 0.4512535 NA NA NA NA NA NA NA 0.4512535 NA NA NA NA NA NA NA 0.4345404 NA NA NA NA NA NA NA 0.4345404 NA NA NA NA NA 0.1587744 0.1587744 NA NA NA NA NA NA 0.1587744 0.1587744 NA NA NA NA NA NA 0.1587744 0.1587744 NA NA NA NA NA NA 0.1587744 0.1587744 NA NA NA NA NA NA 0.1587744 0.1615599 NA NA NA NA NA NA 0.1587744 0.1615599 NA NA NA NA NA NA NA NA NA NA NA NA NA NA NA NA NA NA NA NA NA NA NA NA NA NA NA NA NA NA NA NA NA NA NA NA NA NA NA NA NA NA NA NA NA NA NA NA NA NA NA NA NA NA NA NA NA NA NA NA NA NA NA NA NA NA NA NA NA NA 0.1392758 0.1448468 NA NA NA NA NA NA 0.1392758 0.1448468 NA NA NA NA NA NA 0.1364903 0.1420613 NA NA NA NA NA NA 0.1364903 0.1420613 NA NA NA NA NA NA 0.1337047 0.1364903 NA NA NA NA NA NA 0.1337047 0.1364903 NA NA NA NA NA NA NA NA NA NA NA NA NA NA NA NA NA NA NA NA NA NA NA NA NA NA NA NA NA NA NA NA NA NA NA NA NA NA NA NA NA NA NA NA NA NA NA NA NA NA NA NA NA NA NA NA NA NA NA NA NA NA NA NA NA NA NA NA NA NA 0.1337047 0.1392758 NA NA NA NA NA NA 0.1337047 0.1392758 NA NA NA NA NA NA 0.1309192 0.1364903 NA NA NA NA NA NA 0.1309192 0.1337047 NA NA NA NA NA NA 0.1309192 0.1337047 NA NA NA NA NA NA 0.1337047 0.1337047 NA NA NA NA NA NA NA NA NA NA NA NA NA NA NA NA NA NA NA NA NA NA NA NA NA NA NA NA NA NA NA NA NA NA NA NA NA NA NA NA NA NA NA NA NA NA NA NA NA NA NA NA NA NA NA NA NA NA NA NA NA NA NA NA NA NA
74892 0.1 1685 2 1 33 193 38 2.806929 1.779516 0.9052006 0.03598268 0.007668404 2.795782 1.122381 13.7967 3.40932 1 0.9550868 4.830015 0 0 0.07142857 0.07142857 0.1333333 0.25 0.2380952 0.1333333 0.1333333 0.07142857 0.07142857 0.07142857 0.1333333 0.25 0.2380952 0.1333333 0.1333333 0.07142857 0.07142857 0.1764706 0.07142857 0.1764706 0.1666667 0 0.06666667 NA NA 0.1764706 0.07142857 0.1764706 0.1666667 0 0.1176471 NA NA 0.07142857 0.07142857 0.07142857 0.07142857 0.07142857 0.07142857 NA NA 0.07142857 0.07142857 0.07142857 0.07142857 0.07142857 0.07142857 NA NA NA NA NA NA 0.5 NA NA NA NA NA NA NA 0.5 NA NA NA NA NA NA NA 0 NA NA NA NA NA NA NA 0 NA NA NA NA NA NA NA NA NA 0.1333333 NA NA NA NA NA NA NA 0.1333333 NA NA NA NA NA NA NA 0.1875 NA NA NA NA NA NA NA 0.1875 NA NA NA NA NA 0 0 NA NA NA NA NA NA 0 0 NA NA NA NA NA NA 0 0 NA NA NA NA NA NA 0 0 NA NA NA NA NA NA 0 0 NA NA NA NA NA NA 0 0 NA NA NA NA NA NA NA NA NA NA NA NA NA NA NA NA NA NA NA NA NA NA NA NA NA NA NA NA NA NA NA NA NA NA NA NA NA NA NA NA NA NA NA NA NA NA NA NA NA NA NA NA NA NA NA NA NA NA NA NA NA NA NA NA NA NA NA NA NA NA 0.3 0.3 NA NA NA NA NA NA 0.3 0.3 NA NA NA NA NA NA 0.125 0.125 NA NA NA NA NA NA 0.125 0.125 NA NA NA NA NA NA 0.25 0.25 NA NA NA NA NA NA 0.25 0.25 NA NA NA NA NA NA NA NA NA NA NA NA NA NA NA NA NA NA NA NA NA NA NA NA NA NA NA NA NA NA NA NA NA NA NA NA NA NA NA NA NA NA NA NA NA NA NA NA NA NA NA NA NA NA NA NA NA NA NA NA NA NA NA NA NA NA NA NA NA NA 0 0 NA NA NA NA NA NA 0 0 NA NA NA NA NA NA 0 0 NA NA NA NA NA NA 0 0 NA NA NA NA NA NA 0 0 NA NA NA NA NA NA 0 0 NA NA NA NA NA NA NA NA NA NA NA NA NA NA NA NA NA NA NA NA NA NA NA NA NA NA NA NA NA NA NA NA NA NA NA NA NA NA NA NA NA NA NA NA NA NA NA NA NA NA NA NA NA NA NA NA NA NA NA NA NA NA NA NA NA NA 0.1830986 0.1830986 0.1830986 0.2112676 0.2253521 0.1830986 0.1830986 0.1830986 0.1830986 0.1830986 0.1830986 0.2112676 0.2253521 0.1830986 0.1830986 0.1830986 0.1830986 0.1971831 0.1830986 0.1971831 0.2112676 0.1830986 0.1971831 NA NA 0.1971831 0.1830986 0.1971831 0.2112676 0.1830986 0.2112676 NA NA 0.1830986 0.1830986 0.1830986 0.1830986 0.1830986 0.1830986 NA NA 0.1830986 0.1830986 0.1830986 0.1830986 0.1830986 0.1830986 NA NA NA NA NA NA 0.09859155 NA NA NA NA NA NA NA 0.09859155 NA NA NA NA NA NA NA 0.1408451 NA NA NA NA NA NA NA 0.1408451 NA NA NA NA NA NA NA NA NA 0.1830986 NA NA NA NA NA NA NA 0.1830986 NA NA NA NA NA NA NA 0.1830986 NA NA NA NA NA NA NA 0.1830986 NA NA NA NA NA 0.07042254 0.07042254 NA NA NA NA NA NA 0.07042254 0.07042254 NA NA NA NA NA NA 0.07042254 0.07042254 NA NA NA NA NA NA 0.07042254 0.07042254 NA NA NA NA NA NA 0.07042254 0.07042254 NA NA NA NA NA NA 0.07042254 0.07042254 NA NA NA NA NA NA NA NA NA NA NA NA NA NA NA NA NA NA NA NA NA NA NA NA NA NA NA NA NA NA NA NA NA NA NA NA NA NA NA NA NA NA NA NA NA NA NA NA NA NA NA NA NA NA NA NA NA NA NA NA NA NA NA NA NA NA NA NA NA NA 0.09859155 0.09859155 NA NA NA NA NA NA 0.09859155 0.09859155 NA NA NA NA NA NA 0.09859155 0.09859155 NA NA NA NA NA NA 0.09859155 0.09859155 NA NA NA NA NA NA 0.08450704 0.08450704 NA NA NA NA NA NA 0.08450704 0.08450704 NA NA NA NA NA NA NA NA NA NA NA NA NA NA NA NA NA NA NA NA NA NA NA NA NA NA NA NA NA NA NA NA NA NA NA NA NA NA NA NA NA NA NA NA NA NA NA NA NA NA NA NA NA NA NA NA NA NA NA NA NA NA NA NA NA NA NA NA NA NA 0.01408451 0.01408451 NA NA NA NA NA NA 0.01408451 0.01408451 NA NA NA NA NA NA 0.02816901 0.02816901 NA NA NA NA NA NA 0.02816901 0.02816901 NA NA NA NA NA NA 0.02816901 0.02816901 NA NA NA NA NA NA 0.02816901 0.02816901 NA NA NA NA NA NA NA NA NA NA NA NA NA NA NA NA NA NA NA NA NA NA NA NA NA NA NA NA NA NA NA NA NA NA NA NA NA NA NA NA NA NA NA NA NA NA NA NA NA NA NA NA NA NA NA NA NA NA NA NA NA NA NA NA NA NA
424988 0.1 5186 2 1 47 4 85 1.71291 1.686313 0.9660904 0.01911565 0.002486255 1.531141 3.51789 4.154709 1.817956 1 0.9979817 5.863346 0 0 0.1071429 0.0952381 0 0.1 0.1612903 0.09677419 0.1111111 0.1 0.1333333 0.0952381 0 0.1 0.1612903 0.1034483 0.07692308 0.1 0.1034483 0.1153846 0.125 0.1034483 0.1034483 0.1153846 0.12 NA NA 0.1153846 0.125 0.1034483 0.1034483 0.1153846 0.08 NA NA 0.1153846 0.1153846 0.1071429 0.1034483 0.1111111 0.1034483 NA NA 0.1153846 0.1153846 0.1071429 0.1034483 0.1111111 0.1034483 NA NA NA NA NA NA 0.04166667 NA NA NA NA NA NA NA 0.04166667 NA NA NA NA NA NA NA 0.09090909 NA NA NA NA NA NA NA 0.09090909 NA NA NA NA NA NA NA NA NA 0.04347826 NA NA NA NA NA NA NA 0 NA NA NA NA NA NA NA 0.09677419 NA NA NA NA NA NA NA 0 NA NA NA NA NA 0 0 NA NA NA NA NA NA 0 0 NA NA NA NA NA NA 0 0 NA NA NA NA NA NA 0 0 NA NA NA NA NA NA 0 0 NA NA NA NA NA NA 0 0 NA NA NA NA NA NA NA NA NA NA NA NA NA NA NA NA NA NA NA NA NA NA NA NA NA NA NA NA NA NA NA NA NA NA NA NA NA NA NA NA NA NA NA NA NA NA NA NA NA NA NA NA NA NA NA NA NA NA NA NA NA NA NA NA NA NA NA NA NA NA 0.1428571 0 NA NA NA NA NA NA 0.1428571 0 NA NA NA NA NA NA 0.1428571 0 NA NA NA NA NA NA 0.1428571 0 NA NA NA NA NA NA 0.1428571 0.125 NA NA NA NA NA NA 0.1428571 0 NA NA NA NA NA NA NA NA NA NA NA NA NA NA NA NA NA NA NA NA NA NA NA NA NA NA NA NA NA NA NA NA NA NA NA NA NA NA NA NA NA NA NA NA NA NA NA NA NA NA NA NA NA NA NA NA NA NA NA NA NA NA NA NA NA NA NA NA NA NA 0.125 0.2105263 NA NA NA NA NA NA 0.125 0.2105263 NA NA NA NA NA NA 0.1428571 0.1875 NA NA NA NA NA NA 0.1428571 0.1875 NA NA NA NA NA NA 0.125 0.25 NA NA NA NA NA NA 0.125 0.25 NA NA NA NA NA NA NA NA NA NA NA NA NA NA NA NA NA NA NA NA NA NA NA NA NA NA NA NA NA NA NA NA NA NA NA NA NA NA NA NA NA NA NA NA NA NA NA NA NA NA NA NA NA NA NA NA NA NA NA NA NA NA NA NA NA NA 0.1893939 0.1439394 0.1363636 0.2045455 0.1969697 0.2121212 0.1818182 0.2045455 0.1969697 0.1439394 0.1363636 0.2045455 0.1969697 0.1969697 0.1818182 0.2045455 0.1969697 0.1742424 0.1590909 0.1969697 0.1969697 0.1742424 0.1666667 NA NA 0.1742424 0.1590909 0.1969697 0.1969697 0.1742424 0.1742424 NA NA 0.1742424 0.1742424 0.1893939 0.1969697 0.1818182 0.1969697 NA NA 0.1742424 0.1742424 0.1893939 0.1969697 0.1818182 0.1969697 NA NA NA NA NA NA 0.1742424 NA NA NA NA NA NA NA 0.1742424 NA NA NA NA NA NA NA 0.2272727 NA NA NA NA NA NA NA 0.2272727 NA NA NA NA NA NA NA NA NA 0.1666667 NA NA NA NA NA NA NA 0.1136364 NA NA NA NA NA NA NA 0.2121212 NA NA NA NA NA NA NA 0.1136364 NA NA NA NA NA 0.04545455 0.03787879 NA NA NA NA NA NA 0.04545455 0.03787879 NA NA NA NA NA NA 0.04545455 0.03787879 NA NA NA NA NA NA 0.04545455 0.03787879 NA NA NA NA NA NA 0.04545455 0.03787879 NA NA NA NA NA NA 0.04545455 0.03787879 NA NA NA NA NA NA NA NA NA NA NA NA NA NA NA NA NA NA NA NA NA NA NA NA NA NA NA NA NA NA NA NA NA NA NA NA NA NA NA NA NA NA NA NA NA NA NA NA NA NA NA NA NA NA NA NA NA NA NA NA NA NA NA NA NA NA NA NA NA NA 0.04545455 0.03030303 NA NA NA NA NA NA 0.04545455 0.03030303 NA NA NA NA NA NA 0.04545455 0.03030303 NA NA NA NA NA NA 0.04545455 0.02272727 NA NA NA NA NA NA 0.04545455 0.0530303 NA NA NA NA NA NA 0.04545455 0.02272727 NA NA NA NA NA NA NA NA NA NA NA NA NA NA NA NA NA NA NA NA NA NA NA NA NA NA NA NA NA NA NA NA NA NA NA NA NA NA NA NA NA NA NA NA NA NA NA NA NA NA NA NA NA NA NA NA NA NA NA NA NA NA NA NA NA NA NA NA NA NA 0.1060606 0.1136364 NA NA NA NA NA NA 0.1060606 0.1136364 NA NA NA NA NA NA 0.09090909 0.09848485 NA NA NA NA NA NA 0.09090909 0.09848485 NA NA NA NA NA NA 0.1060606 0.1136364 NA NA NA NA NA NA 0.1060606 0.1136364 NA NA NA NA NA NA NA NA NA NA NA NA NA NA NA NA NA NA NA NA NA NA NA NA NA NA NA NA NA NA NA NA NA NA NA NA NA NA NA NA NA NA NA NA NA NA NA NA NA NA NA NA NA NA NA NA NA NA NA NA NA NA NA NA NA NA
408843 0.1 7326 3 1 8 102 84 1.564356 1.601987 0.9880474 0.003369972 0.006894196 4.53152 16.97671 14.03119 16.33454 1 0.9913505 14.74597 0 0 0.08695652 0.04347826 0.04347826 0.04347826 0.04347826 0.04347826 0.04347826 0.04347826 0.04347826 0 0 0.04347826 0.04347826 0.04347826 0.04347826 0.04347826 0.04347826 0 0 0.04347826 0.04347826 0.04347826 0.08333333 NA NA 0 0 0.04347826 0.04347826 0.04347826 0.04347826 NA NA 0.04347826 0.04347826 0.04347826 0.04347826 0.04347826 0.04347826 NA NA 0.04347826 0.04347826 0.04347826 0.04347826 0.04347826 0.04347826 NA NA NA NA NA NA 0.25 NA NA NA NA NA NA NA 0.25 NA NA NA NA NA NA NA 0.08 NA NA NA NA NA NA NA 0.08 NA NA NA NA NA NA NA NA NA 0 NA NA NA NA NA NA NA 0 NA NA NA NA NA NA NA 0.08 NA NA NA NA NA NA NA 0.04347826 NA NA NA NA NA 0 0 NA NA NA NA NA NA 0 0 NA NA NA NA NA NA 0 0 NA NA NA NA NA NA 0 0 NA NA NA NA NA NA 0 0 NA NA NA NA NA NA 0 0 NA NA NA NA NA NA NA NA NA NA NA NA NA NA NA NA NA NA NA NA NA NA NA NA NA NA NA NA NA NA NA NA NA NA NA NA NA NA NA NA NA NA NA NA NA NA NA NA NA NA NA NA NA NA NA NA NA NA NA NA NA NA NA NA NA NA NA NA NA NA 0 0 NA NA NA NA NA NA 0 0 NA NA NA NA NA NA 0 0 NA NA NA NA NA NA 0 0 NA NA NA NA NA NA 0 0 NA NA NA NA NA NA 0 0 NA NA NA NA NA NA NA NA NA NA NA NA NA NA NA NA NA NA NA NA NA NA NA NA NA NA NA NA NA NA NA NA NA NA NA NA NA NA NA NA NA NA NA NA NA NA NA NA NA NA NA NA NA NA NA NA NA NA NA NA NA NA NA NA NA NA NA NA NA NA 0.1818182 0.1818182 NA NA NA NA NA NA 0.1818182 0.1818182 NA NA NA NA NA NA 0.1818182 0.1818182 NA NA NA NA NA NA 0.1818182 0.1818182 NA NA NA NA NA NA 0.1818182 0.1818182 NA NA NA NA NA NA 0.1818182 0.1818182 NA NA NA NA NA NA NA NA NA NA NA NA NA NA NA NA NA NA NA NA NA NA NA NA NA NA NA NA NA NA NA NA NA NA NA NA NA NA NA NA NA NA NA NA NA NA NA NA NA NA NA NA NA NA NA NA NA NA NA NA NA NA NA NA NA NA 0.2282609 0.2391304 0.2391304 0.2391304 0.2391304 0.2391304 0.2391304 0.2391304 0.2391304 0.2391304 0.2391304 0.2391304 0.2391304 0.2391304 0.2391304 0.2391304 0.2391304 0.2391304 0.2391304 0.2391304 0.2391304 0.2391304 0.2391304 NA NA 0.2391304 0.2391304 0.2391304 0.2391304 0.2391304 0.2391304 NA NA 0.2391304 0.2391304 0.2391304 0.2391304 0.2391304 0.2391304 NA NA 0.2391304 0.2391304 0.2391304 0.2391304 0.2391304 0.2391304 NA NA NA NA NA NA 0.1304348 NA NA NA NA NA NA NA 0.1304348 NA NA NA NA NA NA NA 0.25 NA NA NA NA NA NA NA 0.25 NA NA NA NA NA NA NA NA NA 0.25 NA NA NA NA NA NA NA 0.2391304 NA NA NA NA NA NA NA 0.25 NA NA NA NA NA NA NA 0.2391304 NA NA NA NA NA 0.05434783 0.05434783 NA NA NA NA NA NA 0.05434783 0.05434783 NA NA NA NA NA NA 0.05434783 0.05434783 NA NA NA NA NA NA 0.05434783 0.05434783 NA NA NA NA NA NA 0.05434783 0.05434783 NA NA NA NA NA NA 0.05434783 0.05434783 NA NA NA NA NA NA NA NA NA NA NA NA NA NA NA NA NA NA NA NA NA NA NA NA NA NA NA NA NA NA NA NA NA NA NA NA NA NA NA NA NA NA NA NA NA NA NA NA NA NA NA NA NA NA NA NA NA NA NA NA NA NA NA NA NA NA NA NA NA NA 0.08695652 0.08695652 NA NA NA NA NA NA 0.08695652 0.08695652 NA NA NA NA NA NA 0.08695652 0.08695652 NA NA NA NA NA NA 0.08695652 0.08695652 NA NA NA NA NA NA 0.08695652 0.08695652 NA NA NA NA NA NA 0.08695652 0.08695652 NA NA NA NA NA NA NA NA NA NA NA NA NA NA NA NA NA NA NA NA NA NA NA NA NA NA NA NA NA NA NA NA NA NA NA NA NA NA NA NA NA NA NA NA NA NA NA NA NA NA NA NA NA NA NA NA NA NA NA NA NA NA NA NA NA NA NA NA NA NA 0.09782609 0.09782609 NA NA NA NA NA NA 0.09782609 0.09782609 NA NA NA NA NA NA 0.09782609 0.09782609 NA NA NA NA NA NA 0.09782609 0.09782609 NA NA NA NA NA NA 0.09782609 0.09782609 NA NA NA NA NA NA 0.09782609 0.09782609 NA NA NA NA NA NA NA NA NA NA NA NA NA NA NA NA NA NA NA NA NA NA NA NA NA NA NA NA NA NA NA NA NA NA NA NA NA NA NA NA NA NA NA NA NA NA NA NA NA NA NA NA NA NA NA NA NA NA NA NA NA NA NA NA NA NA
702423 0.1 1427 3 1 78 132 195 2.234178 1.578145 0.8072294 0.079632 0.07462519 11.39682 9.014471 5.025566 20.49488 1 0.9462282 15.65429 0 0 0.1283784 0.1184211 0.1111111 0.1176471 0.1194969 0.1192053 0.1346154 0.1176471 0.1139241 0.1184211 0.1133333 0.1176471 0.1139241 0.1192053 0.1346154 0.1176471 0.1146497 0.124183 0.1089744 0.124183 0.1139241 0.1258278 0.124183 NA NA 0.124183 0.1089744 0.124183 0.1139241 0.1258278 0.124183 NA NA 0.1153846 0.1233766 0.1202532 0.1234568 0.1210191 0.1234568 NA NA 0.1096774 0.1125828 0.1210191 0.1202532 0.1210191 0.1202532 NA NA NA NA NA NA 0.1223022 NA NA NA NA NA NA NA 0.1223022 NA NA NA NA NA NA NA 0.1285714 NA NA NA NA NA NA NA 0.1285714 NA NA NA NA NA NA NA NA NA 0.1333333 NA NA NA NA NA NA NA 0.1320755 NA NA NA NA NA NA NA 0.1132075 NA NA NA NA NA NA NA 0.1139241 NA NA NA NA NA 0.07692308 0.1111111 NA NA NA NA NA NA 0.07692308 0.1111111 NA NA NA NA NA NA 0.07692308 0.1111111 NA NA NA NA NA NA 0.07692308 0.09433962 NA NA NA NA NA NA 0.09433962 0.1111111 NA NA NA NA NA NA 0.09433962 0.09615385 NA NA NA NA NA NA NA NA NA NA NA NA NA NA NA NA NA NA NA NA NA NA NA NA NA NA NA NA NA NA NA NA NA NA NA NA NA NA NA NA NA NA NA NA NA NA NA NA NA NA NA NA NA NA NA NA NA NA NA NA NA NA NA NA NA NA NA NA NA NA 0.14 0.14 NA NA NA NA NA NA 0.1568627 0.1568627 NA NA NA NA NA NA 0.1428571 0.125 NA NA NA NA NA NA 0.16 0.1428571 NA NA NA NA NA NA 0.1578947 0.1403509 NA NA NA NA NA NA 0.1428571 0.125 NA NA NA NA NA NA NA NA NA NA NA NA NA NA NA NA NA NA NA NA NA NA NA NA NA NA NA NA NA NA NA NA NA NA NA NA NA NA NA NA NA NA NA NA NA NA NA NA NA NA NA NA NA NA NA NA NA NA NA NA NA NA NA NA NA NA NA NA NA NA 0.1428571 0.1372549 NA NA NA NA NA NA 0.1428571 0.1372549 NA NA NA NA NA NA 0.1428571 0.1372549 NA NA NA NA NA NA 0.1428571 0.1372549 NA NA NA NA NA NA 0.14 0.1372549 NA NA NA NA NA NA 0.14 0.1372549 NA NA NA NA NA NA NA NA NA NA NA NA NA NA NA NA NA NA NA NA NA NA NA NA NA NA NA NA NA NA NA NA NA NA NA NA NA NA NA NA NA NA NA NA NA NA NA NA NA NA NA NA NA NA NA NA NA NA NA NA NA NA NA NA NA NA 0.4725275 0.4908425 0.4981685 0.4945055 0.5128205 0.4871795 0.4945055 0.4945055 0.5128205 0.4908425 0.4871795 0.4945055 0.5128205 0.4871795 0.4945055 0.4945055 0.5091575 0.4908425 0.5091575 0.4908425 0.5128205 0.4835165 0.4908425 NA NA 0.4908425 0.5091575 0.4908425 0.5128205 0.4835165 0.4908425 NA NA 0.5054945 0.4945055 0.5091575 0.5201465 0.5054945 0.5201465 NA NA 0.5054945 0.4908425 0.5054945 0.5091575 0.5054945 0.5091575 NA NA NA NA NA NA 0.4468864 NA NA NA NA NA NA NA 0.4468864 NA NA NA NA NA NA NA 0.4468864 NA NA NA NA NA NA NA 0.4468864 NA NA NA NA NA NA NA NA NA 0.5238095 NA NA NA NA NA NA NA 0.5054945 NA NA NA NA NA NA NA 0.5164835 NA NA NA NA NA NA NA 0.5128205 NA NA NA NA NA 0.1758242 0.1758242 NA NA NA NA NA NA 0.1758242 0.1758242 NA NA NA NA NA NA 0.1758242 0.1758242 NA NA NA NA NA NA 0.1758242 0.1758242 NA NA NA NA NA NA 0.1758242 0.1758242 NA NA NA NA NA NA 0.1758242 0.1721612 NA NA NA NA NA NA NA NA NA NA NA NA NA NA NA NA NA NA NA NA NA NA NA NA NA NA NA NA NA NA NA NA NA NA NA NA NA NA NA NA NA NA NA NA NA NA NA NA NA NA NA NA NA NA NA NA NA NA NA NA NA NA NA NA NA NA NA NA NA NA 0.1575092 0.1575092 NA NA NA NA NA NA 0.1575092 0.1575092 NA NA NA NA NA NA 0.1538462 0.1538462 NA NA NA NA NA NA 0.1538462 0.1538462 NA NA NA NA NA NA 0.1758242 0.1794872 NA NA NA NA NA NA 0.1758242 0.1794872 NA NA NA NA NA NA NA NA NA NA NA NA NA NA NA NA NA NA NA NA NA NA NA NA NA NA NA NA NA NA NA NA NA NA NA NA NA NA NA NA NA NA NA NA NA NA NA NA NA NA NA NA NA NA NA NA NA NA NA NA NA NA NA NA NA NA NA NA NA NA 0.1538462 0.1611722 NA NA NA NA NA NA 0.1538462 0.1611722 NA NA NA NA NA NA 0.1538462 0.1611722 NA NA NA NA NA NA 0.1538462 0.1611722 NA NA NA NA NA NA 0.1575092 0.1611722 NA NA NA NA NA NA 0.1575092 0.1611722 NA NA NA NA NA NA NA NA NA NA NA NA NA NA NA NA NA NA NA NA NA NA NA NA NA NA NA NA NA NA NA NA NA NA NA NA NA NA NA NA NA NA NA NA NA NA NA NA NA NA NA NA NA NA NA NA NA NA NA NA NA NA NA NA NA NA
363336 0.1 7182 3 1 31 164 81 2.852334 2.974666 0.9581413 0.01818418 0.0155565 1.908139 15.50529 15.35951 3.458086 1 0.9827016 15.88377 0 0 0.140625 0.2716049 0.2625 0.1212121 0.1076923 0.1212121 0.1076923 0.1212121 0.1076923 0.2716049 0.2625 0.1212121 0.1076923 0.1212121 0.1076923 0.1212121 0.1076923 0.109375 0.109375 0.1212121 0.1212121 0.1230769 0.09677419 NA NA 0.1212121 0.109375 0.1212121 0.1212121 0.1230769 0.1230769 NA NA 0.109375 0.0952381 0.109375 0.1230769 0.109375 0.1230769 NA NA 0.109375 0.109375 0.1230769 0.1230769 0.1230769 0.1230769 NA NA NA NA NA NA 0.6153846 NA NA NA NA NA NA NA 0.6153846 NA NA NA NA NA NA NA 0.1111111 NA NA NA NA NA NA NA 0.1111111 NA NA NA NA NA NA NA NA NA 0.109375 NA NA NA NA NA NA NA 0.08064516 NA NA NA NA NA NA NA 0.0952381 NA NA NA NA NA NA NA 0.0952381 NA NA NA NA NA 0.1481481 0.1481481 NA NA NA NA NA NA 0.1481481 0.1481481 NA NA NA NA NA NA 0.08333333 0.08333333 NA NA NA NA NA NA 0.08333333 0.08333333 NA NA NA NA NA NA 0.1538462 0.1538462 NA NA NA NA NA NA 0.1538462 0.1538462 NA NA NA NA NA NA NA NA NA NA NA NA NA NA NA NA NA NA NA NA NA NA NA NA NA NA NA NA NA NA NA NA NA NA NA NA NA NA NA NA NA NA NA NA NA NA NA NA NA NA NA NA NA NA NA NA NA NA NA NA NA NA NA NA NA NA NA NA NA NA 0.0952381 0.0952381 NA NA NA NA NA NA 0.0952381 0.0952381 NA NA NA NA NA NA 0.05263158 0.05263158 NA NA NA NA NA NA 0.05263158 0.05263158 NA NA NA NA NA NA 0.0952381 0.0952381 NA NA NA NA NA NA 0.0952381 0.0952381 NA NA NA NA NA NA NA NA NA NA NA NA NA NA NA NA NA NA NA NA NA NA NA NA NA NA NA NA NA NA NA NA NA NA NA NA NA NA NA NA NA NA NA NA NA NA NA NA NA NA NA NA NA NA NA NA NA NA NA NA NA NA NA NA NA NA NA NA NA NA 0.1578947 0.1578947 NA NA NA NA NA NA 0.1578947 0.1578947 NA NA NA NA NA NA 0.2 0.1578947 NA NA NA NA NA NA 0.2 0.1578947 NA NA NA NA NA NA 0.1578947 0.1578947 NA NA NA NA NA NA 0.1578947 0.1578947 NA NA NA NA NA NA NA NA NA NA NA NA NA NA NA NA NA NA NA NA NA NA NA NA NA NA NA NA NA NA NA NA NA NA NA NA NA NA NA NA NA NA NA NA NA NA NA NA NA NA NA NA NA NA NA NA NA NA NA NA NA NA NA NA NA NA 0.4910714 0.5267857 0.5267857 0.5178571 0.5178571 0.5178571 0.5178571 0.5178571 0.5178571 0.5267857 0.5267857 0.5178571 0.5178571 0.5178571 0.5178571 0.5178571 0.5178571 0.5089286 0.5089286 0.5178571 0.5178571 0.5089286 0.5 NA NA 0.5178571 0.5089286 0.5178571 0.5178571 0.5089286 0.5089286 NA NA 0.5089286 0.5089286 0.5089286 0.5089286 0.5089286 0.5089286 NA NA 0.5089286 0.5089286 0.5089286 0.5089286 0.5089286 0.5089286 NA NA NA NA NA NA 0.04464286 NA NA NA NA NA NA NA 0.04464286 NA NA NA NA NA NA NA 0.5 NA NA NA NA NA NA NA 0.5 NA NA NA NA NA NA NA NA NA 0.5089286 NA NA NA NA NA NA NA 0.5089286 NA NA NA NA NA NA NA 0.5089286 NA NA NA NA NA NA NA 0.5089286 NA NA NA NA NA 0.2053571 0.2053571 NA NA NA NA NA NA 0.2053571 0.2053571 NA NA NA NA NA NA 0.1964286 0.1964286 NA NA NA NA NA NA 0.1964286 0.1964286 NA NA NA NA NA NA 0.1964286 0.1964286 NA NA NA NA NA NA 0.1964286 0.1964286 NA NA NA NA NA NA NA NA NA NA NA NA NA NA NA NA NA NA NA NA NA NA NA NA NA NA NA NA NA NA NA NA NA NA NA NA NA NA NA NA NA NA NA NA NA NA NA NA NA NA NA NA NA NA NA NA NA NA NA NA NA NA NA NA NA NA NA NA NA NA 0.1696429 0.1696429 NA NA NA NA NA NA 0.1696429 0.1696429 NA NA NA NA NA NA 0.1607143 0.1607143 NA NA NA NA NA NA 0.1607143 0.1607143 NA NA NA NA NA NA 0.1696429 0.1696429 NA NA NA NA NA NA 0.1696429 0.1696429 NA NA NA NA NA NA NA NA NA NA NA NA NA NA NA NA NA NA NA NA NA NA NA NA NA NA NA NA NA NA NA NA NA NA NA NA NA NA NA NA NA NA NA NA NA NA NA NA NA NA NA NA NA NA NA NA NA NA NA NA NA NA NA NA NA NA NA NA NA NA 0.1428571 0.1428571 NA NA NA NA NA NA 0.1428571 0.1428571 NA NA NA NA NA NA 0.1428571 0.1428571 NA NA NA NA NA NA 0.1428571 0.1428571 NA NA NA NA NA NA 0.1428571 0.1428571 NA NA NA NA NA NA 0.1428571 0.1428571 NA NA NA NA NA NA NA NA NA NA NA NA NA NA NA NA NA NA NA NA NA NA NA NA NA NA NA NA NA NA NA NA NA NA NA NA NA NA NA NA NA NA NA NA NA NA NA NA NA NA NA NA NA NA NA NA NA NA NA NA NA NA NA NA NA NA
394491 0.1 9113 1 1 154 19 169 2.20433 2.460499 0.8158274 0.02954926 0.1322466 1.690248 2.452155 1.108729 2.407592 1 0.9989509 5.617013 0 0 0.18 0.125 0.08888889 0.1830986 0.2168675 0.1917808 0.1898734 0.1830986 0.1975309 0.125 0.08888889 0.1830986 0.2168675 0.1971831 0.1898734 0.1830986 0.2025316 0.1311475 0.09090909 0.1830986 0.2 0.1857143 0.1818182 NA NA 0.1311475 0.09090909 0.1830986 0.2025316 0.1857143 0.1818182 NA NA 0.1272727 0.09259259 0.1714286 0.1772152 0.1714286 0.1772152 NA NA 0.1272727 0.09433962 0.1714286 0.1688312 0.1714286 0.1688312 NA NA NA NA NA NA 0.1408451 NA NA NA NA NA NA NA 0.1408451 NA NA NA NA NA NA NA 0.1486486 NA NA NA NA NA NA NA 0.1486486 NA NA NA NA NA NA NA NA NA 0.1527778 NA NA NA NA NA NA NA 0.140625 NA NA NA NA NA NA NA 0.2125 NA NA NA NA NA NA NA 0.2125 NA NA NA NA NA 0.125 0.1333333 NA NA NA NA NA NA 0.125 0.1333333 NA NA NA NA NA NA 0.125 0.1333333 NA NA NA NA NA NA 0.08695652 0.1034483 NA NA NA NA NA NA 0.08695652 0.1 NA NA NA NA NA NA 0.08695652 0.1 NA NA NA NA NA NA NA NA NA NA NA NA NA NA NA NA NA NA NA NA NA NA NA NA NA NA NA NA NA NA NA NA NA NA NA NA NA NA NA NA NA NA NA NA NA NA NA NA NA NA NA NA NA NA NA NA NA NA NA NA NA NA NA NA NA NA NA NA NA NA 0.24 0.2857143 NA NA NA NA NA NA 0.24 0.2857143 NA NA NA NA NA NA 0.25 0.2592593 NA NA NA NA NA NA 0.25 0.2307692 NA NA NA NA NA NA 0.2173913 0.2692308 NA NA NA NA NA NA 0.2173913 0.24 NA NA NA NA NA NA NA NA NA NA NA NA NA NA NA NA NA NA NA NA NA NA NA NA NA NA NA NA NA NA NA NA NA NA NA NA NA NA NA NA NA NA NA NA NA NA NA NA NA NA NA NA NA NA NA NA NA NA NA NA NA NA NA NA NA NA NA NA NA NA 0.2272727 0.1904762 NA NA NA NA NA NA 0.2272727 0.1904762 NA NA NA NA NA NA 0.2272727 0.15 NA NA NA NA NA NA 0.2272727 0.15 NA NA NA NA NA NA 0.2692308 0.2083333 NA NA NA NA NA NA 0.2692308 0.2272727 NA NA NA NA NA NA NA NA NA NA NA NA NA NA NA NA NA NA NA NA NA NA NA NA NA NA NA NA NA NA NA NA NA NA NA NA NA NA NA NA NA NA NA NA NA NA NA NA NA NA NA NA NA NA NA NA NA NA NA NA NA NA NA NA NA NA 0.126935 0.1517028 0.126935 0.1795666 0.2012384 0.1826625 0.1981424 0.1795666 0.2012384 0.1517028 0.126935 0.1795666 0.2012384 0.1764706 0.1981424 0.1795666 0.1950464 0.1640867 0.1547988 0.1795666 0.1981424 0.1764706 0.1950464 NA NA 0.1640867 0.1547988 0.1795666 0.1950464 0.1764706 0.1950464 NA NA 0.1486068 0.1517028 0.1795666 0.2012384 0.1795666 0.2012384 NA NA 0.1486068 0.1486068 0.1795666 0.1981424 0.1795666 0.1981424 NA NA NA NA NA NA 0.1888545 NA NA NA NA NA NA NA 0.1888545 NA NA NA NA NA NA NA 0.1950464 NA NA NA NA NA NA NA 0.1950464 NA NA NA NA NA NA NA NA NA 0.1888545 NA NA NA NA NA NA NA 0.1702786 NA NA NA NA NA NA NA 0.1950464 NA NA NA NA NA NA NA 0.1950464 NA NA NA NA NA 0.06501548 0.08049536 NA NA NA NA NA NA 0.06501548 0.08049536 NA NA NA NA NA NA 0.06501548 0.08049536 NA NA NA NA NA NA 0.06501548 0.08049536 NA NA NA NA NA NA 0.06501548 0.08359133 NA NA NA NA NA NA 0.06501548 0.08359133 NA NA NA NA NA NA NA NA NA NA NA NA NA NA NA NA NA NA NA NA NA NA NA NA NA NA NA NA NA NA NA NA NA NA NA NA NA NA NA NA NA NA NA NA NA NA NA NA NA NA NA NA NA NA NA NA NA NA NA NA NA NA NA NA NA NA NA NA NA NA 0.05882353 0.0619195 NA NA NA NA NA NA 0.05882353 0.0619195 NA NA NA NA NA NA 0.05572755 0.0619195 NA NA NA NA NA NA 0.05572755 0.0619195 NA NA NA NA NA NA 0.05572755 0.05882353 NA NA NA NA NA NA 0.05572755 0.05882353 NA NA NA NA NA NA NA NA NA NA NA NA NA NA NA NA NA NA NA NA NA NA NA NA NA NA NA NA NA NA NA NA NA NA NA NA NA NA NA NA NA NA NA NA NA NA NA NA NA NA NA NA NA NA NA NA NA NA NA NA NA NA NA NA NA NA NA NA NA NA 0.05263158 0.05263158 NA NA NA NA NA NA 0.05263158 0.05263158 NA NA NA NA NA NA 0.05263158 0.05263158 NA NA NA NA NA NA 0.05263158 0.05263158 NA NA NA NA NA NA 0.05882353 0.05882353 NA NA NA NA NA NA 0.05882353 0.05263158 NA NA NA NA NA NA NA NA NA NA NA NA NA NA NA NA NA NA NA NA NA NA NA NA NA NA NA NA NA NA NA NA NA NA NA NA NA NA NA NA NA NA NA NA NA NA NA NA NA NA NA NA NA NA NA NA NA NA NA NA NA NA NA NA NA NA
40988 0.1 5222 3 1 57 152 29 1.800159 2.146352 0.9713313 0.005241886 0.008121798 12.847 1.723196 20.14644 4.292324 1 0.9830179 14.91886 0 0 0.07692308 0.3095238 0.2926829 0.1 0.1290323 0.1034483 0.1333333 0.1034483 0.1034483 0.3095238 0.2926829 0.1 0.1290323 0.1034483 0.1333333 0.1034483 0.1034483 0.07142857 0.07142857 0.07142857 0.07142857 0.1034483 0.07142857 NA NA 0.07142857 0.07142857 0.1034483 0.1034483 0.1034483 0.1034483 NA NA 0.07142857 0.07142857 0.07142857 0.07142857 0.07142857 0.07142857 NA NA 0.07142857 0.07142857 0.07142857 0.07142857 0.07142857 0.07142857 NA NA NA NA NA NA 0.5833333 NA NA NA NA NA NA NA 0.5833333 NA NA NA NA NA NA NA 0.2413793 NA NA NA NA NA NA NA 0.2413793 NA NA NA NA NA NA NA NA NA 0.1034483 NA NA NA NA NA NA NA 0.1034483 NA NA NA NA NA NA NA 0.1 NA NA NA NA NA NA NA 0.1 NA NA NA NA NA 0.07692308 0.07692308 NA NA NA NA NA NA 0.07692308 0.07692308 NA NA NA NA NA NA 0.07692308 0.07692308 NA NA NA NA NA NA 0.07692308 0.07692308 NA NA NA NA NA NA 0.07692308 0.07692308 NA NA NA NA NA NA 0.07692308 0.07692308 NA NA NA NA NA NA NA NA NA NA NA NA NA NA NA NA NA NA NA NA NA NA NA NA NA NA NA NA NA NA NA NA NA NA NA NA NA NA NA NA NA NA NA NA NA NA NA NA NA NA NA NA NA NA NA NA NA NA NA NA NA NA NA NA NA NA NA NA NA NA 0.1 0.1 NA NA NA NA NA NA 0.1 0.1 NA NA NA NA NA NA 0.1 0.1 NA NA NA NA NA NA 0.1 0.1 NA NA NA NA NA NA 0.1 0.1 NA NA NA NA NA NA 0.1 0.1 NA NA NA NA NA NA NA NA NA NA NA NA NA NA NA NA NA NA NA NA NA NA NA NA NA NA NA NA NA NA NA NA NA NA NA NA NA NA NA NA NA NA NA NA NA NA NA NA NA NA NA NA NA NA NA NA NA NA NA NA NA NA NA NA NA NA NA NA NA NA 0 0 NA NA NA NA NA NA 0 0 NA NA NA NA NA NA 0 0 NA NA NA NA NA NA 0 0 NA NA NA NA NA NA 0 0 NA NA NA NA NA NA 0 0 NA NA NA NA NA NA NA NA NA NA NA NA NA NA NA NA NA NA NA NA NA NA NA NA NA NA NA NA NA NA NA NA NA NA NA NA NA NA NA NA NA NA NA NA NA NA NA NA NA NA NA NA NA NA NA NA NA NA NA NA NA NA NA NA NA NA 0.2790698 0.3372093 0.3372093 0.3139535 0.3139535 0.3023256 0.3023256 0.3023256 0.3023256 0.3372093 0.3372093 0.3139535 0.3139535 0.3023256 0.3023256 0.3023256 0.3023256 0.3023256 0.3023256 0.3023256 0.3023256 0.3023256 0.3023256 NA NA 0.3023256 0.3023256 0.3023256 0.3023256 0.3023256 0.3023256 NA NA 0.3023256 0.3023256 0.3023256 0.3023256 0.3023256 0.3023256 NA NA 0.3023256 0.3023256 0.3023256 0.3023256 0.3023256 0.3023256 NA NA NA NA NA NA 0.05813953 NA NA NA NA NA NA NA 0.05813953 NA NA NA NA NA NA NA 0.255814 NA NA NA NA NA NA NA 0.255814 NA NA NA NA NA NA NA NA NA 0.3023256 NA NA NA NA NA NA NA 0.3023256 NA NA NA NA NA NA NA 0.3139535 NA NA NA NA NA NA NA 0.3139535 NA NA NA NA NA 0.1395349 0.1395349 NA NA NA NA NA NA 0.1395349 0.1395349 NA NA NA NA NA NA 0.1395349 0.1395349 NA NA NA NA NA NA 0.1395349 0.1395349 NA NA NA NA NA NA 0.1395349 0.1395349 NA NA NA NA NA NA 0.1395349 0.1395349 NA NA NA NA NA NA NA NA NA NA NA NA NA NA NA NA NA NA NA NA NA NA NA NA NA NA NA NA NA NA NA NA NA NA NA NA NA NA NA NA NA NA NA NA NA NA NA NA NA NA NA NA NA NA NA NA NA NA NA NA NA NA NA NA NA NA NA NA NA NA 0.1046512 0.1046512 NA NA NA NA NA NA 0.1046512 0.1046512 NA NA NA NA NA NA 0.1046512 0.1046512 NA NA NA NA NA NA 0.1046512 0.1046512 NA NA NA NA NA NA 0.1046512 0.1046512 NA NA NA NA NA NA 0.1046512 0.1046512 NA NA NA NA NA NA NA NA NA NA NA NA NA NA NA NA NA NA NA NA NA NA NA NA NA NA NA NA NA NA NA NA NA NA NA NA NA NA NA NA NA NA NA NA NA NA NA NA NA NA NA NA NA NA NA NA NA NA NA NA NA NA NA NA NA NA NA NA NA NA 0.05813953 0.05813953 NA NA NA NA NA NA 0.05813953 0.05813953 NA NA NA NA NA NA 0.05813953 0.05813953 NA NA NA NA NA NA 0.05813953 0.05813953 NA NA NA NA NA NA 0.05813953 0.05813953 NA NA NA NA NA NA 0.05813953 0.05813953 NA NA NA NA NA NA NA NA NA NA NA NA NA NA NA NA NA NA NA NA NA NA NA NA NA NA NA NA NA NA NA NA NA NA NA NA NA NA NA NA NA NA NA NA NA NA NA NA NA NA NA NA NA NA NA NA NA NA NA NA NA NA NA NA NA NA
9756 0.1 5921 2 1 175 161 18 2.470007 1.872748 0.9077436 0.01864368 0.01119394 4.5431 1.566568 4.139603 1.189839 1 0.9889894 3.420191 0 0 0.07246377 0.1029412 0.09090909 0.1126761 0.1 0.1 0.1014493 0.1126761 0.1014493 0.1029412 0.09090909 0.1216216 0.1 0.1126761 0.1014493 0.125 0.1 0.07352941 0.08695652 0.08571429 0.1111111 0.08695652 0.09722222 NA NA 0.07352941 0.1 0.08571429 0.1111111 0.08695652 0.1 NA NA 0.08571429 0.08571429 0.07246377 0.07246377 0.07246377 0.07246377 NA NA 0.08571429 0.08571429 0.07246377 0.07246377 0.07246377 0.07246377 NA NA NA NA NA NA 0.8571429 NA NA NA NA NA NA NA 0.8571429 NA NA NA NA NA NA NA 0.07246377 NA NA NA NA NA NA NA 0.07246377 NA NA NA NA NA NA NA NA NA 0.09859155 NA NA NA NA NA NA NA 0.09859155 NA NA NA NA NA NA NA 0.09859155 NA NA NA NA NA NA NA 0.09859155 NA NA NA NA NA 0.12 0.08333333 NA NA NA NA NA NA 0.12 0.08333333 NA NA NA NA NA NA 0.08333333 0.12 NA NA NA NA NA NA 0.08333333 0.12 NA NA NA NA NA NA 0.08333333 0.08333333 NA NA NA NA NA NA 0.08333333 0.08333333 NA NA NA NA NA NA NA NA NA NA NA NA NA NA NA NA NA NA NA NA NA NA NA NA NA NA NA NA NA NA NA NA NA NA NA NA NA NA NA NA NA NA NA NA NA NA NA NA NA NA NA NA NA NA NA NA NA NA NA NA NA NA NA NA NA NA NA NA NA NA 0.1428571 0.1428571 NA NA NA NA NA NA 0.1428571 0.1428571 NA NA NA NA NA NA 0.05263158 0.05263158 NA NA NA NA NA NA 0.05263158 0.05263158 NA NA NA NA NA NA 0.05263158 0.05263158 NA NA NA NA NA NA 0.05263158 0.05263158 NA NA NA NA NA NA NA NA NA NA NA NA NA NA NA NA NA NA NA NA NA NA NA NA NA NA NA NA NA NA NA NA NA NA NA NA NA NA NA NA NA NA NA NA NA NA NA NA NA NA NA NA NA NA NA NA NA NA NA NA NA NA NA NA NA NA NA NA NA NA 0.08 0.08333333 NA NA NA NA NA NA 0.1153846 0.08 NA NA NA NA NA NA 0.1034483 0.1071429 NA NA NA NA NA NA 0.1034483 0.1034483 NA NA NA NA NA NA 0.07142857 0.07142857 NA NA NA NA NA NA 0.07142857 0.07142857 NA NA NA NA NA NA NA NA NA NA NA NA NA NA NA NA NA NA NA NA NA NA NA NA NA NA NA NA NA NA NA NA NA NA NA NA NA NA NA NA NA NA NA NA NA NA NA NA NA NA NA NA NA NA NA NA NA NA NA NA NA NA NA NA NA NA 0.3316062 0.3160622 0.3108808 0.3264249 0.3264249 0.3264249 0.3212435 0.3264249 0.3212435 0.3160622 0.3108808 0.3367876 0.3264249 0.3264249 0.3212435 0.3264249 0.3264249 0.3264249 0.3264249 0.3316062 0.3316062 0.3264249 0.3367876 NA NA 0.3264249 0.3264249 0.3316062 0.3316062 0.3264249 0.3264249 NA NA 0.3316062 0.3316062 0.3316062 0.3316062 0.3316062 0.3316062 NA NA 0.3316062 0.3316062 0.3316062 0.3316062 0.3316062 0.3316062 NA NA NA NA NA NA 0.005181347 NA NA NA NA NA NA NA 0.005181347 NA NA NA NA NA NA NA 0.3316062 NA NA NA NA NA NA NA 0.3316062 NA NA NA NA NA NA NA NA NA 0.3316062 NA NA NA NA NA NA NA 0.3316062 NA NA NA NA NA NA NA 0.3316062 NA NA NA NA NA NA NA 0.3316062 NA NA NA NA NA 0.1139896 0.1139896 NA NA NA NA NA NA 0.1139896 0.1139896 NA NA NA NA NA NA 0.1139896 0.1139896 NA NA NA NA NA NA 0.1139896 0.1139896 NA NA NA NA NA NA 0.1139896 0.1139896 NA NA NA NA NA NA 0.1139896 0.1139896 NA NA NA NA NA NA NA NA NA NA NA NA NA NA NA NA NA NA NA NA NA NA NA NA NA NA NA NA NA NA NA NA NA NA NA NA NA NA NA NA NA NA NA NA NA NA NA NA NA NA NA NA NA NA NA NA NA NA NA NA NA NA NA NA NA NA NA NA NA NA 0.09326425 0.09326425 NA NA NA NA NA NA 0.09326425 0.09326425 NA NA NA NA NA NA 0.09326425 0.09326425 NA NA NA NA NA NA 0.09326425 0.09326425 NA NA NA NA NA NA 0.09326425 0.09326425 NA NA NA NA NA NA 0.09326425 0.09326425 NA NA NA NA NA NA NA NA NA NA NA NA NA NA NA NA NA NA NA NA NA NA NA NA NA NA NA NA NA NA NA NA NA NA NA NA NA NA NA NA NA NA NA NA NA NA NA NA NA NA NA NA NA NA NA NA NA NA NA NA NA NA NA NA NA NA NA NA NA NA 0.119171 0.1139896 NA NA NA NA NA NA 0.119171 0.119171 NA NA NA NA NA NA 0.134715 0.1295337 NA NA NA NA NA NA 0.134715 0.134715 NA NA NA NA NA NA 0.134715 0.134715 NA NA NA NA NA NA 0.134715 0.134715 NA NA NA NA NA NA NA NA NA NA NA NA NA NA NA NA NA NA NA NA NA NA NA NA NA NA NA NA NA NA NA NA NA NA NA NA NA NA NA NA NA NA NA NA NA NA NA NA NA NA NA NA NA NA NA NA NA NA NA NA NA NA NA NA NA NA
2643 0.1 6398 1 1 152 113 56 1.586585 2.494106 0.9046622 0.02891112 0.02453446 1.615704 1.052115 2.706314 1.159455 1 0.9772857 2.887748 0 0 0.1666667 0.1666667 0.1666667 0.1666667 0.125 0.1666667 0.1666667 0.1666667 0.1666667 0.1666667 0 0.1666667 0.1666667 0.1666667 0 0.1666667 0.1666667 0.1428571 0.1428571 0.1428571 0.2222222 0.1428571 0.1666667 NA NA 0.1428571 0.1428571 0.1428571 0.1428571 0.1428571 0.1428571 NA NA 0 0 0.1666667 0.1666667 0.1666667 0.1666667 NA NA 0 0 0.1666667 0.1666667 0.1666667 0.1666667 NA NA NA NA NA NA 0.7 NA NA NA NA NA NA NA 0.7 NA NA NA NA NA NA NA 0.1666667 NA NA NA NA NA NA NA 0.1666667 NA NA NA NA NA NA NA NA NA 0 NA NA NA NA NA NA NA 0 NA NA NA NA NA NA NA 0 NA NA NA NA NA NA NA 0 NA NA NA NA NA 0 0 NA NA NA NA NA NA 0 0 NA NA NA NA NA NA 0 0 NA NA NA NA NA NA 0 0 NA NA NA NA NA NA 0 0 NA NA NA NA NA NA 0 0 NA NA NA NA NA NA NA NA NA NA NA NA NA NA NA NA NA NA NA NA NA NA NA NA NA NA NA NA NA NA NA NA NA NA NA NA NA NA NA NA NA NA NA NA NA NA NA NA NA NA NA NA NA NA NA NA NA NA NA NA NA NA NA NA NA NA NA NA NA NA 0.5 0.5 NA NA NA NA NA NA 0.5 0 NA NA NA NA NA NA 0.5 0.5 NA NA NA NA NA NA 0.5 0.5 NA NA NA NA NA NA 0.5 0.5 NA NA NA NA NA NA 0.5 0.5 NA NA NA NA NA NA NA NA NA NA NA NA NA NA NA NA NA NA NA NA NA NA NA NA NA NA NA NA NA NA NA NA NA NA NA NA NA NA NA NA NA NA NA NA NA NA NA NA NA NA NA NA NA NA NA NA NA NA NA NA NA NA NA NA NA NA NA NA NA NA 0.1666667 0.1666667 NA NA NA NA NA NA 0 0 NA NA NA NA NA NA 0 0 NA NA NA NA NA NA 0 0 NA NA NA NA NA NA 0 0 NA NA NA NA NA NA 0 0 NA NA NA NA NA NA NA NA NA NA NA NA NA NA NA NA NA NA NA NA NA NA NA NA NA NA NA NA NA NA NA NA NA NA NA NA NA NA NA NA NA NA NA NA NA NA NA NA NA NA NA NA NA NA NA NA NA NA NA NA NA NA NA NA NA NA 0.02403846 0.02403846 0.02403846 0.02403846 0.03365385 0.02403846 0.02403846 0.02403846 0.02403846 0.02403846 0.009615385 0.02403846 0.02403846 0.02403846 0.02403846 0.02403846 0.02403846 0.02884615 0.02884615 0.02884615 0.03365385 0.02884615 0.02403846 NA NA 0.02884615 0.02884615 0.02884615 0.02884615 0.02884615 0.02884615 NA NA 0.02403846 0.02403846 0.02403846 0.02403846 0.02403846 0.02403846 NA NA 0.02403846 0.02403846 0.02403846 0.02403846 0.02403846 0.02403846 NA NA NA NA NA NA 0.02884615 NA NA NA NA NA NA NA 0.02884615 NA NA NA NA NA NA NA 0.02403846 NA NA NA NA NA NA NA 0.02403846 NA NA NA NA NA NA NA NA NA 0.02403846 NA NA NA NA NA NA NA 0.02403846 NA NA NA NA NA NA NA 0.02403846 NA NA NA NA NA NA NA 0.02403846 NA NA NA NA NA 0 0 NA NA NA NA NA NA 0 0 NA NA NA NA NA NA 0 0 NA NA NA NA NA NA 0 0 NA NA NA NA NA NA 0 0 NA NA NA NA NA NA 0 0 NA NA NA NA NA NA NA NA NA NA NA NA NA NA NA NA NA NA NA NA NA NA NA NA NA NA NA NA NA NA NA NA NA NA NA NA NA NA NA NA NA NA NA NA NA NA NA NA NA NA NA NA NA NA NA NA NA NA NA NA NA NA NA NA NA NA NA NA NA NA 0.004807692 0.004807692 NA NA NA NA NA NA 0.004807692 0.004807692 NA NA NA NA NA NA 0.004807692 0.004807692 NA NA NA NA NA NA 0.004807692 0.004807692 NA NA NA NA NA NA 0.004807692 0.004807692 NA NA NA NA NA NA 0.004807692 0.004807692 NA NA NA NA NA NA NA NA NA NA NA NA NA NA NA NA NA NA NA NA NA NA NA NA NA NA NA NA NA NA NA NA NA NA NA NA NA NA NA NA NA NA NA NA NA NA NA NA NA NA NA NA NA NA NA NA NA NA NA NA NA NA NA NA NA NA NA NA NA NA 0.02403846 0.02403846 NA NA NA NA NA NA 0.02403846 0.02403846 NA NA NA NA NA NA 0.01923077 0.01923077 NA NA NA NA NA NA 0.01923077 0.01923077 NA NA NA NA NA NA 0.01923077 0.01923077 NA NA NA NA NA NA 0.01923077 0.01923077 NA NA NA NA NA NA NA NA NA NA NA NA NA NA NA NA NA NA NA NA NA NA NA NA NA NA NA NA NA NA NA NA NA NA NA NA NA NA NA NA NA NA NA NA NA NA NA NA NA NA NA NA NA NA NA NA NA NA NA NA NA NA NA NA NA NA
98464 0.1 2832 1 1 26 161 101 2.950649 2.336207 0.8999042 0.02013084 0.04805065 2.50082 2.786847 2.23283 2.808113 1 0.9329168 2.372344 0 0 0.1428571 0.05405405 0.05555556 0.05 0.05128205 0.05128205 0.05405405 0.05128205 0.05263158 0.05405405 0.05555556 0.05 0.05263158 0.05405405 0.05405405 0.05128205 0.05263158 0.05405405 0.05405405 0.05128205 0.05128205 0.05405405 0.1219512 NA NA 0.05405405 0.05405405 0.05128205 0.05128205 0.05405405 0.05405405 NA NA 0.05405405 0.05555556 0.05263158 0.05128205 0.05263158 0.05128205 NA NA 0.05555556 0.05555556 0.05263158 0.05128205 0.05263158 0.05128205 NA NA NA NA NA NA 0.05714286 NA NA NA NA NA NA NA 0.05714286 NA NA NA NA NA NA NA 0.1162791 NA NA NA NA NA NA NA 0.1162791 NA NA NA NA NA NA NA NA NA 0.06976744 NA NA NA NA NA NA NA 0.06976744 NA NA NA NA NA NA NA 0.05128205 NA NA NA NA NA NA NA 0.05128205 NA NA NA NA NA 0.2 0.2173913 NA NA NA NA NA NA 0.1111111 0.2173913 NA NA NA NA NA NA 0.1578947 0.2272727 NA NA NA NA NA NA 0.1578947 0.1111111 NA NA NA NA NA NA 0.2380952 0.2272727 NA NA NA NA NA NA 0.2380952 0.1904762 NA NA NA NA NA NA NA NA NA NA NA NA NA NA NA NA NA NA NA NA NA NA NA NA NA NA NA NA NA NA NA NA NA NA NA NA NA NA NA NA NA NA NA NA NA NA NA NA NA NA NA NA NA NA NA NA NA NA NA NA NA NA NA NA NA NA NA NA NA NA 0 0 NA NA NA NA NA NA 0 0 NA NA NA NA NA NA 0 0 NA NA NA NA NA NA 0 0 NA NA NA NA NA NA 0 0 NA NA NA NA NA NA 0 0 NA NA NA NA NA NA NA NA NA NA NA NA NA NA NA NA NA NA NA NA NA NA NA NA NA NA NA NA NA NA NA NA NA NA NA NA NA NA NA NA NA NA NA NA NA NA NA NA NA NA NA NA NA NA NA NA NA NA NA NA NA NA NA NA NA NA NA NA NA NA 0 0 NA NA NA NA NA NA 0 0 NA NA NA NA NA NA 0 0 NA NA NA NA NA NA 0 0 NA NA NA NA NA NA 0 0 NA NA NA NA NA NA 0 0 NA NA NA NA NA NA NA NA NA NA NA NA NA NA NA NA NA NA NA NA NA NA NA NA NA NA NA NA NA NA NA NA NA NA NA NA NA NA NA NA NA NA NA NA NA NA NA NA NA NA NA NA NA NA NA NA NA NA NA NA NA NA NA NA NA NA 0.2834646 0.2755906 0.2677165 0.2992126 0.2913386 0.2913386 0.2755906 0.2913386 0.2834646 0.2755906 0.2677165 0.2992126 0.2834646 0.2755906 0.2755906 0.2913386 0.2834646 0.2755906 0.2755906 0.2913386 0.2913386 0.2755906 0.2834646 NA NA 0.2755906 0.2755906 0.2913386 0.2913386 0.2755906 0.2755906 NA NA 0.2755906 0.2677165 0.2834646 0.2913386 0.2834646 0.2913386 NA NA 0.2677165 0.2677165 0.2834646 0.2913386 0.2834646 0.2913386 NA NA NA NA NA NA 0.2598425 NA NA NA NA NA NA NA 0.2598425 NA NA NA NA NA NA NA 0.2992126 NA NA NA NA NA NA NA 0.2992126 NA NA NA NA NA NA NA NA NA 0.3149606 NA NA NA NA NA NA NA 0.3149606 NA NA NA NA NA NA NA 0.2913386 NA NA NA NA NA NA NA 0.2913386 NA NA NA NA NA 0.1259843 0.1417323 NA NA NA NA NA NA 0.1259843 0.1417323 NA NA NA NA NA NA 0.1259843 0.1338583 NA NA NA NA NA NA 0.1259843 0.1259843 NA NA NA NA NA NA 0.1259843 0.1338583 NA NA NA NA NA NA 0.1259843 0.1338583 NA NA NA NA NA NA NA NA NA NA NA NA NA NA NA NA NA NA NA NA NA NA NA NA NA NA NA NA NA NA NA NA NA NA NA NA NA NA NA NA NA NA NA NA NA NA NA NA NA NA NA NA NA NA NA NA NA NA NA NA NA NA NA NA NA NA NA NA NA NA 0.04724409 0.04724409 NA NA NA NA NA NA 0.04724409 0.04724409 NA NA NA NA NA NA 0.04724409 0.04724409 NA NA NA NA NA NA 0.04724409 0.04724409 NA NA NA NA NA NA 0.04724409 0.04724409 NA NA NA NA NA NA 0.04724409 0.04724409 NA NA NA NA NA NA NA NA NA NA NA NA NA NA NA NA NA NA NA NA NA NA NA NA NA NA NA NA NA NA NA NA NA NA NA NA NA NA NA NA NA NA NA NA NA NA NA NA NA NA NA NA NA NA NA NA NA NA NA NA NA NA NA NA NA NA NA NA NA NA 0.1023622 0.1023622 NA NA NA NA NA NA 0.1023622 0.1023622 NA NA NA NA NA NA 0.09448819 0.1023622 NA NA NA NA NA NA 0.09448819 0.1023622 NA NA NA NA NA NA 0.1023622 0.1102362 NA NA NA NA NA NA 0.1023622 0.1102362 NA NA NA NA NA NA NA NA NA NA NA NA NA NA NA NA NA NA NA NA NA NA NA NA NA NA NA NA NA NA NA NA NA NA NA NA NA NA NA NA NA NA NA NA NA NA NA NA NA NA NA NA NA NA NA NA NA NA NA NA NA NA NA NA NA NA
346245 0.1 4067 1 1 104 143 39 1.810764 1.645926 0.6807059 0.1218515 0.1392531 1 1.54986 1.186801 1.433841 1 1e-05 1.063739 0 0 0.3333333 0 0 0.2857143 0 0.2857143 0 0.2857143 0 0 0 0.2857143 0 0.2857143 0.2857143 0.2857143 0 0 0 0.3333333 0.1666667 0.25 0.25 NA NA 0 0 0.3333333 0.1666667 0.25 0 NA NA 0 0 0 0 0 0 NA NA 0 0 0 0 0 0 NA NA NA NA NA NA 0 NA NA NA NA NA NA NA 0 NA NA NA NA NA NA NA 0 NA NA NA NA NA NA NA 0 NA NA NA NA NA NA NA NA NA 0.3333333 NA NA NA NA NA NA NA 0.3333333 NA NA NA NA NA NA NA 0.3333333 NA NA NA NA NA NA NA 0 NA NA NA NA NA 0.3333333 0.3333333 NA NA NA NA NA NA 0.3333333 0.3333333 NA NA NA NA NA NA 0.5 0 NA NA NA NA NA NA 0.5 0 NA NA NA NA NA NA 0.3333333 0 NA NA NA NA NA NA 0.3333333 0.3333333 NA NA NA NA NA NA NA NA NA NA NA NA NA NA NA NA NA NA NA NA NA NA NA NA NA NA NA NA NA NA NA NA NA NA NA NA NA NA NA NA NA NA NA NA NA NA NA NA NA NA NA NA NA NA NA NA NA NA NA NA NA NA NA NA NA NA NA NA NA NA 0 0 NA NA NA NA NA NA 0 0 NA NA NA NA NA NA 0 0 NA NA NA NA NA NA 0 0 NA NA NA NA NA NA 0 0 NA NA NA NA NA NA 0 0 NA NA NA NA NA NA NA NA NA NA NA NA NA NA NA NA NA NA NA NA NA NA NA NA NA NA NA NA NA NA NA NA NA NA NA NA NA NA NA NA NA NA NA NA NA NA NA NA NA NA NA NA NA NA NA NA NA NA NA NA NA NA NA NA NA NA NA NA NA NA 0.25 0.25 NA NA NA NA NA NA 0.25 0.25 NA NA NA NA NA NA 0.25 0.3333333 NA NA NA NA NA NA 0.3333333 0.3333333 NA NA NA NA NA NA 0.25 0.25 NA NA NA NA NA NA 0.25 0.25 NA NA NA NA NA NA NA NA NA NA NA NA NA NA NA NA NA NA NA NA NA NA NA NA NA NA NA NA NA NA NA NA NA NA NA NA NA NA NA NA NA NA NA NA NA NA NA NA NA NA NA NA NA NA NA NA NA NA NA NA NA NA NA NA NA NA 0.01398601 0.02097902 0 0.03496503 0.02797203 0.03496503 0.02797203 0.03496503 0.02097902 0.02097902 0 0.03496503 0.02797203 0.03496503 0.03496503 0.03496503 0.02797203 0.01398601 0.02097902 0.02797203 0.03496503 0.02097902 0.02097902 NA NA 0.01398601 0.02097902 0.02797203 0.03496503 0.02097902 0.02097902 NA NA 0.01398601 0.006993007 0.01398601 0.02097902 0.01398601 0.02097902 NA NA 0.01398601 0.006993007 0.01398601 0.02797203 0.01398601 0.02797203 NA NA NA NA NA NA 0.01398601 NA NA NA NA NA NA NA 0.01398601 NA NA NA NA NA NA NA 0 NA NA NA NA NA NA NA 0 NA NA NA NA NA NA NA NA NA 0.01398601 NA NA NA NA NA NA NA 0.01398601 NA NA NA NA NA NA NA 0.01398601 NA NA NA NA NA NA NA 0.01398601 NA NA NA NA NA 0.01398601 0.01398601 NA NA NA NA NA NA 0.01398601 0.01398601 NA NA NA NA NA NA 0.006993007 0.006993007 NA NA NA NA NA NA 0.006993007 0.006993007 NA NA NA NA NA NA 0.01398601 0.01398601 NA NA NA NA NA NA 0.01398601 0.01398601 NA NA NA NA NA NA NA NA NA NA NA NA NA NA NA NA NA NA NA NA NA NA NA NA NA NA NA NA NA NA NA NA NA NA NA NA NA NA NA NA NA NA NA NA NA NA NA NA NA NA NA NA NA NA NA NA NA NA NA NA NA NA NA NA NA NA NA NA NA NA 0 0 NA NA NA NA NA NA 0 0 NA NA NA NA NA NA 0 0 NA NA NA NA NA NA 0 0 NA NA NA NA NA NA 0 0 NA NA NA NA NA NA 0 0 NA NA NA NA NA NA NA NA NA NA NA NA NA NA NA NA NA NA NA NA NA NA NA NA NA NA NA NA NA NA NA NA NA NA NA NA NA NA NA NA NA NA NA NA NA NA NA NA NA NA NA NA NA NA NA NA NA NA NA NA NA NA NA NA NA NA NA NA NA NA 0.02097902 0.02097902 NA NA NA NA NA NA 0.02097902 0.02097902 NA NA NA NA NA NA 0.02097902 0.01398601 NA NA NA NA NA NA 0.01398601 0.01398601 NA NA NA NA NA NA 0.02097902 0.02097902 NA NA NA NA NA NA 0.02097902 0.02097902 NA NA NA NA NA NA NA NA NA NA NA NA NA NA NA NA NA NA NA NA NA NA NA NA NA NA NA NA NA NA NA NA NA NA NA NA NA NA NA NA NA NA NA NA NA NA NA NA NA NA NA NA NA NA NA NA NA NA NA NA NA NA NA NA NA NA
619571 0.1 2372 2 1 95 28 32 1.537614 1.598698 0.8624509 0.01134505 0.1212398 6.889589 2.417388 1.340401 4.244095 1 0.9694637 2.410154 0 0 0.05 0.05 0.04761905 0.08333333 0.08695652 0.08695652 0.08695652 0.08695652 0.08695652 0 0 0.08695652 0.09090909 0.0952381 0.09090909 0.08695652 0.09090909 0.05 0.09090909 0.08333333 0.08695652 0.0952381 0.1 NA NA 0.05 0.09090909 0.09090909 0.08695652 0.0952381 0.0952381 NA NA 0.04545455 0.09090909 0.04545455 0.08333333 0.05 0.08333333 NA NA 0.04761905 0.09090909 0.04761905 0.09090909 0.05 0.09090909 NA NA NA NA NA NA 0 NA NA NA NA NA NA NA 0 NA NA NA NA NA NA NA 0.05555556 NA NA NA NA NA NA NA 0.05555556 NA NA NA NA NA NA NA NA NA 0.08695652 NA NA NA NA NA NA NA 0.09090909 NA NA NA NA NA NA NA 0.04545455 NA NA NA NA NA NA NA 0.04761905 NA NA NA NA NA 0.1538462 0.1818182 NA NA NA NA NA NA 0.1 0.1 NA NA NA NA NA NA 0.1 0.1 NA NA NA NA NA NA 0.1 0.1 NA NA NA NA NA NA 0.08333333 0.08333333 NA NA NA NA NA NA 0.1 0.09090909 NA NA NA NA NA NA NA NA NA NA NA NA NA NA NA NA NA NA NA NA NA NA NA NA NA NA NA NA NA NA NA NA NA NA NA NA NA NA NA NA NA NA NA NA NA NA NA NA NA NA NA NA NA NA NA NA NA NA NA NA NA NA NA NA NA NA NA NA NA NA 0 0 NA NA NA NA NA NA 0 0 NA NA NA NA NA NA 0 0 NA NA NA NA NA NA 0 0 NA NA NA NA NA NA 0 0 NA NA NA NA NA NA 0 0 NA NA NA NA NA NA NA NA NA NA NA NA NA NA NA NA NA NA NA NA NA NA NA NA NA NA NA NA NA NA NA NA NA NA NA NA NA NA NA NA NA NA NA NA NA NA NA NA NA NA NA NA NA NA NA NA NA NA NA NA NA NA NA NA NA NA NA NA NA NA 0.2307692 0.2307692 NA NA NA NA NA NA 0.09090909 0.09090909 NA NA NA NA NA NA 0.1 0.1 NA NA NA NA NA NA 0.1 0.1 NA NA NA NA NA NA 0.09090909 0.09090909 NA NA NA NA NA NA 0.09090909 0.09090909 NA NA NA NA NA NA NA NA NA NA NA NA NA NA NA NA NA NA NA NA NA NA NA NA NA NA NA NA NA NA NA NA NA NA NA NA NA NA NA NA NA NA NA NA NA NA NA NA NA NA NA NA NA NA NA NA NA NA NA NA NA NA NA NA NA NA 0.1496063 0.1496063 0.1574803 0.1732283 0.1653543 0.1653543 0.1653543 0.1653543 0.1653543 0.1417323 0.1259843 0.1653543 0.1574803 0.1496063 0.1574803 0.1653543 0.1574803 0.1496063 0.1574803 0.1732283 0.1653543 0.1496063 0.1417323 NA NA 0.1496063 0.1574803 0.1574803 0.1653543 0.1496063 0.1496063 NA NA 0.1653543 0.1574803 0.1653543 0.1732283 0.1496063 0.1732283 NA NA 0.1574803 0.1574803 0.1574803 0.1574803 0.1496063 0.1574803 NA NA NA NA NA NA 0.1338583 NA NA NA NA NA NA NA 0.1338583 NA NA NA NA NA NA NA 0.1338583 NA NA NA NA NA NA NA 0.1338583 NA NA NA NA NA NA NA NA NA 0.1653543 NA NA NA NA NA NA NA 0.1574803 NA NA NA NA NA NA NA 0.1653543 NA NA NA NA NA NA NA 0.1574803 NA NA NA NA NA 0.08661417 0.07086614 NA NA NA NA NA NA 0.07086614 0.07086614 NA NA NA NA NA NA 0.07086614 0.07086614 NA NA NA NA NA NA 0.07086614 0.07086614 NA NA NA NA NA NA 0.08661417 0.08661417 NA NA NA NA NA NA 0.07086614 0.07874016 NA NA NA NA NA NA NA NA NA NA NA NA NA NA NA NA NA NA NA NA NA NA NA NA NA NA NA NA NA NA NA NA NA NA NA NA NA NA NA NA NA NA NA NA NA NA NA NA NA NA NA NA NA NA NA NA NA NA NA NA NA NA NA NA NA NA NA NA NA NA 0 0.007874016 NA NA NA NA NA NA 0 0 NA NA NA NA NA NA 0 0 NA NA NA NA NA NA 0 0 NA NA NA NA NA NA 0 0 NA NA NA NA NA NA 0 0 NA NA NA NA NA NA NA NA NA NA NA NA NA NA NA NA NA NA NA NA NA NA NA NA NA NA NA NA NA NA NA NA NA NA NA NA NA NA NA NA NA NA NA NA NA NA NA NA NA NA NA NA NA NA NA NA NA NA NA NA NA NA NA NA NA NA NA NA NA NA 0.07874016 0.07874016 NA NA NA NA NA NA 0.07874016 0.07874016 NA NA NA NA NA NA 0.07086614 0.07086614 NA NA NA NA NA NA 0.07086614 0.07086614 NA NA NA NA NA NA 0.07874016 0.07874016 NA NA NA NA NA NA 0.07874016 0.07874016 NA NA NA NA NA NA NA NA NA NA NA NA NA NA NA NA NA NA NA NA NA NA NA NA NA NA NA NA NA NA NA NA NA NA NA NA NA NA NA NA NA NA NA NA NA NA NA NA NA NA NA NA NA NA NA NA NA NA NA NA NA NA NA NA NA NA
132321 0.1 3480 3 1 85 38 143 2.936338 1.874452 0.9484863 0.02573539 0.01204617 16.50037 12.35941 3.701494 14.19904 1 0.9933476 13.20053 0 0 0.1407407 0.1052632 0.1044776 0.1052632 0.1304348 0.1052632 0.1304348 0.1052632 0.1304348 0.1052632 0.1044776 0.1052632 0.1176471 0.1052632 0.1044776 0.1052632 0.1240876 0.1119403 0.1176471 0.1119403 0.1304348 0.1119403 0.1102941 NA NA 0.1119403 0.1176471 0.1119403 0.1176471 0.1119403 0.1044776 NA NA 0.1052632 0.1111111 0.1119403 0.1304348 0.1119403 0.1304348 NA NA 0.1052632 0.09774436 0.1119403 0.1240876 0.1119403 0.1111111 NA NA NA NA NA NA 0.1136364 NA NA NA NA NA NA NA 0.1136364 NA NA NA NA NA NA NA 0.09923664 NA NA NA NA NA NA NA 0.09923664 NA NA NA NA NA NA NA NA NA 0.1037037 NA NA NA NA NA NA NA 0.09923664 NA NA NA NA NA NA NA 0.1294964 NA NA NA NA NA NA NA 0.1294964 NA NA NA NA NA 0.1694915 0.122807 NA NA NA NA NA NA 0.1694915 0.122807 NA NA NA NA NA NA 0.1694915 0.122807 NA NA NA NA NA NA 0.1694915 0.122807 NA NA NA NA NA NA 0.1403509 0.122807 NA NA NA NA NA NA 0.1403509 0.122807 NA NA NA NA NA NA NA NA NA NA NA NA NA NA NA NA NA NA NA NA NA NA NA NA NA NA NA NA NA NA NA NA NA NA NA NA NA NA NA NA NA NA NA NA NA NA NA NA NA NA NA NA NA NA NA NA NA NA NA NA NA NA NA NA NA NA NA NA NA NA 0.1219512 0.1428571 NA NA NA NA NA NA 0.1219512 0.1428571 NA NA NA NA NA NA 0.1219512 0.1428571 NA NA NA NA NA NA 0.1219512 0.1428571 NA NA NA NA NA NA 0.1219512 0.1428571 NA NA NA NA NA NA 0.1219512 0.1428571 NA NA NA NA NA NA NA NA NA NA NA NA NA NA NA NA NA NA NA NA NA NA NA NA NA NA NA NA NA NA NA NA NA NA NA NA NA NA NA NA NA NA NA NA NA NA NA NA NA NA NA NA NA NA NA NA NA NA NA NA NA NA NA NA NA NA NA NA NA NA 0.05555556 0.07894737 NA NA NA NA NA NA 0.05555556 0.07894737 NA NA NA NA NA NA 0.05555556 0.05405405 NA NA NA NA NA NA 0.05555556 0.05405405 NA NA NA NA NA NA 0.05555556 0.07894737 NA NA NA NA NA NA 0.05555556 0.05405405 NA NA NA NA NA NA NA NA NA NA NA NA NA NA NA NA NA NA NA NA NA NA NA NA NA NA NA NA NA NA NA NA NA NA NA NA NA NA NA NA NA NA NA NA NA NA NA NA NA NA NA NA NA NA NA NA NA NA NA NA NA NA NA NA NA NA 0.5087719 0.5219298 0.5263158 0.5219298 0.5263158 0.5219298 0.5263158 0.5219298 0.5263158 0.5219298 0.5263158 0.5219298 0.5263158 0.5219298 0.5263158 0.5219298 0.5263158 0.5219298 0.5263158 0.5219298 0.5263158 0.5219298 0.5307018 NA NA 0.5219298 0.5263158 0.5219298 0.5263158 0.5219298 0.5263158 NA NA 0.5219298 0.5263158 0.5219298 0.5263158 0.5219298 0.5263158 NA NA 0.5219298 0.5263158 0.5219298 0.5263158 0.5219298 0.5263158 NA NA NA NA NA NA 0.5131579 NA NA NA NA NA NA NA 0.5131579 NA NA NA NA NA NA NA 0.5175439 NA NA NA NA NA NA NA 0.5175439 NA NA NA NA NA NA NA NA NA 0.5307018 NA NA NA NA NA NA NA 0.5175439 NA NA NA NA NA NA NA 0.5307018 NA NA NA NA NA NA NA 0.5307018 NA NA NA NA NA 0.2149123 0.2192982 NA NA NA NA NA NA 0.2149123 0.2192982 NA NA NA NA NA NA 0.2149123 0.2192982 NA NA NA NA NA NA 0.2149123 0.2192982 NA NA NA NA NA NA 0.2149123 0.2192982 NA NA NA NA NA NA 0.2149123 0.2192982 NA NA NA NA NA NA NA NA NA NA NA NA NA NA NA NA NA NA NA NA NA NA NA NA NA NA NA NA NA NA NA NA NA NA NA NA NA NA NA NA NA NA NA NA NA NA NA NA NA NA NA NA NA NA NA NA NA NA NA NA NA NA NA NA NA NA NA NA NA NA 0.1578947 0.1578947 NA NA NA NA NA NA 0.1578947 0.1578947 NA NA NA NA NA NA 0.1578947 0.1578947 NA NA NA NA NA NA 0.1578947 0.1578947 NA NA NA NA NA NA 0.1578947 0.1578947 NA NA NA NA NA NA 0.1578947 0.1578947 NA NA NA NA NA NA NA NA NA NA NA NA NA NA NA NA NA NA NA NA NA NA NA NA NA NA NA NA NA NA NA NA NA NA NA NA NA NA NA NA NA NA NA NA NA NA NA NA NA NA NA NA NA NA NA NA NA NA NA NA NA NA NA NA NA NA NA NA NA NA 0.1491228 0.1535088 NA NA NA NA NA NA 0.1491228 0.1535088 NA NA NA NA NA NA 0.1491228 0.1535088 NA NA NA NA NA NA 0.1491228 0.1535088 NA NA NA NA NA NA 0.1491228 0.1535088 NA NA NA NA NA NA 0.1491228 0.1535088 NA NA NA NA NA NA NA NA NA NA NA NA NA NA NA NA NA NA NA NA NA NA NA NA NA NA NA NA NA NA NA NA NA NA NA NA NA NA NA NA NA NA NA NA NA NA NA NA NA NA NA NA NA NA NA NA NA NA NA NA NA NA NA NA NA NA
940567 0.1 4435 3 1 149 189 157 2.19059 2.260471 0.9476232 0.02061623 0.0220701 16.73032 7.962257 14.00056 14.77851 1 0.9748939 16.17847 0 0 0.1328125 0.1044776 0.07751938 0.1044776 0.1037037 0.1037037 0.1037037 0.09774436 0.1037037 0.1044776 0.07751938 0.1044776 0.1037037 0.1060606 0.1037037 0.09774436 0.1037037 0.09230769 0.07751938 0.09090909 0.1037037 0.1052632 0.09774436 NA NA 0.09230769 0.07751938 0.09090909 0.1037037 0.09923664 0.09774436 NA NA 0.07874016 0.07142857 0.09774436 0.09774436 0.09230769 0.09848485 NA NA 0.07874016 0.07142857 0.09774436 0.09774436 0.09230769 0.09848485 NA NA NA NA NA NA 0.09615385 NA NA NA NA NA NA NA 0.09615385 NA NA NA NA NA NA NA 0.05645161 NA NA NA NA NA NA NA 0.05645161 NA NA NA NA NA NA NA NA NA 0.06976744 NA NA NA NA NA NA NA 0.06299213 NA NA NA NA NA NA NA 0.09090909 NA NA NA NA NA NA NA 0.09090909 NA NA NA NA NA 0.07692308 0.09756098 NA NA NA NA NA NA 0.07692308 0.09756098 NA NA NA NA NA NA 0.05263158 0.075 NA NA NA NA NA NA 0.05263158 0.07692308 NA NA NA NA NA NA 0.05405405 0.1 NA NA NA NA NA NA 0.05405405 0.1 NA NA NA NA NA NA NA NA NA NA NA NA NA NA NA NA NA NA NA NA NA NA NA NA NA NA NA NA NA NA NA NA NA NA NA NA NA NA NA NA NA NA NA NA NA NA NA NA NA NA NA NA NA NA NA NA NA NA NA NA NA NA NA NA NA NA NA NA NA NA 0.1555556 0.1555556 NA NA NA NA NA NA 0.1555556 0.1555556 NA NA NA NA NA NA 0.1590909 0.1590909 NA NA NA NA NA NA 0.1590909 0.1590909 NA NA NA NA NA NA 0.1428571 0.1219512 NA NA NA NA NA NA 0.1428571 0.1428571 NA NA NA NA NA NA NA NA NA NA NA NA NA NA NA NA NA NA NA NA NA NA NA NA NA NA NA NA NA NA NA NA NA NA NA NA NA NA NA NA NA NA NA NA NA NA NA NA NA NA NA NA NA NA NA NA NA NA NA NA NA NA NA NA NA NA NA NA NA NA 0.06122449 0.06122449 NA NA NA NA NA NA 0.06122449 0.06122449 NA NA NA NA NA NA 0.06122449 0.06122449 NA NA NA NA NA NA 0.06122449 0.06122449 NA NA NA NA NA NA 0.06122449 0.06122449 NA NA NA NA NA NA 0.06122449 0.06122449 NA NA NA NA NA NA NA NA NA NA NA NA NA NA NA NA NA NA NA NA NA NA NA NA NA NA NA NA NA NA NA NA NA NA NA NA NA NA NA NA NA NA NA NA NA NA NA NA NA NA NA NA NA NA NA NA NA NA NA NA NA NA NA NA NA NA 0.3627451 0.3921569 0.3888889 0.3921569 0.3954248 0.3954248 0.3954248 0.3921569 0.3954248 0.3921569 0.3888889 0.3921569 0.3954248 0.3856209 0.3954248 0.3921569 0.3954248 0.3856209 0.3888889 0.3921569 0.3954248 0.3888889 0.3921569 NA NA 0.3856209 0.3888889 0.3921569 0.3954248 0.3856209 0.3921569 NA NA 0.3823529 0.3823529 0.3921569 0.3921569 0.3856209 0.3888889 NA NA 0.3823529 0.3823529 0.3921569 0.3921569 0.3856209 0.3888889 NA NA NA NA NA NA 0.3071895 NA NA NA NA NA NA NA 0.3071895 NA NA NA NA NA NA NA 0.3823529 NA NA NA NA NA NA NA 0.3823529 NA NA NA NA NA NA NA NA NA 0.3921569 NA NA NA NA NA NA NA 0.3888889 NA NA NA NA NA NA NA 0.3921569 NA NA NA NA NA NA NA 0.3921569 NA NA NA NA NA 0.1176471 0.120915 NA NA NA NA NA NA 0.1176471 0.120915 NA NA NA NA NA NA 0.1176471 0.120915 NA NA NA NA NA NA 0.1176471 0.1176471 NA NA NA NA NA NA 0.1143791 0.1176471 NA NA NA NA NA NA 0.1143791 0.1176471 NA NA NA NA NA NA NA NA NA NA NA NA NA NA NA NA NA NA NA NA NA NA NA NA NA NA NA NA NA NA NA NA NA NA NA NA NA NA NA NA NA NA NA NA NA NA NA NA NA NA NA NA NA NA NA NA NA NA NA NA NA NA NA NA NA NA NA NA NA NA 0.124183 0.124183 NA NA NA NA NA NA 0.124183 0.124183 NA NA NA NA NA NA 0.120915 0.120915 NA NA NA NA NA NA 0.120915 0.120915 NA NA NA NA NA NA 0.1176471 0.1176471 NA NA NA NA NA NA 0.1176471 0.1176471 NA NA NA NA NA NA NA NA NA NA NA NA NA NA NA NA NA NA NA NA NA NA NA NA NA NA NA NA NA NA NA NA NA NA NA NA NA NA NA NA NA NA NA NA NA NA NA NA NA NA NA NA NA NA NA NA NA NA NA NA NA NA NA NA NA NA NA NA NA NA 0.1503268 0.1503268 NA NA NA NA NA NA 0.1503268 0.1503268 NA NA NA NA NA NA 0.1503268 0.1503268 NA NA NA NA NA NA 0.1503268 0.1503268 NA NA NA NA NA NA 0.1503268 0.1503268 NA NA NA NA NA NA 0.1503268 0.1503268 NA NA NA NA NA NA NA NA NA NA NA NA NA NA NA NA NA NA NA NA NA NA NA NA NA NA NA NA NA NA NA NA NA NA NA NA NA NA NA NA NA NA NA NA NA NA NA NA NA NA NA NA NA NA NA NA NA NA NA NA NA NA NA NA NA NA
86631 0.1 7558 2 1 117 45 139 1.805908 2.937803 0.9685119 0.01277795 0.01494698 2.936891 6.006808 4.654306 11.03394 1 0.992138 6.913379 0 0 0.1666667 0.125 0.1219512 0.1190476 0.1132075 0.1162791 0.122449 0.1190476 0.1132075 0.125 0.07692308 0.1219512 0.1333333 0.1219512 0.1190476 0.1219512 0.1363636 0.125 0.1219512 0.1219512 0.1176471 0.1219512 0.122449 NA NA 0.125 0.1 0.1219512 0.1363636 0.1219512 0.1190476 NA NA 0.125 0.1363636 0.125 0.125 0.1190476 0.125 NA NA 0.125 0.1 0.125 0.1363636 0.1219512 0.1304348 NA NA NA NA NA NA 0.07843137 NA NA NA NA NA NA NA 0.07843137 NA NA NA NA NA NA NA 0.1276596 NA NA NA NA NA NA NA 0.1276596 NA NA NA NA NA NA NA NA NA 0.1492537 NA NA NA NA NA NA NA 0.05882353 NA NA NA NA NA NA NA 0.1153846 NA NA NA NA NA NA NA 0.122449 NA NA NA NA NA 0.2222222 0.2222222 NA NA NA NA NA NA 0.2222222 0.2222222 NA NA NA NA NA NA 0.2222222 0.2222222 NA NA NA NA NA NA 0.2222222 0.2222222 NA NA NA NA NA NA 0.2222222 0.2222222 NA NA NA NA NA NA 0.2222222 0.2222222 NA NA NA NA NA NA NA NA NA NA NA NA NA NA NA NA NA NA NA NA NA NA NA NA NA NA NA NA NA NA NA NA NA NA NA NA NA NA NA NA NA NA NA NA NA NA NA NA NA NA NA NA NA NA NA NA NA NA NA NA NA NA NA NA NA NA NA NA NA NA 0.1111111 0.1052632 NA NA NA NA NA NA 0.1176471 0.1111111 NA NA NA NA NA NA 0.1176471 0.1052632 NA NA NA NA NA NA 0.1176471 0.1111111 NA NA NA NA NA NA 0.1176471 0.1111111 NA NA NA NA NA NA 0.1176471 0.1111111 NA NA NA NA NA NA NA NA NA NA NA NA NA NA NA NA NA NA NA NA NA NA NA NA NA NA NA NA NA NA NA NA NA NA NA NA NA NA NA NA NA NA NA NA NA NA NA NA NA NA NA NA NA NA NA NA NA NA NA NA NA NA NA NA NA NA NA NA NA NA 0.1111111 0.0952381 NA NA NA NA NA NA 0.05882353 0.0952381 NA NA NA NA NA NA 0.1111111 0.0952381 NA NA NA NA NA NA 0.0625 0.1 NA NA NA NA NA NA 0.1176471 0.0952381 NA NA NA NA NA NA 0.0625 0.0952381 NA NA NA NA NA NA NA NA NA NA NA NA NA NA NA NA NA NA NA NA NA NA NA NA NA NA NA NA NA NA NA NA NA NA NA NA NA NA NA NA NA NA NA NA NA NA NA NA NA NA NA NA NA NA NA NA NA NA NA NA NA NA NA NA NA NA 0.1171875 0.1367188 0.140625 0.1445312 0.1835938 0.1484375 0.1679688 0.1445312 0.1835938 0.1367188 0.140625 0.140625 0.1523438 0.140625 0.1445312 0.140625 0.1484375 0.1367188 0.140625 0.140625 0.1757812 0.140625 0.1679688 NA NA 0.1367188 0.140625 0.140625 0.1484375 0.140625 0.1445312 NA NA 0.1367188 0.1484375 0.1367188 0.1640625 0.1445312 0.1640625 NA NA 0.1367188 0.140625 0.1367188 0.1484375 0.140625 0.15625 NA NA NA NA NA NA 0.1835938 NA NA NA NA NA NA NA 0.1835938 NA NA NA NA NA NA NA 0.1601562 NA NA NA NA NA NA NA 0.1601562 NA NA NA NA NA NA NA NA NA 0.2226562 NA NA NA NA NA NA NA 0.1875 NA NA NA NA NA NA NA 0.1796875 NA NA NA NA NA NA NA 0.1679688 NA NA NA NA NA 0.02734375 0.02734375 NA NA NA NA NA NA 0.02734375 0.02734375 NA NA NA NA NA NA 0.02734375 0.02734375 NA NA NA NA NA NA 0.02734375 0.02734375 NA NA NA NA NA NA 0.02734375 0.02734375 NA NA NA NA NA NA 0.02734375 0.02734375 NA NA NA NA NA NA NA NA NA NA NA NA NA NA NA NA NA NA NA NA NA NA NA NA NA NA NA NA NA NA NA NA NA NA NA NA NA NA NA NA NA NA NA NA NA NA NA NA NA NA NA NA NA NA NA NA NA NA NA NA NA NA NA NA NA NA NA NA NA NA 0.0625 0.06640625 NA NA NA NA NA NA 0.05859375 0.0625 NA NA NA NA NA NA 0.05859375 0.06640625 NA NA NA NA NA NA 0.05859375 0.0625 NA NA NA NA NA NA 0.05859375 0.0625 NA NA NA NA NA NA 0.05859375 0.0625 NA NA NA NA NA NA NA NA NA NA NA NA NA NA NA NA NA NA NA NA NA NA NA NA NA NA NA NA NA NA NA NA NA NA NA NA NA NA NA NA NA NA NA NA NA NA NA NA NA NA NA NA NA NA NA NA NA NA NA NA NA NA NA NA NA NA NA NA NA NA 0.0625 0.07421875 NA NA NA NA NA NA 0.0625 0.07421875 NA NA NA NA NA NA 0.0625 0.07421875 NA NA NA NA NA NA 0.05859375 0.0703125 NA NA NA NA NA NA 0.05859375 0.07421875 NA NA NA NA NA NA 0.05859375 0.07421875 NA NA NA NA NA NA NA NA NA NA NA NA NA NA NA NA NA NA NA NA NA NA NA NA NA NA NA NA NA NA NA NA NA NA NA NA NA NA NA NA NA NA NA NA NA NA NA NA NA NA NA NA NA NA NA NA NA NA NA NA NA NA NA NA NA NA
595481 0.1 3768 2 1 180 128 103 1.990878 2.494671 0.9070544 0.02334828 0.05695744 5.398615 3.590936 2.716815 7.44889 1 0.9714012 5.35937 0 0 0.09459459 0.07894737 0.06410256 0.1097561 0.1309524 0.1111111 0.09876543 0.1025641 0.09876543 0.07894737 0.05633803 0.1012658 0.09876543 0.1 0.06578947 0.09090909 0.07594937 0.1025641 0.08860759 0.1025641 0.1097561 0.08 0.1219512 NA NA 0.1025641 0.07792208 0.1025641 0.0875 0.08 0.05333333 NA NA 0.07692308 0.09876543 0.09876543 0.1395349 0.1111111 0.1294118 NA NA 0.07692308 0.05479452 0.08860759 0.09876543 0.1012658 0.1111111 NA NA NA NA NA NA 0.1363636 NA NA NA NA NA NA NA 0.1363636 NA NA NA NA NA NA NA 0.1029412 NA NA NA NA NA NA NA 0.1029412 NA NA NA NA NA NA NA NA NA 0.1219512 NA NA NA NA NA NA NA 0.08860759 NA NA NA NA NA NA NA 0.1111111 NA NA NA NA NA NA NA 0.1 NA NA NA NA NA 0.1612903 0.1612903 NA NA NA NA NA NA 0.1612903 0.07692308 NA NA NA NA NA NA 0.1071429 0.1612903 NA NA NA NA NA NA 0.1071429 0.1071429 NA NA NA NA NA NA 0.1333333 0.1612903 NA NA NA NA NA NA 0.1333333 0.1612903 NA NA NA NA NA NA NA NA NA NA NA NA NA NA NA NA NA NA NA NA NA NA NA NA NA NA NA NA NA NA NA NA NA NA NA NA NA NA NA NA NA NA NA NA NA NA NA NA NA NA NA NA NA NA NA NA NA NA NA NA NA NA NA NA NA NA NA NA NA NA 0.09090909 0.09090909 NA NA NA NA NA NA 0.09090909 0.09090909 NA NA NA NA NA NA 0.1 0.0952381 NA NA NA NA NA NA 0.1 0.0952381 NA NA NA NA NA NA 0.09090909 0.1304348 NA NA NA NA NA NA 0.09090909 0.09090909 NA NA NA NA NA NA NA NA NA NA NA NA NA NA NA NA NA NA NA NA NA NA NA NA NA NA NA NA NA NA NA NA NA NA NA NA NA NA NA NA NA NA NA NA NA NA NA NA NA NA NA NA NA NA NA NA NA NA NA NA NA NA NA NA NA NA NA NA NA NA 0.1034483 0.06896552 NA NA NA NA NA NA 0.1034483 0.06896552 NA NA NA NA NA NA 0.1333333 0.1 NA NA NA NA NA NA 0.1034483 0.06896552 NA NA NA NA NA NA 0.1034483 0.1 NA NA NA NA NA NA 0.1034483 0.03571429 NA NA NA NA NA NA NA NA NA NA NA NA NA NA NA NA NA NA NA NA NA NA NA NA NA NA NA NA NA NA NA NA NA NA NA NA NA NA NA NA NA NA NA NA NA NA NA NA NA NA NA NA NA NA NA NA NA NA NA NA NA NA NA NA NA NA 0.2367491 0.2473498 0.2579505 0.2579505 0.2579505 0.254417 0.2579505 0.2473498 0.2579505 0.2473498 0.2367491 0.2508834 0.2579505 0.254417 0.2508834 0.2473498 0.2579505 0.2473498 0.254417 0.2473498 0.2579505 0.2438163 0.254417 NA NA 0.2473498 0.2508834 0.2473498 0.2579505 0.2438163 0.2508834 NA NA 0.254417 0.2579505 0.2579505 0.2614841 0.254417 0.2614841 NA NA 0.254417 0.2438163 0.254417 0.2579505 0.2508834 0.254417 NA NA NA NA NA NA 0.2014134 NA NA NA NA NA NA NA 0.2014134 NA NA NA NA NA NA NA 0.2155477 NA NA NA NA NA NA NA 0.2155477 NA NA NA NA NA NA NA NA NA 0.254417 NA NA NA NA NA NA NA 0.254417 NA NA NA NA NA NA NA 0.254417 NA NA NA NA NA NA NA 0.254417 NA NA NA NA NA 0.09187279 0.09187279 NA NA NA NA NA NA 0.09187279 0.08480565 NA NA NA NA NA NA 0.08833922 0.09187279 NA NA NA NA NA NA 0.08833922 0.08833922 NA NA NA NA NA NA 0.09187279 0.09187279 NA NA NA NA NA NA 0.09187279 0.09187279 NA NA NA NA NA NA NA NA NA NA NA NA NA NA NA NA NA NA NA NA NA NA NA NA NA NA NA NA NA NA NA NA NA NA NA NA NA NA NA NA NA NA NA NA NA NA NA NA NA NA NA NA NA NA NA NA NA NA NA NA NA NA NA NA NA NA NA NA NA NA 0.07067138 0.07067138 NA NA NA NA NA NA 0.07067138 0.07067138 NA NA NA NA NA NA 0.06360424 0.06713781 NA NA NA NA NA NA 0.06360424 0.06713781 NA NA NA NA NA NA 0.07067138 0.07067138 NA NA NA NA NA NA 0.07067138 0.07067138 NA NA NA NA NA NA NA NA NA NA NA NA NA NA NA NA NA NA NA NA NA NA NA NA NA NA NA NA NA NA NA NA NA NA NA NA NA NA NA NA NA NA NA NA NA NA NA NA NA NA NA NA NA NA NA NA NA NA NA NA NA NA NA NA NA NA NA NA NA NA 0.09187279 0.09540636 NA NA NA NA NA NA 0.09187279 0.09540636 NA NA NA NA NA NA 0.09187279 0.09540636 NA NA NA NA NA NA 0.09187279 0.09540636 NA NA NA NA NA NA 0.09187279 0.09540636 NA NA NA NA NA NA 0.09187279 0.09540636 NA NA NA NA NA NA NA NA NA NA NA NA NA NA NA NA NA NA NA NA NA NA NA NA NA NA NA NA NA NA NA NA NA NA NA NA NA NA NA NA NA NA NA NA NA NA NA NA NA NA NA NA NA NA NA NA NA NA NA NA NA NA NA NA NA NA
392414 0.1 2247 2 1 3 41 131 1.713445 2.954225 0.9151192 0.02590843 0.03358 1.645761 4.579827 7.894652 4.588218 1 0.969357 7.92396 0 0 0.09677419 0 0 0.1 0.06976744 0.05555556 0.02777778 0.07692308 0.02777778 0 0 0.02777778 0 0 0 0 0 0 0 0.05555556 0.02702703 0 0.02941176 NA NA 0 0 0 0.02777778 0 0 NA NA 0 0 0 0.03030303 0 0.03030303 NA NA 0 0 0 0.03030303 0 0.03030303 NA NA NA NA NA NA 0.2 NA NA NA NA NA NA NA 0.2 NA NA NA NA NA NA NA 0 NA NA NA NA NA NA NA 0 NA NA NA NA NA NA NA NA NA 0.1052632 NA NA NA NA NA NA NA 0.02857143 NA NA NA NA NA NA NA 0.025 NA NA NA NA NA NA NA 0 NA NA NA NA NA 0.07692308 0.07142857 NA NA NA NA NA NA 0.07692308 0.07692308 NA NA NA NA NA NA 0.07692308 0.07142857 NA NA NA NA NA NA 0 0.07692308 NA NA NA NA NA NA 0.07692308 0.07692308 NA NA NA NA NA NA 0.07692308 0.07692308 NA NA NA NA NA NA NA NA NA NA NA NA NA NA NA NA NA NA NA NA NA NA NA NA NA NA NA NA NA NA NA NA NA NA NA NA NA NA NA NA NA NA NA NA NA NA NA NA NA NA NA NA NA NA NA NA NA NA NA NA NA NA NA NA NA NA NA NA NA NA 0 0 NA NA NA NA NA NA 0 0 NA NA NA NA NA NA 0 0 NA NA NA NA NA NA 0 0 NA NA NA NA NA NA 0 0 NA NA NA NA NA NA 0 0 NA NA NA NA NA NA NA NA NA NA NA NA NA NA NA NA NA NA NA NA NA NA NA NA NA NA NA NA NA NA NA NA NA NA NA NA NA NA NA NA NA NA NA NA NA NA NA NA NA NA NA NA NA NA NA NA NA NA NA NA NA NA NA NA NA NA NA NA NA NA 0.2 0.1875 NA NA NA NA NA NA 0.08333333 0 NA NA NA NA NA NA 0 0 NA NA NA NA NA NA 0 0 NA NA NA NA NA NA 0 0 NA NA NA NA NA NA 0 0 NA NA NA NA NA NA NA NA NA NA NA NA NA NA NA NA NA NA NA NA NA NA NA NA NA NA NA NA NA NA NA NA NA NA NA NA NA NA NA NA NA NA NA NA NA NA NA NA NA NA NA NA NA NA NA NA NA NA NA NA NA NA NA NA NA NA 0.2089552 0.2164179 0.2014925 0.2686567 0.2985075 0.2537313 0.261194 0.2686567 0.261194 0.2164179 0.2014925 0.261194 0.261194 0.2313433 0.261194 0.2537313 0.261194 0.2313433 0.2462687 0.2537313 0.2686567 0.2313433 0.2462687 NA NA 0.2238806 0.2313433 0.2462687 0.261194 0.2313433 0.238806 NA NA 0.2164179 0.2238806 0.2238806 0.238806 0.2164179 0.238806 NA NA 0.2164179 0.2238806 0.2164179 0.238806 0.2164179 0.238806 NA NA NA NA NA NA 0.358209 NA NA NA NA NA NA NA 0.358209 NA NA NA NA NA NA NA 0.2835821 NA NA NA NA NA NA NA 0.2835821 NA NA NA NA NA NA NA NA NA 0.380597 NA NA NA NA NA NA NA 0.2537313 NA NA NA NA NA NA NA 0.2910448 NA NA NA NA NA NA NA 0.2835821 NA NA NA NA NA 0.08955224 0.09701493 NA NA NA NA NA NA 0.08955224 0.08955224 NA NA NA NA NA NA 0.08955224 0.09701493 NA NA NA NA NA NA 0.08955224 0.08955224 NA NA NA NA NA NA 0.08955224 0.08955224 NA NA NA NA NA NA 0.08955224 0.08955224 NA NA NA NA NA NA NA NA NA NA NA NA NA NA NA NA NA NA NA NA NA NA NA NA NA NA NA NA NA NA NA NA NA NA NA NA NA NA NA NA NA NA NA NA NA NA NA NA NA NA NA NA NA NA NA NA NA NA NA NA NA NA NA NA NA NA NA NA NA NA 0.08208955 0.08208955 NA NA NA NA NA NA 0.08208955 0.08208955 NA NA NA NA NA NA 0.08208955 0.08208955 NA NA NA NA NA NA 0.08208955 0.08208955 NA NA NA NA NA NA 0.08208955 0.08208955 NA NA NA NA NA NA 0.08208955 0.08208955 NA NA NA NA NA NA NA NA NA NA NA NA NA NA NA NA NA NA NA NA NA NA NA NA NA NA NA NA NA NA NA NA NA NA NA NA NA NA NA NA NA NA NA NA NA NA NA NA NA NA NA NA NA NA NA NA NA NA NA NA NA NA NA NA NA NA NA NA NA NA 0.08955224 0.09701493 NA NA NA NA NA NA 0.08208955 0.08955224 NA NA NA NA NA NA 0.06716418 0.06716418 NA NA NA NA NA NA 0.06716418 0.06716418 NA NA NA NA NA NA 0.06716418 0.06716418 NA NA NA NA NA NA 0.06716418 0.06716418 NA NA NA NA NA NA NA NA NA NA NA NA NA NA NA NA NA NA NA NA NA NA NA NA NA NA NA NA NA NA NA NA NA NA NA NA NA NA NA NA NA NA NA NA NA NA NA NA NA NA NA NA NA NA NA NA NA NA NA NA NA NA NA NA NA NA
16098 0.1 2293 1 1 163 107 95 2.583822 2.415051 0.822996 0.04777581 0.08223387 2.543558 2.853949 2.103922 2.232713 1 0.9139139 2.191324 0 0 0.06451613 0.06666667 0.04761905 0.06153846 0.07352941 0.06557377 0.0625 0.06666667 0.07352941 0.06666667 0.05 0.0625 0.07352941 0.06666667 0.04761905 0.06779661 0.07462687 0.06666667 0.06349206 0.06666667 0.07352941 0.06779661 0.06451613 NA NA 0.06666667 0.06349206 0.06666667 0.07462687 0.06779661 0.05084746 NA NA 0.06779661 0.06779661 0.06557377 0.0625 0.06451613 0.07462687 NA NA 0.06779661 0.06779661 0.06557377 0.0625 0.06557377 0.06451613 NA NA NA NA NA NA 0.08064516 NA NA NA NA NA NA NA 0.08064516 NA NA NA NA NA NA NA 0.06451613 NA NA NA NA NA NA NA 0.06451613 NA NA NA NA NA NA NA NA NA 0.0625 NA NA NA NA NA NA NA 0.06349206 NA NA NA NA NA NA NA 0.0625 NA NA NA NA NA NA NA 0.0625 NA NA NA NA NA 0.125 0.1111111 NA NA NA NA NA NA 0.125 0.1111111 NA NA NA NA NA NA 0.125 0.125 NA NA NA NA NA NA 0.125 0.125 NA NA NA NA NA NA 0.125 0.125 NA NA NA NA NA NA 0.125 0.1333333 NA NA NA NA NA NA NA NA NA NA NA NA NA NA NA NA NA NA NA NA NA NA NA NA NA NA NA NA NA NA NA NA NA NA NA NA NA NA NA NA NA NA NA NA NA NA NA NA NA NA NA NA NA NA NA NA NA NA NA NA NA NA NA NA NA NA NA NA NA NA 0.07142857 0.07407407 NA NA NA NA NA NA 0.07407407 0.07692308 NA NA NA NA NA NA 0.07407407 0.04166667 NA NA NA NA NA NA 0.07407407 0.04166667 NA NA NA NA NA NA 0.03846154 0.07407407 NA NA NA NA NA NA 0.03846154 0.07692308 NA NA NA NA NA NA NA NA NA NA NA NA NA NA NA NA NA NA NA NA NA NA NA NA NA NA NA NA NA NA NA NA NA NA NA NA NA NA NA NA NA NA NA NA NA NA NA NA NA NA NA NA NA NA NA NA NA NA NA NA NA NA NA NA NA NA NA NA NA NA 0.04347826 0.04347826 NA NA NA NA NA NA 0.04347826 0.04347826 NA NA NA NA NA NA 0.04347826 0.04545455 NA NA NA NA NA NA 0.04545455 0.04545455 NA NA NA NA NA NA 0.04545455 0.04347826 NA NA NA NA NA NA 0.04545455 0.04347826 NA NA NA NA NA NA NA NA NA NA NA NA NA NA NA NA NA NA NA NA NA NA NA NA NA NA NA NA NA NA NA NA NA NA NA NA NA NA NA NA NA NA NA NA NA NA NA NA NA NA NA NA NA NA NA NA NA NA NA NA NA NA NA NA NA NA 0.2248062 0.2170543 0.2325581 0.2364341 0.244186 0.2209302 0.2325581 0.2170543 0.244186 0.2170543 0.2209302 0.2325581 0.244186 0.2170543 0.2325581 0.2131783 0.2403101 0.2170543 0.2286822 0.2170543 0.244186 0.2131783 0.2248062 NA NA 0.2170543 0.2286822 0.2170543 0.2403101 0.2131783 0.2170543 NA NA 0.2131783 0.2131783 0.2209302 0.2325581 0.2248062 0.2403101 NA NA 0.2131783 0.2131783 0.2209302 0.2325581 0.2209302 0.2248062 NA NA NA NA NA NA 0.2209302 NA NA NA NA NA NA NA 0.2209302 NA NA NA NA NA NA NA 0.2248062 NA NA NA NA NA NA NA 0.2248062 NA NA NA NA NA NA NA NA NA 0.2325581 NA NA NA NA NA NA NA 0.2286822 NA NA NA NA NA NA NA 0.2325581 NA NA NA NA NA NA NA 0.2325581 NA NA NA NA NA 0.05426357 0.0620155 NA NA NA NA NA NA 0.05426357 0.0620155 NA NA NA NA NA NA 0.05426357 0.05426357 NA NA NA NA NA NA 0.05426357 0.05426357 NA NA NA NA NA NA 0.05426357 0.05426357 NA NA NA NA NA NA 0.05426357 0.0503876 NA NA NA NA NA NA NA NA NA NA NA NA NA NA NA NA NA NA NA NA NA NA NA NA NA NA NA NA NA NA NA NA NA NA NA NA NA NA NA NA NA NA NA NA NA NA NA NA NA NA NA NA NA NA NA NA NA NA NA NA NA NA NA NA NA NA NA NA NA NA 0.1007752 0.09689922 NA NA NA NA NA NA 0.09689922 0.09302326 NA NA NA NA NA NA 0.09689922 0.08914729 NA NA NA NA NA NA 0.09689922 0.08914729 NA NA NA NA NA NA 0.09689922 0.09689922 NA NA NA NA NA NA 0.09689922 0.09302326 NA NA NA NA NA NA NA NA NA NA NA NA NA NA NA NA NA NA NA NA NA NA NA NA NA NA NA NA NA NA NA NA NA NA NA NA NA NA NA NA NA NA NA NA NA NA NA NA NA NA NA NA NA NA NA NA NA NA NA NA NA NA NA NA NA NA NA NA NA NA 0.08527132 0.08527132 NA NA NA NA NA NA 0.08527132 0.08527132 NA NA NA NA NA NA 0.08527132 0.08139535 NA NA NA NA NA NA 0.08139535 0.08139535 NA NA NA NA NA NA 0.08139535 0.08527132 NA NA NA NA NA NA 0.08139535 0.08527132 NA NA NA NA NA NA NA NA NA NA NA NA NA NA NA NA NA NA NA NA NA NA NA NA NA NA NA NA NA NA NA NA NA NA NA NA NA NA NA NA NA NA NA NA NA NA NA NA NA NA NA NA NA NA NA NA NA NA NA NA NA NA NA NA NA NA
309846 0.1 3703 2 1 110 162 130 1.669923 1.785269 0.9261411 0.01507826 0.05122093 4.968041 2.533641 2.383235 8.619502 1 0.9794769 5.488371 0 0 0.07692308 0.03030303 0.03030303 0.05405405 0.02857143 0.05555556 0.05405405 0.02857143 0.02857143 0.03030303 0.03030303 0.02857143 0.02857143 0.05555556 0.02941176 0.02857143 0.02857143 0.02857143 0.02941176 0.02857143 0.02857143 0.02941176 0.02941176 NA NA 0.02857143 0.02941176 0.02857143 0.02857143 0.02941176 0.02941176 NA NA 0.02941176 0.02857143 0.02941176 0.02777778 0.05555556 0.02857143 NA NA 0.02941176 0.02857143 0.02941176 0.02777778 0.05555556 0.02941176 NA NA NA NA NA NA 0.3125 NA NA NA NA NA NA NA 0.3125 NA NA NA NA NA NA NA 0.1481481 NA NA NA NA NA NA NA 0.1481481 NA NA NA NA NA NA NA NA NA 0.02777778 NA NA NA NA NA NA NA 0.02777778 NA NA NA NA NA NA NA 0.02857143 NA NA NA NA NA NA NA 0.02857143 NA NA NA NA NA 0 0 NA NA NA NA NA NA 0 0 NA NA NA NA NA NA 0 0 NA NA NA NA NA NA 0 0 NA NA NA NA NA NA 0 0 NA NA NA NA NA NA 0 0 NA NA NA NA NA NA NA NA NA NA NA NA NA NA NA NA NA NA NA NA NA NA NA NA NA NA NA NA NA NA NA NA NA NA NA NA NA NA NA NA NA NA NA NA NA NA NA NA NA NA NA NA NA NA NA NA NA NA NA NA NA NA NA NA NA NA NA NA NA NA 0.1538462 0.1538462 NA NA NA NA NA NA 0.1538462 0.1538462 NA NA NA NA NA NA 0.1666667 0.09090909 NA NA NA NA NA NA 0.2142857 0.1666667 NA NA NA NA NA NA 0.2 0.1875 NA NA NA NA NA NA 0.2 0.1875 NA NA NA NA NA NA NA NA NA NA NA NA NA NA NA NA NA NA NA NA NA NA NA NA NA NA NA NA NA NA NA NA NA NA NA NA NA NA NA NA NA NA NA NA NA NA NA NA NA NA NA NA NA NA NA NA NA NA NA NA NA NA NA NA NA NA NA NA NA NA 0 0 NA NA NA NA NA NA 0 0 NA NA NA NA NA NA 0 0 NA NA NA NA NA NA 0 0 NA NA NA NA NA NA 0 0 NA NA NA NA NA NA 0 0 NA NA NA NA NA NA NA NA NA NA NA NA NA NA NA NA NA NA NA NA NA NA NA NA NA NA NA NA NA NA NA NA NA NA NA NA NA NA NA NA NA NA NA NA NA NA NA NA NA NA NA NA NA NA NA NA NA NA NA NA NA NA NA NA NA NA 0.15 0.1333333 0.1333333 0.1458333 0.1416667 0.1416667 0.1458333 0.1416667 0.1416667 0.1333333 0.1333333 0.1416667 0.1416667 0.1416667 0.1375 0.1416667 0.1416667 0.1416667 0.1375 0.1416667 0.1416667 0.1375 0.1375 NA NA 0.1416667 0.1375 0.1416667 0.1416667 0.1375 0.1375 NA NA 0.1375 0.1416667 0.1375 0.1458333 0.1416667 0.1416667 NA NA 0.1375 0.1416667 0.1375 0.1458333 0.1416667 0.1375 NA NA NA NA NA NA 0.04583333 NA NA NA NA NA NA NA 0.04583333 NA NA NA NA NA NA NA 0.09583333 NA NA NA NA NA NA NA 0.09583333 NA NA NA NA NA NA NA NA NA 0.1458333 NA NA NA NA NA NA NA 0.1458333 NA NA NA NA NA NA NA 0.1416667 NA NA NA NA NA NA NA 0.1416667 NA NA NA NA NA 0.05 0.05416667 NA NA NA NA NA NA 0.05 0.05416667 NA NA NA NA NA NA 0.05 0.05 NA NA NA NA NA NA 0.05 0.05 NA NA NA NA NA NA 0.05 0.05416667 NA NA NA NA NA NA 0.05 0.05416667 NA NA NA NA NA NA NA NA NA NA NA NA NA NA NA NA NA NA NA NA NA NA NA NA NA NA NA NA NA NA NA NA NA NA NA NA NA NA NA NA NA NA NA NA NA NA NA NA NA NA NA NA NA NA NA NA NA NA NA NA NA NA NA NA NA NA NA NA NA NA 0.04583333 0.04583333 NA NA NA NA NA NA 0.04583333 0.04583333 NA NA NA NA NA NA 0.04166667 0.04166667 NA NA NA NA NA NA 0.04583333 0.04166667 NA NA NA NA NA NA 0.05 0.05416667 NA NA NA NA NA NA 0.05 0.05416667 NA NA NA NA NA NA NA NA NA NA NA NA NA NA NA NA NA NA NA NA NA NA NA NA NA NA NA NA NA NA NA NA NA NA NA NA NA NA NA NA NA NA NA NA NA NA NA NA NA NA NA NA NA NA NA NA NA NA NA NA NA NA NA NA NA NA NA NA NA NA 0.04583333 0.04583333 NA NA NA NA NA NA 0.04583333 0.04583333 NA NA NA NA NA NA 0.04583333 0.04583333 NA NA NA NA NA NA 0.04583333 0.04583333 NA NA NA NA NA NA 0.04583333 0.04583333 NA NA NA NA NA NA 0.04583333 0.04583333 NA NA NA NA NA NA NA NA NA NA NA NA NA NA NA NA NA NA NA NA NA NA NA NA NA NA NA NA NA NA NA NA NA NA NA NA NA NA NA NA NA NA NA NA NA NA NA NA NA NA NA NA NA NA NA NA NA NA NA NA NA NA NA NA NA NA
50626 0.1 3463 1 1 109 114 8 2.17886 2.483169 0.8396787 0.05130735 0.01911942 1.659713 1.062124 2.784643 1.190836 1 0.9664288 2.108422 0 0 0 0 0 0 0 0 0 0 0 0 0 0 0 0 0 0 0 0 0 0 0 0 0 NA NA 0 0 0 0 0 0 NA NA 0 0 0 0 0 0 NA NA 0 0 0 0 0 0 NA NA NA NA NA NA 0.6363636 NA NA NA NA NA NA NA 0.6363636 NA NA NA NA NA NA NA 0 NA NA NA NA NA NA NA 0 NA NA NA NA NA NA NA NA NA 0 NA NA NA NA NA NA NA 0 NA NA NA NA NA NA NA 0 NA NA NA NA NA NA NA 0 NA NA NA NA NA 0 0 NA NA NA NA NA NA 0 0 NA NA NA NA NA NA 0 0 NA NA NA NA NA NA 0 0 NA NA NA NA NA NA 0 0 NA NA NA NA NA NA 0 0 NA NA NA NA NA NA NA NA NA NA NA NA NA NA NA NA NA NA NA NA NA NA NA NA NA NA NA NA NA NA NA NA NA NA NA NA NA NA NA NA NA NA NA NA NA NA NA NA NA NA NA NA NA NA NA NA NA NA NA NA NA NA NA NA NA NA NA NA NA NA 0 0 NA NA NA NA NA NA 0 0 NA NA NA NA NA NA 0 0 NA NA NA NA NA NA 0 0 NA NA NA NA NA NA 0 0 NA NA NA NA NA NA 0 0 NA NA NA NA NA NA NA NA NA NA NA NA NA NA NA NA NA NA NA NA NA NA NA NA NA NA NA NA NA NA NA NA NA NA NA NA NA NA NA NA NA NA NA NA NA NA NA NA NA NA NA NA NA NA NA NA NA NA NA NA NA NA NA NA NA NA NA NA NA NA 0 0 NA NA NA NA NA NA 0 0 NA NA NA NA NA NA 0 0 NA NA NA NA NA NA 0 0 NA NA NA NA NA NA 0 0 NA NA NA NA NA NA 0 0 NA NA NA NA NA NA NA NA NA NA NA NA NA NA NA NA NA NA NA NA NA NA NA NA NA NA NA NA NA NA NA NA NA NA NA NA NA NA NA NA NA NA NA NA NA NA NA NA NA NA NA NA NA NA NA NA NA NA NA NA NA NA NA NA NA NA 0.04273504 0.02564103 0.02564103 0.02564103 0.02564103 0.01709402 0.01709402 0.02564103 0.02564103 0.02564103 0.02564103 0.02564103 0.02564103 0.01709402 0.01709402 0.02564103 0.02564103 0.02564103 0.02564103 0.04273504 0.04273504 0.04273504 0.04273504 NA NA 0.02564103 0.02564103 0.04273504 0.04273504 0.04273504 0.04273504 NA NA 0.02564103 0.02564103 0.04273504 0.04273504 0.04273504 0.04273504 NA NA 0.02564103 0.02564103 0.04273504 0.04273504 0.04273504 0.04273504 NA NA NA NA NA NA 0.03418803 NA NA NA NA NA NA NA 0.03418803 NA NA NA NA NA NA NA 0.04273504 NA NA NA NA NA NA NA 0.04273504 NA NA NA NA NA NA NA NA NA 0.04273504 NA NA NA NA NA NA NA 0.04273504 NA NA NA NA NA NA NA 0.04273504 NA NA NA NA NA NA NA 0.04273504 NA NA NA NA NA 0.02564103 0.02564103 NA NA NA NA NA NA 0.02564103 0.02564103 NA NA NA NA NA NA 0.02564103 0.02564103 NA NA NA NA NA NA 0.02564103 0.02564103 NA NA NA NA NA NA 0.02564103 0.02564103 NA NA NA NA NA NA 0.02564103 0.02564103 NA NA NA NA NA NA NA NA NA NA NA NA NA NA NA NA NA NA NA NA NA NA NA NA NA NA NA NA NA NA NA NA NA NA NA NA NA NA NA NA NA NA NA NA NA NA NA NA NA NA NA NA NA NA NA NA NA NA NA NA NA NA NA NA NA NA NA NA NA NA 0 0 NA NA NA NA NA NA 0 0 NA NA NA NA NA NA 0.01709402 0.01709402 NA NA NA NA NA NA 0.01709402 0.01709402 NA NA NA NA NA NA 0.01709402 0.01709402 NA NA NA NA NA NA 0.01709402 0.01709402 NA NA NA NA NA NA NA NA NA NA NA NA NA NA NA NA NA NA NA NA NA NA NA NA NA NA NA NA NA NA NA NA NA NA NA NA NA NA NA NA NA NA NA NA NA NA NA NA NA NA NA NA NA NA NA NA NA NA NA NA NA NA NA NA NA NA NA NA NA NA 0 0 NA NA NA NA NA NA 0 0 NA NA NA NA NA NA 0 0 NA NA NA NA NA NA 0 0 NA NA NA NA NA NA 0 0 NA NA NA NA NA NA 0 0 NA NA NA NA NA NA NA NA NA NA NA NA NA NA NA NA NA NA NA NA NA NA NA NA NA NA NA NA NA NA NA NA NA NA NA NA NA NA NA NA NA NA NA NA NA NA NA NA NA NA NA NA NA NA NA NA NA NA NA NA NA NA NA NA NA NA
403896 0.1 1200 2 1 127 120 147 2.001448 2.67207 0.7929008 0.04116591 0.03231123 8.053494 2.211802 7.683612 3.694763 1 0.8936537 5.605144 0 0 0.1066667 0.08 0.08219178 0.08641975 0.1022727 0.08641975 0.08988764 0.0875 0.1022727 0.08108108 0.08219178 0.08641975 0.09302326 0.0875 0.0952381 0.08860759 0.07594937 0.08974359 0.07792208 0.08974359 0.1058824 0.09210526 0.1084337 NA NA 0.08974359 0.07792208 0.08974359 0.1071429 0.09210526 0.09876543 NA NA 0.08 0.08219178 0.0875 0.07792208 0.08860759 0.07792208 NA NA 0.08 0.08 0.0875 0.07792208 0.08641975 0.07792208 NA NA NA NA NA NA 0.1304348 NA NA NA NA NA NA NA 0.1304348 NA NA NA NA NA NA NA 0.1081081 NA NA NA NA NA NA NA 0.1081081 NA NA NA NA NA NA NA NA NA 0.1149425 NA NA NA NA NA NA NA 0.1190476 NA NA NA NA NA NA NA 0.08235294 NA NA NA NA NA NA NA 0.07317073 NA NA NA NA NA 0.09090909 0.06666667 NA NA NA NA NA NA 0.09090909 0.07407407 NA NA NA NA NA NA 0.09090909 0.07407407 NA NA NA NA NA NA 0.09090909 0.07407407 NA NA NA NA NA NA 0.0952381 0.0952381 NA NA NA NA NA NA 0.0952381 0.0952381 NA NA NA NA NA NA NA NA NA NA NA NA NA NA NA NA NA NA NA NA NA NA NA NA NA NA NA NA NA NA NA NA NA NA NA NA NA NA NA NA NA NA NA NA NA NA NA NA NA NA NA NA NA NA NA NA NA NA NA NA NA NA NA NA NA NA NA NA NA NA 0.1612903 0.1875 NA NA NA NA NA NA 0.1612903 0.1875 NA NA NA NA NA NA 0.137931 0.1935484 NA NA NA NA NA NA 0.137931 0.1935484 NA NA NA NA NA NA 0.137931 0.1666667 NA NA NA NA NA NA 0.137931 0.1666667 NA NA NA NA NA NA NA NA NA NA NA NA NA NA NA NA NA NA NA NA NA NA NA NA NA NA NA NA NA NA NA NA NA NA NA NA NA NA NA NA NA NA NA NA NA NA NA NA NA NA NA NA NA NA NA NA NA NA NA NA NA NA NA NA NA NA NA NA NA NA 0.03703704 0.03703704 NA NA NA NA NA NA 0.03846154 0.03703704 NA NA NA NA NA NA 0.04 0.04 NA NA NA NA NA NA 0.04 0.04 NA NA NA NA NA NA 0.03571429 0.03571429 NA NA NA NA NA NA 0.03571429 0.03571429 NA NA NA NA NA NA NA NA NA NA NA NA NA NA NA NA NA NA NA NA NA NA NA NA NA NA NA NA NA NA NA NA NA NA NA NA NA NA NA NA NA NA NA NA NA NA NA NA NA NA NA NA NA NA NA NA NA NA NA NA NA NA NA NA NA NA 0.2445255 0.2518248 0.2445255 0.270073 0.2883212 0.270073 0.2956204 0.2664234 0.2883212 0.2481752 0.2445255 0.270073 0.2846715 0.2664234 0.2773723 0.2627737 0.2664234 0.2591241 0.2591241 0.2591241 0.2773723 0.2518248 0.270073 NA NA 0.2591241 0.2591241 0.2591241 0.2737226 0.2518248 0.2664234 NA NA 0.2518248 0.2445255 0.2664234 0.2591241 0.2627737 0.2591241 NA NA 0.2518248 0.2518248 0.2664234 0.2591241 0.270073 0.2591241 NA NA NA NA NA NA 0.2189781 NA NA NA NA NA NA NA 0.2189781 NA NA NA NA NA NA NA 0.2408759 NA NA NA NA NA NA NA 0.2408759 NA NA NA NA NA NA NA NA NA 0.2810219 NA NA NA NA NA NA NA 0.270073 NA NA NA NA NA NA NA 0.2846715 NA NA NA NA NA NA NA 0.2773723 NA NA NA NA NA 0.0729927 0.1021898 NA NA NA NA NA NA 0.0729927 0.09124088 NA NA NA NA NA NA 0.0729927 0.09124088 NA NA NA NA NA NA 0.0729927 0.09124088 NA NA NA NA NA NA 0.06934307 0.06934307 NA NA NA NA NA NA 0.06934307 0.06934307 NA NA NA NA NA NA NA NA NA NA NA NA NA NA NA NA NA NA NA NA NA NA NA NA NA NA NA NA NA NA NA NA NA NA NA NA NA NA NA NA NA NA NA NA NA NA NA NA NA NA NA NA NA NA NA NA NA NA NA NA NA NA NA NA NA NA NA NA NA NA 0.09489051 0.09489051 NA NA NA NA NA NA 0.09489051 0.09489051 NA NA NA NA NA NA 0.09124088 0.09124088 NA NA NA NA NA NA 0.09124088 0.09124088 NA NA NA NA NA NA 0.09124088 0.09124088 NA NA NA NA NA NA 0.09124088 0.09124088 NA NA NA NA NA NA NA NA NA NA NA NA NA NA NA NA NA NA NA NA NA NA NA NA NA NA NA NA NA NA NA NA NA NA NA NA NA NA NA NA NA NA NA NA NA NA NA NA NA NA NA NA NA NA NA NA NA NA NA NA NA NA NA NA NA NA NA NA NA NA 0.09489051 0.09489051 NA NA NA NA NA NA 0.09124088 0.09489051 NA NA NA NA NA NA 0.08759124 0.08759124 NA NA NA NA NA NA 0.08759124 0.08759124 NA NA NA NA NA NA 0.09854015 0.09854015 NA NA NA NA NA NA 0.09854015 0.09854015 NA NA NA NA NA NA NA NA NA NA NA NA NA NA NA NA NA NA NA NA NA NA NA NA NA NA NA NA NA NA NA NA NA NA NA NA NA NA NA NA NA NA NA NA NA NA NA NA NA NA NA NA NA NA NA NA NA NA NA NA NA NA NA NA NA NA
119918 0.1 8062 1 1 74 94 178 1.919845 1.719455 0.9108959 0.03500648 0.03421909 1.08787 2.061228 1.35348 1.626936 1 0.9521077 1.465148 0 0 0.08333333 0 0 0 0 0 0 0 0 0 0 0 0 0 0 0 0 0 0 0 0 0 0 NA NA 0 0 0 0 0 0 NA NA 0 0 0 0 0 0 NA NA 0 0 0 0 0 0 NA NA NA NA NA NA 0 NA NA NA NA NA NA NA 0 NA NA NA NA NA NA NA 0 NA NA NA NA NA NA NA 0 NA NA NA NA NA NA NA NA NA 0 NA NA NA NA NA NA NA 0 NA NA NA NA NA NA NA 0 NA NA NA NA NA NA NA 0 NA NA NA NA NA 0 0 NA NA NA NA NA NA 0 0 NA NA NA NA NA NA 0 0 NA NA NA NA NA NA 0 0 NA NA NA NA NA NA 0 0 NA NA NA NA NA NA 0 0 NA NA NA NA NA NA NA NA NA NA NA NA NA NA NA NA NA NA NA NA NA NA NA NA NA NA NA NA NA NA NA NA NA NA NA NA NA NA NA NA NA NA NA NA NA NA NA NA NA NA NA NA NA NA NA NA NA NA NA NA NA NA NA NA NA NA NA NA NA NA 0 0 NA NA NA NA NA NA 0 0 NA NA NA NA NA NA 0 0 NA NA NA NA NA NA 0 0 NA NA NA NA NA NA 0 0 NA NA NA NA NA NA 0 0 NA NA NA NA NA NA NA NA NA NA NA NA NA NA NA NA NA NA NA NA NA NA NA NA NA NA NA NA NA NA NA NA NA NA NA NA NA NA NA NA NA NA NA NA NA NA NA NA NA NA NA NA NA NA NA NA NA NA NA NA NA NA NA NA NA NA NA NA NA NA 0 0 NA NA NA NA NA NA 0 0 NA NA NA NA NA NA 0 0 NA NA NA NA NA NA 0 0 NA NA NA NA NA NA 0 0 NA NA NA NA NA NA 0 0 NA NA NA NA NA NA NA NA NA NA NA NA NA NA NA NA NA NA NA NA NA NA NA NA NA NA NA NA NA NA NA NA NA NA NA NA NA NA NA NA NA NA NA NA NA NA NA NA NA NA NA NA NA NA NA NA NA NA NA NA NA NA NA NA NA NA 0.04365079 0.05952381 0.05952381 0.07936508 0.07936508 0.07539683 0.07539683 0.07142857 0.07539683 0.05952381 0.05555556 0.07936508 0.07539683 0.07142857 0.07539683 0.07142857 0.07142857 0.05952381 0.05952381 0.07936508 0.07936508 0.07539683 0.07539683 NA NA 0.05952381 0.05952381 0.07539683 0.07936508 0.07539683 0.07539683 NA NA 0.05555556 0.05555556 0.07142857 0.07539683 0.07142857 0.07539683 NA NA 0.05555556 0.05555556 0.07142857 0.07539683 0.07142857 0.07142857 NA NA NA NA NA NA 0.03174603 NA NA NA NA NA NA NA 0.03174603 NA NA NA NA NA NA NA 0.05952381 NA NA NA NA NA NA NA 0.05952381 NA NA NA NA NA NA NA NA NA 0.06349206 NA NA NA NA NA NA NA 0.05952381 NA NA NA NA NA NA NA 0.07936508 NA NA NA NA NA NA NA 0.07936508 NA NA NA NA NA 0.03174603 0.03174603 NA NA NA NA NA NA 0.03174603 0.03174603 NA NA NA NA NA NA 0.03174603 0.03174603 NA NA NA NA NA NA 0.03174603 0.03174603 NA NA NA NA NA NA 0.03174603 0.03174603 NA NA NA NA NA NA 0.03174603 0.03174603 NA NA NA NA NA NA NA NA NA NA NA NA NA NA NA NA NA NA NA NA NA NA NA NA NA NA NA NA NA NA NA NA NA NA NA NA NA NA NA NA NA NA NA NA NA NA NA NA NA NA NA NA NA NA NA NA NA NA NA NA NA NA NA NA NA NA NA NA NA NA 0.02777778 0.02777778 NA NA NA NA NA NA 0.02777778 0.02777778 NA NA NA NA NA NA 0.02777778 0.02777778 NA NA NA NA NA NA 0.02777778 0.02777778 NA NA NA NA NA NA 0.02380952 0.01984127 NA NA NA NA NA NA 0.02380952 0.01984127 NA NA NA NA NA NA NA NA NA NA NA NA NA NA NA NA NA NA NA NA NA NA NA NA NA NA NA NA NA NA NA NA NA NA NA NA NA NA NA NA NA NA NA NA NA NA NA NA NA NA NA NA NA NA NA NA NA NA NA NA NA NA NA NA NA NA NA NA NA NA 0.01587302 0.01587302 NA NA NA NA NA NA 0.01587302 0.01587302 NA NA NA NA NA NA 0.01587302 0.01587302 NA NA NA NA NA NA 0.01587302 0.01587302 NA NA NA NA NA NA 0.01587302 0.01587302 NA NA NA NA NA NA 0.01587302 0.01587302 NA NA NA NA NA NA NA NA NA NA NA NA NA NA NA NA NA NA NA NA NA NA NA NA NA NA NA NA NA NA NA NA NA NA NA NA NA NA NA NA NA NA NA NA NA NA NA NA NA NA NA NA NA NA NA NA NA NA NA NA NA NA NA NA NA NA
82624 0.1 4519 3 1 119 48 111 2.595521 2.461595 0.9620865 0.01913166 0.00962566 13.99834 11.0339 16.44272 13.57933 1 0.9895779 14.81497 0 0 0.112 0.1171875 0.1171875 0.1221374 0.1259259 0.1268657 0.1259259 0.1221374 0.1259259 0.1171875 0.1171875 0.1153846 0.1259259 0.1221374 0.129771 0.1153846 0.1259259 0.1171875 0.1153846 0.1162791 0.1203008 0.1153846 0.1203008 NA NA 0.1171875 0.1153846 0.1162791 0.1136364 0.1162791 0.1136364 NA NA 0.109375 0.1015625 0.1153846 0.1268657 0.1221374 0.1268657 NA NA 0.1102362 0.1015625 0.1153846 0.1136364 0.1221374 0.1268657 NA NA NA NA NA NA 0.109375 NA NA NA NA NA NA NA 0.109375 NA NA NA NA NA NA NA 0.1278195 NA NA NA NA NA NA NA 0.1278195 NA NA NA NA NA NA NA NA NA 0.1185185 NA NA NA NA NA NA NA 0.075 NA NA NA NA NA NA NA 0.1145038 NA NA NA NA NA NA NA 0.1076923 NA NA NA NA NA 0.2173913 0.2173913 NA NA NA NA NA NA 0.2093023 0.2173913 NA NA NA NA NA NA 0.2045455 0.2173913 NA NA NA NA NA NA 0.2093023 0.2173913 NA NA NA NA NA NA 0.2045455 0.2173913 NA NA NA NA NA NA 0.2045455 0.2173913 NA NA NA NA NA NA NA NA NA NA NA NA NA NA NA NA NA NA NA NA NA NA NA NA NA NA NA NA NA NA NA NA NA NA NA NA NA NA NA NA NA NA NA NA NA NA NA NA NA NA NA NA NA NA NA NA NA NA NA NA NA NA NA NA NA NA NA NA NA NA 0.1395349 0.1428571 NA NA NA NA NA NA 0.125 0.1219512 NA NA NA NA NA NA 0.125 0.1219512 NA NA NA NA NA NA 0.125 0.1219512 NA NA NA NA NA NA 0.1219512 0.1428571 NA NA NA NA NA NA 0.1219512 0.1219512 NA NA NA NA NA NA NA NA NA NA NA NA NA NA NA NA NA NA NA NA NA NA NA NA NA NA NA NA NA NA NA NA NA NA NA NA NA NA NA NA NA NA NA NA NA NA NA NA NA NA NA NA NA NA NA NA NA NA NA NA NA NA NA NA NA NA NA NA NA NA 0.02173913 0.02173913 NA NA NA NA NA NA 0.02173913 0.02173913 NA NA NA NA NA NA 0.02173913 0.02173913 NA NA NA NA NA NA 0.02173913 0.02173913 NA NA NA NA NA NA 0.02173913 0.02173913 NA NA NA NA NA NA 0.02173913 0.02173913 NA NA NA NA NA NA NA NA NA NA NA NA NA NA NA NA NA NA NA NA NA NA NA NA NA NA NA NA NA NA NA NA NA NA NA NA NA NA NA NA NA NA NA NA NA NA NA NA NA NA NA NA NA NA NA NA NA NA NA NA NA NA NA NA NA NA 0.4826087 0.4913043 0.4913043 0.5 0.5130435 0.5086957 0.5130435 0.5 0.5130435 0.4913043 0.4913043 0.5 0.5130435 0.5 0.4956522 0.5 0.5130435 0.4913043 0.5 0.4956522 0.5086957 0.5 0.5086957 NA NA 0.4913043 0.5 0.4956522 0.5086957 0.4956522 0.5086957 NA NA 0.4956522 0.5 0.5 0.5086957 0.5 0.5086957 NA NA 0.4913043 0.5 0.5 0.5086957 0.5 0.5086957 NA NA NA NA NA NA 0.4956522 NA NA NA NA NA NA NA 0.4956522 NA NA NA NA NA NA NA 0.5043478 NA NA NA NA NA NA NA 0.5043478 NA NA NA NA NA NA NA NA NA 0.5173913 NA NA NA NA NA NA NA 0.4826087 NA NA NA NA NA NA NA 0.5043478 NA NA NA NA NA NA NA 0.5043478 NA NA NA NA NA 0.1565217 0.1565217 NA NA NA NA NA NA 0.1478261 0.1565217 NA NA NA NA NA NA 0.1521739 0.1565217 NA NA NA NA NA NA 0.1478261 0.1565217 NA NA NA NA NA NA 0.1521739 0.1565217 NA NA NA NA NA NA 0.1521739 0.1565217 NA NA NA NA NA NA NA NA NA NA NA NA NA NA NA NA NA NA NA NA NA NA NA NA NA NA NA NA NA NA NA NA NA NA NA NA NA NA NA NA NA NA NA NA NA NA NA NA NA NA NA NA NA NA NA NA NA NA NA NA NA NA NA NA NA NA NA NA NA NA 0.1608696 0.1565217 NA NA NA NA NA NA 0.1521739 0.1565217 NA NA NA NA NA NA 0.1521739 0.1565217 NA NA NA NA NA NA 0.1521739 0.1565217 NA NA NA NA NA NA 0.1565217 0.1565217 NA NA NA NA NA NA 0.1565217 0.1565217 NA NA NA NA NA NA NA NA NA NA NA NA NA NA NA NA NA NA NA NA NA NA NA NA NA NA NA NA NA NA NA NA NA NA NA NA NA NA NA NA NA NA NA NA NA NA NA NA NA NA NA NA NA NA NA NA NA NA NA NA NA NA NA NA NA NA NA NA NA NA 0.1956522 0.1956522 NA NA NA NA NA NA 0.1956522 0.1956522 NA NA NA NA NA NA 0.1956522 0.1956522 NA NA NA NA NA NA 0.1956522 0.1956522 NA NA NA NA NA NA 0.1956522 0.1956522 NA NA NA NA NA NA 0.1956522 0.1956522 NA NA NA NA NA NA NA NA NA NA NA NA NA NA NA NA NA NA NA NA NA NA NA NA NA NA NA NA NA NA NA NA NA NA NA NA NA NA NA NA NA NA NA NA NA NA NA NA NA NA NA NA NA NA NA NA NA NA NA NA NA NA NA NA NA NA
142071 0.1 1906 3 1 151 66 148 2.189245 2.862578 0.8542682 0.0556962 0.05248061 7.356608 18.72502 5.399487 18.01993 1 0.9616519 17.15701 0 0 0.07236842 0.05333333 0.05263158 0.05960265 0.05769231 0.05960265 0.05844156 0.05960265 0.05769231 0.05369128 0.04761905 0.05960265 0.05228758 0.05960265 0.05228758 0.05960265 0.05228758 0.05921053 0.05844156 0.05960265 0.05806452 0.05960265 0.06329114 NA NA 0.05960265 0.05263158 0.05960265 0.05263158 0.05960265 0.05263158 NA NA 0.04666667 0.05333333 0.04635762 0.05228758 0.04666667 0.05844156 NA NA 0.0472973 0.05369128 0.04697987 0.05298013 0.0472973 0.05298013 NA NA NA NA NA NA 0.08029197 NA NA NA NA NA NA NA 0.08029197 NA NA NA NA NA NA NA 0.05673759 NA NA NA NA NA NA NA 0.05673759 NA NA NA NA NA NA NA NA NA 0.06748466 NA NA NA NA NA NA NA 0.03424658 NA NA NA NA NA NA NA 0.05194805 NA NA NA NA NA NA NA 0.05228758 NA NA NA NA NA 0.1060606 0.09677419 NA NA NA NA NA NA 0.109375 0.09677419 NA NA NA NA NA NA 0.1076923 0.0952381 NA NA NA NA NA NA 0.09836066 0.08196721 NA NA NA NA NA NA 0.1076923 0.0952381 NA NA NA NA NA NA 0.1 0.08333333 NA NA NA NA NA NA NA NA NA NA NA NA NA NA NA NA NA NA NA NA NA NA NA NA NA NA NA NA NA NA NA NA NA NA NA NA NA NA NA NA NA NA NA NA NA NA NA NA NA NA NA NA NA NA NA NA NA NA NA NA NA NA NA NA NA NA NA NA NA NA 0.04166667 0.04081633 NA NA NA NA NA NA 0.04166667 0.04081633 NA NA NA NA NA NA 0.04166667 0.04081633 NA NA NA NA NA NA 0.0212766 0.04081633 NA NA NA NA NA NA 0.02083333 0.04081633 NA NA NA NA NA NA 0.0212766 0.04081633 NA NA NA NA NA NA NA NA NA NA NA NA NA NA NA NA NA NA NA NA NA NA NA NA NA NA NA NA NA NA NA NA NA NA NA NA NA NA NA NA NA NA NA NA NA NA NA NA NA NA NA NA NA NA NA NA NA NA NA NA NA NA NA NA NA NA NA NA NA NA 0.04347826 0.04347826 NA NA NA NA NA NA 0.04347826 0.04347826 NA NA NA NA NA NA 0.04347826 0.04347826 NA NA NA NA NA NA 0.04347826 0.04347826 NA NA NA NA NA NA 0.04347826 0.04347826 NA NA NA NA NA NA 0.04347826 0.04347826 NA NA NA NA NA NA NA NA NA NA NA NA NA NA NA NA NA NA NA NA NA NA NA NA NA NA NA NA NA NA NA NA NA NA NA NA NA NA NA NA NA NA NA NA NA NA NA NA NA NA NA NA NA NA NA NA NA NA NA NA NA NA NA NA NA NA 0.4715719 0.4749164 0.4816054 0.4749164 0.4916388 0.4749164 0.4849498 0.4749164 0.4916388 0.4715719 0.4682274 0.4749164 0.4849498 0.4749164 0.4849498 0.4749164 0.4849498 0.4782609 0.4849498 0.4749164 0.4882943 0.4749164 0.4949833 NA NA 0.4749164 0.4816054 0.4749164 0.4816054 0.4749164 0.4816054 NA NA 0.4782609 0.4749164 0.4816054 0.4849498 0.4782609 0.4849498 NA NA 0.4715719 0.4715719 0.4749164 0.4782609 0.4715719 0.4782609 NA NA NA NA NA NA 0.4214047 NA NA NA NA NA NA NA 0.4214047 NA NA NA NA NA NA NA 0.4448161 NA NA NA NA NA NA NA 0.4448161 NA NA NA NA NA NA NA NA NA 0.5083612 NA NA NA NA NA NA NA 0.4715719 NA NA NA NA NA NA NA 0.4882943 NA NA NA NA NA NA NA 0.4849498 NA NA NA NA NA 0.1973244 0.187291 NA NA NA NA NA NA 0.1906355 0.187291 NA NA NA NA NA NA 0.1939799 0.1906355 NA NA NA NA NA NA 0.1839465 0.187291 NA NA NA NA NA NA 0.1939799 0.1906355 NA NA NA NA NA NA 0.180602 0.1839465 NA NA NA NA NA NA NA NA NA NA NA NA NA NA NA NA NA NA NA NA NA NA NA NA NA NA NA NA NA NA NA NA NA NA NA NA NA NA NA NA NA NA NA NA NA NA NA NA NA NA NA NA NA NA NA NA NA NA NA NA NA NA NA NA NA NA NA NA NA NA 0.1538462 0.1571906 NA NA NA NA NA NA 0.1538462 0.1571906 NA NA NA NA NA NA 0.1538462 0.1571906 NA NA NA NA NA NA 0.1538462 0.1571906 NA NA NA NA NA NA 0.1571906 0.1571906 NA NA NA NA NA NA 0.1538462 0.1571906 NA NA NA NA NA NA NA NA NA NA NA NA NA NA NA NA NA NA NA NA NA NA NA NA NA NA NA NA NA NA NA NA NA NA NA NA NA NA NA NA NA NA NA NA NA NA NA NA NA NA NA NA NA NA NA NA NA NA NA NA NA NA NA NA NA NA NA NA NA NA 0.1471572 0.1471572 NA NA NA NA NA NA 0.1471572 0.1471572 NA NA NA NA NA NA 0.1471572 0.1471572 NA NA NA NA NA NA 0.1471572 0.1471572 NA NA NA NA NA NA 0.1471572 0.1471572 NA NA NA NA NA NA 0.1471572 0.1471572 NA NA NA NA NA NA NA NA NA NA NA NA NA NA NA NA NA NA NA NA NA NA NA NA NA NA NA NA NA NA NA NA NA NA NA NA NA NA NA NA NA NA NA NA NA NA NA NA NA NA NA NA NA NA NA NA NA NA NA NA NA NA NA NA NA NA
340057 0.1 2119 1 1 140 122 108 2.926143 1.582108 0.6562994 0.05937503 0.217607 3.117637 2.639919 1.193011 1.696897 1 0.8997529 1.409759 0 0 0.08 0.0625 0.05494505 0.08571429 0.08080808 0.07 0.08163265 0.08737864 0.08080808 0.0625 0.05494505 0.08571429 0.08080808 0.07 0.08163265 0.08737864 0.08080808 0.07920792 0.08080808 0.07920792 0.1047619 0.08653846 0.06060606 NA NA 0.07920792 0.08080808 0.07920792 0.1047619 0.08653846 0.05263158 NA NA 0.06315789 0.03296703 0.07843137 0.07142857 0.07920792 0.06122449 NA NA 0.06315789 0.03296703 0.07843137 0.07142857 0.07920792 0.06122449 NA NA NA NA NA NA 0.09 NA NA NA NA NA NA NA 0.09 NA NA NA NA NA NA NA 0.06521739 NA NA NA NA NA NA NA 0.06521739 NA NA NA NA NA NA NA NA NA 0.07843137 NA NA NA NA NA NA NA 0.07843137 NA NA NA NA NA NA NA 0.0776699 NA NA NA NA NA NA NA 0.0776699 NA NA NA NA NA 0.07317073 0.1081081 NA NA NA NA NA NA 0.07317073 0.1081081 NA NA NA NA NA NA 0.07317073 0.09756098 NA NA NA NA NA NA 0.07317073 0.1 NA NA NA NA NA NA 0.07317073 0.1052632 NA NA NA NA NA NA 0.07317073 0.1025641 NA NA NA NA NA NA NA NA NA NA NA NA NA NA NA NA NA NA NA NA NA NA NA NA NA NA NA NA NA NA NA NA NA NA NA NA NA NA NA NA NA NA NA NA NA NA NA NA NA NA NA NA NA NA NA NA NA NA NA NA NA NA NA NA NA NA NA NA NA NA 0.08108108 0.02857143 NA NA NA NA NA NA 0.08108108 0.02857143 NA NA NA NA NA NA 0.08108108 0.02857143 NA NA NA NA NA NA 0.08108108 0.02857143 NA NA NA NA NA NA 0.08108108 0.02857143 NA NA NA NA NA NA 0.08108108 0.02857143 NA NA NA NA NA NA NA NA NA NA NA NA NA NA NA NA NA NA NA NA NA NA NA NA NA NA NA NA NA NA NA NA NA NA NA NA NA NA NA NA NA NA NA NA NA NA NA NA NA NA NA NA NA NA NA NA NA NA NA NA NA NA NA NA NA NA NA NA NA NA 0.08 0.04166667 NA NA NA NA NA NA 0.08 0.1153846 NA NA NA NA NA NA 0 0.04347826 NA NA NA NA NA NA 0 0.04347826 NA NA NA NA NA NA 0.07692308 0.04166667 NA NA NA NA NA NA 0.07692308 0.04166667 NA NA NA NA NA NA NA NA NA NA NA NA NA NA NA NA NA NA NA NA NA NA NA NA NA NA NA NA NA NA NA NA NA NA NA NA NA NA NA NA NA NA NA NA NA NA NA NA NA NA NA NA NA NA NA NA NA NA NA NA NA NA NA NA NA NA 0.3709677 0.3629032 0.3467742 0.3870968 0.3669355 0.375 0.3629032 0.3790323 0.3669355 0.3629032 0.3467742 0.3870968 0.3669355 0.375 0.3629032 0.3790323 0.3669355 0.375 0.3669355 0.375 0.3790323 0.3830645 0.375 NA NA 0.375 0.3669355 0.375 0.3790323 0.3830645 0.3629032 NA NA 0.358871 0.3548387 0.3790323 0.3669355 0.375 0.3709677 NA NA 0.358871 0.3548387 0.3790323 0.3669355 0.375 0.3709677 NA NA NA NA NA NA 0.3669355 NA NA NA NA NA NA NA 0.3669355 NA NA NA NA NA NA NA 0.3467742 NA NA NA NA NA NA NA 0.3467742 NA NA NA NA NA NA NA NA NA 0.3790323 NA NA NA NA NA NA NA 0.3790323 NA NA NA NA NA NA NA 0.3830645 NA NA NA NA NA NA NA 0.3830645 NA NA NA NA NA 0.1532258 0.1330645 NA NA NA NA NA NA 0.1532258 0.1330645 NA NA NA NA NA NA 0.1532258 0.1491935 NA NA NA NA NA NA 0.1532258 0.1451613 NA NA NA NA NA NA 0.1532258 0.1370968 NA NA NA NA NA NA 0.1532258 0.141129 NA NA NA NA NA NA NA NA NA NA NA NA NA NA NA NA NA NA NA NA NA NA NA NA NA NA NA NA NA NA NA NA NA NA NA NA NA NA NA NA NA NA NA NA NA NA NA NA NA NA NA NA NA NA NA NA NA NA NA NA NA NA NA NA NA NA NA NA NA NA 0.1370968 0.1370968 NA NA NA NA NA NA 0.1370968 0.1370968 NA NA NA NA NA NA 0.1370968 0.1370968 NA NA NA NA NA NA 0.1370968 0.1370968 NA NA NA NA NA NA 0.1370968 0.1370968 NA NA NA NA NA NA 0.1370968 0.1370968 NA NA NA NA NA NA NA NA NA NA NA NA NA NA NA NA NA NA NA NA NA NA NA NA NA NA NA NA NA NA NA NA NA NA NA NA NA NA NA NA NA NA NA NA NA NA NA NA NA NA NA NA NA NA NA NA NA NA NA NA NA NA NA NA NA NA NA NA NA NA 0.09274194 0.09274194 NA NA NA NA NA NA 0.09274194 0.09274194 NA NA NA NA NA NA 0.08870968 0.08870968 NA NA NA NA NA NA 0.08870968 0.08870968 NA NA NA NA NA NA 0.09677419 0.09274194 NA NA NA NA NA NA 0.09677419 0.09274194 NA NA NA NA NA NA NA NA NA NA NA NA NA NA NA NA NA NA NA NA NA NA NA NA NA NA NA NA NA NA NA NA NA NA NA NA NA NA NA NA NA NA NA NA NA NA NA NA NA NA NA NA NA NA NA NA NA NA NA NA NA NA NA NA NA NA
41017 0.1 1164 2 1 171 43 5 1.733929 2.768464 0.8404746 0.088208 0.06110308 3.082974 1.125629 1.970816 6.005638 1 0.9473063 3.081867 0 0 0.02941176 0.03125 0.09677419 0.03030303 0.08823529 0.02941176 0.08823529 0.02941176 0.08571429 0.03125 0.08823529 0.02857143 0.08108108 0.02941176 0.08571429 0.02941176 0.08333333 0.02941176 0.08333333 0.02857143 0.08108108 0.02857143 0.02857143 NA NA 0.02941176 0.08333333 0.02857143 0.08108108 0.02857143 0.02857143 NA NA 0.02941176 0.02941176 0.02857143 0.02857143 0.02857143 0.02857143 NA NA 0.02941176 0.02941176 0.02857143 0.02857143 0.02857143 0.02857143 NA NA NA NA NA NA 0.7777778 NA NA NA NA NA NA NA 0.7777778 NA NA NA NA NA NA NA 0.1428571 NA NA NA NA NA NA NA 0.1428571 NA NA NA NA NA NA NA NA NA 0.02941176 NA NA NA NA NA NA NA 0.02941176 NA NA NA NA NA NA NA 0.02941176 NA NA NA NA NA NA NA 0.02857143 NA NA NA NA NA 0 0.1538462 NA NA NA NA NA NA 0 0.1538462 NA NA NA NA NA NA 0 0 NA NA NA NA NA NA 0 0 NA NA NA NA NA NA 0 0 NA NA NA NA NA NA 0 0 NA NA NA NA NA NA NA NA NA NA NA NA NA NA NA NA NA NA NA NA NA NA NA NA NA NA NA NA NA NA NA NA NA NA NA NA NA NA NA NA NA NA NA NA NA NA NA NA NA NA NA NA NA NA NA NA NA NA NA NA NA NA NA NA NA NA NA NA NA NA 0 0 NA NA NA NA NA NA 0 0 NA NA NA NA NA NA 0 0 NA NA NA NA NA NA 0 0 NA NA NA NA NA NA 0 0 NA NA NA NA NA NA 0 0 NA NA NA NA NA NA NA NA NA NA NA NA NA NA NA NA NA NA NA NA NA NA NA NA NA NA NA NA NA NA NA NA NA NA NA NA NA NA NA NA NA NA NA NA NA NA NA NA NA NA NA NA NA NA NA NA NA NA NA NA NA NA NA NA NA NA NA NA NA NA 0.1111111 0.1111111 NA NA NA NA NA NA 0.1111111 0.1111111 NA NA NA NA NA NA 0.09090909 0.09090909 NA NA NA NA NA NA 0.09090909 0.09090909 NA NA NA NA NA NA 0.09090909 0.09090909 NA NA NA NA NA NA 0.09090909 0.09090909 NA NA NA NA NA NA NA NA NA NA NA NA NA NA NA NA NA NA NA NA NA NA NA NA NA NA NA NA NA NA NA NA NA NA NA NA NA NA NA NA NA NA NA NA NA NA NA NA NA NA NA NA NA NA NA NA NA NA NA NA NA NA NA NA NA NA 0.1875 0.1761364 0.1590909 0.1818182 0.1761364 0.1875 0.1761364 0.1875 0.1818182 0.1761364 0.1761364 0.1931818 0.1931818 0.1875 0.1818182 0.1875 0.1875 0.1875 0.1875 0.1931818 0.1931818 0.1931818 0.1931818 NA NA 0.1875 0.1875 0.1931818 0.1931818 0.1931818 0.1931818 NA NA 0.1875 0.1875 0.1931818 0.1931818 0.1931818 0.1931818 NA NA 0.1875 0.1875 0.1931818 0.1931818 0.1931818 0.1931818 NA NA NA NA NA NA 0.01136364 NA NA NA NA NA NA NA 0.01136364 NA NA NA NA NA NA NA 0.03409091 NA NA NA NA NA NA NA 0.03409091 NA NA NA NA NA NA NA NA NA 0.1875 NA NA NA NA NA NA NA 0.1875 NA NA NA NA NA NA NA 0.1875 NA NA NA NA NA NA NA 0.1931818 NA NA NA NA NA 0.05681818 0.0625 NA NA NA NA NA NA 0.0625 0.0625 NA NA NA NA NA NA 0.0625 0.0625 NA NA NA NA NA NA 0.0625 0.0625 NA NA NA NA NA NA 0.0625 0.0625 NA NA NA NA NA NA 0.0625 0.0625 NA NA NA NA NA NA NA NA NA NA NA NA NA NA NA NA NA NA NA NA NA NA NA NA NA NA NA NA NA NA NA NA NA NA NA NA NA NA NA NA NA NA NA NA NA NA NA NA NA NA NA NA NA NA NA NA NA NA NA NA NA NA NA NA NA NA NA NA NA NA 0.07386364 0.07386364 NA NA NA NA NA NA 0.07386364 0.07386364 NA NA NA NA NA NA 0.07386364 0.07386364 NA NA NA NA NA NA 0.07386364 0.07386364 NA NA NA NA NA NA 0.07386364 0.07386364 NA NA NA NA NA NA 0.07386364 0.07386364 NA NA NA NA NA NA NA NA NA NA NA NA NA NA NA NA NA NA NA NA NA NA NA NA NA NA NA NA NA NA NA NA NA NA NA NA NA NA NA NA NA NA NA NA NA NA NA NA NA NA NA NA NA NA NA NA NA NA NA NA NA NA NA NA NA NA NA NA NA NA 0.04545455 0.04545455 NA NA NA NA NA NA 0.04545455 0.04545455 NA NA NA NA NA NA 0.05681818 0.05681818 NA NA NA NA NA NA 0.05681818 0.05681818 NA NA NA NA NA NA 0.05681818 0.05681818 NA NA NA NA NA NA 0.05681818 0.05681818 NA NA NA NA NA NA NA NA NA NA NA NA NA NA NA NA NA NA NA NA NA NA NA NA NA NA NA NA NA NA NA NA NA NA NA NA NA NA NA NA NA NA NA NA NA NA NA NA NA NA NA NA NA NA NA NA NA NA NA NA NA NA NA NA NA NA
372185 0.1 1425 3 1 140 121 29 2.399864 2.919879 0.882966 0.04954128 0.05293779 15.31264 4.624558 17.11302 9.394693 1 0.9374741 16.12538 0 0 0.0617284 0.2307692 0.2020202 0.0617284 0.0617284 0.0617284 0.0617284 0.0617284 0.0617284 0.2307692 0.2020202 0.0617284 0.0617284 0.0617284 0.0617284 0.0617284 0.0617284 0.0625 0.0625 0.0625 0.0625 0.0625 0.0625 NA NA 0.0625 0.0625 0.0625 0.0625 0.0625 0.0625 NA NA 0.0625 0.06329114 0.0625 0.0625 0.06410256 0.06410256 NA NA 0.0625 0.06329114 0.0625 0.0625 0.06329114 0.06329114 NA NA NA NA NA NA 0.1692308 NA NA NA NA NA NA NA 0.1692308 NA NA NA NA NA NA NA 0.1341463 NA NA NA NA NA NA NA 0.1341463 NA NA NA NA NA NA NA NA NA 0.0617284 NA NA NA NA NA NA NA 0.0617284 NA NA NA NA NA NA NA 0.0617284 NA NA NA NA NA NA NA 0.0617284 NA NA NA NA NA 0.03571429 0.03571429 NA NA NA NA NA NA 0.03571429 0.03571429 NA NA NA NA NA NA 0.03703704 0.03703704 NA NA NA NA NA NA 0.03703704 0.03703704 NA NA NA NA NA NA 0.03703704 0.07142857 NA NA NA NA NA NA 0.03703704 0.07142857 NA NA NA NA NA NA NA NA NA NA NA NA NA NA NA NA NA NA NA NA NA NA NA NA NA NA NA NA NA NA NA NA NA NA NA NA NA NA NA NA NA NA NA NA NA NA NA NA NA NA NA NA NA NA NA NA NA NA NA NA NA NA NA NA NA NA NA NA NA NA 0.1153846 0.1153846 NA NA NA NA NA NA 0.1153846 0.1153846 NA NA NA NA NA NA 0.1153846 0.1153846 NA NA NA NA NA NA 0.1153846 0.1153846 NA NA NA NA NA NA 0.1153846 0.1153846 NA NA NA NA NA NA 0.1153846 0.1153846 NA NA NA NA NA NA NA NA NA NA NA NA NA NA NA NA NA NA NA NA NA NA NA NA NA NA NA NA NA NA NA NA NA NA NA NA NA NA NA NA NA NA NA NA NA NA NA NA NA NA NA NA NA NA NA NA NA NA NA NA NA NA NA NA NA NA NA NA NA NA 0.03703704 0.03703704 NA NA NA NA NA NA 0.03703704 0.03703704 NA NA NA NA NA NA 0.03703704 0.03703704 NA NA NA NA NA NA 0.03703704 0.03703704 NA NA NA NA NA NA 0.04 0.04 NA NA NA NA NA NA 0.03846154 0.03846154 NA NA NA NA NA NA NA NA NA NA NA NA NA NA NA NA NA NA NA NA NA NA NA NA NA NA NA NA NA NA NA NA NA NA NA NA NA NA NA NA NA NA NA NA NA NA NA NA NA NA NA NA NA NA NA NA NA NA NA NA NA NA NA NA NA NA 0.4497041 0.4733728 0.4674556 0.4497041 0.4497041 0.4497041 0.4497041 0.4497041 0.4497041 0.4733728 0.4674556 0.4497041 0.4497041 0.4497041 0.4497041 0.4497041 0.4497041 0.443787 0.443787 0.443787 0.443787 0.443787 0.443787 NA NA 0.443787 0.443787 0.443787 0.443787 0.443787 0.443787 NA NA 0.443787 0.4378698 0.443787 0.443787 0.4319527 0.4319527 NA NA 0.443787 0.4378698 0.443787 0.443787 0.4378698 0.4378698 NA NA NA NA NA NA 0.3195266 NA NA NA NA NA NA NA 0.3195266 NA NA NA NA NA NA NA 0.4201183 NA NA NA NA NA NA NA 0.4201183 NA NA NA NA NA NA NA NA NA 0.4497041 NA NA NA NA NA NA NA 0.4497041 NA NA NA NA NA NA NA 0.4497041 NA NA NA NA NA NA NA 0.4497041 NA NA NA NA NA 0.1597633 0.1597633 NA NA NA NA NA NA 0.1597633 0.1597633 NA NA NA NA NA NA 0.1538462 0.1538462 NA NA NA NA NA NA 0.1538462 0.1538462 NA NA NA NA NA NA 0.1538462 0.1538462 NA NA NA NA NA NA 0.1538462 0.1538462 NA NA NA NA NA NA NA NA NA NA NA NA NA NA NA NA NA NA NA NA NA NA NA NA NA NA NA NA NA NA NA NA NA NA NA NA NA NA NA NA NA NA NA NA NA NA NA NA NA NA NA NA NA NA NA NA NA NA NA NA NA NA NA NA NA NA NA NA NA NA 0.1360947 0.1360947 NA NA NA NA NA NA 0.1360947 0.1360947 NA NA NA NA NA NA 0.1360947 0.1360947 NA NA NA NA NA NA 0.1360947 0.1360947 NA NA NA NA NA NA 0.1360947 0.1360947 NA NA NA NA NA NA 0.1360947 0.1360947 NA NA NA NA NA NA NA NA NA NA NA NA NA NA NA NA NA NA NA NA NA NA NA NA NA NA NA NA NA NA NA NA NA NA NA NA NA NA NA NA NA NA NA NA NA NA NA NA NA NA NA NA NA NA NA NA NA NA NA NA NA NA NA NA NA NA NA NA NA NA 0.1538462 0.1538462 NA NA NA NA NA NA 0.1538462 0.1538462 NA NA NA NA NA NA 0.1538462 0.1538462 NA NA NA NA NA NA 0.1538462 0.1538462 NA NA NA NA NA NA 0.1420118 0.1420118 NA NA NA NA NA NA 0.147929 0.147929 NA NA NA NA NA NA NA NA NA NA NA NA NA NA NA NA NA NA NA NA NA NA NA NA NA NA NA NA NA NA NA NA NA NA NA NA NA NA NA NA NA NA NA NA NA NA NA NA NA NA NA NA NA NA NA NA NA NA NA NA NA NA NA NA NA NA
268536 0.1 1475 1 1 165 87 74 2.6988 2.112222 0.7929123 0.1121826 0.05686012 2.372834 3.55299 2.292951 2.384393 1 0.8770356 2.30687 0 0 0.02777778 0 0 0.01470588 0.01470588 0 0 0.01470588 0.01470588 0 0 0 0 0 0 0 0 0.01470588 0.01470588 0.01470588 0.01470588 0 0.02898551 NA NA 0 0 0 0 0 0 NA NA 0 0 0.01470588 0.01492537 0 0 NA NA 0 0 0 0 0 0 NA NA NA NA NA NA 0.05797101 NA NA NA NA NA NA NA 0.05797101 NA NA NA NA NA NA NA 0.01449275 NA NA NA NA NA NA NA 0.01449275 NA NA NA NA NA NA NA NA NA 0.01470588 NA NA NA NA NA NA NA 0 NA NA NA NA NA NA NA 0.01492537 NA NA NA NA NA NA NA 0 NA NA NA NA NA 0 0 NA NA NA NA NA NA 0 0 NA NA NA NA NA NA 0 0 NA NA NA NA NA NA 0 0 NA NA NA NA NA NA 0 0 NA NA NA NA NA NA 0 0 NA NA NA NA NA NA NA NA NA NA NA NA NA NA NA NA NA NA NA NA NA NA NA NA NA NA NA NA NA NA NA NA NA NA NA NA NA NA NA NA NA NA NA NA NA NA NA NA NA NA NA NA NA NA NA NA NA NA NA NA NA NA NA NA NA NA NA NA NA NA 0.06451613 0.06451613 NA NA NA NA NA NA 0.06451613 0.06451613 NA NA NA NA NA NA 0.06451613 0.06451613 NA NA NA NA NA NA 0.06451613 0.06451613 NA NA NA NA NA NA 0.06451613 0.06451613 NA NA NA NA NA NA 0.06451613 0.06451613 NA NA NA NA NA NA NA NA NA NA NA NA NA NA NA NA NA NA NA NA NA NA NA NA NA NA NA NA NA NA NA NA NA NA NA NA NA NA NA NA NA NA NA NA NA NA NA NA NA NA NA NA NA NA NA NA NA NA NA NA NA NA NA NA NA NA NA NA NA NA 0 0 NA NA NA NA NA NA 0 0 NA NA NA NA NA NA 0 0 NA NA NA NA NA NA 0 0 NA NA NA NA NA NA 0 0 NA NA NA NA NA NA 0 0 NA NA NA NA NA NA NA NA NA NA NA NA NA NA NA NA NA NA NA NA NA NA NA NA NA NA NA NA NA NA NA NA NA NA NA NA NA NA NA NA NA NA NA NA NA NA NA NA NA NA NA NA NA NA NA NA NA NA NA NA NA NA NA NA NA NA 0.292887 0.2677824 0.2677824 0.2803347 0.2803347 0.2845188 0.2803347 0.2803347 0.2803347 0.2635983 0.2635983 0.2761506 0.2761506 0.2803347 0.2803347 0.2761506 0.2761506 0.2803347 0.2803347 0.2803347 0.2803347 0.2845188 0.2803347 NA NA 0.2761506 0.2761506 0.2761506 0.2761506 0.2803347 0.2845188 NA NA 0.2761506 0.2761506 0.2803347 0.2761506 0.2845188 0.2845188 NA NA 0.2761506 0.2719665 0.2761506 0.2761506 0.2803347 0.2803347 NA NA NA NA NA NA 0.2719665 NA NA NA NA NA NA NA 0.2719665 NA NA NA NA NA NA NA 0.2845188 NA NA NA NA NA NA NA 0.2845188 NA NA NA NA NA NA NA NA NA 0.2803347 NA NA NA NA NA NA NA 0.2761506 NA NA NA NA NA NA NA 0.2761506 NA NA NA NA NA NA NA 0.2761506 NA NA NA NA NA 0.08368201 0.08368201 NA NA NA NA NA NA 0.07531381 0.07531381 NA NA NA NA NA NA 0.08368201 0.08368201 NA NA NA NA NA NA 0.07531381 0.07531381 NA NA NA NA NA NA 0.08368201 0.08368201 NA NA NA NA NA NA 0.08368201 0.08368201 NA NA NA NA NA NA NA NA NA NA NA NA NA NA NA NA NA NA NA NA NA NA NA NA NA NA NA NA NA NA NA NA NA NA NA NA NA NA NA NA NA NA NA NA NA NA NA NA NA NA NA NA NA NA NA NA NA NA NA NA NA NA NA NA NA NA NA NA NA NA 0.1213389 0.1213389 NA NA NA NA NA NA 0.1213389 0.1213389 NA NA NA NA NA NA 0.1213389 0.1213389 NA NA NA NA NA NA 0.1213389 0.1213389 NA NA NA NA NA NA 0.1213389 0.1213389 NA NA NA NA NA NA 0.1213389 0.1213389 NA NA NA NA NA NA NA NA NA NA NA NA NA NA NA NA NA NA NA NA NA NA NA NA NA NA NA NA NA NA NA NA NA NA NA NA NA NA NA NA NA NA NA NA NA NA NA NA NA NA NA NA NA NA NA NA NA NA NA NA NA NA NA NA NA NA NA NA NA NA 0.07531381 0.07949791 NA NA NA NA NA NA 0.07531381 0.07531381 NA NA NA NA NA NA 0.07531381 0.07531381 NA NA NA NA NA NA 0.07531381 0.07531381 NA NA NA NA NA NA 0.07531381 0.07531381 NA NA NA NA NA NA 0.07531381 0.07531381 NA NA NA NA NA NA NA NA NA NA NA NA NA NA NA NA NA NA NA NA NA NA NA NA NA NA NA NA NA NA NA NA NA NA NA NA NA NA NA NA NA NA NA NA NA NA NA NA NA NA NA NA NA NA NA NA NA NA NA NA NA NA NA NA NA NA
843862 0.1 2269 3 1 188 32 164 2.75055 2.336916 0.8985821 0.05567574 0.02121448 14.86491 16.62917 11.97093 8.471527 1 0.9876692 10.42552 0 0 0.1027027 0.1058201 0.1036269 0.1052632 0.1025641 0.1052632 0.1060606 0.1052632 0.1025641 0.1058201 0.1036269 0.1052632 0.1025641 0.1052632 0.1015228 0.1052632 0.1030928 0.1058201 0.1030928 0.1058201 0.1020408 0.1058201 0.1055276 NA NA 0.1058201 0.1030928 0.1058201 0.1020408 0.1058201 0.1015228 NA NA 0.1058201 0.09947644 0.1058201 0.1025641 0.1058201 0.1025641 NA NA 0.1058201 0.0952381 0.1058201 0.1025641 0.1058201 0.1025641 NA NA NA NA NA NA 0.1116279 NA NA NA NA NA NA NA 0.1116279 NA NA NA NA NA NA NA 0.095 NA NA NA NA NA NA NA 0.095 NA NA NA NA NA NA NA NA NA 0.09313725 NA NA NA NA NA NA NA 0.08910891 NA NA NA NA NA NA NA 0.1 NA NA NA NA NA NA NA 0.1005025 NA NA NA NA NA 0.04761905 0.06060606 NA NA NA NA NA NA 0.04761905 0.04615385 NA NA NA NA NA NA 0.04761905 0.05882353 NA NA NA NA NA NA 0.04761905 0.04545455 NA NA NA NA NA NA 0.04761905 0.046875 NA NA NA NA NA NA 0.04761905 0.046875 NA NA NA NA NA NA NA NA NA NA NA NA NA NA NA NA NA NA NA NA NA NA NA NA NA NA NA NA NA NA NA NA NA NA NA NA NA NA NA NA NA NA NA NA NA NA NA NA NA NA NA NA NA NA NA NA NA NA NA NA NA NA NA NA NA NA NA NA NA NA 0.1343284 0.1285714 NA NA NA NA NA NA 0.1343284 0.1285714 NA NA NA NA NA NA 0.1343284 0.1285714 NA NA NA NA NA NA 0.1343284 0.1285714 NA NA NA NA NA NA 0.1343284 0.1267606 NA NA NA NA NA NA 0.1343284 0.1285714 NA NA NA NA NA NA NA NA NA NA NA NA NA NA NA NA NA NA NA NA NA NA NA NA NA NA NA NA NA NA NA NA NA NA NA NA NA NA NA NA NA NA NA NA NA NA NA NA NA NA NA NA NA NA NA NA NA NA NA NA NA NA NA NA NA NA NA NA NA NA 0.1355932 0.1290323 NA NA NA NA NA NA 0.1355932 0.1311475 NA NA NA NA NA NA 0.137931 0.1311475 NA NA NA NA NA NA 0.137931 0.1311475 NA NA NA NA NA NA 0.1355932 0.1311475 NA NA NA NA NA NA 0.1355932 0.1311475 NA NA NA NA NA NA NA NA NA NA NA NA NA NA NA NA NA NA NA NA NA NA NA NA NA NA NA NA NA NA NA NA NA NA NA NA NA NA NA NA NA NA NA NA NA NA NA NA NA NA NA NA NA NA NA NA NA NA NA NA NA NA NA NA NA NA 0.4715909 0.4801136 0.4914773 0.4829545 0.4971591 0.4829545 0.5028409 0.4829545 0.4971591 0.4801136 0.4914773 0.4829545 0.4971591 0.4829545 0.5028409 0.4829545 0.4943182 0.4801136 0.4943182 0.4801136 0.5 0.4801136 0.5056818 NA NA 0.4801136 0.4943182 0.4801136 0.5 0.4801136 0.5028409 NA NA 0.4801136 0.4886364 0.4801136 0.4971591 0.4801136 0.4971591 NA NA 0.4801136 0.4857955 0.4801136 0.4971591 0.4801136 0.4971591 NA NA NA NA NA NA 0.5426136 NA NA NA NA NA NA NA 0.5426136 NA NA NA NA NA NA NA 0.5142045 NA NA NA NA NA NA NA 0.5142045 NA NA NA NA NA NA NA NA NA 0.5255682 NA NA NA NA NA NA NA 0.5227273 NA NA NA NA NA NA NA 0.5113636 NA NA NA NA NA NA NA 0.5085227 NA NA NA NA NA 0.1704545 0.1761364 NA NA NA NA NA NA 0.1704545 0.1761364 NA NA NA NA NA NA 0.1704545 0.1818182 NA NA NA NA NA NA 0.1704545 0.1789773 NA NA NA NA NA NA 0.1704545 0.1732955 NA NA NA NA NA NA 0.1704545 0.1732955 NA NA NA NA NA NA NA NA NA NA NA NA NA NA NA NA NA NA NA NA NA NA NA NA NA NA NA NA NA NA NA NA NA NA NA NA NA NA NA NA NA NA NA NA NA NA NA NA NA NA NA NA NA NA NA NA NA NA NA NA NA NA NA NA NA NA NA NA NA NA 0.1647727 0.1732955 NA NA NA NA NA NA 0.1647727 0.1732955 NA NA NA NA NA NA 0.1647727 0.1732955 NA NA NA NA NA NA 0.1647727 0.1732955 NA NA NA NA NA NA 0.1647727 0.1761364 NA NA NA NA NA NA 0.1647727 0.1732955 NA NA NA NA NA NA NA NA NA NA NA NA NA NA NA NA NA NA NA NA NA NA NA NA NA NA NA NA NA NA NA NA NA NA NA NA NA NA NA NA NA NA NA NA NA NA NA NA NA NA NA NA NA NA NA NA NA NA NA NA NA NA NA NA NA NA NA NA NA NA 0.1448864 0.1534091 NA NA NA NA NA NA 0.1448864 0.1505682 NA NA NA NA NA NA 0.1420455 0.1505682 NA NA NA NA NA NA 0.1420455 0.1505682 NA NA NA NA NA NA 0.1448864 0.1505682 NA NA NA NA NA NA 0.1448864 0.1505682 NA NA NA NA NA NA NA NA NA NA NA NA NA NA NA NA NA NA NA NA NA NA NA NA NA NA NA NA NA NA NA NA NA NA NA NA NA NA NA NA NA NA NA NA NA NA NA NA NA NA NA NA NA NA NA NA NA NA NA NA NA NA NA NA NA NA
35936 0.1 2446 2 1 128 25 107 1.526043 2.180502 0.9320591 0.02592963 0.02826972 2.300559 5.03502 3.937066 3.39416 1 0.9610618 3.534975 0 0 0.06666667 0.05882353 0.05882353 0.05714286 0.05555556 0.05714286 0.05714286 0.05714286 0.05714286 0.06060606 0.0625 0.05714286 0.05714286 0.05882353 0.05882353 0.05714286 0.05882353 0.05882353 0.05882353 0.05555556 0.05405405 0.06060606 0.05714286 NA NA 0.05882353 0.06060606 0.05714286 0.05714286 0.06060606 0.05882353 NA NA 0.05882353 0.05714286 0.05555556 0.05714286 0.05882353 0.05882353 NA NA 0.06060606 0.06060606 0.05714286 0.05714286 0.05882353 0.05882353 NA NA NA NA NA NA 0.1 NA NA NA NA NA NA NA 0.1 NA NA NA NA NA NA NA 0.05714286 NA NA NA NA NA NA NA 0.05714286 NA NA NA NA NA NA NA NA NA 0.0952381 NA NA NA NA NA NA NA 0.03333333 NA NA NA NA NA NA NA 0.05 NA NA NA NA NA NA NA 0.05882353 NA NA NA NA NA 0.1428571 0.1428571 NA NA NA NA NA NA 0.1538462 0.1538462 NA NA NA NA NA NA 0.1428571 0.1333333 NA NA NA NA NA NA 0.1538462 0.1538462 NA NA NA NA NA NA 0.1428571 0.1428571 NA NA NA NA NA NA 0.1428571 0.1538462 NA NA NA NA NA NA NA NA NA NA NA NA NA NA NA NA NA NA NA NA NA NA NA NA NA NA NA NA NA NA NA NA NA NA NA NA NA NA NA NA NA NA NA NA NA NA NA NA NA NA NA NA NA NA NA NA NA NA NA NA NA NA NA NA NA NA NA NA NA NA 0 0 NA NA NA NA NA NA 0 0 NA NA NA NA NA NA 0 0 NA NA NA NA NA NA 0 0 NA NA NA NA NA NA 0 0 NA NA NA NA NA NA 0 0 NA NA NA NA NA NA NA NA NA NA NA NA NA NA NA NA NA NA NA NA NA NA NA NA NA NA NA NA NA NA NA NA NA NA NA NA NA NA NA NA NA NA NA NA NA NA NA NA NA NA NA NA NA NA NA NA NA NA NA NA NA NA NA NA NA NA NA NA NA NA 0 0 NA NA NA NA NA NA 0 0 NA NA NA NA NA NA 0 0 NA NA NA NA NA NA 0 0 NA NA NA NA NA NA 0 0 NA NA NA NA NA NA 0 0 NA NA NA NA NA NA NA NA NA NA NA NA NA NA NA NA NA NA NA NA NA NA NA NA NA NA NA NA NA NA NA NA NA NA NA NA NA NA NA NA NA NA NA NA NA NA NA NA NA NA NA NA NA NA NA NA NA NA NA NA NA NA NA NA NA NA 0.1191489 0.1361702 0.1361702 0.1404255 0.1446809 0.1404255 0.1404255 0.1404255 0.1404255 0.1319149 0.1276596 0.1404255 0.1404255 0.1361702 0.1361702 0.1404255 0.1361702 0.1361702 0.1361702 0.1446809 0.1489362 0.1319149 0.1404255 NA NA 0.1361702 0.1319149 0.1404255 0.1404255 0.1319149 0.1361702 NA NA 0.1361702 0.1404255 0.1446809 0.1404255 0.1361702 0.1361702 NA NA 0.1319149 0.1319149 0.1404255 0.1404255 0.1361702 0.1361702 NA NA NA NA NA NA 0.1531915 NA NA NA NA NA NA NA 0.1531915 NA NA NA NA NA NA NA 0.1404255 NA NA NA NA NA NA NA 0.1404255 NA NA NA NA NA NA NA NA NA 0.1617021 NA NA NA NA NA NA NA 0.1234043 NA NA NA NA NA NA NA 0.1617021 NA NA NA NA NA NA NA 0.1361702 NA NA NA NA NA 0.05106383 0.05106383 NA NA NA NA NA NA 0.04680851 0.04680851 NA NA NA NA NA NA 0.05106383 0.05531915 NA NA NA NA NA NA 0.04680851 0.04680851 NA NA NA NA NA NA 0.05106383 0.05106383 NA NA NA NA NA NA 0.05106383 0.04680851 NA NA NA NA NA NA NA NA NA NA NA NA NA NA NA NA NA NA NA NA NA NA NA NA NA NA NA NA NA NA NA NA NA NA NA NA NA NA NA NA NA NA NA NA NA NA NA NA NA NA NA NA NA NA NA NA NA NA NA NA NA NA NA NA NA NA NA NA NA NA 0.05957447 0.05957447 NA NA NA NA NA NA 0.05957447 0.05957447 NA NA NA NA NA NA 0.05106383 0.05531915 NA NA NA NA NA NA 0.05106383 0.05531915 NA NA NA NA NA NA 0.05531915 0.05531915 NA NA NA NA NA NA 0.05531915 0.05531915 NA NA NA NA NA NA NA NA NA NA NA NA NA NA NA NA NA NA NA NA NA NA NA NA NA NA NA NA NA NA NA NA NA NA NA NA NA NA NA NA NA NA NA NA NA NA NA NA NA NA NA NA NA NA NA NA NA NA NA NA NA NA NA NA NA NA NA NA NA NA 0.03404255 0.02553191 NA NA NA NA NA NA 0.02553191 0.02553191 NA NA NA NA NA NA 0.03404255 0.02978723 NA NA NA NA NA NA 0.02978723 0.02553191 NA NA NA NA NA NA 0.03404255 0.03404255 NA NA NA NA NA NA 0.03404255 0.02553191 NA NA NA NA NA NA NA NA NA NA NA NA NA NA NA NA NA NA NA NA NA NA NA NA NA NA NA NA NA NA NA NA NA NA NA NA NA NA NA NA NA NA NA NA NA NA NA NA NA NA NA NA NA NA NA NA NA NA NA NA NA NA NA NA NA NA
442616 0.1 2691 2 1 11 171 75 2.511812 1.647188 0.9253885 0.01782203 0.05259013 4.575991 5.129173 2.71178 14.1022 1 0.9879233 9.68301 0 0 0.1923077 0.08 0.07692308 0.2647059 0.2727273 0.21875 0.2068966 0.2 0.2258065 0 0 0.1724138 0.1428571 0.1111111 0.08 0.1724138 0.2258065 0.08695652 0.04 0.2857143 0.25 0.21875 0.21875 NA NA 0.08695652 0.04 0.2857143 0.25 0.1935484 0.1785714 NA NA 0.1428571 0.1724138 0.1481481 0.2 0.1428571 0.2 NA NA 0.1481481 0.1428571 0.1481481 0.1724138 0.1428571 0.1428571 NA NA NA NA NA NA 0.125 NA NA NA NA NA NA NA 0.125 NA NA NA NA NA NA NA 0.04545455 NA NA NA NA NA NA NA 0.04545455 NA NA NA NA NA NA NA NA NA 0.2 NA NA NA NA NA NA NA 0.2 NA NA NA NA NA NA NA 0.08695652 NA NA NA NA NA NA NA 0.125 NA NA NA NA NA 0 0 NA NA NA NA NA NA 0 0 NA NA NA NA NA NA 0 0 NA NA NA NA NA NA 0 0 NA NA NA NA NA NA 0 0 NA NA NA NA NA NA 0 0 NA NA NA NA NA NA NA NA NA NA NA NA NA NA NA NA NA NA NA NA NA NA NA NA NA NA NA NA NA NA NA NA NA NA NA NA NA NA NA NA NA NA NA NA NA NA NA NA NA NA NA NA NA NA NA NA NA NA NA NA NA NA NA NA NA NA NA NA NA NA 0.1666667 0.1666667 NA NA NA NA NA NA 0 0.1666667 NA NA NA NA NA NA 0 0.1666667 NA NA NA NA NA NA 0 0.1666667 NA NA NA NA NA NA 0.1666667 0.2857143 NA NA NA NA NA NA 0.1666667 0.1666667 NA NA NA NA NA NA NA NA NA NA NA NA NA NA NA NA NA NA NA NA NA NA NA NA NA NA NA NA NA NA NA NA NA NA NA NA NA NA NA NA NA NA NA NA NA NA NA NA NA NA NA NA NA NA NA NA NA NA NA NA NA NA NA NA NA NA NA NA NA NA 0.2916667 0.2727273 NA NA NA NA NA NA 0.3043478 0.2727273 NA NA NA NA NA NA 0.2916667 0.2857143 NA NA NA NA NA NA 0.2916667 0.32 NA NA NA NA NA NA 0.2727273 0.2916667 NA NA NA NA NA NA 0.2727273 0.2608696 NA NA NA NA NA NA NA NA NA NA NA NA NA NA NA NA NA NA NA NA NA NA NA NA NA NA NA NA NA NA NA NA NA NA NA NA NA NA NA NA NA NA NA NA NA NA NA NA NA NA NA NA NA NA NA NA NA NA NA NA NA NA NA NA NA NA 0.244186 0.2674419 0.2790698 0.2906977 0.2790698 0.2906977 0.2674419 0.2790698 0.2790698 0.2325581 0.2209302 0.2790698 0.2790698 0.2790698 0.2674419 0.2790698 0.2790698 0.244186 0.2790698 0.2906977 0.2790698 0.2906977 0.2906977 NA NA 0.244186 0.2790698 0.2906977 0.2790698 0.2906977 0.2674419 NA NA 0.2790698 0.2790698 0.2674419 0.2790698 0.2790698 0.2790698 NA NA 0.2674419 0.2790698 0.2674419 0.2790698 0.2790698 0.2790698 NA NA NA NA NA NA 0.08139535 NA NA NA NA NA NA NA 0.08139535 NA NA NA NA NA NA NA 0.244186 NA NA NA NA NA NA NA 0.244186 NA NA NA NA NA NA NA NA NA 0.2790698 NA NA NA NA NA NA NA 0.2790698 NA NA NA NA NA NA NA 0.244186 NA NA NA NA NA NA NA 0.244186 NA NA NA NA NA 0.04651163 0.05813953 NA NA NA NA NA NA 0.04651163 0.05813953 NA NA NA NA NA NA 0.04651163 0.05813953 NA NA NA NA NA NA 0.04651163 0.05813953 NA NA NA NA NA NA 0.05813953 0.05813953 NA NA NA NA NA NA 0.05813953 0.05813953 NA NA NA NA NA NA NA NA NA NA NA NA NA NA NA NA NA NA NA NA NA NA NA NA NA NA NA NA NA NA NA NA NA NA NA NA NA NA NA NA NA NA NA NA NA NA NA NA NA NA NA NA NA NA NA NA NA NA NA NA NA NA NA NA NA NA NA NA NA NA 0.05813953 0.05813953 NA NA NA NA NA NA 0.05813953 0.05813953 NA NA NA NA NA NA 0.05813953 0.05813953 NA NA NA NA NA NA 0.05813953 0.05813953 NA NA NA NA NA NA 0.05813953 0.05813953 NA NA NA NA NA NA 0.05813953 0.05813953 NA NA NA NA NA NA NA NA NA NA NA NA NA NA NA NA NA NA NA NA NA NA NA NA NA NA NA NA NA NA NA NA NA NA NA NA NA NA NA NA NA NA NA NA NA NA NA NA NA NA NA NA NA NA NA NA NA NA NA NA NA NA NA NA NA NA NA NA NA NA 0.1976744 0.1860465 NA NA NA NA NA NA 0.1860465 0.1860465 NA NA NA NA NA NA 0.1976744 0.1744186 NA NA NA NA NA NA 0.1976744 0.1976744 NA NA NA NA NA NA 0.1860465 0.1976744 NA NA NA NA NA NA 0.1860465 0.1976744 NA NA NA NA NA NA NA NA NA NA NA NA NA NA NA NA NA NA NA NA NA NA NA NA NA NA NA NA NA NA NA NA NA NA NA NA NA NA NA NA NA NA NA NA NA NA NA NA NA NA NA NA NA NA NA NA NA NA NA NA NA NA NA NA NA NA
16541 0.1 3693 2 1 19 7 150 2.224206 2.842579 0.9403894 0.01543491 0.02227476 1.919369 4.250267 2.628615 4.989129 1 0.9848157 3.843703 0 0 0.05 0.04166667 0.03921569 0.04166667 0.03571429 0.04166667 0.0625 0.04166667 0.03703704 0.04166667 0.03921569 0.04166667 0.03636364 0.04166667 0.05357143 0.04166667 0.03773585 0.04166667 0.04 0.04166667 0.03703704 0.04347826 0.0625 NA NA 0.04166667 0.04081633 0.04166667 0.03773585 0.04347826 0.05555556 NA NA 0.04166667 0.03921569 0.04081633 0.03508772 0.04081633 0.03636364 NA NA 0.04166667 0.03921569 0.04166667 0.03636364 0.04081633 0.03703704 NA NA NA NA NA NA 0.06666667 NA NA NA NA NA NA NA 0.06666667 NA NA NA NA NA NA NA 0.07692308 NA NA NA NA NA NA NA 0.07692308 NA NA NA NA NA NA NA NA NA 0.08860759 NA NA NA NA NA NA NA 0.01851852 NA NA NA NA NA NA NA 0.08860759 NA NA NA NA NA NA NA 0.03508772 NA NA NA NA NA 0.03703704 0.03571429 NA NA NA NA NA NA 0.03703704 0.03571429 NA NA NA NA NA NA 0.04 0.03571429 NA NA NA NA NA NA 0.04 0.03571429 NA NA NA NA NA NA 0.03571429 0.03448276 NA NA NA NA NA NA 0.03571429 0.03571429 NA NA NA NA NA NA NA NA NA NA NA NA NA NA NA NA NA NA NA NA NA NA NA NA NA NA NA NA NA NA NA NA NA NA NA NA NA NA NA NA NA NA NA NA NA NA NA NA NA NA NA NA NA NA NA NA NA NA NA NA NA NA NA NA NA NA NA NA NA NA 0.1111111 0.1111111 NA NA NA NA NA NA 0.1111111 0.1428571 NA NA NA NA NA NA 0.1111111 0.1363636 NA NA NA NA NA NA 0.1111111 0.1333333 NA NA NA NA NA NA 0.1111111 0.07692308 NA NA NA NA NA NA 0.1111111 0.08333333 NA NA NA NA NA NA NA NA NA NA NA NA NA NA NA NA NA NA NA NA NA NA NA NA NA NA NA NA NA NA NA NA NA NA NA NA NA NA NA NA NA NA NA NA NA NA NA NA NA NA NA NA NA NA NA NA NA NA NA NA NA NA NA NA NA NA NA NA NA NA 0 0 NA NA NA NA NA NA 0 0 NA NA NA NA NA NA 0 0 NA NA NA NA NA NA 0 0 NA NA NA NA NA NA 0 0 NA NA NA NA NA NA 0 0 NA NA NA NA NA NA NA NA NA NA NA NA NA NA NA NA NA NA NA NA NA NA NA NA NA NA NA NA NA NA NA NA NA NA NA NA NA NA NA NA NA NA NA NA NA NA NA NA NA NA NA NA NA NA NA NA NA NA NA NA NA NA NA NA NA NA 0.2248521 0.2721893 0.2899408 0.2721893 0.3195266 0.2721893 0.3550296 0.2721893 0.3076923 0.2721893 0.2899408 0.2721893 0.3136095 0.2721893 0.3136095 0.2721893 0.3017751 0.2721893 0.2840237 0.2721893 0.3076923 0.260355 0.3550296 NA NA 0.2721893 0.2781065 0.2721893 0.3017751 0.260355 0.3017751 NA NA 0.2721893 0.2899408 0.2781065 0.3254438 0.2781065 0.3136095 NA NA 0.2721893 0.2899408 0.2721893 0.3136095 0.2781065 0.3076923 NA NA NA NA NA NA 0.4142012 NA NA NA NA NA NA NA 0.4142012 NA NA NA NA NA NA NA 0.4260355 NA NA NA NA NA NA NA 0.4260355 NA NA NA NA NA NA NA NA NA 0.4260355 NA NA NA NA NA NA NA 0.3136095 NA NA NA NA NA NA NA 0.4260355 NA NA NA NA NA NA NA 0.3254438 NA NA NA NA NA 0.1538462 0.1597633 NA NA NA NA NA NA 0.1538462 0.1597633 NA NA NA NA NA NA 0.1420118 0.1597633 NA NA NA NA NA NA 0.1420118 0.1597633 NA NA NA NA NA NA 0.1597633 0.1656805 NA NA NA NA NA NA 0.1597633 0.1597633 NA NA NA NA NA NA NA NA NA NA NA NA NA NA NA NA NA NA NA NA NA NA NA NA NA NA NA NA NA NA NA NA NA NA NA NA NA NA NA NA NA NA NA NA NA NA NA NA NA NA NA NA NA NA NA NA NA NA NA NA NA NA NA NA NA NA NA NA NA NA 0.04733728 0.09467456 NA NA NA NA NA NA 0.04733728 0.07100592 NA NA NA NA NA NA 0.04733728 0.112426 NA NA NA NA NA NA 0.04733728 0.07692308 NA NA NA NA NA NA 0.04733728 0.07100592 NA NA NA NA NA NA 0.04733728 0.06508876 NA NA NA NA NA NA NA NA NA NA NA NA NA NA NA NA NA NA NA NA NA NA NA NA NA NA NA NA NA NA NA NA NA NA NA NA NA NA NA NA NA NA NA NA NA NA NA NA NA NA NA NA NA NA NA NA NA NA NA NA NA NA NA NA NA NA NA NA NA NA 0.08284024 0.08284024 NA NA NA NA NA NA 0.08284024 0.08284024 NA NA NA NA NA NA 0.08284024 0.08284024 NA NA NA NA NA NA 0.08284024 0.08284024 NA NA NA NA NA NA 0.08284024 0.08284024 NA NA NA NA NA NA 0.08284024 0.08284024 NA NA NA NA NA NA NA NA NA NA NA NA NA NA NA NA NA NA NA NA NA NA NA NA NA NA NA NA NA NA NA NA NA NA NA NA NA NA NA NA NA NA NA NA NA NA NA NA NA NA NA NA NA NA NA NA NA NA NA NA NA NA NA NA NA NA
307883 0.1 1173 3 1 26 27 125 2.758395 2.128671 0.9004644 0.03216955 0.0274559 14.47503 9.855018 5.95377 15.7602 1 0.9829966 8.385612 0 0 0.1558442 0.1038961 0.06493506 0.127907 0.1098901 0.127907 0.1098901 0.127907 0.1098901 0.1038961 0.06493506 0.127907 0.1086957 0.127907 0.1098901 0.127907 0.1098901 0.1204819 0.05194805 0.127907 0.1086957 0.127907 0.08888889 NA NA 0.1204819 0.06410256 0.127907 0.1086957 0.127907 0.1111111 NA NA 0.1190476 0.07594937 0.127907 0.1098901 0.127907 0.1086957 NA NA 0.1190476 0.07594937 0.127907 0.1098901 0.127907 0.1086957 NA NA NA NA NA NA 0.04444444 NA NA NA NA NA NA NA 0.04444444 NA NA NA NA NA NA NA 0.04651163 NA NA NA NA NA NA NA 0.04651163 NA NA NA NA NA NA NA NA NA 0.05555556 NA NA NA NA NA NA NA 0.05555556 NA NA NA NA NA NA NA 0.09195402 NA NA NA NA NA NA NA 0.09195402 NA NA NA NA NA 0.1071429 0.1 NA NA NA NA NA NA 0.1071429 0.1 NA NA NA NA NA NA 0.1071429 0.09677419 NA NA NA NA NA NA 0.1071429 0.1034483 NA NA NA NA NA NA 0.1071429 0.09677419 NA NA NA NA NA NA 0.1071429 0.09677419 NA NA NA NA NA NA NA NA NA NA NA NA NA NA NA NA NA NA NA NA NA NA NA NA NA NA NA NA NA NA NA NA NA NA NA NA NA NA NA NA NA NA NA NA NA NA NA NA NA NA NA NA NA NA NA NA NA NA NA NA NA NA NA NA NA NA NA NA NA NA 0.1290323 0.08823529 NA NA NA NA NA NA 0.1290323 0.08823529 NA NA NA NA NA NA 0.1290323 0.08823529 NA NA NA NA NA NA 0.1290323 0.08823529 NA NA NA NA NA NA 0.1290323 0.08823529 NA NA NA NA NA NA 0.1290323 0.08823529 NA NA NA NA NA NA NA NA NA NA NA NA NA NA NA NA NA NA NA NA NA NA NA NA NA NA NA NA NA NA NA NA NA NA NA NA NA NA NA NA NA NA NA NA NA NA NA NA NA NA NA NA NA NA NA NA NA NA NA NA NA NA NA NA NA NA NA NA NA NA 0.1481481 0.08 NA NA NA NA NA NA 0.1481481 0.08 NA NA NA NA NA NA 0.1481481 0.08 NA NA NA NA NA NA 0.1481481 0.08 NA NA NA NA NA NA 0.1481481 0.1481481 NA NA NA NA NA NA 0.1481481 0.1481481 NA NA NA NA NA NA NA NA NA NA NA NA NA NA NA NA NA NA NA NA NA NA NA NA NA NA NA NA NA NA NA NA NA NA NA NA NA NA NA NA NA NA NA NA NA NA NA NA NA NA NA NA NA NA NA NA NA NA NA NA NA NA NA NA NA NA 0.4304636 0.4569536 0.4768212 0.4966887 0.5364238 0.4966887 0.5364238 0.4966887 0.5364238 0.4569536 0.4768212 0.4966887 0.5430464 0.4966887 0.5364238 0.4966887 0.5364238 0.4834437 0.4834437 0.4966887 0.5430464 0.4966887 0.5430464 NA NA 0.4834437 0.4834437 0.4966887 0.5430464 0.4966887 0.5298013 NA NA 0.4900662 0.4834437 0.4966887 0.5364238 0.4966887 0.5430464 NA NA 0.4900662 0.4834437 0.4966887 0.5364238 0.4966887 0.5430464 NA NA NA NA NA NA 0.5695364 NA NA NA NA NA NA NA 0.5695364 NA NA NA NA NA NA NA 0.5430464 NA NA NA NA NA NA NA 0.5430464 NA NA NA NA NA NA NA NA NA 0.5629139 NA NA NA NA NA NA NA 0.5629139 NA NA NA NA NA NA NA 0.5231788 NA NA NA NA NA NA NA 0.5231788 NA NA NA NA NA 0.1655629 0.1788079 NA NA NA NA NA NA 0.1655629 0.1788079 NA NA NA NA NA NA 0.1655629 0.1854305 NA NA NA NA NA NA 0.1655629 0.1721854 NA NA NA NA NA NA 0.1655629 0.1854305 NA NA NA NA NA NA 0.1655629 0.1854305 NA NA NA NA NA NA NA NA NA NA NA NA NA NA NA NA NA NA NA NA NA NA NA NA NA NA NA NA NA NA NA NA NA NA NA NA NA NA NA NA NA NA NA NA NA NA NA NA NA NA NA NA NA NA NA NA NA NA NA NA NA NA NA NA NA NA NA NA NA NA 0.1788079 0.205298 NA NA NA NA NA NA 0.1788079 0.205298 NA NA NA NA NA NA 0.1788079 0.205298 NA NA NA NA NA NA 0.1788079 0.205298 NA NA NA NA NA NA 0.1788079 0.205298 NA NA NA NA NA NA 0.1788079 0.205298 NA NA NA NA NA NA NA NA NA NA NA NA NA NA NA NA NA NA NA NA NA NA NA NA NA NA NA NA NA NA NA NA NA NA NA NA NA NA NA NA NA NA NA NA NA NA NA NA NA NA NA NA NA NA NA NA NA NA NA NA NA NA NA NA NA NA NA NA NA NA 0.1523179 0.1523179 NA NA NA NA NA NA 0.1523179 0.1523179 NA NA NA NA NA NA 0.1523179 0.1523179 NA NA NA NA NA NA 0.1523179 0.1523179 NA NA NA NA NA NA 0.1523179 0.1523179 NA NA NA NA NA NA 0.1523179 0.1523179 NA NA NA NA NA NA NA NA NA NA NA NA NA NA NA NA NA NA NA NA NA NA NA NA NA NA NA NA NA NA NA NA NA NA NA NA NA NA NA NA NA NA NA NA NA NA NA NA NA NA NA NA NA NA NA NA NA NA NA NA NA NA NA NA NA NA
541757 0.1 5442 2 1 105 64 78 1.514664 1.80767 0.9743679 0.007231168 0.01278948 5.374151 2.122506 2.444784 3.671138 1 0.9809955 2.038181 0 0 0.16 0 0 0.07142857 0.04347826 0.03703704 0.04347826 0.04347826 0.04347826 0 0 0.07142857 0.04166667 0.03703704 0.03846154 0.04166667 0.04347826 0 0 0.137931 0.04347826 0.1111111 0.04347826 NA NA 0 0 0.137931 0.04347826 0.1111111 0.04347826 NA NA 0 0 0.1333333 0 0.03703704 0 NA NA 0 0 0.1333333 0 0.03703704 0.03846154 NA NA NA NA NA NA 0 NA NA NA NA NA NA NA 0 NA NA NA NA NA NA NA 0 NA NA NA NA NA NA NA 0 NA NA NA NA NA NA NA NA NA 0 NA NA NA NA NA NA NA 0 NA NA NA NA NA NA NA 0 NA NA NA NA NA NA NA 0 NA NA NA NA NA 0 0 NA NA NA NA NA NA 0 0 NA NA NA NA NA NA 0 0 NA NA NA NA NA NA 0 0 NA NA NA NA NA NA 0 0 NA NA NA NA NA NA 0 0 NA NA NA NA NA NA NA NA NA NA NA NA NA NA NA NA NA NA NA NA NA NA NA NA NA NA NA NA NA NA NA NA NA NA NA NA NA NA NA NA NA NA NA NA NA NA NA NA NA NA NA NA NA NA NA NA NA NA NA NA NA NA NA NA NA NA NA NA NA NA 0 0 NA NA NA NA NA NA 0 0 NA NA NA NA NA NA 0 0 NA NA NA NA NA NA 0 0 NA NA NA NA NA NA 0 0 NA NA NA NA NA NA 0 0 NA NA NA NA NA NA NA NA NA NA NA NA NA NA NA NA NA NA NA NA NA NA NA NA NA NA NA NA NA NA NA NA NA NA NA NA NA NA NA NA NA NA NA NA NA NA NA NA NA NA NA NA NA NA NA NA NA NA NA NA NA NA NA NA NA NA NA NA NA NA 0.1176471 0.0625 NA NA NA NA NA NA 0.1176471 0.0625 NA NA NA NA NA NA 0.2222222 0.06666667 NA NA NA NA NA NA 0.2222222 0.06666667 NA NA NA NA NA NA 0.1904762 0.05882353 NA NA NA NA NA NA 0.1904762 0.1052632 NA NA NA NA NA NA NA NA NA NA NA NA NA NA NA NA NA NA NA NA NA NA NA NA NA NA NA NA NA NA NA NA NA NA NA NA NA NA NA NA NA NA NA NA NA NA NA NA NA NA NA NA NA NA NA NA NA NA NA NA NA NA NA NA NA NA 0.1147541 0.1202186 0.1092896 0.1420765 0.1202186 0.1420765 0.1202186 0.1202186 0.1202186 0.1202186 0.1202186 0.1420765 0.1256831 0.1420765 0.136612 0.1256831 0.1202186 0.1256831 0.1202186 0.136612 0.1202186 0.1311475 0.1202186 NA NA 0.1256831 0.1202186 0.136612 0.1202186 0.1311475 0.1202186 NA NA 0.1311475 0.1202186 0.1420765 0.1202186 0.1420765 0.1202186 NA NA 0.1311475 0.1256831 0.1420765 0.1256831 0.1420765 0.136612 NA NA NA NA NA NA 0.06010929 NA NA NA NA NA NA NA 0.06010929 NA NA NA NA NA NA NA 0.1147541 NA NA NA NA NA NA NA 0.1147541 NA NA NA NA NA NA NA NA NA 0.1202186 NA NA NA NA NA NA NA 0.136612 NA NA NA NA NA NA NA 0.1256831 NA NA NA NA NA NA NA 0.1256831 NA NA NA NA NA 0.01639344 0.01639344 NA NA NA NA NA NA 0.01639344 0.01639344 NA NA NA NA NA NA 0.01639344 0.01639344 NA NA NA NA NA NA 0.01639344 0.01639344 NA NA NA NA NA NA 0.01639344 0.01639344 NA NA NA NA NA NA 0.01639344 0.01639344 NA NA NA NA NA NA NA NA NA NA NA NA NA NA NA NA NA NA NA NA NA NA NA NA NA NA NA NA NA NA NA NA NA NA NA NA NA NA NA NA NA NA NA NA NA NA NA NA NA NA NA NA NA NA NA NA NA NA NA NA NA NA NA NA NA NA NA NA NA NA 0.0273224 0.0273224 NA NA NA NA NA NA 0.0273224 0.0273224 NA NA NA NA NA NA 0.02185792 0.0273224 NA NA NA NA NA NA 0.02185792 0.0273224 NA NA NA NA NA NA 0.03825137 0.0273224 NA NA NA NA NA NA 0.03825137 0.0273224 NA NA NA NA NA NA NA NA NA NA NA NA NA NA NA NA NA NA NA NA NA NA NA NA NA NA NA NA NA NA NA NA NA NA NA NA NA NA NA NA NA NA NA NA NA NA NA NA NA NA NA NA NA NA NA NA NA NA NA NA NA NA NA NA NA NA NA NA NA NA 0.08196721 0.08196721 NA NA NA NA NA NA 0.08196721 0.08196721 NA NA NA NA NA NA 0.07650273 0.07650273 NA NA NA NA NA NA 0.07650273 0.07650273 NA NA NA NA NA NA 0.09289617 0.08743169 NA NA NA NA NA NA 0.09289617 0.09289617 NA NA NA NA NA NA NA NA NA NA NA NA NA NA NA NA NA NA NA NA NA NA NA NA NA NA NA NA NA NA NA NA NA NA NA NA NA NA NA NA NA NA NA NA NA NA NA NA NA NA NA NA NA NA NA NA NA NA NA NA NA NA NA NA NA NA
396223 0.1 1081 3 1 110 40 133 1.582791 2.064861 0.868455 0.06025581 0.04219107 13.80649 11.22857 15.01198 14.26501 1 0.9400345 16.93039 0 0 0.1078431 0.05102041 0.05208333 0.08823529 0.07920792 0.07 0.07 0.08823529 0.08823529 0.05208333 0.05208333 0.06060606 0.06060606 0.06060606 0.05102041 0.07 0.06060606 0.08823529 0.07920792 0.08823529 0.07920792 0.07 0.07 NA NA 0.07920792 0.05102041 0.07 0.07920792 0.07 0.06060606 NA NA 0.05102041 0.05102041 0.08823529 0.08823529 0.08823529 0.07920792 NA NA 0.05102041 0.05102041 0.07920792 0.07920792 0.07 0.07 NA NA NA NA NA NA 0.05319149 NA NA NA NA NA NA NA 0.05319149 NA NA NA NA NA NA NA 0.06666667 NA NA NA NA NA NA NA 0.06666667 NA NA NA NA NA NA NA NA NA 0.03921569 NA NA NA NA NA NA NA 0.02222222 NA NA NA NA NA NA NA 0.05940594 NA NA NA NA NA NA NA 0.06122449 NA NA NA NA NA 0.07407407 0.07692308 NA NA NA NA NA NA 0.07692308 0.07692308 NA NA NA NA NA NA 0.07407407 0.07407407 NA NA NA NA NA NA 0.07692308 0.07692308 NA NA NA NA NA NA 0.07407407 0.07407407 NA NA NA NA NA NA 0.07692308 0.07692308 NA NA NA NA NA NA NA NA NA NA NA NA NA NA NA NA NA NA NA NA NA NA NA NA NA NA NA NA NA NA NA NA NA NA NA NA NA NA NA NA NA NA NA NA NA NA NA NA NA NA NA NA NA NA NA NA NA NA NA NA NA NA NA NA NA NA NA NA NA NA 0.075 0.075 NA NA NA NA NA NA 0.075 0.05128205 NA NA NA NA NA NA 0.075 0.075 NA NA NA NA NA NA 0.075 0.075 NA NA NA NA NA NA 0.075 0.075 NA NA NA NA NA NA 0.075 0.075 NA NA NA NA NA NA NA NA NA NA NA NA NA NA NA NA NA NA NA NA NA NA NA NA NA NA NA NA NA NA NA NA NA NA NA NA NA NA NA NA NA NA NA NA NA NA NA NA NA NA NA NA NA NA NA NA NA NA NA NA NA NA NA NA NA NA NA NA NA NA 0.06060606 0.03125 NA NA NA NA NA NA 0.03125 0.03125 NA NA NA NA NA NA 0.06060606 0.06060606 NA NA NA NA NA NA 0.06060606 0.06060606 NA NA NA NA NA NA 0.08823529 0.08823529 NA NA NA NA NA NA 0.08823529 0.08823529 NA NA NA NA NA NA NA NA NA NA NA NA NA NA NA NA NA NA NA NA NA NA NA NA NA NA NA NA NA NA NA NA NA NA NA NA NA NA NA NA NA NA NA NA NA NA NA NA NA NA NA NA NA NA NA NA NA NA NA NA NA NA NA NA NA NA 0.3744856 0.382716 0.3744856 0.382716 0.382716 0.382716 0.382716 0.382716 0.382716 0.3744856 0.3744856 0.382716 0.382716 0.382716 0.382716 0.382716 0.382716 0.382716 0.382716 0.382716 0.382716 0.382716 0.382716 NA NA 0.382716 0.382716 0.382716 0.382716 0.382716 0.382716 NA NA 0.382716 0.382716 0.382716 0.382716 0.382716 0.382716 NA NA 0.382716 0.382716 0.382716 0.382716 0.382716 0.382716 NA NA NA NA NA NA 0.3662551 NA NA NA NA NA NA NA 0.3662551 NA NA NA NA NA NA NA 0.4032922 NA NA NA NA NA NA NA 0.4032922 NA NA NA NA NA NA NA NA NA 0.4032922 NA NA NA NA NA NA NA 0.3621399 NA NA NA NA NA NA NA 0.3909465 NA NA NA NA NA NA NA 0.3786008 NA NA NA NA NA 0.1028807 0.09876543 NA NA NA NA NA NA 0.09876543 0.09876543 NA NA NA NA NA NA 0.1028807 0.1028807 NA NA NA NA NA NA 0.09876543 0.09876543 NA NA NA NA NA NA 0.1028807 0.1028807 NA NA NA NA NA NA 0.09876543 0.09876543 NA NA NA NA NA NA NA NA NA NA NA NA NA NA NA NA NA NA NA NA NA NA NA NA NA NA NA NA NA NA NA NA NA NA NA NA NA NA NA NA NA NA NA NA NA NA NA NA NA NA NA NA NA NA NA NA NA NA NA NA NA NA NA NA NA NA NA NA NA NA 0.1522634 0.1522634 NA NA NA NA NA NA 0.1522634 0.1522634 NA NA NA NA NA NA 0.1522634 0.1522634 NA NA NA NA NA NA 0.1522634 0.1522634 NA NA NA NA NA NA 0.1522634 0.1522634 NA NA NA NA NA NA 0.1522634 0.1522634 NA NA NA NA NA NA NA NA NA NA NA NA NA NA NA NA NA NA NA NA NA NA NA NA NA NA NA NA NA NA NA NA NA NA NA NA NA NA NA NA NA NA NA NA NA NA NA NA NA NA NA NA NA NA NA NA NA NA NA NA NA NA NA NA NA NA NA NA NA NA 0.127572 0.127572 NA NA NA NA NA NA 0.127572 0.127572 NA NA NA NA NA NA 0.127572 0.127572 NA NA NA NA NA NA 0.127572 0.127572 NA NA NA NA NA NA 0.127572 0.127572 NA NA NA NA NA NA 0.127572 0.127572 NA NA NA NA NA NA NA NA NA NA NA NA NA NA NA NA NA NA NA NA NA NA NA NA NA NA NA NA NA NA NA NA NA NA NA NA NA NA NA NA NA NA NA NA NA NA NA NA NA NA NA NA NA NA NA NA NA NA NA NA NA NA NA NA NA NA
11982 0.1 1100 3 1 77 21 81 2.01857 2.290225 0.872108 0.07420758 0.02647703 3.497052 19.41643 13.56778 10.5722 1 0.9861757 11.85654 0 0 0.1571429 0.09677419 0.1044776 0.1267606 0.1081081 0.1285714 0.109589 0.1267606 0.109589 0.09677419 0.1044776 0.1267606 0.12 0.1285714 0.109589 0.1267606 0.1216216 0.1304348 0.08955224 0.1388889 0.1315789 0.1285714 0.1081081 NA NA 0.1304348 0.08955224 0.1388889 0.1315789 0.1285714 0.1126761 NA NA 0.1285714 0.07692308 0.1351351 0.1126761 0.1285714 0.1216216 NA NA 0.1285714 0.07692308 0.1351351 0.1126761 0.1285714 0.1216216 NA NA NA NA NA NA 0.16 NA NA NA NA NA NA NA 0.16 NA NA NA NA NA NA NA 0.1549296 NA NA NA NA NA NA NA 0.1549296 NA NA NA NA NA NA NA NA NA 0.1111111 NA NA NA NA NA NA NA 0.1081081 NA NA NA NA NA NA NA 0.125 NA NA NA NA NA NA NA 0.125 NA NA NA NA NA 0.1578947 0.0952381 NA NA NA NA NA NA 0.1578947 0.0952381 NA NA NA NA NA NA 0.1904762 0.0952381 NA NA NA NA NA NA 0.1904762 0.0952381 NA NA NA NA NA NA 0.1904762 0.1363636 NA NA NA NA NA NA 0.1904762 0.1363636 NA NA NA NA NA NA NA NA NA NA NA NA NA NA NA NA NA NA NA NA NA NA NA NA NA NA NA NA NA NA NA NA NA NA NA NA NA NA NA NA NA NA NA NA NA NA NA NA NA NA NA NA NA NA NA NA NA NA NA NA NA NA NA NA NA NA NA NA NA NA 0 0 NA NA NA NA NA NA 0 0 NA NA NA NA NA NA 0 0 NA NA NA NA NA NA 0 0 NA NA NA NA NA NA 0 0 NA NA NA NA NA NA 0 0 NA NA NA NA NA NA NA NA NA NA NA NA NA NA NA NA NA NA NA NA NA NA NA NA NA NA NA NA NA NA NA NA NA NA NA NA NA NA NA NA NA NA NA NA NA NA NA NA NA NA NA NA NA NA NA NA NA NA NA NA NA NA NA NA NA NA NA NA NA NA 0.2058824 0.1621622 NA NA NA NA NA NA 0.1818182 0.1621622 NA NA NA NA NA NA 0.2058824 0.1621622 NA NA NA NA NA NA 0.2058824 0.1621622 NA NA NA NA NA NA 0.2 0.1621622 NA NA NA NA NA NA 0.2 0.1621622 NA NA NA NA NA NA NA NA NA NA NA NA NA NA NA NA NA NA NA NA NA NA NA NA NA NA NA NA NA NA NA NA NA NA NA NA NA NA NA NA NA NA NA NA NA NA NA NA NA NA NA NA NA NA NA NA NA NA NA NA NA NA NA NA NA NA 0.3734177 0.3544304 0.3797468 0.3924051 0.4177215 0.3860759 0.4113924 0.3924051 0.4113924 0.3544304 0.3797468 0.3924051 0.4177215 0.3860759 0.4113924 0.3924051 0.4113924 0.3797468 0.3860759 0.3924051 0.4177215 0.3860759 0.4177215 NA NA 0.3797468 0.3860759 0.3924051 0.4177215 0.3860759 0.3987342 NA NA 0.3860759 0.3797468 0.4050633 0.3987342 0.3860759 0.4113924 NA NA 0.3860759 0.3797468 0.4050633 0.3987342 0.3860759 0.4113924 NA NA NA NA NA NA 0.3987342 NA NA NA NA NA NA NA 0.3987342 NA NA NA NA NA NA NA 0.3797468 NA NA NA NA NA NA NA 0.3797468 NA NA NA NA NA NA NA NA NA 0.4556962 NA NA NA NA NA NA NA 0.4177215 NA NA NA NA NA NA NA 0.3987342 NA NA NA NA NA NA NA 0.3987342 NA NA NA NA NA 0.1012658 0.1202532 NA NA NA NA NA NA 0.1012658 0.1202532 NA NA NA NA NA NA 0.1075949 0.1202532 NA NA NA NA NA NA 0.1075949 0.1202532 NA NA NA NA NA NA 0.1075949 0.1202532 NA NA NA NA NA NA 0.1075949 0.1202532 NA NA NA NA NA NA NA NA NA NA NA NA NA NA NA NA NA NA NA NA NA NA NA NA NA NA NA NA NA NA NA NA NA NA NA NA NA NA NA NA NA NA NA NA NA NA NA NA NA NA NA NA NA NA NA NA NA NA NA NA NA NA NA NA NA NA NA NA NA NA 0.09493671 0.1012658 NA NA NA NA NA NA 0.09493671 0.1012658 NA NA NA NA NA NA 0.09493671 0.1012658 NA NA NA NA NA NA 0.09493671 0.1012658 NA NA NA NA NA NA 0.09493671 0.1012658 NA NA NA NA NA NA 0.09493671 0.1012658 NA NA NA NA NA NA NA NA NA NA NA NA NA NA NA NA NA NA NA NA NA NA NA NA NA NA NA NA NA NA NA NA NA NA NA NA NA NA NA NA NA NA NA NA NA NA NA NA NA NA NA NA NA NA NA NA NA NA NA NA NA NA NA NA NA NA NA NA NA NA 0.1708861 0.1962025 NA NA NA NA NA NA 0.1708861 0.1962025 NA NA NA NA NA NA 0.1708861 0.1962025 NA NA NA NA NA NA 0.1708861 0.1962025 NA NA NA NA NA NA 0.1772152 0.1962025 NA NA NA NA NA NA 0.1772152 0.1962025 NA NA NA NA NA NA NA NA NA NA NA NA NA NA NA NA NA NA NA NA NA NA NA NA NA NA NA NA NA NA NA NA NA NA NA NA NA NA NA NA NA NA NA NA NA NA NA NA NA NA NA NA NA NA NA NA NA NA NA NA NA NA NA NA NA NA
475465 0.1 3186 2 1 50 171 2 2.701884 2.413926 0.9460765 0.01277931 0.008001367 4.969539 1.026155 10.73165 2.720156 1 0.9823759 6.654738 0 0 0.0952381 0.05263158 0.05263158 0.09090909 0.04761905 0.05 0.05 0.04761905 0.04761905 0.05263158 0.05263158 0.09090909 0.04761905 0.05 0.05 0.04761905 0.04761905 0.04761905 0.04761905 0.09090909 0.09090909 0.09090909 0.125 NA NA 0.04761905 0.04761905 0.09090909 0.09090909 0.09090909 0.09090909 NA NA 0.0952381 0.0952381 0.0952381 0.0952381 0.0952381 0.0952381 NA NA 0.0952381 0.0952381 0.0952381 0.0952381 0.0952381 0.0952381 NA NA NA NA NA NA 0.7692308 NA NA NA NA NA NA NA 0.7692308 NA NA NA NA NA NA NA 0 NA NA NA NA NA NA NA 0 NA NA NA NA NA NA NA NA NA 0.0952381 NA NA NA NA NA NA NA 0.0952381 NA NA NA NA NA NA NA 0.0952381 NA NA NA NA NA NA NA 0.0952381 NA NA NA NA NA 0 0 NA NA NA NA NA NA 0 0 NA NA NA NA NA NA 0.1428571 0.1428571 NA NA NA NA NA NA 0.1428571 0.1428571 NA NA NA NA NA NA 0.1428571 0.1428571 NA NA NA NA NA NA 0.1428571 0.1428571 NA NA NA NA NA NA NA NA NA NA NA NA NA NA NA NA NA NA NA NA NA NA NA NA NA NA NA NA NA NA NA NA NA NA NA NA NA NA NA NA NA NA NA NA NA NA NA NA NA NA NA NA NA NA NA NA NA NA NA NA NA NA NA NA NA NA NA NA NA NA 0 0 NA NA NA NA NA NA 0 0 NA NA NA NA NA NA 0 0 NA NA NA NA NA NA 0 0 NA NA NA NA NA NA 0 0 NA NA NA NA NA NA 0 0 NA NA NA NA NA NA NA NA NA NA NA NA NA NA NA NA NA NA NA NA NA NA NA NA NA NA NA NA NA NA NA NA NA NA NA NA NA NA NA NA NA NA NA NA NA NA NA NA NA NA NA NA NA NA NA NA NA NA NA NA NA NA NA NA NA NA NA NA NA NA 0.2 0.1428571 NA NA NA NA NA NA 0.2 0.1428571 NA NA NA NA NA NA 0.2 0.2 NA NA NA NA NA NA 0.2 0.2 NA NA NA NA NA NA 0.125 0.125 NA NA NA NA NA NA 0.125 0.125 NA NA NA NA NA NA NA NA NA NA NA NA NA NA NA NA NA NA NA NA NA NA NA NA NA NA NA NA NA NA NA NA NA NA NA NA NA NA NA NA NA NA NA NA NA NA NA NA NA NA NA NA NA NA NA NA NA NA NA NA NA NA NA NA NA NA 0.3653846 0.3461538 0.3461538 0.3846154 0.3846154 0.3653846 0.3653846 0.3846154 0.3846154 0.3461538 0.3461538 0.3846154 0.3846154 0.3653846 0.3653846 0.3846154 0.3846154 0.3846154 0.3846154 0.3846154 0.3846154 0.3846154 0.4038462 NA NA 0.3846154 0.3846154 0.3846154 0.3846154 0.3846154 0.3846154 NA NA 0.3653846 0.3653846 0.3653846 0.3653846 0.3653846 0.3653846 NA NA 0.3653846 0.3653846 0.3653846 0.3653846 0.3653846 0.3653846 NA NA NA NA NA NA 0.05769231 NA NA NA NA NA NA NA 0.05769231 NA NA NA NA NA NA NA 0.3076923 NA NA NA NA NA NA NA 0.3076923 NA NA NA NA NA NA NA NA NA 0.3653846 NA NA NA NA NA NA NA 0.3653846 NA NA NA NA NA NA NA 0.3653846 NA NA NA NA NA NA NA 0.3653846 NA NA NA NA NA 0.1153846 0.1153846 NA NA NA NA NA NA 0.1153846 0.1153846 NA NA NA NA NA NA 0.1153846 0.1153846 NA NA NA NA NA NA 0.1153846 0.1153846 NA NA NA NA NA NA 0.1153846 0.1153846 NA NA NA NA NA NA 0.1153846 0.1153846 NA NA NA NA NA NA NA NA NA NA NA NA NA NA NA NA NA NA NA NA NA NA NA NA NA NA NA NA NA NA NA NA NA NA NA NA NA NA NA NA NA NA NA NA NA NA NA NA NA NA NA NA NA NA NA NA NA NA NA NA NA NA NA NA NA NA NA NA NA NA 0.1346154 0.1346154 NA NA NA NA NA NA 0.1346154 0.1346154 NA NA NA NA NA NA 0.1153846 0.1346154 NA NA NA NA NA NA 0.1153846 0.1346154 NA NA NA NA NA NA 0.1153846 0.1153846 NA NA NA NA NA NA 0.1153846 0.1153846 NA NA NA NA NA NA NA NA NA NA NA NA NA NA NA NA NA NA NA NA NA NA NA NA NA NA NA NA NA NA NA NA NA NA NA NA NA NA NA NA NA NA NA NA NA NA NA NA NA NA NA NA NA NA NA NA NA NA NA NA NA NA NA NA NA NA NA NA NA NA 0.1538462 0.1153846 NA NA NA NA NA NA 0.1538462 0.1153846 NA NA NA NA NA NA 0.1538462 0.1538462 NA NA NA NA NA NA 0.1538462 0.1538462 NA NA NA NA NA NA 0.1346154 0.1346154 NA NA NA NA NA NA 0.1346154 0.1346154 NA NA NA NA NA NA NA NA NA NA NA NA NA NA NA NA NA NA NA NA NA NA NA NA NA NA NA NA NA NA NA NA NA NA NA NA NA NA NA NA NA NA NA NA NA NA NA NA NA NA NA NA NA NA NA NA NA NA NA NA NA NA NA NA NA NA
34382 0.1 1125 2 1 33 44 75 1.721834 2.791148 0.9080501 0.0103898 0.04203708 5.278389 2.067963 3.32782 5.216039 1 0.9527973 4.035682 0 0 0 0 0 0 0 0 0 0 0 0 0 0 0 0 0 0 0 0 0 0 0 0 0 NA NA 0 0 0 0 0 0 NA NA 0 0 0 0 0 0 NA NA 0 0 0 0 0 0 NA NA NA NA NA NA 0.25 NA NA NA NA NA NA NA 0.25 NA NA NA NA NA NA NA 0 NA NA NA NA NA NA NA 0 NA NA NA NA NA NA NA NA NA 0.1 NA NA NA NA NA NA NA 0.1 NA NA NA NA NA NA NA 0 NA NA NA NA NA NA NA 0 NA NA NA NA NA 0 0 NA NA NA NA NA NA 0 0 NA NA NA NA NA NA 0 0 NA NA NA NA NA NA 0 0 NA NA NA NA NA NA 0 0 NA NA NA NA NA NA 0 0 NA NA NA NA NA NA NA NA NA NA NA NA NA NA NA NA NA NA NA NA NA NA NA NA NA NA NA NA NA NA NA NA NA NA NA NA NA NA NA NA NA NA NA NA NA NA NA NA NA NA NA NA NA NA NA NA NA NA NA NA NA NA NA NA NA NA NA NA NA NA 0 0 NA NA NA NA NA NA 0 0 NA NA NA NA NA NA 0 0 NA NA NA NA NA NA 0 0 NA NA NA NA NA NA 0 0 NA NA NA NA NA NA 0 0 NA NA NA NA NA NA NA NA NA NA NA NA NA NA NA NA NA NA NA NA NA NA NA NA NA NA NA NA NA NA NA NA NA NA NA NA NA NA NA NA NA NA NA NA NA NA NA NA NA NA NA NA NA NA NA NA NA NA NA NA NA NA NA NA NA NA NA NA NA NA 0 0 NA NA NA NA NA NA 0 0 NA NA NA NA NA NA 0 0 NA NA NA NA NA NA 0 0 NA NA NA NA NA NA 0 0 NA NA NA NA NA NA 0 0 NA NA NA NA NA NA NA NA NA NA NA NA NA NA NA NA NA NA NA NA NA NA NA NA NA NA NA NA NA NA NA NA NA NA NA NA NA NA NA NA NA NA NA NA NA NA NA NA NA NA NA NA NA NA NA NA NA NA NA NA NA NA NA NA NA NA 0.09259259 0.1481481 0.1111111 0.1666667 0.1574074 0.1666667 0.1574074 0.1574074 0.1574074 0.1481481 0.1111111 0.1574074 0.1574074 0.1666667 0.1574074 0.1574074 0.1574074 0.1481481 0.1203704 0.1666667 0.1759259 0.1666667 0.1388889 NA NA 0.1481481 0.1296296 0.1574074 0.1759259 0.1666667 0.1481481 NA NA 0.1481481 0.1203704 0.1666667 0.1574074 0.1666667 0.1666667 NA NA 0.1481481 0.1203704 0.1666667 0.1574074 0.1574074 0.1666667 NA NA NA NA NA NA 0.08333333 NA NA NA NA NA NA NA 0.08333333 NA NA NA NA NA NA NA 0.06481481 NA NA NA NA NA NA NA 0.06481481 NA NA NA NA NA NA NA NA NA 0.1666667 NA NA NA NA NA NA NA 0.1666667 NA NA NA NA NA NA NA 0.1666667 NA NA NA NA NA NA NA 0.1574074 NA NA NA NA NA 0.009259259 0.009259259 NA NA NA NA NA NA 0.009259259 0.009259259 NA NA NA NA NA NA 0 0 NA NA NA NA NA NA 0 0 NA NA NA NA NA NA 0.009259259 0.01851852 NA NA NA NA NA NA 0.009259259 0.01851852 NA NA NA NA NA NA NA NA NA NA NA NA NA NA NA NA NA NA NA NA NA NA NA NA NA NA NA NA NA NA NA NA NA NA NA NA NA NA NA NA NA NA NA NA NA NA NA NA NA NA NA NA NA NA NA NA NA NA NA NA NA NA NA NA NA NA NA NA NA NA 0.06481481 0.06481481 NA NA NA NA NA NA 0.06481481 0.06481481 NA NA NA NA NA NA 0.06481481 0.06481481 NA NA NA NA NA NA 0.06481481 0.06481481 NA NA NA NA NA NA 0.06481481 0.07407407 NA NA NA NA NA NA 0.06481481 0.07407407 NA NA NA NA NA NA NA NA NA NA NA NA NA NA NA NA NA NA NA NA NA NA NA NA NA NA NA NA NA NA NA NA NA NA NA NA NA NA NA NA NA NA NA NA NA NA NA NA NA NA NA NA NA NA NA NA NA NA NA NA NA NA NA NA NA NA NA NA NA NA 0.07407407 0.07407407 NA NA NA NA NA NA 0.07407407 0.07407407 NA NA NA NA NA NA 0.07407407 0.07407407 NA NA NA NA NA NA 0.07407407 0.07407407 NA NA NA NA NA NA 0.07407407 0.07407407 NA NA NA NA NA NA 0.07407407 0.07407407 NA NA NA NA NA NA NA NA NA NA NA NA NA NA NA NA NA NA NA NA NA NA NA NA NA NA NA NA NA NA NA NA NA NA NA NA NA NA NA NA NA NA NA NA NA NA NA NA NA NA NA NA NA NA NA NA NA NA NA NA NA NA NA NA NA NA
247304 0.1 2534 1 1 34 22 142 2.803657 1.96334 0.8484691 0.01828067 0.07645045 3.349408 2.773705 1 2.069253 1 0.99999 1 0 0 0.1044776 0.1044776 0.1176471 0.115942 0.1126761 0.115942 0.1176471 0.115942 0.115942 0.1044776 0.1176471 0.115942 0.1111111 0.115942 0.115942 0.115942 0.1142857 0.115942 0.1044776 0.1408451 0.115942 0.1304348 0.119403 NA NA 0.115942 0.1044776 0.1408451 0.115942 0.1428571 0.119403 NA NA 0.1044776 0.09090909 0.1285714 0.1142857 0.1285714 0.1142857 NA NA 0.1044776 0.09090909 0.1285714 0.1126761 0.1285714 0.1142857 NA NA NA NA NA NA 0.04347826 NA NA NA NA NA NA NA 0.04347826 NA NA NA NA NA NA NA 0.09459459 NA NA NA NA NA NA NA 0.09459459 NA NA NA NA NA NA NA NA NA 0.109589 NA NA NA NA NA NA NA 0.1315789 NA NA NA NA NA NA NA 0.109589 NA NA NA NA NA NA NA 0.109589 NA NA NA NA NA 0.2 0.173913 NA NA NA NA NA NA 0.2 0.173913 NA NA NA NA NA NA 0.2 0.173913 NA NA NA NA NA NA 0.2 0.173913 NA NA NA NA NA NA 0.1666667 0.173913 NA NA NA NA NA NA 0.1666667 0.173913 NA NA NA NA NA NA NA NA NA NA NA NA NA NA NA NA NA NA NA NA NA NA NA NA NA NA NA NA NA NA NA NA NA NA NA NA NA NA NA NA NA NA NA NA NA NA NA NA NA NA NA NA NA NA NA NA NA NA NA NA NA NA NA NA NA NA NA NA NA NA 0.04761905 0.04761905 NA NA NA NA NA NA 0.04761905 0.04761905 NA NA NA NA NA NA 0.05 0.05 NA NA NA NA NA NA 0.05 0.05 NA NA NA NA NA NA 0.04761905 0.04545455 NA NA NA NA NA NA 0.04761905 0.04347826 NA NA NA NA NA NA NA NA NA NA NA NA NA NA NA NA NA NA NA NA NA NA NA NA NA NA NA NA NA NA NA NA NA NA NA NA NA NA NA NA NA NA NA NA NA NA NA NA NA NA NA NA NA NA NA NA NA NA NA NA NA NA NA NA NA NA NA NA NA NA 0.1923077 0.125 NA NA NA NA NA NA 0.1923077 0.125 NA NA NA NA NA NA 0.1923077 0.125 NA NA NA NA NA NA 0.1923077 0.125 NA NA NA NA NA NA 0.16 0.125 NA NA NA NA NA NA 0.1923077 0.125 NA NA NA NA NA NA NA NA NA NA NA NA NA NA NA NA NA NA NA NA NA NA NA NA NA NA NA NA NA NA NA NA NA NA NA NA NA NA NA NA NA NA NA NA NA NA NA NA NA NA NA NA NA NA NA NA NA NA NA NA NA NA NA NA NA NA 0.3409091 0.3409091 0.3409091 0.3465909 0.3579545 0.3465909 0.3409091 0.3465909 0.3465909 0.3409091 0.3409091 0.3465909 0.3636364 0.3465909 0.3465909 0.3465909 0.3522727 0.3465909 0.3409091 0.3465909 0.3465909 0.3409091 0.3352273 NA NA 0.3465909 0.3409091 0.3465909 0.3465909 0.3409091 0.3352273 NA NA 0.3409091 0.3409091 0.3465909 0.3522727 0.3465909 0.3522727 NA NA 0.3409091 0.3409091 0.3465909 0.3579545 0.3465909 0.3522727 NA NA NA NA NA NA 0.375 NA NA NA NA NA NA NA 0.375 NA NA NA NA NA NA NA 0.3806818 NA NA NA NA NA NA NA 0.3806818 NA NA NA NA NA NA NA NA NA 0.3693182 NA NA NA NA NA NA NA 0.375 NA NA NA NA NA NA NA 0.3693182 NA NA NA NA NA NA NA 0.3693182 NA NA NA NA NA 0.1136364 0.1079545 NA NA NA NA NA NA 0.1136364 0.1079545 NA NA NA NA NA NA 0.1136364 0.1079545 NA NA NA NA NA NA 0.1136364 0.1079545 NA NA NA NA NA NA 0.1136364 0.1079545 NA NA NA NA NA NA 0.1136364 0.1079545 NA NA NA NA NA NA NA NA NA NA NA NA NA NA NA NA NA NA NA NA NA NA NA NA NA NA NA NA NA NA NA NA NA NA NA NA NA NA NA NA NA NA NA NA NA NA NA NA NA NA NA NA NA NA NA NA NA NA NA NA NA NA NA NA NA NA NA NA NA NA 0.1136364 0.1136364 NA NA NA NA NA NA 0.1136364 0.1136364 NA NA NA NA NA NA 0.1079545 0.1079545 NA NA NA NA NA NA 0.1079545 0.1079545 NA NA NA NA NA NA 0.1136364 0.1193182 NA NA NA NA NA NA 0.1136364 0.125 NA NA NA NA NA NA NA NA NA NA NA NA NA NA NA NA NA NA NA NA NA NA NA NA NA NA NA NA NA NA NA NA NA NA NA NA NA NA NA NA NA NA NA NA NA NA NA NA NA NA NA NA NA NA NA NA NA NA NA NA NA NA NA NA NA NA NA NA NA NA 0.1193182 0.1193182 NA NA NA NA NA NA 0.1193182 0.1193182 NA NA NA NA NA NA 0.1193182 0.1193182 NA NA NA NA NA NA 0.1193182 0.1193182 NA NA NA NA NA NA 0.1193182 0.1193182 NA NA NA NA NA NA 0.1193182 0.1193182 NA NA NA NA NA NA NA NA NA NA NA NA NA NA NA NA NA NA NA NA NA NA NA NA NA NA NA NA NA NA NA NA NA NA NA NA NA NA NA NA NA NA NA NA NA NA NA NA NA NA NA NA NA NA NA NA NA NA NA NA NA NA NA NA NA NA
461524 0.1 9821 1 1 166 192 143 2.495157 1.708229 0.9345015 0.02418722 0.03257905 2.566758 2.192002 1.295735 1.995504 1 0.9645669 1.552964 0 0 0.03571429 0.05172414 0.05172414 0.04761905 0.06557377 0.06779661 0.06896552 0.04918033 0.05172414 0.05172414 0.05172414 0.04761905 0.06451613 0.06779661 0.06896552 0.04918033 0.05172414 0.05172414 0.05084746 0.04545455 0.05882353 0.07407407 0.05660377 NA NA 0.05172414 0.05084746 0.04545455 0.05882353 0.05769231 0.07407407 NA NA 0.05357143 0.05263158 0.0483871 0.04761905 0.05357143 0.05357143 NA NA 0.05357143 0.05263158 0.0483871 0.04761905 0.05357143 0.05357143 NA NA NA NA NA NA 0.07843137 NA NA NA NA NA NA NA 0.07843137 NA NA NA NA NA NA NA 0.06 NA NA NA NA NA NA NA 0.06 NA NA NA NA NA NA NA NA NA 0.0625 NA NA NA NA NA NA NA 0.04761905 NA NA NA NA NA NA NA 0.06451613 NA NA NA NA NA NA NA 0.06451613 NA NA NA NA NA 0.1052632 0.1111111 NA NA NA NA NA NA 0.1052632 0.1111111 NA NA NA NA NA NA 0.1052632 0.1111111 NA NA NA NA NA NA 0.1052632 0.1111111 NA NA NA NA NA NA 0.1 0.1052632 NA NA NA NA NA NA 0.1052632 0.1052632 NA NA NA NA NA NA NA NA NA NA NA NA NA NA NA NA NA NA NA NA NA NA NA NA NA NA NA NA NA NA NA NA NA NA NA NA NA NA NA NA NA NA NA NA NA NA NA NA NA NA NA NA NA NA NA NA NA NA NA NA NA NA NA NA NA NA NA NA NA NA 0.04545455 0.04347826 NA NA NA NA NA NA 0.04545455 0.04347826 NA NA NA NA NA NA 0.04545455 0.04545455 NA NA NA NA NA NA 0.04545455 0.04545455 NA NA NA NA NA NA 0.04166667 0.04166667 NA NA NA NA NA NA 0.04166667 0.04166667 NA NA NA NA NA NA NA NA NA NA NA NA NA NA NA NA NA NA NA NA NA NA NA NA NA NA NA NA NA NA NA NA NA NA NA NA NA NA NA NA NA NA NA NA NA NA NA NA NA NA NA NA NA NA NA NA NA NA NA NA NA NA NA NA NA NA NA NA NA NA 0.05555556 0.05555556 NA NA NA NA NA NA 0.05555556 0.05555556 NA NA NA NA NA NA 0 0 NA NA NA NA NA NA 0 0 NA NA NA NA NA NA 0 0 NA NA NA NA NA NA 0 0 NA NA NA NA NA NA NA NA NA NA NA NA NA NA NA NA NA NA NA NA NA NA NA NA NA NA NA NA NA NA NA NA NA NA NA NA NA NA NA NA NA NA NA NA NA NA NA NA NA NA NA NA NA NA NA NA NA NA NA NA NA NA NA NA NA NA 0.1747573 0.1779935 0.1779935 0.1941748 0.184466 0.1779935 0.1747573 0.1877023 0.1779935 0.1779935 0.1779935 0.1941748 0.1877023 0.1779935 0.1747573 0.1877023 0.1779935 0.1779935 0.1812298 0.2038835 0.2071197 0.1618123 0.1618123 NA NA 0.1779935 0.1812298 0.2038835 0.2071197 0.1585761 0.1618123 NA NA 0.171521 0.1747573 0.1909385 0.1941748 0.171521 0.171521 NA NA 0.171521 0.1747573 0.1909385 0.1941748 0.171521 0.171521 NA NA NA NA NA NA 0.1521036 NA NA NA NA NA NA NA 0.1521036 NA NA NA NA NA NA NA 0.1521036 NA NA NA NA NA NA NA 0.1521036 NA NA NA NA NA NA NA NA NA 0.1941748 NA NA NA NA NA NA NA 0.1941748 NA NA NA NA NA NA NA 0.1877023 NA NA NA NA NA NA NA 0.1877023 NA NA NA NA NA 0.05501618 0.05177994 NA NA NA NA NA NA 0.05501618 0.05177994 NA NA NA NA NA NA 0.05501618 0.05177994 NA NA NA NA NA NA 0.05501618 0.05177994 NA NA NA NA NA NA 0.05825243 0.05501618 NA NA NA NA NA NA 0.05501618 0.05501618 NA NA NA NA NA NA NA NA NA NA NA NA NA NA NA NA NA NA NA NA NA NA NA NA NA NA NA NA NA NA NA NA NA NA NA NA NA NA NA NA NA NA NA NA NA NA NA NA NA NA NA NA NA NA NA NA NA NA NA NA NA NA NA NA NA NA NA NA NA NA 0.06796117 0.07119741 NA NA NA NA NA NA 0.06796117 0.07119741 NA NA NA NA NA NA 0.06796117 0.06796117 NA NA NA NA NA NA 0.06796117 0.06796117 NA NA NA NA NA NA 0.07443366 0.07443366 NA NA NA NA NA NA 0.07443366 0.07443366 NA NA NA NA NA NA NA NA NA NA NA NA NA NA NA NA NA NA NA NA NA NA NA NA NA NA NA NA NA NA NA NA NA NA NA NA NA NA NA NA NA NA NA NA NA NA NA NA NA NA NA NA NA NA NA NA NA NA NA NA NA NA NA NA NA NA NA NA NA NA 0.05501618 0.05501618 NA NA NA NA NA NA 0.05501618 0.05501618 NA NA NA NA NA NA 0.03559871 0.0420712 NA NA NA NA NA NA 0.03559871 0.0420712 NA NA NA NA NA NA 0.04854369 0.04854369 NA NA NA NA NA NA 0.04854369 0.04854369 NA NA NA NA NA NA NA NA NA NA NA NA NA NA NA NA NA NA NA NA NA NA NA NA NA NA NA NA NA NA NA NA NA NA NA NA NA NA NA NA NA NA NA NA NA NA NA NA NA NA NA NA NA NA NA NA NA NA NA NA NA NA NA NA NA NA
254947 0.1 1406 1 1 163 43 32 1.830722 2.825636 0.7625624 0.1149446 0.07558153 1.805312 1.421819 1 3.193526 1 0.987208 3.730416 0 0 0 0 0 0.05555556 0.1818182 0 0.2 0 0.1111111 0 0 0.04545455 0.2 0.09090909 0.2 0 0.25 0 0 0 0.2222222 0 0.2142857 NA NA 0 0 0 0.2 0 0 NA NA 0 0 0 0.06666667 0 0.125 NA NA 0 0.08333333 0 0.1363636 0 0.1428571 NA NA NA NA NA NA 0.375 NA NA NA NA NA NA NA 0.375 NA NA NA NA NA NA NA 0 NA NA NA NA NA NA NA 0 NA NA NA NA NA NA NA NA NA 0 NA NA NA NA NA NA NA 0 NA NA NA NA NA NA NA 0 NA NA NA NA NA NA NA 0 NA NA NA NA NA 0 0 NA NA NA NA NA NA 0 0 NA NA NA NA NA NA 0 0 NA NA NA NA NA NA 0 0 NA NA NA NA NA NA 0 0 NA NA NA NA NA NA 0 0 NA NA NA NA NA NA NA NA NA NA NA NA NA NA NA NA NA NA NA NA NA NA NA NA NA NA NA NA NA NA NA NA NA NA NA NA NA NA NA NA NA NA NA NA NA NA NA NA NA NA NA NA NA NA NA NA NA NA NA NA NA NA NA NA NA NA NA NA NA NA 0 0 NA NA NA NA NA NA 0 0 NA NA NA NA NA NA 0 0 NA NA NA NA NA NA 0 0 NA NA NA NA NA NA 0 0 NA NA NA NA NA NA 0 0 NA NA NA NA NA NA NA NA NA NA NA NA NA NA NA NA NA NA NA NA NA NA NA NA NA NA NA NA NA NA NA NA NA NA NA NA NA NA NA NA NA NA NA NA NA NA NA NA NA NA NA NA NA NA NA NA NA NA NA NA NA NA NA NA NA NA NA NA NA NA 0.1428571 0.25 NA NA NA NA NA NA 0.1578947 0.1875 NA NA NA NA NA NA 0.125 0.2727273 NA NA NA NA NA NA 0.1176471 0.1875 NA NA NA NA NA NA 0.1052632 0.2727273 NA NA NA NA NA NA 0.1052632 0.2105263 NA NA NA NA NA NA NA NA NA NA NA NA NA NA NA NA NA NA NA NA NA NA NA NA NA NA NA NA NA NA NA NA NA NA NA NA NA NA NA NA NA NA NA NA NA NA NA NA NA NA NA NA NA NA NA NA NA NA NA NA NA NA NA NA NA NA 0.08205128 0.03076923 0.03589744 0.08717949 0.04615385 0.03076923 0.04102564 0.07179487 0.04102564 0.03076923 0.03589744 0.1076923 0.08205128 0.1025641 0.04102564 0.08717949 0.06153846 0.04102564 0.03589744 0.08205128 0.07179487 0.08717949 0.05641026 NA NA 0.04102564 0.03589744 0.08205128 0.08205128 0.08717949 0.03076923 NA NA 0.07179487 0.05128205 0.08205128 0.07179487 0.05641026 0.03589744 NA NA 0.07692308 0.05641026 0.08205128 0.0974359 0.07179487 0.06153846 NA NA NA NA NA NA 0.02564103 NA NA NA NA NA NA NA 0.02564103 NA NA NA NA NA NA NA 0 NA NA NA NA NA NA NA 0 NA NA NA NA NA NA NA NA NA 0.08717949 NA NA NA NA NA NA NA 0.08717949 NA NA NA NA NA NA NA 0.08717949 NA NA NA NA NA NA NA 0.08717949 NA NA NA NA NA 0.01538462 0.01538462 NA NA NA NA NA NA 0.02564103 0.01538462 NA NA NA NA NA NA 0.02051282 0.01025641 NA NA NA NA NA NA 0.02051282 0.01025641 NA NA NA NA NA NA 0.02051282 0.02564103 NA NA NA NA NA NA 0.02051282 0.02564103 NA NA NA NA NA NA NA NA NA NA NA NA NA NA NA NA NA NA NA NA NA NA NA NA NA NA NA NA NA NA NA NA NA NA NA NA NA NA NA NA NA NA NA NA NA NA NA NA NA NA NA NA NA NA NA NA NA NA NA NA NA NA NA NA NA NA NA NA NA NA 0.005128205 0.01025641 NA NA NA NA NA NA 0.005128205 0.01025641 NA NA NA NA NA NA 0.005128205 0.005128205 NA NA NA NA NA NA 0.005128205 0.005128205 NA NA NA NA NA NA 0.005128205 0.005128205 NA NA NA NA NA NA 0.005128205 0.005128205 NA NA NA NA NA NA NA NA NA NA NA NA NA NA NA NA NA NA NA NA NA NA NA NA NA NA NA NA NA NA NA NA NA NA NA NA NA NA NA NA NA NA NA NA NA NA NA NA NA NA NA NA NA NA NA NA NA NA NA NA NA NA NA NA NA NA NA NA NA NA 0.06153846 0.04615385 NA NA NA NA NA NA 0.08205128 0.06666667 NA NA NA NA NA NA 0.07179487 0.04102564 NA NA NA NA NA NA 0.07692308 0.06666667 NA NA NA NA NA NA 0.08717949 0.04102564 NA NA NA NA NA NA 0.08717949 0.07692308 NA NA NA NA NA NA NA NA NA NA NA NA NA NA NA NA NA NA NA NA NA NA NA NA NA NA NA NA NA NA NA NA NA NA NA NA NA NA NA NA NA NA NA NA NA NA NA NA NA NA NA NA NA NA NA NA NA NA NA NA NA NA NA NA NA NA
585132 0.1 5501 2 1 174 37 143 2.036502 2.991285 0.9612636 0.01364716 0.01567365 4.091789 5.990094 4.863199 4.999247 1 0.9830474 4.736531 0 0 0 0.01470588 0.02898551 0.05555556 0.04166667 0.04225352 0.04166667 0.05555556 0.04166667 0.01470588 0.01538462 0.04285714 0.04166667 0.04225352 0.02816901 0.04285714 0.04166667 0.01470588 0.02816901 0.05555556 0.04166667 0.04225352 0.02739726 NA NA 0.01470588 0.02816901 0.04285714 0.04166667 0.02941176 0.02816901 NA NA 0.02898551 0.02816901 0.05555556 0.04166667 0.05555556 0.04166667 NA NA 0.01470588 0.02857143 0.05555556 0.04166667 0.02898551 0.02816901 NA NA NA NA NA NA 0.1354167 NA NA NA NA NA NA NA 0.1354167 NA NA NA NA NA NA NA 0.02857143 NA NA NA NA NA NA NA 0.02857143 NA NA NA NA NA NA NA NA NA 0.07317073 NA NA NA NA NA NA NA 0.03030303 NA NA NA NA NA NA NA 0.06329114 NA NA NA NA NA NA NA 0.02898551 NA NA NA NA NA 0 0 NA NA NA NA NA NA 0 0 NA NA NA NA NA NA 0 0 NA NA NA NA NA NA 0 0 NA NA NA NA NA NA 0 0 NA NA NA NA NA NA 0 0 NA NA NA NA NA NA NA NA NA NA NA NA NA NA NA NA NA NA NA NA NA NA NA NA NA NA NA NA NA NA NA NA NA NA NA NA NA NA NA NA NA NA NA NA NA NA NA NA NA NA NA NA NA NA NA NA NA NA NA NA NA NA NA NA NA NA NA NA NA NA 0.09090909 0.09090909 NA NA NA NA NA NA 0.09090909 0.04761905 NA NA NA NA NA NA 0.04761905 0.04761905 NA NA NA NA NA NA 0.04761905 0.04761905 NA NA NA NA NA NA 0.04761905 0.04761905 NA NA NA NA NA NA 0 0.04761905 NA NA NA NA NA NA NA NA NA NA NA NA NA NA NA NA NA NA NA NA NA NA NA NA NA NA NA NA NA NA NA NA NA NA NA NA NA NA NA NA NA NA NA NA NA NA NA NA NA NA NA NA NA NA NA NA NA NA NA NA NA NA NA NA NA NA NA NA NA NA 0.04166667 0.04166667 NA NA NA NA NA NA 0.04166667 0.04166667 NA NA NA NA NA NA 0.04166667 0.04166667 NA NA NA NA NA NA 0.04166667 0.04166667 NA NA NA NA NA NA 0.04166667 0.04166667 NA NA NA NA NA NA 0.04166667 0.04166667 NA NA NA NA NA NA NA NA NA NA NA NA NA NA NA NA NA NA NA NA NA NA NA NA NA NA NA NA NA NA NA NA NA NA NA NA NA NA NA NA NA NA NA NA NA NA NA NA NA NA NA NA NA NA NA NA NA NA NA NA NA NA NA NA NA NA 0.1829653 0.2113565 0.2113565 0.214511 0.2176656 0.214511 0.2176656 0.214511 0.2176656 0.2113565 0.2018927 0.2113565 0.2176656 0.214511 0.2176656 0.2113565 0.2176656 0.2113565 0.2176656 0.214511 0.2176656 0.214511 0.2239748 NA NA 0.2113565 0.2176656 0.2113565 0.2176656 0.2082019 0.2176656 NA NA 0.2113565 0.2176656 0.214511 0.2176656 0.214511 0.2176656 NA NA 0.2113565 0.214511 0.214511 0.2176656 0.2113565 0.2176656 NA NA NA NA NA NA 0.2618297 NA NA NA NA NA NA NA 0.2618297 NA NA NA NA NA NA NA 0.214511 NA NA NA NA NA NA NA 0.214511 NA NA NA NA NA NA NA NA NA 0.2397476 NA NA NA NA NA NA NA 0.2018927 NA NA NA NA NA NA NA 0.2334385 NA NA NA NA NA NA NA 0.2113565 NA NA NA NA NA 0.07886435 0.0851735 NA NA NA NA NA NA 0.07886435 0.08201893 NA NA NA NA NA NA 0.07886435 0.08832808 NA NA NA NA NA NA 0.07886435 0.0851735 NA NA NA NA NA NA 0.07886435 0.0851735 NA NA NA NA NA NA 0.07886435 0.08201893 NA NA NA NA NA NA NA NA NA NA NA NA NA NA NA NA NA NA NA NA NA NA NA NA NA NA NA NA NA NA NA NA NA NA NA NA NA NA NA NA NA NA NA NA NA NA NA NA NA NA NA NA NA NA NA NA NA NA NA NA NA NA NA NA NA NA NA NA NA NA 0.06309148 0.06309148 NA NA NA NA NA NA 0.06309148 0.06309148 NA NA NA NA NA NA 0.06309148 0.06309148 NA NA NA NA NA NA 0.06309148 0.06309148 NA NA NA NA NA NA 0.06309148 0.06309148 NA NA NA NA NA NA 0.06309148 0.06309148 NA NA NA NA NA NA NA NA NA NA NA NA NA NA NA NA NA NA NA NA NA NA NA NA NA NA NA NA NA NA NA NA NA NA NA NA NA NA NA NA NA NA NA NA NA NA NA NA NA NA NA NA NA NA NA NA NA NA NA NA NA NA NA NA NA NA NA NA NA NA 0.07255521 0.07255521 NA NA NA NA NA NA 0.07255521 0.07255521 NA NA NA NA NA NA 0.07255521 0.07255521 NA NA NA NA NA NA 0.07255521 0.07255521 NA NA NA NA NA NA 0.07255521 0.07255521 NA NA NA NA NA NA 0.07255521 0.07255521 NA NA NA NA NA NA NA NA NA NA NA NA NA NA NA NA NA NA NA NA NA NA NA NA NA NA NA NA NA NA NA NA NA NA NA NA NA NA NA NA NA NA NA NA NA NA NA NA NA NA NA NA NA NA NA NA NA NA NA NA NA NA NA NA NA NA
31992 0.1 2551 1 1 27 47 193 1.586761 1.982536 0.8118573 0.05287513 0.1000227 1.408966 1.81216 1.554121 2.434069 1 0.8658413 1.707089 0 0 0 0.5 0.5 0.08333333 0.07692308 0.09090909 0.1176471 0.125 0.1 0.5 0.5 0.1 0.08333333 0.2 0.125 0.125 0.1 0.5 0.5 0.125 0.08333333 0 0.0625 NA NA 0.5 0.5 0.125 0.09090909 0 0 NA NA 0.5 0.5 0.1111111 0.08333333 0.1111111 0.07142857 NA NA 0.5 0.5 0.1111111 0.08333333 0.1428571 0.1428571 NA NA NA NA NA NA 0.25 NA NA NA NA NA NA NA 0.25 NA NA NA NA NA NA NA 0.2222222 NA NA NA NA NA NA NA 0.2222222 NA NA NA NA NA NA NA NA NA 0.1875 NA NA NA NA NA NA NA 0.1666667 NA NA NA NA NA NA NA 0.1111111 NA NA NA NA NA NA NA 0.3333333 NA NA NA NA NA 0 0 NA NA NA NA NA NA 0 0 NA NA NA NA NA NA 0 0 NA NA NA NA NA NA 0 0 NA NA NA NA NA NA 0 0.1111111 NA NA NA NA NA NA 0 0 NA NA NA NA NA NA NA NA NA NA NA NA NA NA NA NA NA NA NA NA NA NA NA NA NA NA NA NA NA NA NA NA NA NA NA NA NA NA NA NA NA NA NA NA NA NA NA NA NA NA NA NA NA NA NA NA NA NA NA NA NA NA NA NA NA NA NA NA NA NA 0.2 0.25 NA NA NA NA NA NA 0.3333333 0.25 NA NA NA NA NA NA 0 0 NA NA NA NA NA NA 0 0 NA NA NA NA NA NA 0.3333333 0.25 NA NA NA NA NA NA 0.3333333 0.25 NA NA NA NA NA NA NA NA NA NA NA NA NA NA NA NA NA NA NA NA NA NA NA NA NA NA NA NA NA NA NA NA NA NA NA NA NA NA NA NA NA NA NA NA NA NA NA NA NA NA NA NA NA NA NA NA NA NA NA NA NA NA NA NA NA NA NA NA NA NA 0 0.2 NA NA NA NA NA NA 0 0 NA NA NA NA NA NA 0 0.1666667 NA NA NA NA NA NA 0 0 NA NA NA NA NA NA 0 0 NA NA NA NA NA NA 0 0 NA NA NA NA NA NA NA NA NA NA NA NA NA NA NA NA NA NA NA NA NA NA NA NA NA NA NA NA NA NA NA NA NA NA NA NA NA NA NA NA NA NA NA NA NA NA NA NA NA NA NA NA NA NA NA NA NA NA NA NA NA NA NA NA NA NA 0.02727273 0.004545455 0.004545455 0.05 0.05454545 0.04545455 0.06818182 0.03181818 0.04090909 0.004545455 0.004545455 0.04090909 0.05 0.01818182 0.03181818 0.03181818 0.04090909 0.004545455 0.004545455 0.03181818 0.05 0.03636364 0.06818182 NA NA 0.004545455 0.004545455 0.03181818 0.04545455 0.02272727 0.01363636 NA NA 0.004545455 0.004545455 0.03636364 0.05 0.03636364 0.05909091 NA NA 0.004545455 0.004545455 0.03636364 0.05 0.02727273 0.02727273 NA NA NA NA NA NA 0.01363636 NA NA NA NA NA NA NA 0.01363636 NA NA NA NA NA NA NA 0.03181818 NA NA NA NA NA NA NA 0.03181818 NA NA NA NA NA NA NA NA NA 0.05909091 NA NA NA NA NA NA NA 0.02272727 NA NA NA NA NA NA NA 0.07272727 NA NA NA NA NA NA NA 0.009090909 NA NA NA NA NA 0.01818182 0.04090909 NA NA NA NA NA NA 0.01818182 0 NA NA NA NA NA NA 0.01818182 0.04090909 NA NA NA NA NA NA 0.01818182 0 NA NA NA NA NA NA 0.01818182 0.03636364 NA NA NA NA NA NA 0.01818182 0.02727273 NA NA NA NA NA NA NA NA NA NA NA NA NA NA NA NA NA NA NA NA NA NA NA NA NA NA NA NA NA NA NA NA NA NA NA NA NA NA NA NA NA NA NA NA NA NA NA NA NA NA NA NA NA NA NA NA NA NA NA NA NA NA NA NA NA NA NA NA NA NA 0.01818182 0.01363636 NA NA NA NA NA NA 0.009090909 0.01363636 NA NA NA NA NA NA 0.004545455 0.004545455 NA NA NA NA NA NA 0.004545455 0.004545455 NA NA NA NA NA NA 0.009090909 0.01363636 NA NA NA NA NA NA 0.009090909 0.01363636 NA NA NA NA NA NA NA NA NA NA NA NA NA NA NA NA NA NA NA NA NA NA NA NA NA NA NA NA NA NA NA NA NA NA NA NA NA NA NA NA NA NA NA NA NA NA NA NA NA NA NA NA NA NA NA NA NA NA NA NA NA NA NA NA NA NA NA NA NA NA 0.01818182 0.01818182 NA NA NA NA NA NA 0.01363636 0.009090909 NA NA NA NA NA NA 0.01363636 0.02272727 NA NA NA NA NA NA 0.009090909 0.009090909 NA NA NA NA NA NA 0.009090909 0.009090909 NA NA NA NA NA NA 0.009090909 0.009090909 NA NA NA NA NA NA NA NA NA NA NA NA NA NA NA NA NA NA NA NA NA NA NA NA NA NA NA NA NA NA NA NA NA NA NA NA NA NA NA NA NA NA NA NA NA NA NA NA NA NA NA NA NA NA NA NA NA NA NA NA NA NA NA NA NA NA
[truncated: 45,219,010 more chars]
