# Supplementary material for: Accurate error control in high-dimensional association testing using conditional false discovery rates
Source: Biom J. Author manuscript; Available in PMC 2022 Feb 3. (PMC7612315; doi:10.1002/bimj.201900254)
Supplement: Supplementary material 2 [file EMS140914-supplement-Supplementary_material_2.zip › cfdr_pipeline-master/data/sim_gen_low_fdr.txt]

10047 0.01 7277 1 1 13 152 56 2.404345 2.841221 0.8198482 0.1497766 0.02449626 1.040749 2.50735 2.991349 2.802152 1 0.973228 2.696058 0 0 0 NA NA NA NA NA NA NA NA NA NA NA NA NA NA NA NA NA NA NA NA NA NA NA NA NA NA NA NA NA NA NA NA 0 0 0 0 0 0 NA NA 0 0 0 0 0 0 NA NA NA NA NA NA NA NA NA NA NA NA NA NA NA NA NA NA NA NA NA NA 0 NA NA NA NA NA NA NA 0 NA NA NA NA NA NA NA NA NA NA NA NA NA NA NA NA NA NA NA NA NA NA NA NA NA NA NA NA NA NA NA NA NA NA NA NA NA NA NA NA NA NA NA NA NA NA NA NA NA NA NA NA NA NA NA NA NA NA NA NA NA NA NA NA NA NA NA NA NA NA NA 0 0 NA NA NA NA NA NA 0 0 NA NA NA NA NA NA NA NA NA NA NA NA NA NA NA NA NA NA NA NA NA NA NA NA NA NA NA NA NA NA NA NA NA NA NA NA NA NA NA NA NA NA NA NA NA NA NA NA NA NA NA NA NA NA NA NA NA NA NA NA NA NA NA NA NA NA NA NA NA NA NA NA NA NA NA NA NA NA NA NA NA NA NA NA NA NA NA NA NA NA NA NA NA NA NA NA NA NA NA NA NA NA 0 0 NA NA NA NA NA NA 0 0 NA NA NA NA NA NA NA NA NA NA NA NA NA NA NA NA NA NA NA NA NA NA NA NA NA NA NA NA NA NA NA NA NA NA NA NA NA NA NA NA NA NA NA NA NA NA NA NA NA NA NA NA NA NA NA NA NA NA NA NA NA NA NA NA NA NA NA NA NA NA NA NA NA NA NA NA NA NA NA NA NA NA NA NA NA NA NA NA NA NA NA NA NA NA NA NA NA NA NA NA NA NA 0 0 NA NA NA NA NA NA 0 0 NA NA NA NA NA NA NA NA NA NA NA NA NA NA NA NA NA NA NA NA NA NA NA NA NA NA NA NA NA NA NA NA NA NA NA NA NA NA NA NA NA NA NA NA NA NA NA NA NA NA NA NA NA NA NA NA NA NA NA NA NA NA NA NA NA NA 0.04347826 NA NA NA NA NA NA NA NA NA NA NA NA NA NA NA NA NA NA NA NA NA NA NA NA NA NA NA NA NA NA NA NA 0.04347826 0.04347826 0.04347826 0.05797101 0.05797101 0.05797101 NA NA 0.04347826 0.04347826 0.04347826 0.05797101 0.05797101 0.05797101 NA NA NA NA NA NA NA NA NA NA NA NA NA NA NA NA NA NA NA NA NA NA 0.04347826 NA NA NA NA NA NA NA 0.04347826 NA NA NA NA NA NA NA NA NA NA NA NA NA NA NA NA NA NA NA NA NA NA NA NA NA NA NA NA NA NA NA NA NA NA NA NA NA NA NA NA NA NA NA NA NA NA NA NA NA NA NA NA NA NA NA NA NA NA NA NA NA NA NA NA NA NA NA NA NA NA NA 0.02898551 0.02898551 NA NA NA NA NA NA 0.02898551 0.02898551 NA NA NA NA NA NA NA NA NA NA NA NA NA NA NA NA NA NA NA NA NA NA NA NA NA NA NA NA NA NA NA NA NA NA NA NA NA NA NA NA NA NA NA NA NA NA NA NA NA NA NA NA NA NA NA NA NA NA NA NA NA NA NA NA NA NA NA NA NA NA NA NA NA NA NA NA NA NA NA NA NA NA NA NA NA NA NA NA NA NA NA NA NA NA NA NA NA NA NA NA NA NA 0.02898551 0.02898551 NA NA NA NA NA NA 0.02898551 0.02898551 NA NA NA NA NA NA NA NA NA NA NA NA NA NA NA NA NA NA NA NA NA NA NA NA NA NA NA NA NA NA NA NA NA NA NA NA NA NA NA NA NA NA NA NA NA NA NA NA NA NA NA NA NA NA NA NA NA NA NA NA NA NA NA NA NA NA NA NA NA NA NA NA NA NA NA NA NA NA NA NA NA NA NA NA NA NA NA NA NA NA NA NA NA NA NA NA NA NA NA NA NA NA 0 0 NA NA NA NA NA NA 0 0 NA NA NA NA NA NA NA NA NA NA NA NA NA NA NA NA NA NA NA NA NA NA NA NA NA NA NA NA NA NA NA NA NA NA NA NA NA NA NA NA NA NA NA NA NA NA NA NA NA NA NA NA NA NA NA NA NA NA NA NA NA NA NA NA NA NA
100536 0.01 7134 3 1 162 71 126 2.949353 2.491984 0.9648856 0.01552055 0.01321864 15.00931 14.49525 4.313766 19.27107 1 0.9942105 14.26817 0 0 0 NA NA NA NA NA NA NA NA NA NA NA NA NA NA NA NA NA NA NA NA NA NA NA NA NA NA NA NA NA NA NA NA 0 0 0 0 0 0 NA NA 0 0 0 0 0 0 NA NA NA NA NA NA NA NA NA NA NA NA NA NA NA NA NA NA NA NA NA NA 0.01587302 NA NA NA NA NA NA NA 0.01587302 NA NA NA NA NA NA NA NA NA NA NA NA NA NA NA NA NA NA NA NA NA NA NA NA NA NA NA NA NA NA NA NA NA NA NA NA NA NA NA NA NA NA NA NA NA NA NA NA NA NA NA NA NA NA NA NA NA NA NA NA NA NA NA NA NA NA NA NA NA NA NA 0 0 NA NA NA NA NA NA 0 0 NA NA NA NA NA NA NA NA NA NA NA NA NA NA NA NA NA NA NA NA NA NA NA NA NA NA NA NA NA NA NA NA NA NA NA NA NA NA NA NA NA NA NA NA NA NA NA NA NA NA NA NA NA NA NA NA NA NA NA NA NA NA NA NA NA NA NA NA NA NA NA NA NA NA NA NA NA NA NA NA NA NA NA NA NA NA NA NA NA NA NA NA NA NA NA NA NA NA NA NA NA NA 0 0 NA NA NA NA NA NA 0 0 NA NA NA NA NA NA NA NA NA NA NA NA NA NA NA NA NA NA NA NA NA NA NA NA NA NA NA NA NA NA NA NA NA NA NA NA NA NA NA NA NA NA NA NA NA NA NA NA NA NA NA NA NA NA NA NA NA NA NA NA NA NA NA NA NA NA NA NA NA NA NA NA NA NA NA NA NA NA NA NA NA NA NA NA NA NA NA NA NA NA NA NA NA NA NA NA NA NA NA NA NA NA 0 0 NA NA NA NA NA NA 0 0 NA NA NA NA NA NA NA NA NA NA NA NA NA NA NA NA NA NA NA NA NA NA NA NA NA NA NA NA NA NA NA NA NA NA NA NA NA NA NA NA NA NA NA NA NA NA NA NA NA NA NA NA NA NA NA NA NA NA NA NA NA NA NA NA NA NA 0.3993056 NA NA NA NA NA NA NA NA NA NA NA NA NA NA NA NA NA NA NA NA NA NA NA NA NA NA NA NA NA NA NA NA 0.3993056 0.3993056 0.3993056 0.3993056 0.3993056 0.4027778 NA NA 0.3993056 0.3993056 0.3993056 0.3993056 0.3993056 0.4027778 NA NA NA NA NA NA NA NA NA NA NA NA NA NA NA NA NA NA NA NA NA NA 0.2152778 NA NA NA NA NA NA NA 0.2152778 NA NA NA NA NA NA NA NA NA NA NA NA NA NA NA NA NA NA NA NA NA NA NA NA NA NA NA NA NA NA NA NA NA NA NA NA NA NA NA NA NA NA NA NA NA NA NA NA NA NA NA NA NA NA NA NA NA NA NA NA NA NA NA NA NA NA NA NA NA NA NA 0.1493056 0.1493056 NA NA NA NA NA NA 0.1493056 0.1493056 NA NA NA NA NA NA NA NA NA NA NA NA NA NA NA NA NA NA NA NA NA NA NA NA NA NA NA NA NA NA NA NA NA NA NA NA NA NA NA NA NA NA NA NA NA NA NA NA NA NA NA NA NA NA NA NA NA NA NA NA NA NA NA NA NA NA NA NA NA NA NA NA NA NA NA NA NA NA NA NA NA NA NA NA NA NA NA NA NA NA NA NA NA NA NA NA NA NA NA NA NA NA 0.09375 0.09375 NA NA NA NA NA NA 0.09027778 0.09375 NA NA NA NA NA NA NA NA NA NA NA NA NA NA NA NA NA NA NA NA NA NA NA NA NA NA NA NA NA NA NA NA NA NA NA NA NA NA NA NA NA NA NA NA NA NA NA NA NA NA NA NA NA NA NA NA NA NA NA NA NA NA NA NA NA NA NA NA NA NA NA NA NA NA NA NA NA NA NA NA NA NA NA NA NA NA NA NA NA NA NA NA NA NA NA NA NA NA NA NA NA NA 0.1631944 0.1631944 NA NA NA NA NA NA 0.1631944 0.1631944 NA NA NA NA NA NA NA NA NA NA NA NA NA NA NA NA NA NA NA NA NA NA NA NA NA NA NA NA NA NA NA NA NA NA NA NA NA NA NA NA NA NA NA NA NA NA NA NA NA NA NA NA NA NA NA NA NA NA NA NA NA NA NA NA NA NA
100641 0.01 4528 2 1 84 162 46 1.646937 2.508958 0.8681839 0.07794998 0.02962957 1.031528 2.595396 4.179467 1.389411 1 0.9661497 3.473509 0 0 0 NA NA NA NA NA NA NA NA NA NA NA NA NA NA NA NA NA NA NA NA NA NA NA NA NA NA NA NA NA NA NA NA 0 0 0 0 0 0 NA NA 0 0 0 0 0 0 NA NA NA NA NA NA NA NA NA NA NA NA NA NA NA NA NA NA NA NA NA NA 0 NA NA NA NA NA NA NA 0 NA NA NA NA NA NA NA NA NA NA NA NA NA NA NA NA NA NA NA NA NA NA NA NA NA NA NA NA NA NA NA NA NA NA NA NA NA NA NA NA NA NA NA NA NA NA NA NA NA NA NA NA NA NA NA NA NA NA NA NA NA NA NA NA NA NA NA NA NA NA NA 0 0 NA NA NA NA NA NA 0 0 NA NA NA NA NA NA NA NA NA NA NA NA NA NA NA NA NA NA NA NA NA NA NA NA NA NA NA NA NA NA NA NA NA NA NA NA NA NA NA NA NA NA NA NA NA NA NA NA NA NA NA NA NA NA NA NA NA NA NA NA NA NA NA NA NA NA NA NA NA NA NA NA NA NA NA NA NA NA NA NA NA NA NA NA NA NA NA NA NA NA NA NA NA NA NA NA NA NA NA NA NA NA 0 0 NA NA NA NA NA NA 0 0 NA NA NA NA NA NA NA NA NA NA NA NA NA NA NA NA NA NA NA NA NA NA NA NA NA NA NA NA NA NA NA NA NA NA NA NA NA NA NA NA NA NA NA NA NA NA NA NA NA NA NA NA NA NA NA NA NA NA NA NA NA NA NA NA NA NA NA NA NA NA NA NA NA NA NA NA NA NA NA NA NA NA NA NA NA NA NA NA NA NA NA NA NA NA NA NA NA NA NA NA NA NA 0 0 NA NA NA NA NA NA 0 0 NA NA NA NA NA NA NA NA NA NA NA NA NA NA NA NA NA NA NA NA NA NA NA NA NA NA NA NA NA NA NA NA NA NA NA NA NA NA NA NA NA NA NA NA NA NA NA NA NA NA NA NA NA NA NA NA NA NA NA NA NA NA NA NA NA NA 0.07692308 NA NA NA NA NA NA NA NA NA NA NA NA NA NA NA NA NA NA NA NA NA NA NA NA NA NA NA NA NA NA NA NA 0.07692308 0.07692308 0.06923077 0.06923077 0.06923077 0.06923077 NA NA 0.07692308 0.07692308 0.06923077 0.06923077 0.06923077 0.06923077 NA NA NA NA NA NA NA NA NA NA NA NA NA NA NA NA NA NA NA NA NA NA 0.06153846 NA NA NA NA NA NA NA 0.06153846 NA NA NA NA NA NA NA NA NA NA NA NA NA NA NA NA NA NA NA NA NA NA NA NA NA NA NA NA NA NA NA NA NA NA NA NA NA NA NA NA NA NA NA NA NA NA NA NA NA NA NA NA NA NA NA NA NA NA NA NA NA NA NA NA NA NA NA NA NA NA NA 0.03076923 0.03076923 NA NA NA NA NA NA 0.03076923 0.03076923 NA NA NA NA NA NA NA NA NA NA NA NA NA NA NA NA NA NA NA NA NA NA NA NA NA NA NA NA NA NA NA NA NA NA NA NA NA NA NA NA NA NA NA NA NA NA NA NA NA NA NA NA NA NA NA NA NA NA NA NA NA NA NA NA NA NA NA NA NA NA NA NA NA NA NA NA NA NA NA NA NA NA NA NA NA NA NA NA NA NA NA NA NA NA NA NA NA NA NA NA NA NA 0.03076923 0.03076923 NA NA NA NA NA NA 0.03076923 0.03076923 NA NA NA NA NA NA NA NA NA NA NA NA NA NA NA NA NA NA NA NA NA NA NA NA NA NA NA NA NA NA NA NA NA NA NA NA NA NA NA NA NA NA NA NA NA NA NA NA NA NA NA NA NA NA NA NA NA NA NA NA NA NA NA NA NA NA NA NA NA NA NA NA NA NA NA NA NA NA NA NA NA NA NA NA NA NA NA NA NA NA NA NA NA NA NA NA NA NA NA NA NA NA 0.01538462 0.01538462 NA NA NA NA NA NA 0.01538462 0.01538462 NA NA NA NA NA NA NA NA NA NA NA NA NA NA NA NA NA NA NA NA NA NA NA NA NA NA NA NA NA NA NA NA NA NA NA NA NA NA NA NA NA NA NA NA NA NA NA NA NA NA NA NA NA NA NA NA NA NA NA NA NA NA NA NA NA NA
100662 0.01 8999 2 1 24 6 166 1.545184 2.383829 0.9647831 0.002456211 0.02918555 3.825667 2.589598 2.022833 5.610568 1 0.9780707 2.256943 0 0 0 NA NA NA NA NA NA NA NA NA NA NA NA NA NA NA NA NA NA NA NA NA NA NA NA NA NA NA NA NA NA NA NA 0 0 0 0 0 0 NA NA 0 0 0 0 0 0 NA NA NA NA NA NA NA NA NA NA NA NA NA NA NA NA NA NA NA NA NA NA 0 NA NA NA NA NA NA NA 0 NA NA NA NA NA NA NA NA NA NA NA NA NA NA NA NA NA NA NA NA NA NA NA NA NA NA NA NA NA NA NA NA NA NA NA NA NA NA NA NA NA NA NA NA NA NA NA NA NA NA NA NA NA NA NA NA NA NA NA NA NA NA NA NA NA NA NA NA NA NA NA 0 0 NA NA NA NA NA NA 0 0 NA NA NA NA NA NA NA NA NA NA NA NA NA NA NA NA NA NA NA NA NA NA NA NA NA NA NA NA NA NA NA NA NA NA NA NA NA NA NA NA NA NA NA NA NA NA NA NA NA NA NA NA NA NA NA NA NA NA NA NA NA NA NA NA NA NA NA NA NA NA NA NA NA NA NA NA NA NA NA NA NA NA NA NA NA NA NA NA NA NA NA NA NA NA NA NA NA NA NA NA NA NA 0 0 NA NA NA NA NA NA 0 0 NA NA NA NA NA NA NA NA NA NA NA NA NA NA NA NA NA NA NA NA NA NA NA NA NA NA NA NA NA NA NA NA NA NA NA NA NA NA NA NA NA NA NA NA NA NA NA NA NA NA NA NA NA NA NA NA NA NA NA NA NA NA NA NA NA NA NA NA NA NA NA NA NA NA NA NA NA NA NA NA NA NA NA NA NA NA NA NA NA NA NA NA NA NA NA NA NA NA NA NA NA NA 0 0 NA NA NA NA NA NA 0 0 NA NA NA NA NA NA NA NA NA NA NA NA NA NA NA NA NA NA NA NA NA NA NA NA NA NA NA NA NA NA NA NA NA NA NA NA NA NA NA NA NA NA NA NA NA NA NA NA NA NA NA NA NA NA NA NA NA NA NA NA NA NA NA NA NA NA 0.02105263 NA NA NA NA NA NA NA NA NA NA NA NA NA NA NA NA NA NA NA NA NA NA NA NA NA NA NA NA NA NA NA NA 0.03157895 0.03684211 0.03157895 0.05263158 0.03157895 0.06842105 NA NA 0.03157895 0.03684211 0.03157895 0.04736842 0.03157895 0.04210526 NA NA NA NA NA NA NA NA NA NA NA NA NA NA NA NA NA NA NA NA NA NA 0.01578947 NA NA NA NA NA NA NA 0.01578947 NA NA NA NA NA NA NA NA NA NA NA NA NA NA NA NA NA NA NA NA NA NA NA NA NA NA NA NA NA NA NA NA NA NA NA NA NA NA NA NA NA NA NA NA NA NA NA NA NA NA NA NA NA NA NA NA NA NA NA NA NA NA NA NA NA NA NA NA NA NA NA 0.01052632 0.02105263 NA NA NA NA NA NA 0.01052632 0.01578947 NA NA NA NA NA NA NA NA NA NA NA NA NA NA NA NA NA NA NA NA NA NA NA NA NA NA NA NA NA NA NA NA NA NA NA NA NA NA NA NA NA NA NA NA NA NA NA NA NA NA NA NA NA NA NA NA NA NA NA NA NA NA NA NA NA NA NA NA NA NA NA NA NA NA NA NA NA NA NA NA NA NA NA NA NA NA NA NA NA NA NA NA NA NA NA NA NA NA NA NA NA NA 0.03684211 0.03684211 NA NA NA NA NA NA 0.03684211 0.01578947 NA NA NA NA NA NA NA NA NA NA NA NA NA NA NA NA NA NA NA NA NA NA NA NA NA NA NA NA NA NA NA NA NA NA NA NA NA NA NA NA NA NA NA NA NA NA NA NA NA NA NA NA NA NA NA NA NA NA NA NA NA NA NA NA NA NA NA NA NA NA NA NA NA NA NA NA NA NA NA NA NA NA NA NA NA NA NA NA NA NA NA NA NA NA NA NA NA NA NA NA NA NA 0.005263158 0.01578947 NA NA NA NA NA NA 0.005263158 0.01052632 NA NA NA NA NA NA NA NA NA NA NA NA NA NA NA NA NA NA NA NA NA NA NA NA NA NA NA NA NA NA NA NA NA NA NA NA NA NA NA NA NA NA NA NA NA NA NA NA NA NA NA NA NA NA NA NA NA NA NA NA NA NA NA NA NA NA
100826 0.01 1263 1 1 73 124 21 1.698097 2.756319 0.5914157 0.2864473 0.1113728 1.09695 2.631538 2.478171 2.145727 1 0.8867756 2.576334 0 0 0 NA NA NA NA NA NA NA NA NA NA NA NA NA NA NA NA NA NA NA NA NA NA NA NA NA NA NA NA NA NA NA NA 0 0 0 0 0 0 NA NA 0 0 0 0 0 0 NA NA NA NA NA NA NA NA NA NA NA NA NA NA NA NA NA NA NA NA NA NA 0 NA NA NA NA NA NA NA 0 NA NA NA NA NA NA NA NA NA NA NA NA NA NA NA NA NA NA NA NA NA NA NA NA NA NA NA NA NA NA NA NA NA NA NA NA NA NA NA NA NA NA NA NA NA NA NA NA NA NA NA NA NA NA NA NA NA NA NA NA NA NA NA NA NA NA NA NA NA NA NA 0 0 NA NA NA NA NA NA 0 0 NA NA NA NA NA NA NA NA NA NA NA NA NA NA NA NA NA NA NA NA NA NA NA NA NA NA NA NA NA NA NA NA NA NA NA NA NA NA NA NA NA NA NA NA NA NA NA NA NA NA NA NA NA NA NA NA NA NA NA NA NA NA NA NA NA NA NA NA NA NA NA NA NA NA NA NA NA NA NA NA NA NA NA NA NA NA NA NA NA NA NA NA NA NA NA NA NA NA NA NA NA NA 0 0 NA NA NA NA NA NA 0 0 NA NA NA NA NA NA NA NA NA NA NA NA NA NA NA NA NA NA NA NA NA NA NA NA NA NA NA NA NA NA NA NA NA NA NA NA NA NA NA NA NA NA NA NA NA NA NA NA NA NA NA NA NA NA NA NA NA NA NA NA NA NA NA NA NA NA NA NA NA NA NA NA NA NA NA NA NA NA NA NA NA NA NA NA NA NA NA NA NA NA NA NA NA NA NA NA NA NA NA NA NA NA 0 0 NA NA NA NA NA NA 0 0 NA NA NA NA NA NA NA NA NA NA NA NA NA NA NA NA NA NA NA NA NA NA NA NA NA NA NA NA NA NA NA NA NA NA NA NA NA NA NA NA NA NA NA NA NA NA NA NA NA NA NA NA NA NA NA NA NA NA NA NA NA NA NA NA NA NA 0.0106383 NA NA NA NA NA NA NA NA NA NA NA NA NA NA NA NA NA NA NA NA NA NA NA NA NA NA NA NA NA NA NA NA 0.0106383 0.0106383 0.0106383 0.0106383 0.0212766 0.0106383 NA NA 0.0106383 0.0106383 0.0106383 0.0106383 0.0212766 0.0212766 NA NA NA NA NA NA NA NA NA NA NA NA NA NA NA NA NA NA NA NA NA NA 0 NA NA NA NA NA NA NA 0 NA NA NA NA NA NA NA NA NA NA NA NA NA NA NA NA NA NA NA NA NA NA NA NA NA NA NA NA NA NA NA NA NA NA NA NA NA NA NA NA NA NA NA NA NA NA NA NA NA NA NA NA NA NA NA NA NA NA NA NA NA NA NA NA NA NA NA NA NA NA NA 0 0 NA NA NA NA NA NA 0 0 NA NA NA NA NA NA NA NA NA NA NA NA NA NA NA NA NA NA NA NA NA NA NA NA NA NA NA NA NA NA NA NA NA NA NA NA NA NA NA NA NA NA NA NA NA NA NA NA NA NA NA NA NA NA NA NA NA NA NA NA NA NA NA NA NA NA NA NA NA NA NA NA NA NA NA NA NA NA NA NA NA NA NA NA NA NA NA NA NA NA NA NA NA NA NA NA NA NA NA NA NA NA 0 0 NA NA NA NA NA NA 0 0 NA NA NA NA NA NA NA NA NA NA NA NA NA NA NA NA NA NA NA NA NA NA NA NA NA NA NA NA NA NA NA NA NA NA NA NA NA NA NA NA NA NA NA NA NA NA NA NA NA NA NA NA NA NA NA NA NA NA NA NA NA NA NA NA NA NA NA NA NA NA NA NA NA NA NA NA NA NA NA NA NA NA NA NA NA NA NA NA NA NA NA NA NA NA NA NA NA NA NA NA NA NA 0.0212766 0.0212766 NA NA NA NA NA NA 0.0212766 0.0212766 NA NA NA NA NA NA NA NA NA NA NA NA NA NA NA NA NA NA NA NA NA NA NA NA NA NA NA NA NA NA NA NA NA NA NA NA NA NA NA NA NA NA NA NA NA NA NA NA NA NA NA NA NA NA NA NA NA NA NA NA NA NA NA NA NA NA
101151 0.01 4091 2 1 112 147 10 2.033771 2.201334 0.9128094 0.01206792 0.01431418 4.09325 1.094486 4.793471 1.45817 1 0.9776272 4.069115 0 0 0 NA NA NA NA NA NA NA NA NA NA NA NA NA NA NA NA NA NA NA NA NA NA NA NA NA NA NA NA NA NA NA NA 0 0 0 0 0 0 NA NA 0 0 0 0 0 0 NA NA NA NA NA NA NA NA NA NA NA NA NA NA NA NA NA NA NA NA NA NA 0 NA NA NA NA NA NA NA 0 NA NA NA NA NA NA NA NA NA NA NA NA NA NA NA NA NA NA NA NA NA NA NA NA NA NA NA NA NA NA NA NA NA NA NA NA NA NA NA NA NA NA NA NA NA NA NA NA NA NA NA NA NA NA NA NA NA NA NA NA NA NA NA NA NA NA NA NA NA NA NA 0 0 NA NA NA NA NA NA 0 0 NA NA NA NA NA NA NA NA NA NA NA NA NA NA NA NA NA NA NA NA NA NA NA NA NA NA NA NA NA NA NA NA NA NA NA NA NA NA NA NA NA NA NA NA NA NA NA NA NA NA NA NA NA NA NA NA NA NA NA NA NA NA NA NA NA NA NA NA NA NA NA NA NA NA NA NA NA NA NA NA NA NA NA NA NA NA NA NA NA NA NA NA NA NA NA NA NA NA NA NA NA NA 0 0 NA NA NA NA NA NA 0 0 NA NA NA NA NA NA NA NA NA NA NA NA NA NA NA NA NA NA NA NA NA NA NA NA NA NA NA NA NA NA NA NA NA NA NA NA NA NA NA NA NA NA NA NA NA NA NA NA NA NA NA NA NA NA NA NA NA NA NA NA NA NA NA NA NA NA NA NA NA NA NA NA NA NA NA NA NA NA NA NA NA NA NA NA NA NA NA NA NA NA NA NA NA NA NA NA NA NA NA NA NA NA 0 0 NA NA NA NA NA NA 0 0 NA NA NA NA NA NA NA NA NA NA NA NA NA NA NA NA NA NA NA NA NA NA NA NA NA NA NA NA NA NA NA NA NA NA NA NA NA NA NA NA NA NA NA NA NA NA NA NA NA NA NA NA NA NA NA NA NA NA NA NA NA NA NA NA NA NA 0.1147541 NA NA NA NA NA NA NA NA NA NA NA NA NA NA NA NA NA NA NA NA NA NA NA NA NA NA NA NA NA NA NA NA 0.1147541 0.1147541 0.1147541 0.1147541 0.1147541 0.1147541 NA NA 0.1147541 0.1147541 0.1147541 0.1147541 0.1147541 0.1147541 NA NA NA NA NA NA NA NA NA NA NA NA NA NA NA NA NA NA NA NA NA NA 0.1147541 NA NA NA NA NA NA NA 0.1147541 NA NA NA NA NA NA NA NA NA NA NA NA NA NA NA NA NA NA NA NA NA NA NA NA NA NA NA NA NA NA NA NA NA NA NA NA NA NA NA NA NA NA NA NA NA NA NA NA NA NA NA NA NA NA NA NA NA NA NA NA NA NA NA NA NA NA NA NA NA NA NA 0.07377049 0.07377049 NA NA NA NA NA NA 0.07377049 0.07377049 NA NA NA NA NA NA NA NA NA NA NA NA NA NA NA NA NA NA NA NA NA NA NA NA NA NA NA NA NA NA NA NA NA NA NA NA NA NA NA NA NA NA NA NA NA NA NA NA NA NA NA NA NA NA NA NA NA NA NA NA NA NA NA NA NA NA NA NA NA NA NA NA NA NA NA NA NA NA NA NA NA NA NA NA NA NA NA NA NA NA NA NA NA NA NA NA NA NA NA NA NA NA 0.01639344 0.01639344 NA NA NA NA NA NA 0.01639344 0.01639344 NA NA NA NA NA NA NA NA NA NA NA NA NA NA NA NA NA NA NA NA NA NA NA NA NA NA NA NA NA NA NA NA NA NA NA NA NA NA NA NA NA NA NA NA NA NA NA NA NA NA NA NA NA NA NA NA NA NA NA NA NA NA NA NA NA NA NA NA NA NA NA NA NA NA NA NA NA NA NA NA NA NA NA NA NA NA NA NA NA NA NA NA NA NA NA NA NA NA NA NA NA NA 0.02459016 0.02459016 NA NA NA NA NA NA 0.02459016 0.02459016 NA NA NA NA NA NA NA NA NA NA NA NA NA NA NA NA NA NA NA NA NA NA NA NA NA NA NA NA NA NA NA NA NA NA NA NA NA NA NA NA NA NA NA NA NA NA NA NA NA NA NA NA NA NA NA NA NA NA NA NA NA NA NA NA NA NA
10115 0.01 2711 1 1 49 159 94 2.541109 2.757438 0.8487392 0.02336974 0.1057564 2.558779 2.378973 2.523847 3.511362 1 0.9024713 2.683693 0 0 0 NA NA NA NA NA NA NA NA NA NA NA NA NA NA NA NA NA NA NA NA NA NA NA NA NA NA NA NA NA NA NA NA 0 0 0 0 0 0 NA NA 0 0 0 0 0 0 NA NA NA NA NA NA NA NA NA NA NA NA NA NA NA NA NA NA NA NA NA NA 0 NA NA NA NA NA NA NA 0 NA NA NA NA NA NA NA NA NA NA NA NA NA NA NA NA NA NA NA NA NA NA NA NA NA NA NA NA NA NA NA NA NA NA NA NA NA NA NA NA NA NA NA NA NA NA NA NA NA NA NA NA NA NA NA NA NA NA NA NA NA NA NA NA NA NA NA NA NA NA NA 0 0 NA NA NA NA NA NA 0 0 NA NA NA NA NA NA NA NA NA NA NA NA NA NA NA NA NA NA NA NA NA NA NA NA NA NA NA NA NA NA NA NA NA NA NA NA NA NA NA NA NA NA NA NA NA NA NA NA NA NA NA NA NA NA NA NA NA NA NA NA NA NA NA NA NA NA NA NA NA NA NA NA NA NA NA NA NA NA NA NA NA NA NA NA NA NA NA NA NA NA NA NA NA NA NA NA NA NA NA NA NA NA 0 0 NA NA NA NA NA NA 0 0 NA NA NA NA NA NA NA NA NA NA NA NA NA NA NA NA NA NA NA NA NA NA NA NA NA NA NA NA NA NA NA NA NA NA NA NA NA NA NA NA NA NA NA NA NA NA NA NA NA NA NA NA NA NA NA NA NA NA NA NA NA NA NA NA NA NA NA NA NA NA NA NA NA NA NA NA NA NA NA NA NA NA NA NA NA NA NA NA NA NA NA NA NA NA NA NA NA NA NA NA NA NA 0 0 NA NA NA NA NA NA 0 0 NA NA NA NA NA NA NA NA NA NA NA NA NA NA NA NA NA NA NA NA NA NA NA NA NA NA NA NA NA NA NA NA NA NA NA NA NA NA NA NA NA NA NA NA NA NA NA NA NA NA NA NA NA NA NA NA NA NA NA NA NA NA NA NA NA NA 0.05594406 NA NA NA NA NA NA NA NA NA NA NA NA NA NA NA NA NA NA NA NA NA NA NA NA NA NA NA NA NA NA NA NA 0.09090909 0.08391608 0.09090909 0.09090909 0.09090909 0.09090909 NA NA 0.09090909 0.08391608 0.09090909 0.09090909 0.09090909 0.09090909 NA NA NA NA NA NA NA NA NA NA NA NA NA NA NA NA NA NA NA NA NA NA 0.09090909 NA NA NA NA NA NA NA 0.09090909 NA NA NA NA NA NA NA NA NA NA NA NA NA NA NA NA NA NA NA NA NA NA NA NA NA NA NA NA NA NA NA NA NA NA NA NA NA NA NA NA NA NA NA NA NA NA NA NA NA NA NA NA NA NA NA NA NA NA NA NA NA NA NA NA NA NA NA NA NA NA NA 0.02097902 0.02097902 NA NA NA NA NA NA 0.02097902 0.02097902 NA NA NA NA NA NA NA NA NA NA NA NA NA NA NA NA NA NA NA NA NA NA NA NA NA NA NA NA NA NA NA NA NA NA NA NA NA NA NA NA NA NA NA NA NA NA NA NA NA NA NA NA NA NA NA NA NA NA NA NA NA NA NA NA NA NA NA NA NA NA NA NA NA NA NA NA NA NA NA NA NA NA NA NA NA NA NA NA NA NA NA NA NA NA NA NA NA NA NA NA NA NA 0.04895105 0.04895105 NA NA NA NA NA NA 0.04895105 0.04895105 NA NA NA NA NA NA NA NA NA NA NA NA NA NA NA NA NA NA NA NA NA NA NA NA NA NA NA NA NA NA NA NA NA NA NA NA NA NA NA NA NA NA NA NA NA NA NA NA NA NA NA NA NA NA NA NA NA NA NA NA NA NA NA NA NA NA NA NA NA NA NA NA NA NA NA NA NA NA NA NA NA NA NA NA NA NA NA NA NA NA NA NA NA NA NA NA NA NA NA NA NA NA 0.02097902 0.02097902 NA NA NA NA NA NA 0.02097902 0.02097902 NA NA NA NA NA NA NA NA NA NA NA NA NA NA NA NA NA NA NA NA NA NA NA NA NA NA NA NA NA NA NA NA NA NA NA NA NA NA NA NA NA NA NA NA NA NA NA NA NA NA NA NA NA NA NA NA NA NA NA NA NA NA NA NA NA NA
101295 0.01 3268 1 1 117 186 36 2.538802 2.783977 0.9036832 0.02535294 0.05702276 2.530549 2.667031 2.898491 2.799102 1 0.9257224 2.83303 0 0 0 NA NA NA NA NA NA NA NA NA NA NA NA NA NA NA NA NA NA NA NA NA NA NA NA NA NA NA NA NA NA NA NA 0 0 0 0 0 0 NA NA 0 0 0 0 0 0 NA NA NA NA NA NA NA NA NA NA NA NA NA NA NA NA NA NA NA NA NA NA 0 NA NA NA NA NA NA NA 0 NA NA NA NA NA NA NA NA NA NA NA NA NA NA NA NA NA NA NA NA NA NA NA NA NA NA NA NA NA NA NA NA NA NA NA NA NA NA NA NA NA NA NA NA NA NA NA NA NA NA NA NA NA NA NA NA NA NA NA NA NA NA NA NA NA NA NA NA NA NA NA 0 0 NA NA NA NA NA NA 0 0 NA NA NA NA NA NA NA NA NA NA NA NA NA NA NA NA NA NA NA NA NA NA NA NA NA NA NA NA NA NA NA NA NA NA NA NA NA NA NA NA NA NA NA NA NA NA NA NA NA NA NA NA NA NA NA NA NA NA NA NA NA NA NA NA NA NA NA NA NA NA NA NA NA NA NA NA NA NA NA NA NA NA NA NA NA NA NA NA NA NA NA NA NA NA NA NA NA NA NA NA NA NA 0 0 NA NA NA NA NA NA 0 0 NA NA NA NA NA NA NA NA NA NA NA NA NA NA NA NA NA NA NA NA NA NA NA NA NA NA NA NA NA NA NA NA NA NA NA NA NA NA NA NA NA NA NA NA NA NA NA NA NA NA NA NA NA NA NA NA NA NA NA NA NA NA NA NA NA NA NA NA NA NA NA NA NA NA NA NA NA NA NA NA NA NA NA NA NA NA NA NA NA NA NA NA NA NA NA NA NA NA NA NA NA NA 0 0 NA NA NA NA NA NA 0 0 NA NA NA NA NA NA NA NA NA NA NA NA NA NA NA NA NA NA NA NA NA NA NA NA NA NA NA NA NA NA NA NA NA NA NA NA NA NA NA NA NA NA NA NA NA NA NA NA NA NA NA NA NA NA NA NA NA NA NA NA NA NA NA NA NA NA 0.09803922 NA NA NA NA NA NA NA NA NA NA NA NA NA NA NA NA NA NA NA NA NA NA NA NA NA NA NA NA NA NA NA NA 0.1111111 0.1045752 0.124183 0.124183 0.1111111 0.1045752 NA NA 0.1045752 0.1045752 0.124183 0.124183 0.1045752 0.1045752 NA NA NA NA NA NA NA NA NA NA NA NA NA NA NA NA NA NA NA NA NA NA 0.1111111 NA NA NA NA NA NA NA 0.1111111 NA NA NA NA NA NA NA NA NA NA NA NA NA NA NA NA NA NA NA NA NA NA NA NA NA NA NA NA NA NA NA NA NA NA NA NA NA NA NA NA NA NA NA NA NA NA NA NA NA NA NA NA NA NA NA NA NA NA NA NA NA NA NA NA NA NA NA NA NA NA NA 0.04575163 0.04575163 NA NA NA NA NA NA 0.03921569 0.03921569 NA NA NA NA NA NA NA NA NA NA NA NA NA NA NA NA NA NA NA NA NA NA NA NA NA NA NA NA NA NA NA NA NA NA NA NA NA NA NA NA NA NA NA NA NA NA NA NA NA NA NA NA NA NA NA NA NA NA NA NA NA NA NA NA NA NA NA NA NA NA NA NA NA NA NA NA NA NA NA NA NA NA NA NA NA NA NA NA NA NA NA NA NA NA NA NA NA NA NA NA NA NA 0.05228758 0.05228758 NA NA NA NA NA NA 0.05228758 0.05228758 NA NA NA NA NA NA NA NA NA NA NA NA NA NA NA NA NA NA NA NA NA NA NA NA NA NA NA NA NA NA NA NA NA NA NA NA NA NA NA NA NA NA NA NA NA NA NA NA NA NA NA NA NA NA NA NA NA NA NA NA NA NA NA NA NA NA NA NA NA NA NA NA NA NA NA NA NA NA NA NA NA NA NA NA NA NA NA NA NA NA NA NA NA NA NA NA NA NA NA NA NA NA 0.01960784 0.01960784 NA NA NA NA NA NA 0.01960784 0.01960784 NA NA NA NA NA NA NA NA NA NA NA NA NA NA NA NA NA NA NA NA NA NA NA NA NA NA NA NA NA NA NA NA NA NA NA NA NA NA NA NA NA NA NA NA NA NA NA NA NA NA NA NA NA NA NA NA NA NA NA NA NA NA NA NA NA NA
10136 0.01 1870 2 1 144 195 131 2.838406 1.907146 0.6680184 0.1086626 0.1903446 2.916101 7.540028 1.905388 5.925042 1 0.9283674 3.666014 0 0 0.01298701 NA NA NA NA NA NA NA NA NA NA NA NA NA NA NA NA NA NA NA NA NA NA NA NA NA NA NA NA NA NA NA NA 0.01265823 0.01315789 0.01265823 0.01315789 0.01265823 0.01333333 NA NA 0.01265823 0.01315789 0.01265823 0.01315789 0.01265823 0.01333333 NA NA NA NA NA NA NA NA NA NA NA NA NA NA NA NA NA NA NA NA NA NA 0 NA NA NA NA NA NA NA 0 NA NA NA NA NA NA NA NA NA NA NA NA NA NA NA NA NA NA NA NA NA NA NA NA NA NA NA NA NA NA NA NA NA NA NA NA NA NA NA NA NA NA NA NA NA NA NA NA NA NA NA NA NA NA NA NA NA NA NA NA NA NA NA NA NA NA NA NA NA NA NA 0 0 NA NA NA NA NA NA 0 0 NA NA NA NA NA NA NA NA NA NA NA NA NA NA NA NA NA NA NA NA NA NA NA NA NA NA NA NA NA NA NA NA NA NA NA NA NA NA NA NA NA NA NA NA NA NA NA NA NA NA NA NA NA NA NA NA NA NA NA NA NA NA NA NA NA NA NA NA NA NA NA NA NA NA NA NA NA NA NA NA NA NA NA NA NA NA NA NA NA NA NA NA NA NA NA NA NA NA NA NA NA NA 0.03333333 0.03225806 NA NA NA NA NA NA 0.03333333 0.03333333 NA NA NA NA NA NA NA NA NA NA NA NA NA NA NA NA NA NA NA NA NA NA NA NA NA NA NA NA NA NA NA NA NA NA NA NA NA NA NA NA NA NA NA NA NA NA NA NA NA NA NA NA NA NA NA NA NA NA NA NA NA NA NA NA NA NA NA NA NA NA NA NA NA NA NA NA NA NA NA NA NA NA NA NA NA NA NA NA NA NA NA NA NA NA NA NA NA NA NA NA NA NA 0 0 NA NA NA NA NA NA 0 0 NA NA NA NA NA NA NA NA NA NA NA NA NA NA NA NA NA NA NA NA NA NA NA NA NA NA NA NA NA NA NA NA NA NA NA NA NA NA NA NA NA NA NA NA NA NA NA NA NA NA NA NA NA NA NA NA NA NA NA NA NA NA NA NA NA NA 0.2763636 NA NA NA NA NA NA NA NA NA NA NA NA NA NA NA NA NA NA NA NA NA NA NA NA NA NA NA NA NA NA NA NA 0.2836364 0.2727273 0.2836364 0.2727273 0.2836364 0.2690909 NA NA 0.2836364 0.2727273 0.2836364 0.2727273 0.2836364 0.2690909 NA NA NA NA NA NA NA NA NA NA NA NA NA NA NA NA NA NA NA NA NA NA 0.05454545 NA NA NA NA NA NA NA 0.05454545 NA NA NA NA NA NA NA NA NA NA NA NA NA NA NA NA NA NA NA NA NA NA NA NA NA NA NA NA NA NA NA NA NA NA NA NA NA NA NA NA NA NA NA NA NA NA NA NA NA NA NA NA NA NA NA NA NA NA NA NA NA NA NA NA NA NA NA NA NA NA NA 0.07636364 0.07636364 NA NA NA NA NA NA 0.07636364 0.07636364 NA NA NA NA NA NA NA NA NA NA NA NA NA NA NA NA NA NA NA NA NA NA NA NA NA NA NA NA NA NA NA NA NA NA NA NA NA NA NA NA NA NA NA NA NA NA NA NA NA NA NA NA NA NA NA NA NA NA NA NA NA NA NA NA NA NA NA NA NA NA NA NA NA NA NA NA NA NA NA NA NA NA NA NA NA NA NA NA NA NA NA NA NA NA NA NA NA NA NA NA NA NA 0.1054545 0.1090909 NA NA NA NA NA NA 0.1054545 0.1054545 NA NA NA NA NA NA NA NA NA NA NA NA NA NA NA NA NA NA NA NA NA NA NA NA NA NA NA NA NA NA NA NA NA NA NA NA NA NA NA NA NA NA NA NA NA NA NA NA NA NA NA NA NA NA NA NA NA NA NA NA NA NA NA NA NA NA NA NA NA NA NA NA NA NA NA NA NA NA NA NA NA NA NA NA NA NA NA NA NA NA NA NA NA NA NA NA NA NA NA NA NA NA 0.1018182 0.09818182 NA NA NA NA NA NA 0.1018182 0.09818182 NA NA NA NA NA NA NA NA NA NA NA NA NA NA NA NA NA NA NA NA NA NA NA NA NA NA NA NA NA NA NA NA NA NA NA NA NA NA NA NA NA NA NA NA NA NA NA NA NA NA NA NA NA NA NA NA NA NA NA NA NA NA NA NA NA NA
101378 0.01 3434 3 1 184 194 165 1.767495 2.860997 0.9192759 0.02177754 0.04081398 14.02692 10.23796 15.27185 10.806 1 0.9497333 14.10409 0 0 0.00990099 NA NA NA NA NA NA NA NA NA NA NA NA NA NA NA NA NA NA NA NA NA NA NA NA NA NA NA NA NA NA NA NA 0 0 0 0 0 0 NA NA 0 0 0 0 0 0 NA NA NA NA NA NA NA NA NA NA NA NA NA NA NA NA NA NA NA NA NA NA 0.01041667 NA NA NA NA NA NA NA 0.01041667 NA NA NA NA NA NA NA NA NA NA NA NA NA NA NA NA NA NA NA NA NA NA NA NA NA NA NA NA NA NA NA NA NA NA NA NA NA NA NA NA NA NA NA NA NA NA NA NA NA NA NA NA NA NA NA NA NA NA NA NA NA NA NA NA NA NA NA NA NA NA NA 0 0 NA NA NA NA NA NA 0 0 NA NA NA NA NA NA NA NA NA NA NA NA NA NA NA NA NA NA NA NA NA NA NA NA NA NA NA NA NA NA NA NA NA NA NA NA NA NA NA NA NA NA NA NA NA NA NA NA NA NA NA NA NA NA NA NA NA NA NA NA NA NA NA NA NA NA NA NA NA NA NA NA NA NA NA NA NA NA NA NA NA NA NA NA NA NA NA NA NA NA NA NA NA NA NA NA NA NA NA NA NA NA 0 0 NA NA NA NA NA NA 0 0 NA NA NA NA NA NA NA NA NA NA NA NA NA NA NA NA NA NA NA NA NA NA NA NA NA NA NA NA NA NA NA NA NA NA NA NA NA NA NA NA NA NA NA NA NA NA NA NA NA NA NA NA NA NA NA NA NA NA NA NA NA NA NA NA NA NA NA NA NA NA NA NA NA NA NA NA NA NA NA NA NA NA NA NA NA NA NA NA NA NA NA NA NA NA NA NA NA NA NA NA NA NA 0 0 NA NA NA NA NA NA 0 0 NA NA NA NA NA NA NA NA NA NA NA NA NA NA NA NA NA NA NA NA NA NA NA NA NA NA NA NA NA NA NA NA NA NA NA NA NA NA NA NA NA NA NA NA NA NA NA NA NA NA NA NA NA NA NA NA NA NA NA NA NA NA NA NA NA NA 0.286533 NA NA NA NA NA NA NA NA NA NA NA NA NA NA NA NA NA NA NA NA NA NA NA NA NA NA NA NA NA NA NA NA 0.277937 0.277937 0.277937 0.2808023 0.277937 0.2808023 NA NA 0.277937 0.277937 0.277937 0.2808023 0.277937 0.2808023 NA NA NA NA NA NA NA NA NA NA NA NA NA NA NA NA NA NA NA NA NA NA 0.2722063 NA NA NA NA NA NA NA 0.2722063 NA NA NA NA NA NA NA NA NA NA NA NA NA NA NA NA NA NA NA NA NA NA NA NA NA NA NA NA NA NA NA NA NA NA NA NA NA NA NA NA NA NA NA NA NA NA NA NA NA NA NA NA NA NA NA NA NA NA NA NA NA NA NA NA NA NA NA NA NA NA NA 0.1002865 0.1002865 NA NA NA NA NA NA 0.1002865 0.1002865 NA NA NA NA NA NA NA NA NA NA NA NA NA NA NA NA NA NA NA NA NA NA NA NA NA NA NA NA NA NA NA NA NA NA NA NA NA NA NA NA NA NA NA NA NA NA NA NA NA NA NA NA NA NA NA NA NA NA NA NA NA NA NA NA NA NA NA NA NA NA NA NA NA NA NA NA NA NA NA NA NA NA NA NA NA NA NA NA NA NA NA NA NA NA NA NA NA NA NA NA NA NA 0.08595989 0.08882521 NA NA NA NA NA NA 0.08595989 0.08882521 NA NA NA NA NA NA NA NA NA NA NA NA NA NA NA NA NA NA NA NA NA NA NA NA NA NA NA NA NA NA NA NA NA NA NA NA NA NA NA NA NA NA NA NA NA NA NA NA NA NA NA NA NA NA NA NA NA NA NA NA NA NA NA NA NA NA NA NA NA NA NA NA NA NA NA NA NA NA NA NA NA NA NA NA NA NA NA NA NA NA NA NA NA NA NA NA NA NA NA NA NA NA 0.09169054 0.09169054 NA NA NA NA NA NA 0.09169054 0.09169054 NA NA NA NA NA NA NA NA NA NA NA NA NA NA NA NA NA NA NA NA NA NA NA NA NA NA NA NA NA NA NA NA NA NA NA NA NA NA NA NA NA NA NA NA NA NA NA NA NA NA NA NA NA NA NA NA NA NA NA NA NA NA NA NA NA NA
101427 0.01 8426 3 1 116 156 44 2.569401 2.984679 0.9743389 0.0092831 0.01196385 4.561179 17.35279 13.84123 2.581639 1 0.9865969 13.17352 0 0 0 NA NA NA NA NA NA NA NA NA NA NA NA NA NA NA NA NA NA NA NA NA NA NA NA NA NA NA NA NA NA NA NA 0 0 0 0 0 0 NA NA 0 0 0 0 0 0 NA NA NA NA NA NA NA NA NA NA NA NA NA NA NA NA NA NA NA NA NA NA 0 NA NA NA NA NA NA NA 0 NA NA NA NA NA NA NA NA NA NA NA NA NA NA NA NA NA NA NA NA NA NA NA NA NA NA NA NA NA NA NA NA NA NA NA NA NA NA NA NA NA NA NA NA NA NA NA NA NA NA NA NA NA NA NA NA NA NA NA NA NA NA NA NA NA NA NA NA NA NA NA 0 0 NA NA NA NA NA NA 0 0 NA NA NA NA NA NA NA NA NA NA NA NA NA NA NA NA NA NA NA NA NA NA NA NA NA NA NA NA NA NA NA NA NA NA NA NA NA NA NA NA NA NA NA NA NA NA NA NA NA NA NA NA NA NA NA NA NA NA NA NA NA NA NA NA NA NA NA NA NA NA NA NA NA NA NA NA NA NA NA NA NA NA NA NA NA NA NA NA NA NA NA NA NA NA NA NA NA NA NA NA NA NA 0 0 NA NA NA NA NA NA 0 0 NA NA NA NA NA NA NA NA NA NA NA NA NA NA NA NA NA NA NA NA NA NA NA NA NA NA NA NA NA NA NA NA NA NA NA NA NA NA NA NA NA NA NA NA NA NA NA NA NA NA NA NA NA NA NA NA NA NA NA NA NA NA NA NA NA NA NA NA NA NA NA NA NA NA NA NA NA NA NA NA NA NA NA NA NA NA NA NA NA NA NA NA NA NA NA NA NA NA NA NA NA NA 0 0 NA NA NA NA NA NA 0 0 NA NA NA NA NA NA NA NA NA NA NA NA NA NA NA NA NA NA NA NA NA NA NA NA NA NA NA NA NA NA NA NA NA NA NA NA NA NA NA NA NA NA NA NA NA NA NA NA NA NA NA NA NA NA NA NA NA NA NA NA NA NA NA NA NA NA 0.38125 NA NA NA NA NA NA NA NA NA NA NA NA NA NA NA NA NA NA NA NA NA NA NA NA NA NA NA NA NA NA NA NA 0.35625 0.35625 0.35625 0.35625 0.3625 0.3625 NA NA 0.35625 0.35625 0.35625 0.35625 0.3625 0.3625 NA NA NA NA NA NA NA NA NA NA NA NA NA NA NA NA NA NA NA NA NA NA 0.375 NA NA NA NA NA NA NA 0.375 NA NA NA NA NA NA NA NA NA NA NA NA NA NA NA NA NA NA NA NA NA NA NA NA NA NA NA NA NA NA NA NA NA NA NA NA NA NA NA NA NA NA NA NA NA NA NA NA NA NA NA NA NA NA NA NA NA NA NA NA NA NA NA NA NA NA NA NA NA NA NA 0.13125 0.13125 NA NA NA NA NA NA 0.13125 0.13125 NA NA NA NA NA NA NA NA NA NA NA NA NA NA NA NA NA NA NA NA NA NA NA NA NA NA NA NA NA NA NA NA NA NA NA NA NA NA NA NA NA NA NA NA NA NA NA NA NA NA NA NA NA NA NA NA NA NA NA NA NA NA NA NA NA NA NA NA NA NA NA NA NA NA NA NA NA NA NA NA NA NA NA NA NA NA NA NA NA NA NA NA NA NA NA NA NA NA NA NA NA NA 0.075 0.075 NA NA NA NA NA NA 0.075 0.075 NA NA NA NA NA NA NA NA NA NA NA NA NA NA NA NA NA NA NA NA NA NA NA NA NA NA NA NA NA NA NA NA NA NA NA NA NA NA NA NA NA NA NA NA NA NA NA NA NA NA NA NA NA NA NA NA NA NA NA NA NA NA NA NA NA NA NA NA NA NA NA NA NA NA NA NA NA NA NA NA NA NA NA NA NA NA NA NA NA NA NA NA NA NA NA NA NA NA NA NA NA NA 0.15625 0.15625 NA NA NA NA NA NA 0.15625 0.15625 NA NA NA NA NA NA NA NA NA NA NA NA NA NA NA NA NA NA NA NA NA NA NA NA NA NA NA NA NA NA NA NA NA NA NA NA NA NA NA NA NA NA NA NA NA NA NA NA NA NA NA NA NA NA NA NA NA NA NA NA NA NA NA NA NA NA
101584 0.01 4508 2 1 25 195 121 2.088335 2.946838 0.9378854 0.004535127 0.00896092 7.581867 1.737787 13.30093 3.598802 1 0.970736 8.028724 0 0 0 NA NA NA NA NA NA NA NA NA NA NA NA NA NA NA NA NA NA NA NA NA NA NA NA NA NA NA NA NA NA NA NA 0 0 0 0 0 0 NA NA 0 0 0 0 0 0 NA NA NA NA NA NA NA NA NA NA NA NA NA NA NA NA NA NA NA NA NA NA 0 NA NA NA NA NA NA NA 0 NA NA NA NA NA NA NA NA NA NA NA NA NA NA NA NA NA NA NA NA NA NA NA NA NA NA NA NA NA NA NA NA NA NA NA NA NA NA NA NA NA NA NA NA NA NA NA NA NA NA NA NA NA NA NA NA NA NA NA NA NA NA NA NA NA NA NA NA NA NA NA 0 0 NA NA NA NA NA NA 0 0 NA NA NA NA NA NA NA NA NA NA NA NA NA NA NA NA NA NA NA NA NA NA NA NA NA NA NA NA NA NA NA NA NA NA NA NA NA NA NA NA NA NA NA NA NA NA NA NA NA NA NA NA NA NA NA NA NA NA NA NA NA NA NA NA NA NA NA NA NA NA NA NA NA NA NA NA NA NA NA NA NA NA NA NA NA NA NA NA NA NA NA NA NA NA NA NA NA NA NA NA NA NA 0 0 NA NA NA NA NA NA 0 0 NA NA NA NA NA NA NA NA NA NA NA NA NA NA NA NA NA NA NA NA NA NA NA NA NA NA NA NA NA NA NA NA NA NA NA NA NA NA NA NA NA NA NA NA NA NA NA NA NA NA NA NA NA NA NA NA NA NA NA NA NA NA NA NA NA NA NA NA NA NA NA NA NA NA NA NA NA NA NA NA NA NA NA NA NA NA NA NA NA NA NA NA NA NA NA NA NA NA NA NA NA NA 0 0 NA NA NA NA NA NA 0 0 NA NA NA NA NA NA NA NA NA NA NA NA NA NA NA NA NA NA NA NA NA NA NA NA NA NA NA NA NA NA NA NA NA NA NA NA NA NA NA NA NA NA NA NA NA NA NA NA NA NA NA NA NA NA NA NA NA NA NA NA NA NA NA NA NA NA 0.130137 NA NA NA NA NA NA NA NA NA NA NA NA NA NA NA NA NA NA NA NA NA NA NA NA NA NA NA NA NA NA NA NA 0.130137 0.130137 0.130137 0.1438356 0.1369863 0.1438356 NA NA 0.130137 0.130137 0.1369863 0.1438356 0.1369863 0.1438356 NA NA NA NA NA NA NA NA NA NA NA NA NA NA NA NA NA NA NA NA NA NA 0.1438356 NA NA NA NA NA NA NA 0.1438356 NA NA NA NA NA NA NA NA NA NA NA NA NA NA NA NA NA NA NA NA NA NA NA NA NA NA NA NA NA NA NA NA NA NA NA NA NA NA NA NA NA NA NA NA NA NA NA NA NA NA NA NA NA NA NA NA NA NA NA NA NA NA NA NA NA NA NA NA NA NA NA 0.06164384 0.06164384 NA NA NA NA NA NA 0.06164384 0.06164384 NA NA NA NA NA NA NA NA NA NA NA NA NA NA NA NA NA NA NA NA NA NA NA NA NA NA NA NA NA NA NA NA NA NA NA NA NA NA NA NA NA NA NA NA NA NA NA NA NA NA NA NA NA NA NA NA NA NA NA NA NA NA NA NA NA NA NA NA NA NA NA NA NA NA NA NA NA NA NA NA NA NA NA NA NA NA NA NA NA NA NA NA NA NA NA NA NA NA NA NA NA NA 0.04109589 0.04109589 NA NA NA NA NA NA 0.04109589 0.04109589 NA NA NA NA NA NA NA NA NA NA NA NA NA NA NA NA NA NA NA NA NA NA NA NA NA NA NA NA NA NA NA NA NA NA NA NA NA NA NA NA NA NA NA NA NA NA NA NA NA NA NA NA NA NA NA NA NA NA NA NA NA NA NA NA NA NA NA NA NA NA NA NA NA NA NA NA NA NA NA NA NA NA NA NA NA NA NA NA NA NA NA NA NA NA NA NA NA NA NA NA NA NA 0.02739726 0.02739726 NA NA NA NA NA NA 0.02739726 0.03424658 NA NA NA NA NA NA NA NA NA NA NA NA NA NA NA NA NA NA NA NA NA NA NA NA NA NA NA NA NA NA NA NA NA NA NA NA NA NA NA NA NA NA NA NA NA NA NA NA NA NA NA NA NA NA NA NA NA NA NA NA NA NA NA NA NA NA
10172 0.01 9168 2 1 122 159 76 2.924063 2.630224 0.9704429 0.009759394 0.01626163 3.818997 6.998923 4.17715 6.343957 1 0.9847026 4.385776 0 0 0 NA NA NA NA NA NA NA NA NA NA NA NA NA NA NA NA NA NA NA NA NA NA NA NA NA NA NA NA NA NA NA NA 0 0 0 0 0 0 NA NA 0 0 0 0 0 0 NA NA NA NA NA NA NA NA NA NA NA NA NA NA NA NA NA NA NA NA NA NA 0 NA NA NA NA NA NA NA 0 NA NA NA NA NA NA NA NA NA NA NA NA NA NA NA NA NA NA NA NA NA NA NA NA NA NA NA NA NA NA NA NA NA NA NA NA NA NA NA NA NA NA NA NA NA NA NA NA NA NA NA NA NA NA NA NA NA NA NA NA NA NA NA NA NA NA NA NA NA NA NA 0 0 NA NA NA NA NA NA 0 0 NA NA NA NA NA NA NA NA NA NA NA NA NA NA NA NA NA NA NA NA NA NA NA NA NA NA NA NA NA NA NA NA NA NA NA NA NA NA NA NA NA NA NA NA NA NA NA NA NA NA NA NA NA NA NA NA NA NA NA NA NA NA NA NA NA NA NA NA NA NA NA NA NA NA NA NA NA NA NA NA NA NA NA NA NA NA NA NA NA NA NA NA NA NA NA NA NA NA NA NA NA NA 0 0 NA NA NA NA NA NA 0 0 NA NA NA NA NA NA NA NA NA NA NA NA NA NA NA NA NA NA NA NA NA NA NA NA NA NA NA NA NA NA NA NA NA NA NA NA NA NA NA NA NA NA NA NA NA NA NA NA NA NA NA NA NA NA NA NA NA NA NA NA NA NA NA NA NA NA NA NA NA NA NA NA NA NA NA NA NA NA NA NA NA NA NA NA NA NA NA NA NA NA NA NA NA NA NA NA NA NA NA NA NA NA 0 0 NA NA NA NA NA NA 0 0 NA NA NA NA NA NA NA NA NA NA NA NA NA NA NA NA NA NA NA NA NA NA NA NA NA NA NA NA NA NA NA NA NA NA NA NA NA NA NA NA NA NA NA NA NA NA NA NA NA NA NA NA NA NA NA NA NA NA NA NA NA NA NA NA NA NA 0.2070707 NA NA NA NA NA NA NA NA NA NA NA NA NA NA NA NA NA NA NA NA NA NA NA NA NA NA NA NA NA NA NA NA 0.2272727 0.2222222 0.2323232 0.2272727 0.2323232 0.2272727 NA NA 0.2272727 0.2222222 0.2323232 0.2272727 0.2323232 0.2272727 NA NA NA NA NA NA NA NA NA NA NA NA NA NA NA NA NA NA NA NA NA NA 0.1919192 NA NA NA NA NA NA NA 0.1919192 NA NA NA NA NA NA NA NA NA NA NA NA NA NA NA NA NA NA NA NA NA NA NA NA NA NA NA NA NA NA NA NA NA NA NA NA NA NA NA NA NA NA NA NA NA NA NA NA NA NA NA NA NA NA NA NA NA NA NA NA NA NA NA NA NA NA NA NA NA NA NA 0.09090909 0.08585859 NA NA NA NA NA NA 0.09090909 0.08585859 NA NA NA NA NA NA NA NA NA NA NA NA NA NA NA NA NA NA NA NA NA NA NA NA NA NA NA NA NA NA NA NA NA NA NA NA NA NA NA NA NA NA NA NA NA NA NA NA NA NA NA NA NA NA NA NA NA NA NA NA NA NA NA NA NA NA NA NA NA NA NA NA NA NA NA NA NA NA NA NA NA NA NA NA NA NA NA NA NA NA NA NA NA NA NA NA NA NA NA NA NA NA 0.05555556 0.05555556 NA NA NA NA NA NA 0.05555556 0.05555556 NA NA NA NA NA NA NA NA NA NA NA NA NA NA NA NA NA NA NA NA NA NA NA NA NA NA NA NA NA NA NA NA NA NA NA NA NA NA NA NA NA NA NA NA NA NA NA NA NA NA NA NA NA NA NA NA NA NA NA NA NA NA NA NA NA NA NA NA NA NA NA NA NA NA NA NA NA NA NA NA NA NA NA NA NA NA NA NA NA NA NA NA NA NA NA NA NA NA NA NA NA NA 0.08080808 0.08080808 NA NA NA NA NA NA 0.08080808 0.08080808 NA NA NA NA NA NA NA NA NA NA NA NA NA NA NA NA NA NA NA NA NA NA NA NA NA NA NA NA NA NA NA NA NA NA NA NA NA NA NA NA NA NA NA NA NA NA NA NA NA NA NA NA NA NA NA NA NA NA NA NA NA NA NA NA NA NA
101731 0.01 2224 1 1 98 7 148 2.211133 2.209604 0.7385265 0.07352138 0.1234453 2.015593 1.88335 1 2.32164 1 0.9719146 2.371364 0 0 0 NA NA NA NA NA NA NA NA NA NA NA NA NA NA NA NA NA NA NA NA NA NA NA NA NA NA NA NA NA NA NA NA 0 0 0 0 0 0 NA NA 0 0 0 0 0 0 NA NA NA NA NA NA NA NA NA NA NA NA NA NA NA NA NA NA NA NA NA NA 0 NA NA NA NA NA NA NA 0 NA NA NA NA NA NA NA NA NA NA NA NA NA NA NA NA NA NA NA NA NA NA NA NA NA NA NA NA NA NA NA NA NA NA NA NA NA NA NA NA NA NA NA NA NA NA NA NA NA NA NA NA NA NA NA NA NA NA NA NA NA NA NA NA NA NA NA NA NA NA NA 0 0 NA NA NA NA NA NA 0 0 NA NA NA NA NA NA NA NA NA NA NA NA NA NA NA NA NA NA NA NA NA NA NA NA NA NA NA NA NA NA NA NA NA NA NA NA NA NA NA NA NA NA NA NA NA NA NA NA NA NA NA NA NA NA NA NA NA NA NA NA NA NA NA NA NA NA NA NA NA NA NA NA NA NA NA NA NA NA NA NA NA NA NA NA NA NA NA NA NA NA NA NA NA NA NA NA NA NA NA NA NA NA 0 0 NA NA NA NA NA NA 0 0 NA NA NA NA NA NA NA NA NA NA NA NA NA NA NA NA NA NA NA NA NA NA NA NA NA NA NA NA NA NA NA NA NA NA NA NA NA NA NA NA NA NA NA NA NA NA NA NA NA NA NA NA NA NA NA NA NA NA NA NA NA NA NA NA NA NA NA NA NA NA NA NA NA NA NA NA NA NA NA NA NA NA NA NA NA NA NA NA NA NA NA NA NA NA NA NA NA NA NA NA NA NA 0 0 NA NA NA NA NA NA 0 0 NA NA NA NA NA NA NA NA NA NA NA NA NA NA NA NA NA NA NA NA NA NA NA NA NA NA NA NA NA NA NA NA NA NA NA NA NA NA NA NA NA NA NA NA NA NA NA NA NA NA NA NA NA NA NA NA NA NA NA NA NA NA NA NA NA NA 0.05691057 NA NA NA NA NA NA NA NA NA NA NA NA NA NA NA NA NA NA NA NA NA NA NA NA NA NA NA NA NA NA NA NA 0.05284553 0.04878049 0.06097561 0.06504065 0.06097561 0.06910569 NA NA 0.05284553 0.04471545 0.06097561 0.06504065 0.06097561 0.06097561 NA NA NA NA NA NA NA NA NA NA NA NA NA NA NA NA NA NA NA NA NA NA 0.004065041 NA NA NA NA NA NA NA 0.004065041 NA NA NA NA NA NA NA NA NA NA NA NA NA NA NA NA NA NA NA NA NA NA NA NA NA NA NA NA NA NA NA NA NA NA NA NA NA NA NA NA NA NA NA NA NA NA NA NA NA NA NA NA NA NA NA NA NA NA NA NA NA NA NA NA NA NA NA NA NA NA NA 0.01626016 0.0203252 NA NA NA NA NA NA 0.01219512 0.0203252 NA NA NA NA NA NA NA NA NA NA NA NA NA NA NA NA NA NA NA NA NA NA NA NA NA NA NA NA NA NA NA NA NA NA NA NA NA NA NA NA NA NA NA NA NA NA NA NA NA NA NA NA NA NA NA NA NA NA NA NA NA NA NA NA NA NA NA NA NA NA NA NA NA NA NA NA NA NA NA NA NA NA NA NA NA NA NA NA NA NA NA NA NA NA NA NA NA NA NA NA NA NA 0.008130081 0.01219512 NA NA NA NA NA NA 0.008130081 0.01219512 NA NA NA NA NA NA NA NA NA NA NA NA NA NA NA NA NA NA NA NA NA NA NA NA NA NA NA NA NA NA NA NA NA NA NA NA NA NA NA NA NA NA NA NA NA NA NA NA NA NA NA NA NA NA NA NA NA NA NA NA NA NA NA NA NA NA NA NA NA NA NA NA NA NA NA NA NA NA NA NA NA NA NA NA NA NA NA NA NA NA NA NA NA NA NA NA NA NA NA NA NA NA 0.03252033 0.03658537 NA NA NA NA NA NA 0.03252033 0.03658537 NA NA NA NA NA NA NA NA NA NA NA NA NA NA NA NA NA NA NA NA NA NA NA NA NA NA NA NA NA NA NA NA NA NA NA NA NA NA NA NA NA NA NA NA NA NA NA NA NA NA NA NA NA NA NA NA NA NA NA NA NA NA NA NA NA NA
10175 0.01 4846 1 1 55 51 66 2.255972 2.152144 0.9170566 0.04275913 0.03300177 1.877497 2.464366 1.851406 2.017431 1 0.9962733 4.202966 0 0 0 NA NA NA NA NA NA NA NA NA NA NA NA NA NA NA NA NA NA NA NA NA NA NA NA NA NA NA NA NA NA NA NA 0 0 0 0 0 0 NA NA 0 0 0 0 0 0 NA NA NA NA NA NA NA NA NA NA NA NA NA NA NA NA NA NA NA NA NA NA 0 NA NA NA NA NA NA NA 0 NA NA NA NA NA NA NA NA NA NA NA NA NA NA NA NA NA NA NA NA NA NA NA NA NA NA NA NA NA NA NA NA NA NA NA NA NA NA NA NA NA NA NA NA NA NA NA NA NA NA NA NA NA NA NA NA NA NA NA NA NA NA NA NA NA NA NA NA NA NA NA 0 0 NA NA NA NA NA NA 0 0 NA NA NA NA NA NA NA NA NA NA NA NA NA NA NA NA NA NA NA NA NA NA NA NA NA NA NA NA NA NA NA NA NA NA NA NA NA NA NA NA NA NA NA NA NA NA NA NA NA NA NA NA NA NA NA NA NA NA NA NA NA NA NA NA NA NA NA NA NA NA NA NA NA NA NA NA NA NA NA NA NA NA NA NA NA NA NA NA NA NA NA NA NA NA NA NA NA NA NA NA NA NA 0 0 NA NA NA NA NA NA 0 0 NA NA NA NA NA NA NA NA NA NA NA NA NA NA NA NA NA NA NA NA NA NA NA NA NA NA NA NA NA NA NA NA NA NA NA NA NA NA NA NA NA NA NA NA NA NA NA NA NA NA NA NA NA NA NA NA NA NA NA NA NA NA NA NA NA NA NA NA NA NA NA NA NA NA NA NA NA NA NA NA NA NA NA NA NA NA NA NA NA NA NA NA NA NA NA NA NA NA NA NA NA NA 0 0 NA NA NA NA NA NA 0 0 NA NA NA NA NA NA NA NA NA NA NA NA NA NA NA NA NA NA NA NA NA NA NA NA NA NA NA NA NA NA NA NA NA NA NA NA NA NA NA NA NA NA NA NA NA NA NA NA NA NA NA NA NA NA NA NA NA NA NA NA NA NA NA NA NA NA 0.08264463 NA NA NA NA NA NA NA NA NA NA NA NA NA NA NA NA NA NA NA NA NA NA NA NA NA NA NA NA NA NA NA NA 0.0661157 0.0661157 0.08264463 0.07438017 0.09090909 0.09090909 NA NA 0.0661157 0.0661157 0.08264463 0.07438017 0.09090909 0.09090909 NA NA NA NA NA NA NA NA NA NA NA NA NA NA NA NA NA NA NA NA NA NA 0.03305785 NA NA NA NA NA NA NA 0.03305785 NA NA NA NA NA NA NA NA NA NA NA NA NA NA NA NA NA NA NA NA NA NA NA NA NA NA NA NA NA NA NA NA NA NA NA NA NA NA NA NA NA NA NA NA NA NA NA NA NA NA NA NA NA NA NA NA NA NA NA NA NA NA NA NA NA NA NA NA NA NA NA 0.04132231 0.04132231 NA NA NA NA NA NA 0.04132231 0.04132231 NA NA NA NA NA NA NA NA NA NA NA NA NA NA NA NA NA NA NA NA NA NA NA NA NA NA NA NA NA NA NA NA NA NA NA NA NA NA NA NA NA NA NA NA NA NA NA NA NA NA NA NA NA NA NA NA NA NA NA NA NA NA NA NA NA NA NA NA NA NA NA NA NA NA NA NA NA NA NA NA NA NA NA NA NA NA NA NA NA NA NA NA NA NA NA NA NA NA NA NA NA NA 0 0 NA NA NA NA NA NA 0 0 NA NA NA NA NA NA NA NA NA NA NA NA NA NA NA NA NA NA NA NA NA NA NA NA NA NA NA NA NA NA NA NA NA NA NA NA NA NA NA NA NA NA NA NA NA NA NA NA NA NA NA NA NA NA NA NA NA NA NA NA NA NA NA NA NA NA NA NA NA NA NA NA NA NA NA NA NA NA NA NA NA NA NA NA NA NA NA NA NA NA NA NA NA NA NA NA NA NA NA NA NA NA 0.04958678 0.04958678 NA NA NA NA NA NA 0.04958678 0.04958678 NA NA NA NA NA NA NA NA NA NA NA NA NA NA NA NA NA NA NA NA NA NA NA NA NA NA NA NA NA NA NA NA NA NA NA NA NA NA NA NA NA NA NA NA NA NA NA NA NA NA NA NA NA NA NA NA NA NA NA NA NA NA NA NA NA NA
101788 0.01 2844 1 1 61 97 57 2.170262 2.043957 0.7832869 0.07990635 0.02936638 1.760542 1 2.198517 1.196363 1 0.9830404 2.4888 0 0 0 NA NA NA NA NA NA NA NA NA NA NA NA NA NA NA NA NA NA NA NA NA NA NA NA NA NA NA NA NA NA NA NA 0 0 0 0 0 0 NA NA 0 0 0 0 0 0 NA NA NA NA NA NA NA NA NA NA NA NA NA NA NA NA NA NA NA NA NA NA 0 NA NA NA NA NA NA NA 0 NA NA NA NA NA NA NA NA NA NA NA NA NA NA NA NA NA NA NA NA NA NA NA NA NA NA NA NA NA NA NA NA NA NA NA NA NA NA NA NA NA NA NA NA NA NA NA NA NA NA NA NA NA NA NA NA NA NA NA NA NA NA NA NA NA NA NA NA NA NA NA 0 0 NA NA NA NA NA NA 0 0 NA NA NA NA NA NA NA NA NA NA NA NA NA NA NA NA NA NA NA NA NA NA NA NA NA NA NA NA NA NA NA NA NA NA NA NA NA NA NA NA NA NA NA NA NA NA NA NA NA NA NA NA NA NA NA NA NA NA NA NA NA NA NA NA NA NA NA NA NA NA NA NA NA NA NA NA NA NA NA NA NA NA NA NA NA NA NA NA NA NA NA NA NA NA NA NA NA NA NA NA NA NA 0 0 NA NA NA NA NA NA 0 0 NA NA NA NA NA NA NA NA NA NA NA NA NA NA NA NA NA NA NA NA NA NA NA NA NA NA NA NA NA NA NA NA NA NA NA NA NA NA NA NA NA NA NA NA NA NA NA NA NA NA NA NA NA NA NA NA NA NA NA NA NA NA NA NA NA NA NA NA NA NA NA NA NA NA NA NA NA NA NA NA NA NA NA NA NA NA NA NA NA NA NA NA NA NA NA NA NA NA NA NA NA NA 0 0 NA NA NA NA NA NA 0 0 NA NA NA NA NA NA NA NA NA NA NA NA NA NA NA NA NA NA NA NA NA NA NA NA NA NA NA NA NA NA NA NA NA NA NA NA NA NA NA NA NA NA NA NA NA NA NA NA NA NA NA NA NA NA NA NA NA NA NA NA NA NA NA NA NA NA 0.01694915 NA NA NA NA NA NA NA NA NA NA NA NA NA NA NA NA NA NA NA NA NA NA NA NA NA NA NA NA NA NA NA NA 0.01694915 0.01694915 0.02542373 0.02542373 0.02542373 0.02542373 NA NA 0.01694915 0.01694915 0.02542373 0.01694915 0.02542373 0.01694915 NA NA NA NA NA NA NA NA NA NA NA NA NA NA NA NA NA NA NA NA NA NA 0.01694915 NA NA NA NA NA NA NA 0.01694915 NA NA NA NA NA NA NA NA NA NA NA NA NA NA NA NA NA NA NA NA NA NA NA NA NA NA NA NA NA NA NA NA NA NA NA NA NA NA NA NA NA NA NA NA NA NA NA NA NA NA NA NA NA NA NA NA NA NA NA NA NA NA NA NA NA NA NA NA NA NA NA 0.008474576 0.008474576 NA NA NA NA NA NA 0.008474576 0 NA NA NA NA NA NA NA NA NA NA NA NA NA NA NA NA NA NA NA NA NA NA NA NA NA NA NA NA NA NA NA NA NA NA NA NA NA NA NA NA NA NA NA NA NA NA NA NA NA NA NA NA NA NA NA NA NA NA NA NA NA NA NA NA NA NA NA NA NA NA NA NA NA NA NA NA NA NA NA NA NA NA NA NA NA NA NA NA NA NA NA NA NA NA NA NA NA NA NA NA NA NA 0.008474576 0.008474576 NA NA NA NA NA NA 0.008474576 0.008474576 NA NA NA NA NA NA NA NA NA NA NA NA NA NA NA NA NA NA NA NA NA NA NA NA NA NA NA NA NA NA NA NA NA NA NA NA NA NA NA NA NA NA NA NA NA NA NA NA NA NA NA NA NA NA NA NA NA NA NA NA NA NA NA NA NA NA NA NA NA NA NA NA NA NA NA NA NA NA NA NA NA NA NA NA NA NA NA NA NA NA NA NA NA NA NA NA NA NA NA NA NA NA 0.008474576 0.008474576 NA NA NA NA NA NA 0.008474576 0.008474576 NA NA NA NA NA NA NA NA NA NA NA NA NA NA NA NA NA NA NA NA NA NA NA NA NA NA NA NA NA NA NA NA NA NA NA NA NA NA NA NA NA NA NA NA NA NA NA NA NA NA NA NA NA NA NA NA NA NA NA NA NA NA NA NA NA NA
102083 0.01 2861 2 1 115 68 25 1.950087 2.926797 0.9647028 0.01322657 0.01413734 5.73 3.490538 7.171121 2.978135 1 0.9875762 6.291756 0 0 0 NA NA NA NA NA NA NA NA NA NA NA NA NA NA NA NA NA NA NA NA NA NA NA NA NA NA NA NA NA NA NA NA 0 0 0 0 0 0 NA NA 0 0 0 0 0 0 NA NA NA NA NA NA NA NA NA NA NA NA NA NA NA NA NA NA NA NA NA NA 0 NA NA NA NA NA NA NA 0 NA NA NA NA NA NA NA NA NA NA NA NA NA NA NA NA NA NA NA NA NA NA NA NA NA NA NA NA NA NA NA NA NA NA NA NA NA NA NA NA NA NA NA NA NA NA NA NA NA NA NA NA NA NA NA NA NA NA NA NA NA NA NA NA NA NA NA NA NA NA NA 0 0 NA NA NA NA NA NA 0 0 NA NA NA NA NA NA NA NA NA NA NA NA NA NA NA NA NA NA NA NA NA NA NA NA NA NA NA NA NA NA NA NA NA NA NA NA NA NA NA NA NA NA NA NA NA NA NA NA NA NA NA NA NA NA NA NA NA NA NA NA NA NA NA NA NA NA NA NA NA NA NA NA NA NA NA NA NA NA NA NA NA NA NA NA NA NA NA NA NA NA NA NA NA NA NA NA NA NA NA NA NA NA 0 0 NA NA NA NA NA NA 0 0 NA NA NA NA NA NA NA NA NA NA NA NA NA NA NA NA NA NA NA NA NA NA NA NA NA NA NA NA NA NA NA NA NA NA NA NA NA NA NA NA NA NA NA NA NA NA NA NA NA NA NA NA NA NA NA NA NA NA NA NA NA NA NA NA NA NA NA NA NA NA NA NA NA NA NA NA NA NA NA NA NA NA NA NA NA NA NA NA NA NA NA NA NA NA NA NA NA NA NA NA NA NA 0 0 NA NA NA NA NA NA 0 0 NA NA NA NA NA NA NA NA NA NA NA NA NA NA NA NA NA NA NA NA NA NA NA NA NA NA NA NA NA NA NA NA NA NA NA NA NA NA NA NA NA NA NA NA NA NA NA NA NA NA NA NA NA NA NA NA NA NA NA NA NA NA NA NA NA NA 0.1571429 NA NA NA NA NA NA NA NA NA NA NA NA NA NA NA NA NA NA NA NA NA NA NA NA NA NA NA NA NA NA NA NA 0.1571429 0.1571429 0.1571429 0.1571429 0.1571429 0.1571429 NA NA 0.1571429 0.1571429 0.1571429 0.1571429 0.1571429 0.1571429 NA NA NA NA NA NA NA NA NA NA NA NA NA NA NA NA NA NA NA NA NA NA 0.1571429 NA NA NA NA NA NA NA 0.1571429 NA NA NA NA NA NA NA NA NA NA NA NA NA NA NA NA NA NA NA NA NA NA NA NA NA NA NA NA NA NA NA NA NA NA NA NA NA NA NA NA NA NA NA NA NA NA NA NA NA NA NA NA NA NA NA NA NA NA NA NA NA NA NA NA NA NA NA NA NA NA NA 0.05 0.05 NA NA NA NA NA NA 0.05 0.05 NA NA NA NA NA NA NA NA NA NA NA NA NA NA NA NA NA NA NA NA NA NA NA NA NA NA NA NA NA NA NA NA NA NA NA NA NA NA NA NA NA NA NA NA NA NA NA NA NA NA NA NA NA NA NA NA NA NA NA NA NA NA NA NA NA NA NA NA NA NA NA NA NA NA NA NA NA NA NA NA NA NA NA NA NA NA NA NA NA NA NA NA NA NA NA NA NA NA NA NA NA NA 0.03571429 0.03571429 NA NA NA NA NA NA 0.03571429 0.03571429 NA NA NA NA NA NA NA NA NA NA NA NA NA NA NA NA NA NA NA NA NA NA NA NA NA NA NA NA NA NA NA NA NA NA NA NA NA NA NA NA NA NA NA NA NA NA NA NA NA NA NA NA NA NA NA NA NA NA NA NA NA NA NA NA NA NA NA NA NA NA NA NA NA NA NA NA NA NA NA NA NA NA NA NA NA NA NA NA NA NA NA NA NA NA NA NA NA NA NA NA NA NA 0.07142857 0.07142857 NA NA NA NA NA NA 0.07142857 0.07142857 NA NA NA NA NA NA NA NA NA NA NA NA NA NA NA NA NA NA NA NA NA NA NA NA NA NA NA NA NA NA NA NA NA NA NA NA NA NA NA NA NA NA NA NA NA NA NA NA NA NA NA NA NA NA NA NA NA NA NA NA NA NA NA NA NA NA
102231 0.01 5745 2 1 1 180 84 1.73819 1.93584 0.9403478 0.02305677 0.03136419 1.623945 2.800515 2.48032 8.275807 1 0.9849754 5.10244 0 0 0 NA NA NA NA NA NA NA NA NA NA NA NA NA NA NA NA NA NA NA NA NA NA NA NA NA NA NA NA NA NA NA NA 0 0 0 0 0 0 NA NA 0 0 0 0 0 0 NA NA NA NA NA NA NA NA NA NA NA NA NA NA NA NA NA NA NA NA NA NA 0 NA NA NA NA NA NA NA 0 NA NA NA NA NA NA NA NA NA NA NA NA NA NA NA NA NA NA NA NA NA NA NA NA NA NA NA NA NA NA NA NA NA NA NA NA NA NA NA NA NA NA NA NA NA NA NA NA NA NA NA NA NA NA NA NA NA NA NA NA NA NA NA NA NA NA NA NA NA NA NA 0 0 NA NA NA NA NA NA 0 0 NA NA NA NA NA NA NA NA NA NA NA NA NA NA NA NA NA NA NA NA NA NA NA NA NA NA NA NA NA NA NA NA NA NA NA NA NA NA NA NA NA NA NA NA NA NA NA NA NA NA NA NA NA NA NA NA NA NA NA NA NA NA NA NA NA NA NA NA NA NA NA NA NA NA NA NA NA NA NA NA NA NA NA NA NA NA NA NA NA NA NA NA NA NA NA NA NA NA NA NA NA NA 0 0 NA NA NA NA NA NA 0 0 NA NA NA NA NA NA NA NA NA NA NA NA NA NA NA NA NA NA NA NA NA NA NA NA NA NA NA NA NA NA NA NA NA NA NA NA NA NA NA NA NA NA NA NA NA NA NA NA NA NA NA NA NA NA NA NA NA NA NA NA NA NA NA NA NA NA NA NA NA NA NA NA NA NA NA NA NA NA NA NA NA NA NA NA NA NA NA NA NA NA NA NA NA NA NA NA NA NA NA NA NA NA 0 0 NA NA NA NA NA NA 0 0 NA NA NA NA NA NA NA NA NA NA NA NA NA NA NA NA NA NA NA NA NA NA NA NA NA NA NA NA NA NA NA NA NA NA NA NA NA NA NA NA NA NA NA NA NA NA NA NA NA NA NA NA NA NA NA NA NA NA NA NA NA NA NA NA NA NA 0.07058824 NA NA NA NA NA NA NA NA NA NA NA NA NA NA NA NA NA NA NA NA NA NA NA NA NA NA NA NA NA NA NA NA 0.05882353 0.05882353 0.05882353 0.05882353 0.05882353 0.05882353 NA NA 0.05882353 0.05882353 0.05882353 0.05882353 0.05882353 0.05882353 NA NA NA NA NA NA NA NA NA NA NA NA NA NA NA NA NA NA NA NA NA NA 0.01176471 NA NA NA NA NA NA NA 0.01176471 NA NA NA NA NA NA NA NA NA NA NA NA NA NA NA NA NA NA NA NA NA NA NA NA NA NA NA NA NA NA NA NA NA NA NA NA NA NA NA NA NA NA NA NA NA NA NA NA NA NA NA NA NA NA NA NA NA NA NA NA NA NA NA NA NA NA NA NA NA NA NA 0.02352941 0.02352941 NA NA NA NA NA NA 0.02352941 0.02352941 NA NA NA NA NA NA NA NA NA NA NA NA NA NA NA NA NA NA NA NA NA NA NA NA NA NA NA NA NA NA NA NA NA NA NA NA NA NA NA NA NA NA NA NA NA NA NA NA NA NA NA NA NA NA NA NA NA NA NA NA NA NA NA NA NA NA NA NA NA NA NA NA NA NA NA NA NA NA NA NA NA NA NA NA NA NA NA NA NA NA NA NA NA NA NA NA NA NA NA NA NA NA 0.01176471 0.01176471 NA NA NA NA NA NA 0.01176471 0.01176471 NA NA NA NA NA NA NA NA NA NA NA NA NA NA NA NA NA NA NA NA NA NA NA NA NA NA NA NA NA NA NA NA NA NA NA NA NA NA NA NA NA NA NA NA NA NA NA NA NA NA NA NA NA NA NA NA NA NA NA NA NA NA NA NA NA NA NA NA NA NA NA NA NA NA NA NA NA NA NA NA NA NA NA NA NA NA NA NA NA NA NA NA NA NA NA NA NA NA NA NA NA NA 0.02352941 0.02352941 NA NA NA NA NA NA 0.02352941 0.02352941 NA NA NA NA NA NA NA NA NA NA NA NA NA NA NA NA NA NA NA NA NA NA NA NA NA NA NA NA NA NA NA NA NA NA NA NA NA NA NA NA NA NA NA NA NA NA NA NA NA NA NA NA NA NA NA NA NA NA NA NA NA NA NA NA NA NA
102237 0.01 2072 2 1 152 4 101 2.962078 2.496192 0.8125812 0.08624747 0.06761364 2.97214 7.536558 1.509225 4.617094 1 0.9811188 2.57605 0 0 0.01298701 NA NA NA NA NA NA NA NA NA NA NA NA NA NA NA NA NA NA NA NA NA NA NA NA NA NA NA NA NA NA NA NA 0.01219512 0.01149425 0.01219512 0.01149425 0.01234568 0.01149425 NA NA 0.01219512 0 0.01219512 0.01149425 0.01234568 0 NA NA NA NA NA NA NA NA NA NA NA NA NA NA NA NA NA NA NA NA NA NA 0 NA NA NA NA NA NA NA 0 NA NA NA NA NA NA NA NA NA NA NA NA NA NA NA NA NA NA NA NA NA NA NA NA NA NA NA NA NA NA NA NA NA NA NA NA NA NA NA NA NA NA NA NA NA NA NA NA NA NA NA NA NA NA NA NA NA NA NA NA NA NA NA NA NA NA NA NA NA NA NA 0 0 NA NA NA NA NA NA 0 0 NA NA NA NA NA NA NA NA NA NA NA NA NA NA NA NA NA NA NA NA NA NA NA NA NA NA NA NA NA NA NA NA NA NA NA NA NA NA NA NA NA NA NA NA NA NA NA NA NA NA NA NA NA NA NA NA NA NA NA NA NA NA NA NA NA NA NA NA NA NA NA NA NA NA NA NA NA NA NA NA NA NA NA NA NA NA NA NA NA NA NA NA NA NA NA NA NA NA NA NA NA NA 0 0 NA NA NA NA NA NA 0 0 NA NA NA NA NA NA NA NA NA NA NA NA NA NA NA NA NA NA NA NA NA NA NA NA NA NA NA NA NA NA NA NA NA NA NA NA NA NA NA NA NA NA NA NA NA NA NA NA NA NA NA NA NA NA NA NA NA NA NA NA NA NA NA NA NA NA NA NA NA NA NA NA NA NA NA NA NA NA NA NA NA NA NA NA NA NA NA NA NA NA NA NA NA NA NA NA NA NA NA NA NA NA 0.04545455 0.04 NA NA NA NA NA NA 0.04545455 0 NA NA NA NA NA NA NA NA NA NA NA NA NA NA NA NA NA NA NA NA NA NA NA NA NA NA NA NA NA NA NA NA NA NA NA NA NA NA NA NA NA NA NA NA NA NA NA NA NA NA NA NA NA NA NA NA NA NA NA NA NA NA NA NA NA NA 0.3003953 NA NA NA NA NA NA NA NA NA NA NA NA NA NA NA NA NA NA NA NA NA NA NA NA NA NA NA NA NA NA NA NA 0.3201581 0.3399209 0.3201581 0.3399209 0.3162055 0.3399209 NA NA 0.3201581 0.3359684 0.3201581 0.3399209 0.3162055 0.3359684 NA NA NA NA NA NA NA NA NA NA NA NA NA NA NA NA NA NA NA NA NA NA 0.312253 NA NA NA NA NA NA NA 0.312253 NA NA NA NA NA NA NA NA NA NA NA NA NA NA NA NA NA NA NA NA NA NA NA NA NA NA NA NA NA NA NA NA NA NA NA NA NA NA NA NA NA NA NA NA NA NA NA NA NA NA NA NA NA NA NA NA NA NA NA NA NA NA NA NA NA NA NA NA NA NA NA 0.1067194 0.1146245 NA NA NA NA NA NA 0.1067194 0.1146245 NA NA NA NA NA NA NA NA NA NA NA NA NA NA NA NA NA NA NA NA NA NA NA NA NA NA NA NA NA NA NA NA NA NA NA NA NA NA NA NA NA NA NA NA NA NA NA NA NA NA NA NA NA NA NA NA NA NA NA NA NA NA NA NA NA NA NA NA NA NA NA NA NA NA NA NA NA NA NA NA NA NA NA NA NA NA NA NA NA NA NA NA NA NA NA NA NA NA NA NA NA NA 0.1304348 0.1304348 NA NA NA NA NA NA 0.1304348 0.1304348 NA NA NA NA NA NA NA NA NA NA NA NA NA NA NA NA NA NA NA NA NA NA NA NA NA NA NA NA NA NA NA NA NA NA NA NA NA NA NA NA NA NA NA NA NA NA NA NA NA NA NA NA NA NA NA NA NA NA NA NA NA NA NA NA NA NA NA NA NA NA NA NA NA NA NA NA NA NA NA NA NA NA NA NA NA NA NA NA NA NA NA NA NA NA NA NA NA NA NA NA NA NA 0.08300395 0.09486166 NA NA NA NA NA NA 0.08300395 0.09486166 NA NA NA NA NA NA NA NA NA NA NA NA NA NA NA NA NA NA NA NA NA NA NA NA NA NA NA NA NA NA NA NA NA NA NA NA NA NA NA NA NA NA NA NA NA NA NA NA NA NA NA NA NA NA NA NA NA NA NA NA NA NA NA NA NA NA
10238 0.01 1601 3 1 9 75 136 1.716329 2.900519 0.7943198 0.08264788 0.08847783 1.947137 7.433917 4.553961 18.89706 1 0.9392734 11.5255 0 0 0 NA NA NA NA NA NA NA NA NA NA NA NA NA NA NA NA NA NA NA NA NA NA NA NA NA NA NA NA NA NA NA NA 0 0 0 0.02777778 0 0.02777778 NA NA 0 0 0 0 0 0 NA NA NA NA NA NA NA NA NA NA NA NA NA NA NA NA NA NA NA NA NA NA 0 NA NA NA NA NA NA NA 0 NA NA NA NA NA NA NA NA NA NA NA NA NA NA NA NA NA NA NA NA NA NA NA NA NA NA NA NA NA NA NA NA NA NA NA NA NA NA NA NA NA NA NA NA NA NA NA NA NA NA NA NA NA NA NA NA NA NA NA NA NA NA NA NA NA NA NA NA NA NA NA 0 0.07692308 NA NA NA NA NA NA 0 0 NA NA NA NA NA NA NA NA NA NA NA NA NA NA NA NA NA NA NA NA NA NA NA NA NA NA NA NA NA NA NA NA NA NA NA NA NA NA NA NA NA NA NA NA NA NA NA NA NA NA NA NA NA NA NA NA NA NA NA NA NA NA NA NA NA NA NA NA NA NA NA NA NA NA NA NA NA NA NA NA NA NA NA NA NA NA NA NA NA NA NA NA NA NA NA NA NA NA NA NA NA NA 0 0 NA NA NA NA NA NA 0 0 NA NA NA NA NA NA NA NA NA NA NA NA NA NA NA NA NA NA NA NA NA NA NA NA NA NA NA NA NA NA NA NA NA NA NA NA NA NA NA NA NA NA NA NA NA NA NA NA NA NA NA NA NA NA NA NA NA NA NA NA NA NA NA NA NA NA NA NA NA NA NA NA NA NA NA NA NA NA NA NA NA NA NA NA NA NA NA NA NA NA NA NA NA NA NA NA NA NA NA NA NA NA 0 0 NA NA NA NA NA NA 0 0 NA NA NA NA NA NA NA NA NA NA NA NA NA NA NA NA NA NA NA NA NA NA NA NA NA NA NA NA NA NA NA NA NA NA NA NA NA NA NA NA NA NA NA NA NA NA NA NA NA NA NA NA NA NA NA NA NA NA NA NA NA NA NA NA NA NA 0.2068966 NA NA NA NA NA NA NA NA NA NA NA NA NA NA NA NA NA NA NA NA NA NA NA NA NA NA NA NA NA NA NA NA 0.2413793 0.2413793 0.2413793 0.2413793 0.2413793 0.2413793 NA NA 0.2413793 0.2413793 0.2413793 0.2413793 0.2413793 0.2413793 NA NA NA NA NA NA NA NA NA NA NA NA NA NA NA NA NA NA NA NA NA NA 0.1034483 NA NA NA NA NA NA NA 0.1034483 NA NA NA NA NA NA NA NA NA NA NA NA NA NA NA NA NA NA NA NA NA NA NA NA NA NA NA NA NA NA NA NA NA NA NA NA NA NA NA NA NA NA NA NA NA NA NA NA NA NA NA NA NA NA NA NA NA NA NA NA NA NA NA NA NA NA NA NA NA NA NA 0.08275862 0.08275862 NA NA NA NA NA NA 0.08275862 0.08275862 NA NA NA NA NA NA NA NA NA NA NA NA NA NA NA NA NA NA NA NA NA NA NA NA NA NA NA NA NA NA NA NA NA NA NA NA NA NA NA NA NA NA NA NA NA NA NA NA NA NA NA NA NA NA NA NA NA NA NA NA NA NA NA NA NA NA NA NA NA NA NA NA NA NA NA NA NA NA NA NA NA NA NA NA NA NA NA NA NA NA NA NA NA NA NA NA NA NA NA NA NA NA 0.08275862 0.08275862 NA NA NA NA NA NA 0.08275862 0.08275862 NA NA NA NA NA NA NA NA NA NA NA NA NA NA NA NA NA NA NA NA NA NA NA NA NA NA NA NA NA NA NA NA NA NA NA NA NA NA NA NA NA NA NA NA NA NA NA NA NA NA NA NA NA NA NA NA NA NA NA NA NA NA NA NA NA NA NA NA NA NA NA NA NA NA NA NA NA NA NA NA NA NA NA NA NA NA NA NA NA NA NA NA NA NA NA NA NA NA NA NA NA NA 0.07586207 0.07586207 NA NA NA NA NA NA 0.07586207 0.07586207 NA NA NA NA NA NA NA NA NA NA NA NA NA NA NA NA NA NA NA NA NA NA NA NA NA NA NA NA NA NA NA NA NA NA NA NA NA NA NA NA NA NA NA NA NA NA NA NA NA NA NA NA NA NA NA NA NA NA NA NA NA NA NA NA NA NA
10239 0.01 6026 2 1 68 1 82 2.258635 1.834831 0.9606247 0.02154377 0.01367389 2.610667 5.705544 1.549318 5.68668 1 0.99999 1 0 0 0 NA NA NA NA NA NA NA NA NA NA NA NA NA NA NA NA NA NA NA NA NA NA NA NA NA NA NA NA NA NA NA NA 0 0 0 0 0 0 NA NA 0 0 0 0 0 0 NA NA NA NA NA NA NA NA NA NA NA NA NA NA NA NA NA NA NA NA NA NA 0 NA NA NA NA NA NA NA 0 NA NA NA NA NA NA NA NA NA NA NA NA NA NA NA NA NA NA NA NA NA NA NA NA NA NA NA NA NA NA NA NA NA NA NA NA NA NA NA NA NA NA NA NA NA NA NA NA NA NA NA NA NA NA NA NA NA NA NA NA NA NA NA NA NA NA NA NA NA NA NA 0 0 NA NA NA NA NA NA 0 0 NA NA NA NA NA NA NA NA NA NA NA NA NA NA NA NA NA NA NA NA NA NA NA NA NA NA NA NA NA NA NA NA NA NA NA NA NA NA NA NA NA NA NA NA NA NA NA NA NA NA NA NA NA NA NA NA NA NA NA NA NA NA NA NA NA NA NA NA NA NA NA NA NA NA NA NA NA NA NA NA NA NA NA NA NA NA NA NA NA NA NA NA NA NA NA NA NA NA NA NA NA NA 0 0 NA NA NA NA NA NA 0 0 NA NA NA NA NA NA NA NA NA NA NA NA NA NA NA NA NA NA NA NA NA NA NA NA NA NA NA NA NA NA NA NA NA NA NA NA NA NA NA NA NA NA NA NA NA NA NA NA NA NA NA NA NA NA NA NA NA NA NA NA NA NA NA NA NA NA NA NA NA NA NA NA NA NA NA NA NA NA NA NA NA NA NA NA NA NA NA NA NA NA NA NA NA NA NA NA NA NA NA NA NA NA 0 0 NA NA NA NA NA NA 0 0 NA NA NA NA NA NA NA NA NA NA NA NA NA NA NA NA NA NA NA NA NA NA NA NA NA NA NA NA NA NA NA NA NA NA NA NA NA NA NA NA NA NA NA NA NA NA NA NA NA NA NA NA NA NA NA NA NA NA NA NA NA NA NA NA NA NA 0.2133333 NA NA NA NA NA NA NA NA NA NA NA NA NA NA NA NA NA NA NA NA NA NA NA NA NA NA NA NA NA NA NA NA 0.2066667 0.22 0.22 0.2333333 0.22 0.2333333 NA NA 0.2066667 0.22 0.22 0.24 0.22 0.2333333 NA NA NA NA NA NA NA NA NA NA NA NA NA NA NA NA NA NA NA NA NA NA 0.24 NA NA NA NA NA NA NA 0.24 NA NA NA NA NA NA NA NA NA NA NA NA NA NA NA NA NA NA NA NA NA NA NA NA NA NA NA NA NA NA NA NA NA NA NA NA NA NA NA NA NA NA NA NA NA NA NA NA NA NA NA NA NA NA NA NA NA NA NA NA NA NA NA NA NA NA NA NA NA NA NA 0.04 0.04666667 NA NA NA NA NA NA 0.04 0.04666667 NA NA NA NA NA NA NA NA NA NA NA NA NA NA NA NA NA NA NA NA NA NA NA NA NA NA NA NA NA NA NA NA NA NA NA NA NA NA NA NA NA NA NA NA NA NA NA NA NA NA NA NA NA NA NA NA NA NA NA NA NA NA NA NA NA NA NA NA NA NA NA NA NA NA NA NA NA NA NA NA NA NA NA NA NA NA NA NA NA NA NA NA NA NA NA NA NA NA NA NA NA NA 0.1066667 0.1066667 NA NA NA NA NA NA 0.1066667 0.1066667 NA NA NA NA NA NA NA NA NA NA NA NA NA NA NA NA NA NA NA NA NA NA NA NA NA NA NA NA NA NA NA NA NA NA NA NA NA NA NA NA NA NA NA NA NA NA NA NA NA NA NA NA NA NA NA NA NA NA NA NA NA NA NA NA NA NA NA NA NA NA NA NA NA NA NA NA NA NA NA NA NA NA NA NA NA NA NA NA NA NA NA NA NA NA NA NA NA NA NA NA NA NA 0.08 0.08666667 NA NA NA NA NA NA 0.08 0.08666667 NA NA NA NA NA NA NA NA NA NA NA NA NA NA NA NA NA NA NA NA NA NA NA NA NA NA NA NA NA NA NA NA NA NA NA NA NA NA NA NA NA NA NA NA NA NA NA NA NA NA NA NA NA NA NA NA NA NA NA NA NA NA NA NA NA NA
102426 0.01 1811 2 1 172 21 151 2.346743 2.563204 0.7972462 0.1448891 0.03730226 3.221762 6.395189 3.598533 8.800202 1 0.9749051 5.28791 0 0 0.02409639 NA NA NA NA NA NA NA NA NA NA NA NA NA NA NA NA NA NA NA NA NA NA NA NA NA NA NA NA NA NA NA NA 0.02325581 0.02439024 0.02380952 0.02439024 0.02380952 0.02439024 NA NA 0.02380952 0.02531646 0.02409639 0.025 0.02439024 0.025 NA NA NA NA NA NA NA NA NA NA NA NA NA NA NA NA NA NA NA NA NA NA 0.01333333 NA NA NA NA NA NA NA 0.01333333 NA NA NA NA NA NA NA NA NA NA NA NA NA NA NA NA NA NA NA NA NA NA NA NA NA NA NA NA NA NA NA NA NA NA NA NA NA NA NA NA NA NA NA NA NA NA NA NA NA NA NA NA NA NA NA NA NA NA NA NA NA NA NA NA NA NA NA NA NA NA NA 0.04761905 0.04761905 NA NA NA NA NA NA 0.04761905 0.04761905 NA NA NA NA NA NA NA NA NA NA NA NA NA NA NA NA NA NA NA NA NA NA NA NA NA NA NA NA NA NA NA NA NA NA NA NA NA NA NA NA NA NA NA NA NA NA NA NA NA NA NA NA NA NA NA NA NA NA NA NA NA NA NA NA NA NA NA NA NA NA NA NA NA NA NA NA NA NA NA NA NA NA NA NA NA NA NA NA NA NA NA NA NA NA NA NA NA NA NA NA NA NA 0 0 NA NA NA NA NA NA 0 0 NA NA NA NA NA NA NA NA NA NA NA NA NA NA NA NA NA NA NA NA NA NA NA NA NA NA NA NA NA NA NA NA NA NA NA NA NA NA NA NA NA NA NA NA NA NA NA NA NA NA NA NA NA NA NA NA NA NA NA NA NA NA NA NA NA NA NA NA NA NA NA NA NA NA NA NA NA NA NA NA NA NA NA NA NA NA NA NA NA NA NA NA NA NA NA NA NA NA NA NA NA NA 0.03703704 0.04 NA NA NA NA NA NA 0.04 0.04 NA NA NA NA NA NA NA NA NA NA NA NA NA NA NA NA NA NA NA NA NA NA NA NA NA NA NA NA NA NA NA NA NA NA NA NA NA NA NA NA NA NA NA NA NA NA NA NA NA NA NA NA NA NA NA NA NA NA NA NA NA NA NA NA NA NA 0.250774 NA NA NA NA NA NA NA NA NA NA NA NA NA NA NA NA NA NA NA NA NA NA NA NA NA NA NA NA NA NA NA NA 0.2600619 0.247678 0.25387 0.247678 0.25387 0.247678 NA NA 0.25387 0.2383901 0.250774 0.2414861 0.247678 0.2414861 NA NA NA NA NA NA NA NA NA NA NA NA NA NA NA NA NA NA NA NA NA NA 0.2291022 NA NA NA NA NA NA NA 0.2291022 NA NA NA NA NA NA NA NA NA NA NA NA NA NA NA NA NA NA NA NA NA NA NA NA NA NA NA NA NA NA NA NA NA NA NA NA NA NA NA NA NA NA NA NA NA NA NA NA NA NA NA NA NA NA NA NA NA NA NA NA NA NA NA NA NA NA NA NA NA NA NA 0.0619195 0.0619195 NA NA NA NA NA NA 0.0619195 0.0619195 NA NA NA NA NA NA NA NA NA NA NA NA NA NA NA NA NA NA NA NA NA NA NA NA NA NA NA NA NA NA NA NA NA NA NA NA NA NA NA NA NA NA NA NA NA NA NA NA NA NA NA NA NA NA NA NA NA NA NA NA NA NA NA NA NA NA NA NA NA NA NA NA NA NA NA NA NA NA NA NA NA NA NA NA NA NA NA NA NA NA NA NA NA NA NA NA NA NA NA NA NA NA 0.1083591 0.1114551 NA NA NA NA NA NA 0.1083591 0.1114551 NA NA NA NA NA NA NA NA NA NA NA NA NA NA NA NA NA NA NA NA NA NA NA NA NA NA NA NA NA NA NA NA NA NA NA NA NA NA NA NA NA NA NA NA NA NA NA NA NA NA NA NA NA NA NA NA NA NA NA NA NA NA NA NA NA NA NA NA NA NA NA NA NA NA NA NA NA NA NA NA NA NA NA NA NA NA NA NA NA NA NA NA NA NA NA NA NA NA NA NA NA NA 0.08049536 0.07430341 NA NA NA NA NA NA 0.07430341 0.07430341 NA NA NA NA NA NA NA NA NA NA NA NA NA NA NA NA NA NA NA NA NA NA NA NA NA NA NA NA NA NA NA NA NA NA NA NA NA NA NA NA NA NA NA NA NA NA NA NA NA NA NA NA NA NA NA NA NA NA NA NA NA NA NA NA NA NA
102438 0.01 7137 2 1 191 3 83 1.747681 2.87657 0.9663603 0.02599304 0.005778018 2.402309 12.31177 5.263602 3.537679 1 0.9941572 4.895773 0 0 0.04545455 NA NA NA NA NA NA NA NA NA NA NA NA NA NA NA NA NA NA NA NA NA NA NA NA NA NA NA NA NA NA NA NA 0.04 0.04166667 0.03846154 0.03846154 0.04 0.04 NA NA 0.04 0.04166667 0.03846154 0.04 0.04 0.04 NA NA NA NA NA NA NA NA NA NA NA NA NA NA NA NA NA NA NA NA NA NA 0.04347826 NA NA NA NA NA NA NA 0.04347826 NA NA NA NA NA NA NA NA NA NA NA NA NA NA NA NA NA NA NA NA NA NA NA NA NA NA NA NA NA NA NA NA NA NA NA NA NA NA NA NA NA NA NA NA NA NA NA NA NA NA NA NA NA NA NA NA NA NA NA NA NA NA NA NA NA NA NA NA NA NA NA 0.1111111 0.1111111 NA NA NA NA NA NA 0.1111111 0.1111111 NA NA NA NA NA NA NA NA NA NA NA NA NA NA NA NA NA NA NA NA NA NA NA NA NA NA NA NA NA NA NA NA NA NA NA NA NA NA NA NA NA NA NA NA NA NA NA NA NA NA NA NA NA NA NA NA NA NA NA NA NA NA NA NA NA NA NA NA NA NA NA NA NA NA NA NA NA NA NA NA NA NA NA NA NA NA NA NA NA NA NA NA NA NA NA NA NA NA NA NA NA NA 0 0 NA NA NA NA NA NA 0 0 NA NA NA NA NA NA NA NA NA NA NA NA NA NA NA NA NA NA NA NA NA NA NA NA NA NA NA NA NA NA NA NA NA NA NA NA NA NA NA NA NA NA NA NA NA NA NA NA NA NA NA NA NA NA NA NA NA NA NA NA NA NA NA NA NA NA NA NA NA NA NA NA NA NA NA NA NA NA NA NA NA NA NA NA NA NA NA NA NA NA NA NA NA NA NA NA NA NA NA NA NA NA 0 0 NA NA NA NA NA NA 0 0 NA NA NA NA NA NA NA NA NA NA NA NA NA NA NA NA NA NA NA NA NA NA NA NA NA NA NA NA NA NA NA NA NA NA NA NA NA NA NA NA NA NA NA NA NA NA NA NA NA NA NA NA NA NA NA NA NA NA NA NA NA NA NA NA NA NA 0.07664234 NA NA NA NA NA NA NA NA NA NA NA NA NA NA NA NA NA NA NA NA NA NA NA NA NA NA NA NA NA NA NA NA 0.08759124 0.08394161 0.09124088 0.09124088 0.08759124 0.08759124 NA NA 0.08759124 0.08394161 0.09124088 0.08759124 0.08759124 0.08759124 NA NA NA NA NA NA NA NA NA NA NA NA NA NA NA NA NA NA NA NA NA NA 0.08029197 NA NA NA NA NA NA NA 0.08029197 NA NA NA NA NA NA NA NA NA NA NA NA NA NA NA NA NA NA NA NA NA NA NA NA NA NA NA NA NA NA NA NA NA NA NA NA NA NA NA NA NA NA NA NA NA NA NA NA NA NA NA NA NA NA NA NA NA NA NA NA NA NA NA NA NA NA NA NA NA NA NA 0.02919708 0.02919708 NA NA NA NA NA NA 0.02919708 0.02919708 NA NA NA NA NA NA NA NA NA NA NA NA NA NA NA NA NA NA NA NA NA NA NA NA NA NA NA NA NA NA NA NA NA NA NA NA NA NA NA NA NA NA NA NA NA NA NA NA NA NA NA NA NA NA NA NA NA NA NA NA NA NA NA NA NA NA NA NA NA NA NA NA NA NA NA NA NA NA NA NA NA NA NA NA NA NA NA NA NA NA NA NA NA NA NA NA NA NA NA NA NA NA 0.04379562 0.04379562 NA NA NA NA NA NA 0.04379562 0.04379562 NA NA NA NA NA NA NA NA NA NA NA NA NA NA NA NA NA NA NA NA NA NA NA NA NA NA NA NA NA NA NA NA NA NA NA NA NA NA NA NA NA NA NA NA NA NA NA NA NA NA NA NA NA NA NA NA NA NA NA NA NA NA NA NA NA NA NA NA NA NA NA NA NA NA NA NA NA NA NA NA NA NA NA NA NA NA NA NA NA NA NA NA NA NA NA NA NA NA NA NA NA NA 0.01824818 0.01824818 NA NA NA NA NA NA 0.01824818 0.01824818 NA NA NA NA NA NA NA NA NA NA NA NA NA NA NA NA NA NA NA NA NA NA NA NA NA NA NA NA NA NA NA NA NA NA NA NA NA NA NA NA NA NA NA NA NA NA NA NA NA NA NA NA NA NA NA NA NA NA NA NA NA NA NA NA NA NA
103216 0.01 1816 1 1 180 112 26 1.774759 1.668506 0.7491326 0.08778742 0.109327 1.725951 1.028883 1.294513 1.250857 1 0.8237373 1.272615 0 0 0 0 0 0 0 0 0 0 0 0 0 0 0 0 0 0 0 0 0 0 0 0 0 NA NA 0 0 0 0 0 0 NA NA 0 0 0 0 0 0 NA NA 0 0 0 0 0 0 NA NA NA NA NA NA 0.5 NA NA NA NA NA NA NA 0.5 NA NA NA NA NA NA NA 0 NA NA NA NA NA NA NA 0 NA NA NA NA NA NA NA NA NA 0 NA NA NA NA NA NA NA 0 NA NA NA NA NA NA NA 0 NA NA NA NA NA NA NA 0 NA NA NA NA NA 0 0 NA NA NA NA NA NA 0 0 NA NA NA NA NA NA 0 0 NA NA NA NA NA NA 0 0 NA NA NA NA NA NA 0 0 NA NA NA NA NA NA 0 0 NA NA NA NA NA NA NA NA NA NA NA NA NA NA NA NA NA NA NA NA NA NA NA NA NA NA NA NA NA NA NA NA NA NA NA NA NA NA NA NA NA NA NA NA NA NA NA NA NA NA NA NA NA NA NA NA NA NA NA NA NA NA NA NA NA NA NA NA NA NA 0 0 NA NA NA NA NA NA 0 0 NA NA NA NA NA NA 0 0 NA NA NA NA NA NA 0 0 NA NA NA NA NA NA 0 0 NA NA NA NA NA NA 0 0 NA NA NA NA NA NA NA NA NA NA NA NA NA NA NA NA NA NA NA NA NA NA NA NA NA NA NA NA NA NA NA NA NA NA NA NA NA NA NA NA NA NA NA NA NA NA NA NA NA NA NA NA NA NA NA NA NA NA NA NA NA NA NA NA NA NA NA NA NA NA 0 0 NA NA NA NA NA NA 0 0 NA NA NA NA NA NA 0 0 NA NA NA NA NA NA 0 0 NA NA NA NA NA NA 0 0 NA NA NA NA NA NA 0 0 NA NA NA NA NA NA NA NA NA NA NA NA NA NA NA NA NA NA NA NA NA NA NA NA NA NA NA NA NA NA NA NA NA NA NA NA NA NA NA NA NA NA NA NA NA NA NA NA NA NA NA NA NA NA NA NA NA NA NA NA NA NA NA NA NA NA 0.01456311 0 0 0.004854369 0.004854369 0 0 0 0 0 0 0.004854369 0.004854369 0 0 0 0 0.004854369 0.004854369 0.009708738 0.009708738 0.009708738 0.01456311 NA NA 0.004854369 0.004854369 0.009708738 0.009708738 0.009708738 0.009708738 NA NA 0.009708738 0.009708738 0.01456311 0.01456311 0.01456311 0.01456311 NA NA 0.009708738 0.009708738 0.01456311 0.01456311 0.01456311 0.01456311 NA NA NA NA NA NA 0.01456311 NA NA NA NA NA NA NA 0.01456311 NA NA NA NA NA NA NA 0.01456311 NA NA NA NA NA NA NA 0.01456311 NA NA NA NA NA NA NA NA NA 0.009708738 NA NA NA NA NA NA NA 0.009708738 NA NA NA NA NA NA NA 0.009708738 NA NA NA NA NA NA NA 0.009708738 NA NA NA NA NA 0 0 NA NA NA NA NA NA 0 0 NA NA NA NA NA NA 0.004854369 0.004854369 NA NA NA NA NA NA 0.004854369 0.004854369 NA NA NA NA NA NA 0.004854369 0.004854369 NA NA NA NA NA NA 0.004854369 0.004854369 NA NA NA NA NA NA NA NA NA NA NA NA NA NA NA NA NA NA NA NA NA NA NA NA NA NA NA NA NA NA NA NA NA NA NA NA NA NA NA NA NA NA NA NA NA NA NA NA NA NA NA NA NA NA NA NA NA NA NA NA NA NA NA NA NA NA NA NA NA NA 0 0 NA NA NA NA NA NA 0 0 NA NA NA NA NA NA 0 0 NA NA NA NA NA NA 0 0 NA NA NA NA NA NA 0 0 NA NA NA NA NA NA 0 0 NA NA NA NA NA NA NA NA NA NA NA NA NA NA NA NA NA NA NA NA NA NA NA NA NA NA NA NA NA NA NA NA NA NA NA NA NA NA NA NA NA NA NA NA NA NA NA NA NA NA NA NA NA NA NA NA NA NA NA NA NA NA NA NA NA NA NA NA NA NA 0.004854369 0.004854369 NA NA NA NA NA NA 0.004854369 0.004854369 NA NA NA NA NA NA 0.009708738 0.009708738 NA NA NA NA NA NA 0.009708738 0.009708738 NA NA NA NA NA NA 0.009708738 0.009708738 NA NA NA NA NA NA 0.009708738 0.009708738 NA NA NA NA NA NA NA NA NA NA NA NA NA NA NA NA NA NA NA NA NA NA NA NA NA NA NA NA NA NA NA NA NA NA NA NA NA NA NA NA NA NA NA NA NA NA NA NA NA NA NA NA NA NA NA NA NA NA NA NA NA NA NA NA NA NA
103976 0.01 3649 3 1 170 113 19 1.651328 1.715735 0.9643288 0.01986038 0.01215027 16.58647 2.443143 6.98645 22.78557 1 0.986506 10.98233 0 0 0.01694915 0.01666667 0.01694915 0.01666667 0.01666667 0.01666667 0.01666667 0.01666667 0.01666667 0.01694915 0.01694915 0.01666667 0.01666667 0.01666667 0.01666667 0.01666667 0.01666667 0.01666667 0.01666667 0.01666667 0.01666667 0.01666667 0.01666667 NA NA 0.01666667 0.01666667 0.01666667 0.01666667 0.01666667 0.01666667 NA NA 0.01666667 0.01666667 0.01666667 0.01666667 0.01666667 0.01666667 NA NA 0.01666667 0.01666667 0.01666667 0.01666667 0.01666667 0.01666667 NA NA NA NA NA NA 0.3529412 NA NA NA NA NA NA NA 0.3529412 NA NA NA NA NA NA NA 0 NA NA NA NA NA NA NA 0 NA NA NA NA NA NA NA NA NA 0.01666667 NA NA NA NA NA NA NA 0.01666667 NA NA NA NA NA NA NA 0.01666667 NA NA NA NA NA NA NA 0.01666667 NA NA NA NA NA 0 0 NA NA NA NA NA NA 0 0 NA NA NA NA NA NA 0 0 NA NA NA NA NA NA 0 0 NA NA NA NA NA NA 0 0 NA NA NA NA NA NA 0 0 NA NA NA NA NA NA NA NA NA NA NA NA NA NA NA NA NA NA NA NA NA NA NA NA NA NA NA NA NA NA NA NA NA NA NA NA NA NA NA NA NA NA NA NA NA NA NA NA NA NA NA NA NA NA NA NA NA NA NA NA NA NA NA NA NA NA NA NA NA NA 0.05263158 0.05263158 NA NA NA NA NA NA 0.05263158 0.05263158 NA NA NA NA NA NA 0.05263158 0.05263158 NA NA NA NA NA NA 0.05263158 0.05263158 NA NA NA NA NA NA 0.05263158 0.05263158 NA NA NA NA NA NA 0.05263158 0.05263158 NA NA NA NA NA NA NA NA NA NA NA NA NA NA NA NA NA NA NA NA NA NA NA NA NA NA NA NA NA NA NA NA NA NA NA NA NA NA NA NA NA NA NA NA NA NA NA NA NA NA NA NA NA NA NA NA NA NA NA NA NA NA NA NA NA NA NA NA NA NA 0 0 NA NA NA NA NA NA 0 0 NA NA NA NA NA NA 0 0 NA NA NA NA NA NA 0 0 NA NA NA NA NA NA 0 0 NA NA NA NA NA NA 0 0 NA NA NA NA NA NA NA NA NA NA NA NA NA NA NA NA NA NA NA NA NA NA NA NA NA NA NA NA NA NA NA NA NA NA NA NA NA NA NA NA NA NA NA NA NA NA NA NA NA NA NA NA NA NA NA NA NA NA NA NA NA NA NA NA NA NA 0.3068783 0.3121693 0.3068783 0.3121693 0.3121693 0.3121693 0.3121693 0.3121693 0.3121693 0.3068783 0.3068783 0.3121693 0.3121693 0.3121693 0.3121693 0.3121693 0.3121693 0.3121693 0.3121693 0.3121693 0.3121693 0.3121693 0.3121693 NA NA 0.3121693 0.3121693 0.3121693 0.3121693 0.3121693 0.3121693 NA NA 0.3121693 0.3121693 0.3121693 0.3121693 0.3121693 0.3121693 NA NA 0.3121693 0.3121693 0.3121693 0.3121693 0.3121693 0.3121693 NA NA NA NA NA NA 0.05820106 NA NA NA NA NA NA NA 0.05820106 NA NA NA NA NA NA NA 0.2063492 NA NA NA NA NA NA NA 0.2063492 NA NA NA NA NA NA NA NA NA 0.3121693 NA NA NA NA NA NA NA 0.3121693 NA NA NA NA NA NA NA 0.3121693 NA NA NA NA NA NA NA 0.3121693 NA NA NA NA NA 0.1164021 0.1164021 NA NA NA NA NA NA 0.1164021 0.1164021 NA NA NA NA NA NA 0.1164021 0.1164021 NA NA NA NA NA NA 0.1164021 0.1164021 NA NA NA NA NA NA 0.1164021 0.1164021 NA NA NA NA NA NA 0.1164021 0.1164021 NA NA NA NA NA NA NA NA NA NA NA NA NA NA NA NA NA NA NA NA NA NA NA NA NA NA NA NA NA NA NA NA NA NA NA NA NA NA NA NA NA NA NA NA NA NA NA NA NA NA NA NA NA NA NA NA NA NA NA NA NA NA NA NA NA NA NA NA NA NA 0.0952381 0.0952381 NA NA NA NA NA NA 0.0952381 0.0952381 NA NA NA NA NA NA 0.0952381 0.0952381 NA NA NA NA NA NA 0.0952381 0.0952381 NA NA NA NA NA NA 0.0952381 0.0952381 NA NA NA NA NA NA 0.0952381 0.0952381 NA NA NA NA NA NA NA NA NA NA NA NA NA NA NA NA NA NA NA NA NA NA NA NA NA NA NA NA NA NA NA NA NA NA NA NA NA NA NA NA NA NA NA NA NA NA NA NA NA NA NA NA NA NA NA NA NA NA NA NA NA NA NA NA NA NA NA NA NA NA 0.1005291 0.1005291 NA NA NA NA NA NA 0.1005291 0.1005291 NA NA NA NA NA NA 0.1005291 0.1005291 NA NA NA NA NA NA 0.1005291 0.1005291 NA NA NA NA NA NA 0.1005291 0.1005291 NA NA NA NA NA NA 0.1005291 0.1005291 NA NA NA NA NA NA NA NA NA NA NA NA NA NA NA NA NA NA NA NA NA NA NA NA NA NA NA NA NA NA NA NA NA NA NA NA NA NA NA NA NA NA NA NA NA NA NA NA NA NA NA NA NA NA NA NA NA NA NA NA NA NA NA NA NA NA
104244 0.01 2588 3 1 14 155 129 2.875932 1.682974 0.9277062 0.02283477 0.03304097 4.913391 20.52545 13.64736 13.60827 1 0.9684658 13.08162 0 0 0 0 0 0 0 0 0 0 0 0 0 0 0 0 0 0 0 0 0 0 0 0 0 NA NA 0 0 0 0 0 0 NA NA 0 0 0 0 0 0 NA NA 0 0 0 0 0 0 NA NA NA NA NA NA 0.1363636 NA NA NA NA NA NA NA 0.1363636 NA NA NA NA NA NA NA 0 NA NA NA NA NA NA NA 0 NA NA NA NA NA NA NA NA NA 0 NA NA NA NA NA NA NA 0 NA NA NA NA NA NA NA 0 NA NA NA NA NA NA NA 0 NA NA NA NA NA 0 0 NA NA NA NA NA NA 0 0 NA NA NA NA NA NA 0 0 NA NA NA NA NA NA 0 0 NA NA NA NA NA NA 0 0 NA NA NA NA NA NA 0 0 NA NA NA NA NA NA NA NA NA NA NA NA NA NA NA NA NA NA NA NA NA NA NA NA NA NA NA NA NA NA NA NA NA NA NA NA NA NA NA NA NA NA NA NA NA NA NA NA NA NA NA NA NA NA NA NA NA NA NA NA NA NA NA NA NA NA NA NA NA NA 0 0 NA NA NA NA NA NA 0 0 NA NA NA NA NA NA 0 0 NA NA NA NA NA NA 0 0 NA NA NA NA NA NA 0 0 NA NA NA NA NA NA 0 0 NA NA NA NA NA NA NA NA NA NA NA NA NA NA NA NA NA NA NA NA NA NA NA NA NA NA NA NA NA NA NA NA NA NA NA NA NA NA NA NA NA NA NA NA NA NA NA NA NA NA NA NA NA NA NA NA NA NA NA NA NA NA NA NA NA NA NA NA NA NA 0 0 NA NA NA NA NA NA 0 0 NA NA NA NA NA NA 0 0 NA NA NA NA NA NA 0 0 NA NA NA NA NA NA 0 0 NA NA NA NA NA NA 0 0 NA NA NA NA NA NA NA NA NA NA NA NA NA NA NA NA NA NA NA NA NA NA NA NA NA NA NA NA NA NA NA NA NA NA NA NA NA NA NA NA NA NA NA NA NA NA NA NA NA NA NA NA NA NA NA NA NA NA NA NA NA NA NA NA NA NA 0.4265734 0.4195804 0.4125874 0.4195804 0.4125874 0.4195804 0.4195804 0.4195804 0.4125874 0.4195804 0.4125874 0.4195804 0.4125874 0.4195804 0.4195804 0.4195804 0.4125874 0.4195804 0.4125874 0.4195804 0.4125874 0.4195804 0.4195804 NA NA 0.4195804 0.4055944 0.4195804 0.4125874 0.4195804 0.4195804 NA NA 0.4195804 0.4125874 0.4195804 0.4125874 0.4195804 0.4125874 NA NA 0.4195804 0.4125874 0.4125874 0.4125874 0.4195804 0.4125874 NA NA NA NA NA NA 0.1328671 NA NA NA NA NA NA NA 0.1328671 NA NA NA NA NA NA NA 0.4265734 NA NA NA NA NA NA NA 0.4265734 NA NA NA NA NA NA NA NA NA 0.4125874 NA NA NA NA NA NA NA 0.4125874 NA NA NA NA NA NA NA 0.4125874 NA NA NA NA NA NA NA 0.4125874 NA NA NA NA NA 0.1328671 0.1258741 NA NA NA NA NA NA 0.1328671 0.1258741 NA NA NA NA NA NA 0.1328671 0.1328671 NA NA NA NA NA NA 0.1328671 0.1328671 NA NA NA NA NA NA 0.1258741 0.1258741 NA NA NA NA NA NA 0.1258741 0.1258741 NA NA NA NA NA NA NA NA NA NA NA NA NA NA NA NA NA NA NA NA NA NA NA NA NA NA NA NA NA NA NA NA NA NA NA NA NA NA NA NA NA NA NA NA NA NA NA NA NA NA NA NA NA NA NA NA NA NA NA NA NA NA NA NA NA NA NA NA NA NA 0.1818182 0.1818182 NA NA NA NA NA NA 0.1818182 0.1818182 NA NA NA NA NA NA 0.1818182 0.1818182 NA NA NA NA NA NA 0.1818182 0.1818182 NA NA NA NA NA NA 0.1818182 0.1818182 NA NA NA NA NA NA 0.1818182 0.1818182 NA NA NA NA NA NA NA NA NA NA NA NA NA NA NA NA NA NA NA NA NA NA NA NA NA NA NA NA NA NA NA NA NA NA NA NA NA NA NA NA NA NA NA NA NA NA NA NA NA NA NA NA NA NA NA NA NA NA NA NA NA NA NA NA NA NA NA NA NA NA 0.1048951 0.1048951 NA NA NA NA NA NA 0.1048951 0.1048951 NA NA NA NA NA NA 0.1048951 0.1048951 NA NA NA NA NA NA 0.1048951 0.1048951 NA NA NA NA NA NA 0.1048951 0.1048951 NA NA NA NA NA NA 0.1048951 0.1048951 NA NA NA NA NA NA NA NA NA NA NA NA NA NA NA NA NA NA NA NA NA NA NA NA NA NA NA NA NA NA NA NA NA NA NA NA NA NA NA NA NA NA NA NA NA NA NA NA NA NA NA NA NA NA NA NA NA NA NA NA NA NA NA NA NA NA
104505 0.01 8891 1 1 152 42 54 1.995094 1.687388 0.7801913 0.10074 0.1046197 1.069777 2.273353 1.022686 1.469674 1 0.99999 1 0 0 0.1 0 0 0 0 0 0 0 0 0 0 0 0 0 0 0 0 0 0 0.1 0 0 0 NA NA 0 0 0.1 0 0.1111111 0 NA NA 0.125 0 0.1 0.1 0.1 0.1111111 NA NA 0.125 0 0.1 0.1 0.1 0.1 NA NA NA NA NA NA 0 NA NA NA NA NA NA NA 0 NA NA NA NA NA NA NA 0 NA NA NA NA NA NA NA 0 NA NA NA NA NA NA NA NA NA 0.1111111 NA NA NA NA NA NA NA 0.1111111 NA NA NA NA NA NA NA 0.1111111 NA NA NA NA NA NA NA 0.1111111 NA NA NA NA NA 0 0 NA NA NA NA NA NA 0 0 NA NA NA NA NA NA 0 0 NA NA NA NA NA NA 0 0 NA NA NA NA NA NA 0 0 NA NA NA NA NA NA 0 0 NA NA NA NA NA NA NA NA NA NA NA NA NA NA NA NA NA NA NA NA NA NA NA NA NA NA NA NA NA NA NA NA NA NA NA NA NA NA NA NA NA NA NA NA NA NA NA NA NA NA NA NA NA NA NA NA NA NA NA NA NA NA NA NA NA NA NA NA NA NA 0 0 NA NA NA NA NA NA 0 0 NA NA NA NA NA NA 0 0 NA NA NA NA NA NA 0.3333333 0 NA NA NA NA NA NA 0.25 0.25 NA NA NA NA NA NA 0.25 0.25 NA NA NA NA NA NA NA NA NA NA NA NA NA NA NA NA NA NA NA NA NA NA NA NA NA NA NA NA NA NA NA NA NA NA NA NA NA NA NA NA NA NA NA NA NA NA NA NA NA NA NA NA NA NA NA NA NA NA NA NA NA NA NA NA NA NA NA NA NA NA 0 0 NA NA NA NA NA NA 0 0 NA NA NA NA NA NA 0 0 NA NA NA NA NA NA 0 0 NA NA NA NA NA NA 0 0 NA NA NA NA NA NA 0 0 NA NA NA NA NA NA NA NA NA NA NA NA NA NA NA NA NA NA NA NA NA NA NA NA NA NA NA NA NA NA NA NA NA NA NA NA NA NA NA NA NA NA NA NA NA NA NA NA NA NA NA NA NA NA NA NA NA NA NA NA NA NA NA NA NA NA 0.04368932 0.02912621 0.02912621 0.03883495 0.03883495 0.03883495 0.03883495 0.03883495 0.03398058 0.02912621 0.02912621 0.03883495 0.03883495 0.03883495 0.03883495 0.03883495 0.03883495 0.03398058 0.02912621 0.04368932 0.03883495 0.03883495 0.02912621 NA NA 0.03398058 0.02912621 0.04368932 0.03883495 0.03883495 0.03883495 NA NA 0.03398058 0.03398058 0.04368932 0.04368932 0.04368932 0.03883495 NA NA 0.03398058 0.03398058 0.04368932 0.04368932 0.04368932 0.04368932 NA NA NA NA NA NA 0.01456311 NA NA NA NA NA NA NA 0.01456311 NA NA NA NA NA NA NA 0.02912621 NA NA NA NA NA NA NA 0.02912621 NA NA NA NA NA NA NA NA NA 0.03883495 NA NA NA NA NA NA NA 0.03883495 NA NA NA NA NA NA NA 0.03883495 NA NA NA NA NA NA NA 0.03883495 NA NA NA NA NA 0.01456311 0.01456311 NA NA NA NA NA NA 0.01456311 0.01456311 NA NA NA NA NA NA 0.01456311 0.01456311 NA NA NA NA NA NA 0.01456311 0.01456311 NA NA NA NA NA NA 0.01456311 0.01456311 NA NA NA NA NA NA 0.01456311 0.01456311 NA NA NA NA NA NA NA NA NA NA NA NA NA NA NA NA NA NA NA NA NA NA NA NA NA NA NA NA NA NA NA NA NA NA NA NA NA NA NA NA NA NA NA NA NA NA NA NA NA NA NA NA NA NA NA NA NA NA NA NA NA NA NA NA NA NA NA NA NA NA 0.009708738 0 NA NA NA NA NA NA 0.009708738 0 NA NA NA NA NA NA 0.009708738 0 NA NA NA NA NA NA 0.009708738 0 NA NA NA NA NA NA 0.01456311 0.01456311 NA NA NA NA NA NA 0.01456311 0.01456311 NA NA NA NA NA NA NA NA NA NA NA NA NA NA NA NA NA NA NA NA NA NA NA NA NA NA NA NA NA NA NA NA NA NA NA NA NA NA NA NA NA NA NA NA NA NA NA NA NA NA NA NA NA NA NA NA NA NA NA NA NA NA NA NA NA NA NA NA NA NA 0.01456311 0.01456311 NA NA NA NA NA NA 0.01456311 0.01456311 NA NA NA NA NA NA 0.01456311 0.01456311 NA NA NA NA NA NA 0.01456311 0.01456311 NA NA NA NA NA NA 0.01456311 0.01456311 NA NA NA NA NA NA 0.01456311 0.01456311 NA NA NA NA NA NA NA NA NA NA NA NA NA NA NA NA NA NA NA NA NA NA NA NA NA NA NA NA NA NA NA NA NA NA NA NA NA NA NA NA NA NA NA NA NA NA NA NA NA NA NA NA NA NA NA NA NA NA NA NA NA NA NA NA NA NA
105305 0.01 9531 1 1 1 153 36 2.295806 2.015369 0.864259 0.111019 0.02406287 1 3.393755 1.974115 2.062914 1 0.9774791 1.878414 0 0 0 0 0 0 0 0 0 0 0 0 0 0 0 0 0 0 0 0 0 0 0 0 0 NA NA 0 0 0 0 0 0 NA NA 0 0 0 0 0 0 NA NA 0 0 0 0 0 0 NA NA NA NA NA NA 0.6363636 NA NA NA NA NA NA NA 0.6363636 NA NA NA NA NA NA NA 0 NA NA NA NA NA NA NA 0 NA NA NA NA NA NA NA NA NA 0 NA NA NA NA NA NA NA 0 NA NA NA NA NA NA NA 0 NA NA NA NA NA NA NA 0 NA NA NA NA NA 0 0 NA NA NA NA NA NA 0 0 NA NA NA NA NA NA 0 0 NA NA NA NA NA NA 0 0 NA NA NA NA NA NA 0 0 NA NA NA NA NA NA 0 0 NA NA NA NA NA NA NA NA NA NA NA NA NA NA NA NA NA NA NA NA NA NA NA NA NA NA NA NA NA NA NA NA NA NA NA NA NA NA NA NA NA NA NA NA NA NA NA NA NA NA NA NA NA NA NA NA NA NA NA NA NA NA NA NA NA NA NA NA NA NA 0 0 NA NA NA NA NA NA 0 0 NA NA NA NA NA NA 0 0 NA NA NA NA NA NA 0 0 NA NA NA NA NA NA 0 0 NA NA NA NA NA NA 0 0 NA NA NA NA NA NA NA NA NA NA NA NA NA NA NA NA NA NA NA NA NA NA NA NA NA NA NA NA NA NA NA NA NA NA NA NA NA NA NA NA NA NA NA NA NA NA NA NA NA NA NA NA NA NA NA NA NA NA NA NA NA NA NA NA NA NA NA NA NA NA 0 0 NA NA NA NA NA NA 0 0 NA NA NA NA NA NA 0 0 NA NA NA NA NA NA 0 0 NA NA NA NA NA NA 0 0 NA NA NA NA NA NA 0 0 NA NA NA NA NA NA NA NA NA NA NA NA NA NA NA NA NA NA NA NA NA NA NA NA NA NA NA NA NA NA NA NA NA NA NA NA NA NA NA NA NA NA NA NA NA NA NA NA NA NA NA NA NA NA NA NA NA NA NA NA NA NA NA NA NA NA 0.02702703 0.02702703 0.02702703 0.02702703 0.02702703 0.02702703 0.02702703 0.02702703 0.02702703 0.02702703 0.02702703 0.02702703 0.02702703 0.02702703 0.02702703 0.02702703 0.02702703 0.02702703 0.02702703 0.02702703 0.02702703 0.02702703 0.02702703 NA NA 0.02702703 0.02702703 0.02702703 0.02702703 0.02702703 0.02702703 NA NA 0.02702703 0.02702703 0.02702703 0.02702703 0.02702703 0.02702703 NA NA 0.02702703 0.02702703 0.02702703 0.02702703 0.02702703 0.02702703 NA NA NA NA NA NA 0.1081081 NA NA NA NA NA NA NA 0.1081081 NA NA NA NA NA NA NA 0.02702703 NA NA NA NA NA NA NA 0.02702703 NA NA NA NA NA NA NA NA NA 0.02702703 NA NA NA NA NA NA NA 0.02702703 NA NA NA NA NA NA NA 0.02702703 NA NA NA NA NA NA NA 0.02702703 NA NA NA NA NA 0 0 NA NA NA NA NA NA 0 0 NA NA NA NA NA NA 0 0 NA NA NA NA NA NA 0 0 NA NA NA NA NA NA 0 0 NA NA NA NA NA NA 0 0 NA NA NA NA NA NA NA NA NA NA NA NA NA NA NA NA NA NA NA NA NA NA NA NA NA NA NA NA NA NA NA NA NA NA NA NA NA NA NA NA NA NA NA NA NA NA NA NA NA NA NA NA NA NA NA NA NA NA NA NA NA NA NA NA NA NA NA NA NA NA 0 0 NA NA NA NA NA NA 0 0 NA NA NA NA NA NA 0 0 NA NA NA NA NA NA 0 0 NA NA NA NA NA NA 0 0 NA NA NA NA NA NA 0 0 NA NA NA NA NA NA NA NA NA NA NA NA NA NA NA NA NA NA NA NA NA NA NA NA NA NA NA NA NA NA NA NA NA NA NA NA NA NA NA NA NA NA NA NA NA NA NA NA NA NA NA NA NA NA NA NA NA NA NA NA NA NA NA NA NA NA NA NA NA NA 0.02702703 0.02702703 NA NA NA NA NA NA 0.02702703 0.02702703 NA NA NA NA NA NA 0.02702703 0.02702703 NA NA NA NA NA NA 0.02702703 0.02702703 NA NA NA NA NA NA 0.02702703 0.02702703 NA NA NA NA NA NA 0.02702703 0.02702703 NA NA NA NA NA NA NA NA NA NA NA NA NA NA NA NA NA NA NA NA NA NA NA NA NA NA NA NA NA NA NA NA NA NA NA NA NA NA NA NA NA NA NA NA NA NA NA NA NA NA NA NA NA NA NA NA NA NA NA NA NA NA NA NA NA NA
105355 0.01 2100 2 1 56 146 94 2.492079 1.588392 0.8864338 0.01346444 0.06520397 6.850618 2.554753 2.274792 2.814565 1 0.8806857 2.089301 0 0 0 0 0 0 0 0 0 0 0 0 0 0 0 0 0 0 0 0 0 0 0 0 0 NA NA 0 0 0 0 0 0 NA NA 0 0 0 0 0 0 NA NA 0 0 0 0 0 0 NA NA NA NA NA NA 0.4285714 NA NA NA NA NA NA NA 0.4285714 NA NA NA NA NA NA NA 0 NA NA NA NA NA NA NA 0 NA NA NA NA NA NA NA NA NA 0 NA NA NA NA NA NA NA 0 NA NA NA NA NA NA NA 0 NA NA NA NA NA NA NA 0 NA NA NA NA NA 0 0 NA NA NA NA NA NA 0 0 NA NA NA NA NA NA 0 0 NA NA NA NA NA NA 0 0 NA NA NA NA NA NA 0 0 NA NA NA NA NA NA 0 0 NA NA NA NA NA NA NA NA NA NA NA NA NA NA NA NA NA NA NA NA NA NA NA NA NA NA NA NA NA NA NA NA NA NA NA NA NA NA NA NA NA NA NA NA NA NA NA NA NA NA NA NA NA NA NA NA NA NA NA NA NA NA NA NA NA NA NA NA NA NA 0 0 NA NA NA NA NA NA 0 0 NA NA NA NA NA NA 0 0 NA NA NA NA NA NA 0 0 NA NA NA NA NA NA 0 0 NA NA NA NA NA NA 0 0 NA NA NA NA NA NA NA NA NA NA NA NA NA NA NA NA NA NA NA NA NA NA NA NA NA NA NA NA NA NA NA NA NA NA NA NA NA NA NA NA NA NA NA NA NA NA NA NA NA NA NA NA NA NA NA NA NA NA NA NA NA NA NA NA NA NA NA NA NA NA 0 0 NA NA NA NA NA NA 0 0 NA NA NA NA NA NA 0 0 NA NA NA NA NA NA 0 0 NA NA NA NA NA NA 0 0 NA NA NA NA NA NA 0 0 NA NA NA NA NA NA NA NA NA NA NA NA NA NA NA NA NA NA NA NA NA NA NA NA NA NA NA NA NA NA NA NA NA NA NA NA NA NA NA NA NA NA NA NA NA NA NA NA NA NA NA NA NA NA NA NA NA NA NA NA NA NA NA NA NA NA 0.1933333 0.1733333 0.16 0.2066667 0.1733333 0.2 0.1866667 0.2 0.1666667 0.1733333 0.16 0.2066667 0.2 0.2 0.2 0.2 0.2 0.1933333 0.1866667 0.1933333 0.2 0.1866667 0.1866667 NA NA 0.1933333 0.2 0.1933333 0.2 0.1866667 0.1866667 NA NA 0.2 0.1933333 0.2 0.2 0.1933333 0.1866667 NA NA 0.1933333 0.1933333 0.2 0.2 0.1933333 0.1866667 NA NA NA NA NA NA 0.02666667 NA NA NA NA NA NA NA 0.02666667 NA NA NA NA NA NA NA 0.1 NA NA NA NA NA NA NA 0.1 NA NA NA NA NA NA NA NA NA 0.2 NA NA NA NA NA NA NA 0.2 NA NA NA NA NA NA NA 0.1933333 NA NA NA NA NA NA NA 0.1866667 NA NA NA NA NA 0.09333333 0.08666667 NA NA NA NA NA NA 0.09333333 0.09333333 NA NA NA NA NA NA 0.08 0.08 NA NA NA NA NA NA 0.08 0.08 NA NA NA NA NA NA 0.09333333 0.08666667 NA NA NA NA NA NA 0.09333333 0.08666667 NA NA NA NA NA NA NA NA NA NA NA NA NA NA NA NA NA NA NA NA NA NA NA NA NA NA NA NA NA NA NA NA NA NA NA NA NA NA NA NA NA NA NA NA NA NA NA NA NA NA NA NA NA NA NA NA NA NA NA NA NA NA NA NA NA NA NA NA NA NA 0.02666667 0.02666667 NA NA NA NA NA NA 0.02666667 0.02666667 NA NA NA NA NA NA 0.02666667 0.02666667 NA NA NA NA NA NA 0.02666667 0.02666667 NA NA NA NA NA NA 0.02666667 0.02666667 NA NA NA NA NA NA 0.02666667 0.02666667 NA NA NA NA NA NA NA NA NA NA NA NA NA NA NA NA NA NA NA NA NA NA NA NA NA NA NA NA NA NA NA NA NA NA NA NA NA NA NA NA NA NA NA NA NA NA NA NA NA NA NA NA NA NA NA NA NA NA NA NA NA NA NA NA NA NA NA NA NA NA 0.08 0.08 NA NA NA NA NA NA 0.08666667 0.08 NA NA NA NA NA NA 0.08 0.08 NA NA NA NA NA NA 0.08 0.08 NA NA NA NA NA NA 0.08 0.08 NA NA NA NA NA NA 0.08 0.07333333 NA NA NA NA NA NA NA NA NA NA NA NA NA NA NA NA NA NA NA NA NA NA NA NA NA NA NA NA NA NA NA NA NA NA NA NA NA NA NA NA NA NA NA NA NA NA NA NA NA NA NA NA NA NA NA NA NA NA NA NA NA NA NA NA NA NA
105604 0.01 2222 1 1 173 124 132 2.250731 2.742171 0.5748777 0.06257321 0.2822711 2.782162 1.850885 1.116336 3.109269 1 0.8794261 2.316093 0 0 0 0 0 0 0 0 0 0 0 0 0 0 0 0 0 0 0 0 0 0 0 0 0 NA NA 0 0 0 0 0 0 NA NA 0 0 0 0 0 0 NA NA 0 0 0 0 0 0 NA NA NA NA NA NA 0 NA NA NA NA NA NA NA 0 NA NA NA NA NA NA NA 0 NA NA NA NA NA NA NA 0 NA NA NA NA NA NA NA NA NA 0 NA NA NA NA NA NA NA 0 NA NA NA NA NA NA NA 0 NA NA NA NA NA NA NA 0 NA NA NA NA NA 0 0 NA NA NA NA NA NA 0 0 NA NA NA NA NA NA 0 0 NA NA NA NA NA NA 0 0 NA NA NA NA NA NA 0 0 NA NA NA NA NA NA 0 0 NA NA NA NA NA NA NA NA NA NA NA NA NA NA NA NA NA NA NA NA NA NA NA NA NA NA NA NA NA NA NA NA NA NA NA NA NA NA NA NA NA NA NA NA NA NA NA NA NA NA NA NA NA NA NA NA NA NA NA NA NA NA NA NA NA NA NA NA NA NA 0 0 NA NA NA NA NA NA 0 0 NA NA NA NA NA NA 0 0 NA NA NA NA NA NA 0 0 NA NA NA NA NA NA 0 0 NA NA NA NA NA NA 0 0 NA NA NA NA NA NA NA NA NA NA NA NA NA NA NA NA NA NA NA NA NA NA NA NA NA NA NA NA NA NA NA NA NA NA NA NA NA NA NA NA NA NA NA NA NA NA NA NA NA NA NA NA NA NA NA NA NA NA NA NA NA NA NA NA NA NA NA NA NA NA 0 0 NA NA NA NA NA NA 0 0 NA NA NA NA NA NA 0 0 NA NA NA NA NA NA 0 0 NA NA NA NA NA NA 0 0 NA NA NA NA NA NA 0 0 NA NA NA NA NA NA NA NA NA NA NA NA NA NA NA NA NA NA NA NA NA NA NA NA NA NA NA NA NA NA NA NA NA NA NA NA NA NA NA NA NA NA NA NA NA NA NA NA NA NA NA NA NA NA NA NA NA NA NA NA NA NA NA NA NA NA 0.1180328 0.1147541 0.104918 0.1278689 0.1245902 0.1245902 0.1245902 0.1278689 0.1245902 0.1081967 0.104918 0.1278689 0.1245902 0.1245902 0.1245902 0.1245902 0.1245902 0.1213115 0.1213115 0.1245902 0.1245902 0.1213115 0.1213115 NA NA 0.1213115 0.1180328 0.1245902 0.1245902 0.1213115 0.1213115 NA NA 0.1180328 0.1213115 0.1278689 0.1245902 0.1278689 0.1278689 NA NA 0.1180328 0.1213115 0.1278689 0.1245902 0.1278689 0.1245902 NA NA NA NA NA NA 0.01311475 NA NA NA NA NA NA NA 0.01311475 NA NA NA NA NA NA NA 0 NA NA NA NA NA NA NA 0 NA NA NA NA NA NA NA NA NA 0.1245902 NA NA NA NA NA NA NA 0.1245902 NA NA NA NA NA NA NA 0.1278689 NA NA NA NA NA NA NA 0.1278689 NA NA NA NA NA 0.04918033 0.04918033 NA NA NA NA NA NA 0.04918033 0.04918033 NA NA NA NA NA NA 0.04918033 0.04918033 NA NA NA NA NA NA 0.04918033 0.04918033 NA NA NA NA NA NA 0.04918033 0.04918033 NA NA NA NA NA NA 0.04918033 0.04918033 NA NA NA NA NA NA NA NA NA NA NA NA NA NA NA NA NA NA NA NA NA NA NA NA NA NA NA NA NA NA NA NA NA NA NA NA NA NA NA NA NA NA NA NA NA NA NA NA NA NA NA NA NA NA NA NA NA NA NA NA NA NA NA NA NA NA NA NA NA NA 0.03606557 0.03606557 NA NA NA NA NA NA 0.03606557 0.03606557 NA NA NA NA NA NA 0.03606557 0.03606557 NA NA NA NA NA NA 0.03606557 0.03606557 NA NA NA NA NA NA 0.03934426 0.03606557 NA NA NA NA NA NA 0.03934426 0.03606557 NA NA NA NA NA NA NA NA NA NA NA NA NA NA NA NA NA NA NA NA NA NA NA NA NA NA NA NA NA NA NA NA NA NA NA NA NA NA NA NA NA NA NA NA NA NA NA NA NA NA NA NA NA NA NA NA NA NA NA NA NA NA NA NA NA NA NA NA NA NA 0.03934426 0.03934426 NA NA NA NA NA NA 0.03934426 0.03934426 NA NA NA NA NA NA 0.03606557 0.03606557 NA NA NA NA NA NA 0.03606557 0.03606557 NA NA NA NA NA NA 0.03934426 0.03934426 NA NA NA NA NA NA 0.03934426 0.03934426 NA NA NA NA NA NA NA NA NA NA NA NA NA NA NA NA NA NA NA NA NA NA NA NA NA NA NA NA NA NA NA NA NA NA NA NA NA NA NA NA NA NA NA NA NA NA NA NA NA NA NA NA NA NA NA NA NA NA NA NA NA NA NA NA NA NA
106616 0.01 1272 3 1 54 143 110 1.73603 1.674186 0.8681805 0.04606147 0.06453268 6.253542 23.03244 14.93852 8.91772 1 0.9233654 15.89709 0 0 0.02 0.02 0.02 0.01960784 0.01960784 0.01960784 0.01960784 0.02 0.01960784 0.02 0.02 0.02 0.01960784 0.01960784 0.01960784 0.02 0.02 0.01960784 0.02 0.02 0.02 0.01960784 0.01960784 NA NA 0.01960784 0.02 0.02 0.02 0.01960784 0.01960784 NA NA 0.01886792 0.01886792 0.01960784 0.01886792 0.01960784 0.01960784 NA NA 0.01886792 0.01886792 0.01886792 0.01886792 0.01960784 0.01923077 NA NA NA NA NA NA 0.6 NA NA NA NA NA NA NA 0.6 NA NA NA NA NA NA NA 0.02 NA NA NA NA NA NA NA 0.02 NA NA NA NA NA NA NA NA NA 0.01923077 NA NA NA NA NA NA NA 0.01923077 NA NA NA NA NA NA NA 0.01923077 NA NA NA NA NA NA NA 0.01923077 NA NA NA NA NA 0 0 NA NA NA NA NA NA 0 0 NA NA NA NA NA NA 0 0 NA NA NA NA NA NA 0 0 NA NA NA NA NA NA 0 0 NA NA NA NA NA NA 0 0 NA NA NA NA NA NA NA NA NA NA NA NA NA NA NA NA NA NA NA NA NA NA NA NA NA NA NA NA NA NA NA NA NA NA NA NA NA NA NA NA NA NA NA NA NA NA NA NA NA NA NA NA NA NA NA NA NA NA NA NA NA NA NA NA NA NA NA NA NA NA 0 0 NA NA NA NA NA NA 0 0 NA NA NA NA NA NA 0 0 NA NA NA NA NA NA 0 0 NA NA NA NA NA NA 0 0 NA NA NA NA NA NA 0 0 NA NA NA NA NA NA NA NA NA NA NA NA NA NA NA NA NA NA NA NA NA NA NA NA NA NA NA NA NA NA NA NA NA NA NA NA NA NA NA NA NA NA NA NA NA NA NA NA NA NA NA NA NA NA NA NA NA NA NA NA NA NA NA NA NA NA NA NA NA NA 0.0625 0.0625 NA NA NA NA NA NA 0.0625 0.0625 NA NA NA NA NA NA 0.0625 0.0625 NA NA NA NA NA NA 0.0625 0.0625 NA NA NA NA NA NA 0.0625 0.0625 NA NA NA NA NA NA 0.0625 0.0625 NA NA NA NA NA NA NA NA NA NA NA NA NA NA NA NA NA NA NA NA NA NA NA NA NA NA NA NA NA NA NA NA NA NA NA NA NA NA NA NA NA NA NA NA NA NA NA NA NA NA NA NA NA NA NA NA NA NA NA NA NA NA NA NA NA NA 0.2987805 0.2987805 0.2987805 0.304878 0.304878 0.304878 0.304878 0.2987805 0.304878 0.2987805 0.2987805 0.2987805 0.304878 0.304878 0.304878 0.2987805 0.2987805 0.304878 0.2987805 0.2987805 0.2987805 0.304878 0.304878 NA NA 0.304878 0.2987805 0.2987805 0.2987805 0.304878 0.304878 NA NA 0.3170732 0.3170732 0.304878 0.3170732 0.304878 0.304878 NA NA 0.3170732 0.3170732 0.3170732 0.3170732 0.304878 0.3109756 NA NA NA NA NA NA 0.02439024 NA NA NA NA NA NA NA 0.02439024 NA NA NA NA NA NA NA 0.2987805 NA NA NA NA NA NA NA 0.2987805 NA NA NA NA NA NA NA NA NA 0.3109756 NA NA NA NA NA NA NA 0.3109756 NA NA NA NA NA NA NA 0.3109756 NA NA NA NA NA NA NA 0.3109756 NA NA NA NA NA 0.09756098 0.09756098 NA NA NA NA NA NA 0.09756098 0.09756098 NA NA NA NA NA NA 0.09756098 0.09756098 NA NA NA NA NA NA 0.09756098 0.09756098 NA NA NA NA NA NA 0.1097561 0.1097561 NA NA NA NA NA NA 0.1097561 0.1097561 NA NA NA NA NA NA NA NA NA NA NA NA NA NA NA NA NA NA NA NA NA NA NA NA NA NA NA NA NA NA NA NA NA NA NA NA NA NA NA NA NA NA NA NA NA NA NA NA NA NA NA NA NA NA NA NA NA NA NA NA NA NA NA NA NA NA NA NA NA NA 0.1158537 0.1158537 NA NA NA NA NA NA 0.1158537 0.1158537 NA NA NA NA NA NA 0.1158537 0.1158537 NA NA NA NA NA NA 0.1158537 0.1158537 NA NA NA NA NA NA 0.1097561 0.1097561 NA NA NA NA NA NA 0.1097561 0.1097561 NA NA NA NA NA NA NA NA NA NA NA NA NA NA NA NA NA NA NA NA NA NA NA NA NA NA NA NA NA NA NA NA NA NA NA NA NA NA NA NA NA NA NA NA NA NA NA NA NA NA NA NA NA NA NA NA NA NA NA NA NA NA NA NA NA NA NA NA NA NA 0.09146341 0.09146341 NA NA NA NA NA NA 0.09146341 0.09146341 NA NA NA NA NA NA 0.09146341 0.09146341 NA NA NA NA NA NA 0.09146341 0.09146341 NA NA NA NA NA NA 0.09146341 0.09146341 NA NA NA NA NA NA 0.09146341 0.09146341 NA NA NA NA NA NA NA NA NA NA NA NA NA NA NA NA NA NA NA NA NA NA NA NA NA NA NA NA NA NA NA NA NA NA NA NA NA NA NA NA NA NA NA NA NA NA NA NA NA NA NA NA NA NA NA NA NA NA NA NA NA NA NA NA NA NA
106691 0.01 5606 2 1 75 114 168 2.40119 1.671978 0.9423167 0.0248528 0.01992395 2.694533 6.65091 2.332359 4.052959 1 0.9952384 4.935718 0 0 0 NA NA NA NA NA NA NA NA NA NA NA NA NA NA NA NA NA NA NA NA NA NA NA NA NA NA NA NA NA NA NA NA 0 0 0 0 0 0 NA NA 0 0 0 0 0 0 NA NA NA NA NA NA NA NA NA NA NA NA NA NA NA NA NA NA NA NA NA NA 0 NA NA NA NA NA NA NA 0 NA NA NA NA NA NA NA NA NA NA NA NA NA NA NA NA NA NA NA NA NA NA NA NA NA NA NA NA NA NA NA NA NA NA NA NA NA NA NA NA NA NA NA NA NA NA NA NA NA NA NA NA NA NA NA NA NA NA NA NA NA NA NA NA NA NA NA NA NA NA NA 0.03846154 0 NA NA NA NA NA NA 0.03703704 0 NA NA NA NA NA NA NA NA NA NA NA NA NA NA NA NA NA NA NA NA NA NA NA NA NA NA NA NA NA NA NA NA NA NA NA NA NA NA NA NA NA NA NA NA NA NA NA NA NA NA NA NA NA NA NA NA NA NA NA NA NA NA NA NA NA NA NA NA NA NA NA NA NA NA NA NA NA NA NA NA NA NA NA NA NA NA NA NA NA NA NA NA NA NA NA NA NA NA NA NA NA NA 0 0 NA NA NA NA NA NA 0 0 NA NA NA NA NA NA NA NA NA NA NA NA NA NA NA NA NA NA NA NA NA NA NA NA NA NA NA NA NA NA NA NA NA NA NA NA NA NA NA NA NA NA NA NA NA NA NA NA NA NA NA NA NA NA NA NA NA NA NA NA NA NA NA NA NA NA NA NA NA NA NA NA NA NA NA NA NA NA NA NA NA NA NA NA NA NA NA NA NA NA NA NA NA NA NA NA NA NA NA NA NA NA 0 0 NA NA NA NA NA NA 0 0 NA NA NA NA NA NA NA NA NA NA NA NA NA NA NA NA NA NA NA NA NA NA NA NA NA NA NA NA NA NA NA NA NA NA NA NA NA NA NA NA NA NA NA NA NA NA NA NA NA NA NA NA NA NA NA NA NA NA NA NA NA NA NA NA NA NA 0.2139918 NA NA NA NA NA NA NA NA NA NA NA NA NA NA NA NA NA NA NA NA NA NA NA NA NA NA NA NA NA NA NA NA 0.2345679 0.2345679 0.2345679 0.2386831 0.2345679 0.2386831 NA NA 0.2345679 0.2345679 0.2345679 0.2386831 0.2345679 0.2386831 NA NA NA NA NA NA NA NA NA NA NA NA NA NA NA NA NA NA NA NA NA NA 0.1934156 NA NA NA NA NA NA NA 0.1934156 NA NA NA NA NA NA NA NA NA NA NA NA NA NA NA NA NA NA NA NA NA NA NA NA NA NA NA NA NA NA NA NA NA NA NA NA NA NA NA NA NA NA NA NA NA NA NA NA NA NA NA NA NA NA NA NA NA NA NA NA NA NA NA NA NA NA NA NA NA NA NA 0.1028807 0.1069959 NA NA NA NA NA NA 0.1069959 0.1069959 NA NA NA NA NA NA NA NA NA NA NA NA NA NA NA NA NA NA NA NA NA NA NA NA NA NA NA NA NA NA NA NA NA NA NA NA NA NA NA NA NA NA NA NA NA NA NA NA NA NA NA NA NA NA NA NA NA NA NA NA NA NA NA NA NA NA NA NA NA NA NA NA NA NA NA NA NA NA NA NA NA NA NA NA NA NA NA NA NA NA NA NA NA NA NA NA NA NA NA NA NA NA 0.08230453 0.08230453 NA NA NA NA NA NA 0.08230453 0.08230453 NA NA NA NA NA NA NA NA NA NA NA NA NA NA NA NA NA NA NA NA NA NA NA NA NA NA NA NA NA NA NA NA NA NA NA NA NA NA NA NA NA NA NA NA NA NA NA NA NA NA NA NA NA NA NA NA NA NA NA NA NA NA NA NA NA NA NA NA NA NA NA NA NA NA NA NA NA NA NA NA NA NA NA NA NA NA NA NA NA NA NA NA NA NA NA NA NA NA NA NA NA NA 0.0617284 0.0617284 NA NA NA NA NA NA 0.0617284 0.0617284 NA NA NA NA NA NA NA NA NA NA NA NA NA NA NA NA NA NA NA NA NA NA NA NA NA NA NA NA NA NA NA NA NA NA NA NA NA NA NA NA NA NA NA NA NA NA NA NA NA NA NA NA NA NA NA NA NA NA NA NA NA NA NA NA NA NA
107057 0.01 4029 2 1 150 32 37 2.278945 2.677485 0.7998323 0.01398503 0.1647311 6.98392 2.871055 1.094921 3.368588 1 0.9746012 2.923644 0 0 0.02325581 NA NA NA NA NA NA NA NA NA NA NA NA NA NA NA NA NA NA NA NA NA NA NA NA NA NA NA NA NA NA NA NA 0.0212766 0.02083333 0.0212766 0.02083333 0.0212766 0.02083333 NA NA 0.0212766 0.02083333 0.0212766 0.02083333 0.0212766 0.02083333 NA NA NA NA NA NA NA NA NA NA NA NA NA NA NA NA NA NA NA NA NA NA 0 NA NA NA NA NA NA NA 0 NA NA NA NA NA NA NA NA NA NA NA NA NA NA NA NA NA NA NA NA NA NA NA NA NA NA NA NA NA NA NA NA NA NA NA NA NA NA NA NA NA NA NA NA NA NA NA NA NA NA NA NA NA NA NA NA NA NA NA NA NA NA NA NA NA NA NA NA NA NA NA 0 0 NA NA NA NA NA NA 0 0 NA NA NA NA NA NA NA NA NA NA NA NA NA NA NA NA NA NA NA NA NA NA NA NA NA NA NA NA NA NA NA NA NA NA NA NA NA NA NA NA NA NA NA NA NA NA NA NA NA NA NA NA NA NA NA NA NA NA NA NA NA NA NA NA NA NA NA NA NA NA NA NA NA NA NA NA NA NA NA NA NA NA NA NA NA NA NA NA NA NA NA NA NA NA NA NA NA NA NA NA NA NA 0 0 NA NA NA NA NA NA 0 0 NA NA NA NA NA NA NA NA NA NA NA NA NA NA NA NA NA NA NA NA NA NA NA NA NA NA NA NA NA NA NA NA NA NA NA NA NA NA NA NA NA NA NA NA NA NA NA NA NA NA NA NA NA NA NA NA NA NA NA NA NA NA NA NA NA NA NA NA NA NA NA NA NA NA NA NA NA NA NA NA NA NA NA NA NA NA NA NA NA NA NA NA NA NA NA NA NA NA NA NA NA NA 0.06666667 0.0625 NA NA NA NA NA NA 0.06666667 0.0625 NA NA NA NA NA NA NA NA NA NA NA NA NA NA NA NA NA NA NA NA NA NA NA NA NA NA NA NA NA NA NA NA NA NA NA NA NA NA NA NA NA NA NA NA NA NA NA NA NA NA NA NA NA NA NA NA NA NA NA NA NA NA NA NA NA NA 0.2245989 NA NA NA NA NA NA NA NA NA NA NA NA NA NA NA NA NA NA NA NA NA NA NA NA NA NA NA NA NA NA NA NA 0.2459893 0.2513369 0.2459893 0.2513369 0.2459893 0.2513369 NA NA 0.2459893 0.2513369 0.2459893 0.2513369 0.2459893 0.2513369 NA NA NA NA NA NA NA NA NA NA NA NA NA NA NA NA NA NA NA NA NA NA 0.03743316 NA NA NA NA NA NA NA 0.03743316 NA NA NA NA NA NA NA NA NA NA NA NA NA NA NA NA NA NA NA NA NA NA NA NA NA NA NA NA NA NA NA NA NA NA NA NA NA NA NA NA NA NA NA NA NA NA NA NA NA NA NA NA NA NA NA NA NA NA NA NA NA NA NA NA NA NA NA NA NA NA NA 0.09625668 0.09625668 NA NA NA NA NA NA 0.09625668 0.09625668 NA NA NA NA NA NA NA NA NA NA NA NA NA NA NA NA NA NA NA NA NA NA NA NA NA NA NA NA NA NA NA NA NA NA NA NA NA NA NA NA NA NA NA NA NA NA NA NA NA NA NA NA NA NA NA NA NA NA NA NA NA NA NA NA NA NA NA NA NA NA NA NA NA NA NA NA NA NA NA NA NA NA NA NA NA NA NA NA NA NA NA NA NA NA NA NA NA NA NA NA NA NA 0.07486631 0.07486631 NA NA NA NA NA NA 0.07486631 0.07486631 NA NA NA NA NA NA NA NA NA NA NA NA NA NA NA NA NA NA NA NA NA NA NA NA NA NA NA NA NA NA NA NA NA NA NA NA NA NA NA NA NA NA NA NA NA NA NA NA NA NA NA NA NA NA NA NA NA NA NA NA NA NA NA NA NA NA NA NA NA NA NA NA NA NA NA NA NA NA NA NA NA NA NA NA NA NA NA NA NA NA NA NA NA NA NA NA NA NA NA NA NA NA 0.07486631 0.0802139 NA NA NA NA NA NA 0.07486631 0.0802139 NA NA NA NA NA NA NA NA NA NA NA NA NA NA NA NA NA NA NA NA NA NA NA NA NA NA NA NA NA NA NA NA NA NA NA NA NA NA NA NA NA NA NA NA NA NA NA NA NA NA NA NA NA NA NA NA NA NA NA NA NA NA NA NA NA NA
107112 0.01 4604 2 1 112 77 179 2.904517 1.691128 0.9366752 0.04064123 0.014491 4.331503 11.92588 3.543997 3.811345 1 0.9968349 5.398368 0 0 0.03157895 NA NA NA NA NA NA NA NA NA NA NA NA NA NA NA NA NA NA NA NA NA NA NA NA NA NA NA NA NA NA NA NA 0.04 0.04 0.04 0.03960396 0.04040404 0.03921569 NA NA 0.04 0.04 0.04 0.03960396 0.04040404 0.03921569 NA NA NA NA NA NA NA NA NA NA NA NA NA NA NA NA NA NA NA NA NA NA 0.03157895 NA NA NA NA NA NA NA 0.03157895 NA NA NA NA NA NA NA NA NA NA NA NA NA NA NA NA NA NA NA NA NA NA NA NA NA NA NA NA NA NA NA NA NA NA NA NA NA NA NA NA NA NA NA NA NA NA NA NA NA NA NA NA NA NA NA NA NA NA NA NA NA NA NA NA NA NA NA NA NA NA NA 0.0625 0.0625 NA NA NA NA NA NA 0.0625 0.06060606 NA NA NA NA NA NA NA NA NA NA NA NA NA NA NA NA NA NA NA NA NA NA NA NA NA NA NA NA NA NA NA NA NA NA NA NA NA NA NA NA NA NA NA NA NA NA NA NA NA NA NA NA NA NA NA NA NA NA NA NA NA NA NA NA NA NA NA NA NA NA NA NA NA NA NA NA NA NA NA NA NA NA NA NA NA NA NA NA NA NA NA NA NA NA NA NA NA NA NA NA NA NA 0.02857143 0.02702703 NA NA NA NA NA NA 0.02777778 0.02702703 NA NA NA NA NA NA NA NA NA NA NA NA NA NA NA NA NA NA NA NA NA NA NA NA NA NA NA NA NA NA NA NA NA NA NA NA NA NA NA NA NA NA NA NA NA NA NA NA NA NA NA NA NA NA NA NA NA NA NA NA NA NA NA NA NA NA NA NA NA NA NA NA NA NA NA NA NA NA NA NA NA NA NA NA NA NA NA NA NA NA NA NA NA NA NA NA NA NA NA NA NA NA 0.03125 0.03125 NA NA NA NA NA NA 0.03125 0.03125 NA NA NA NA NA NA NA NA NA NA NA NA NA NA NA NA NA NA NA NA NA NA NA NA NA NA NA NA NA NA NA NA NA NA NA NA NA NA NA NA NA NA NA NA NA NA NA NA NA NA NA NA NA NA NA NA NA NA NA NA NA NA NA NA NA NA 0.3161512 NA NA NA NA NA NA NA NA NA NA NA NA NA NA NA NA NA NA NA NA NA NA NA NA NA NA NA NA NA NA NA NA 0.3298969 0.3298969 0.3298969 0.3333333 0.3264605 0.3367698 NA NA 0.3298969 0.3298969 0.3298969 0.3333333 0.3264605 0.3367698 NA NA NA NA NA NA NA NA NA NA NA NA NA NA NA NA NA NA NA NA NA NA 0.3161512 NA NA NA NA NA NA NA 0.3161512 NA NA NA NA NA NA NA NA NA NA NA NA NA NA NA NA NA NA NA NA NA NA NA NA NA NA NA NA NA NA NA NA NA NA NA NA NA NA NA NA NA NA NA NA NA NA NA NA NA NA NA NA NA NA NA NA NA NA NA NA NA NA NA NA NA NA NA NA NA NA NA 0.1030928 0.1030928 NA NA NA NA NA NA 0.1030928 0.1065292 NA NA NA NA NA NA NA NA NA NA NA NA NA NA NA NA NA NA NA NA NA NA NA NA NA NA NA NA NA NA NA NA NA NA NA NA NA NA NA NA NA NA NA NA NA NA NA NA NA NA NA NA NA NA NA NA NA NA NA NA NA NA NA NA NA NA NA NA NA NA NA NA NA NA NA NA NA NA NA NA NA NA NA NA NA NA NA NA NA NA NA NA NA NA NA NA NA NA NA NA NA NA 0.1168385 0.1237113 NA NA NA NA NA NA 0.1202749 0.1237113 NA NA NA NA NA NA NA NA NA NA NA NA NA NA NA NA NA NA NA NA NA NA NA NA NA NA NA NA NA NA NA NA NA NA NA NA NA NA NA NA NA NA NA NA NA NA NA NA NA NA NA NA NA NA NA NA NA NA NA NA NA NA NA NA NA NA NA NA NA NA NA NA NA NA NA NA NA NA NA NA NA NA NA NA NA NA NA NA NA NA NA NA NA NA NA NA NA NA NA NA NA NA 0.1065292 0.1065292 NA NA NA NA NA NA 0.1065292 0.1065292 NA NA NA NA NA NA NA NA NA NA NA NA NA NA NA NA NA NA NA NA NA NA NA NA NA NA NA NA NA NA NA NA NA NA NA NA NA NA NA NA NA NA NA NA NA NA NA NA NA NA NA NA NA NA NA NA NA NA NA NA NA NA NA NA NA NA
107406 0.01 1222 1 1 42 156 111 1.79055 2.889532 0.7370516 0.04843838 0.1680462 1.645889 2.215324 2.921717 3.648758 1 0.8044797 3.108703 0 0 0 NA NA NA NA NA NA NA NA NA NA NA NA NA NA NA NA NA NA NA NA NA NA NA NA NA NA NA NA NA NA NA NA 0 0 0 0 0 0 NA NA 0 0 0 0 0 0 NA NA NA NA NA NA NA NA NA NA NA NA NA NA NA NA NA NA NA NA NA NA 0 NA NA NA NA NA NA NA 0 NA NA NA NA NA NA NA NA NA NA NA NA NA NA NA NA NA NA NA NA NA NA NA NA NA NA NA NA NA NA NA NA NA NA NA NA NA NA NA NA NA NA NA NA NA NA NA NA NA NA NA NA NA NA NA NA NA NA NA NA NA NA NA NA NA NA NA NA NA NA NA 0 0 NA NA NA NA NA NA 0 0 NA NA NA NA NA NA NA NA NA NA NA NA NA NA NA NA NA NA NA NA NA NA NA NA NA NA NA NA NA NA NA NA NA NA NA NA NA NA NA NA NA NA NA NA NA NA NA NA NA NA NA NA NA NA NA NA NA NA NA NA NA NA NA NA NA NA NA NA NA NA NA NA NA NA NA NA NA NA NA NA NA NA NA NA NA NA NA NA NA NA NA NA NA NA NA NA NA NA NA NA NA NA 0 0 NA NA NA NA NA NA 0 0 NA NA NA NA NA NA NA NA NA NA NA NA NA NA NA NA NA NA NA NA NA NA NA NA NA NA NA NA NA NA NA NA NA NA NA NA NA NA NA NA NA NA NA NA NA NA NA NA NA NA NA NA NA NA NA NA NA NA NA NA NA NA NA NA NA NA NA NA NA NA NA NA NA NA NA NA NA NA NA NA NA NA NA NA NA NA NA NA NA NA NA NA NA NA NA NA NA NA NA NA NA NA 0 0 NA NA NA NA NA NA 0 0 NA NA NA NA NA NA NA NA NA NA NA NA NA NA NA NA NA NA NA NA NA NA NA NA NA NA NA NA NA NA NA NA NA NA NA NA NA NA NA NA NA NA NA NA NA NA NA NA NA NA NA NA NA NA NA NA NA NA NA NA NA NA NA NA NA NA 0.03921569 NA NA NA NA NA NA NA NA NA NA NA NA NA NA NA NA NA NA NA NA NA NA NA NA NA NA NA NA NA NA NA NA 0.01960784 0.01960784 0.03267974 0.03267974 0.03267974 0.03921569 NA NA 0.01960784 0.01960784 0.03267974 0.03267974 0.03267974 0.03267974 NA NA NA NA NA NA NA NA NA NA NA NA NA NA NA NA NA NA NA NA NA NA 0.03921569 NA NA NA NA NA NA NA 0.03921569 NA NA NA NA NA NA NA NA NA NA NA NA NA NA NA NA NA NA NA NA NA NA NA NA NA NA NA NA NA NA NA NA NA NA NA NA NA NA NA NA NA NA NA NA NA NA NA NA NA NA NA NA NA NA NA NA NA NA NA NA NA NA NA NA NA NA NA NA NA NA NA 0.01960784 0.01960784 NA NA NA NA NA NA 0.01960784 0.01960784 NA NA NA NA NA NA NA NA NA NA NA NA NA NA NA NA NA NA NA NA NA NA NA NA NA NA NA NA NA NA NA NA NA NA NA NA NA NA NA NA NA NA NA NA NA NA NA NA NA NA NA NA NA NA NA NA NA NA NA NA NA NA NA NA NA NA NA NA NA NA NA NA NA NA NA NA NA NA NA NA NA NA NA NA NA NA NA NA NA NA NA NA NA NA NA NA NA NA NA NA NA NA 0 0 NA NA NA NA NA NA 0 0 NA NA NA NA NA NA NA NA NA NA NA NA NA NA NA NA NA NA NA NA NA NA NA NA NA NA NA NA NA NA NA NA NA NA NA NA NA NA NA NA NA NA NA NA NA NA NA NA NA NA NA NA NA NA NA NA NA NA NA NA NA NA NA NA NA NA NA NA NA NA NA NA NA NA NA NA NA NA NA NA NA NA NA NA NA NA NA NA NA NA NA NA NA NA NA NA NA NA NA NA NA NA 0.01960784 0.01960784 NA NA NA NA NA NA 0.01960784 0.01960784 NA NA NA NA NA NA NA NA NA NA NA NA NA NA NA NA NA NA NA NA NA NA NA NA NA NA NA NA NA NA NA NA NA NA NA NA NA NA NA NA NA NA NA NA NA NA NA NA NA NA NA NA NA NA NA NA NA NA NA NA NA NA NA NA NA NA
107622 0.01 1587 1 1 90 50 61 2.481118 1.551161 0.7333806 0.07045406 0.1761207 2.385033 3.051603 1.226521 1.39055 1 0.6839886 1.169119 0 0 0.04761905 NA NA NA NA NA NA NA NA NA NA NA NA NA NA NA NA NA NA NA NA NA NA NA NA NA NA NA NA NA NA NA NA 0.05 0 0.04761905 0.04761905 0.04761905 0 NA NA 0.05 0 0.04761905 0.04761905 0 0 NA NA NA NA NA NA NA NA NA NA NA NA NA NA NA NA NA NA NA NA NA NA 0 NA NA NA NA NA NA NA 0 NA NA NA NA NA NA NA NA NA NA NA NA NA NA NA NA NA NA NA NA NA NA NA NA NA NA NA NA NA NA NA NA NA NA NA NA NA NA NA NA NA NA NA NA NA NA NA NA NA NA NA NA NA NA NA NA NA NA NA NA NA NA NA NA NA NA NA NA NA NA NA 0.1428571 0 NA NA NA NA NA NA 0 0 NA NA NA NA NA NA NA NA NA NA NA NA NA NA NA NA NA NA NA NA NA NA NA NA NA NA NA NA NA NA NA NA NA NA NA NA NA NA NA NA NA NA NA NA NA NA NA NA NA NA NA NA NA NA NA NA NA NA NA NA NA NA NA NA NA NA NA NA NA NA NA NA NA NA NA NA NA NA NA NA NA NA NA NA NA NA NA NA NA NA NA NA NA NA NA NA NA NA NA NA NA NA 0 0 NA NA NA NA NA NA 0 0 NA NA NA NA NA NA NA NA NA NA NA NA NA NA NA NA NA NA NA NA NA NA NA NA NA NA NA NA NA NA NA NA NA NA NA NA NA NA NA NA NA NA NA NA NA NA NA NA NA NA NA NA NA NA NA NA NA NA NA NA NA NA NA NA NA NA NA NA NA NA NA NA NA NA NA NA NA NA NA NA NA NA NA NA NA NA NA NA NA NA NA NA NA NA NA NA NA NA NA NA NA NA 0 0 NA NA NA NA NA NA 0 0 NA NA NA NA NA NA NA NA NA NA NA NA NA NA NA NA NA NA NA NA NA NA NA NA NA NA NA NA NA NA NA NA NA NA NA NA NA NA NA NA NA NA NA NA NA NA NA NA NA NA NA NA NA NA NA NA NA NA NA NA NA NA NA NA NA NA 0.1324503 NA NA NA NA NA NA NA NA NA NA NA NA NA NA NA NA NA NA NA NA NA NA NA NA NA NA NA NA NA NA NA NA 0.1258278 0.1258278 0.1324503 0.1324503 0.1324503 0.1324503 NA NA 0.1258278 0.1258278 0.1324503 0.1324503 0.1324503 0.1324503 NA NA NA NA NA NA NA NA NA NA NA NA NA NA NA NA NA NA NA NA NA NA 0.1324503 NA NA NA NA NA NA NA 0.1324503 NA NA NA NA NA NA NA NA NA NA NA NA NA NA NA NA NA NA NA NA NA NA NA NA NA NA NA NA NA NA NA NA NA NA NA NA NA NA NA NA NA NA NA NA NA NA NA NA NA NA NA NA NA NA NA NA NA NA NA NA NA NA NA NA NA NA NA NA NA NA NA 0.0397351 0.0397351 NA NA NA NA NA NA 0.0397351 0.0397351 NA NA NA NA NA NA NA NA NA NA NA NA NA NA NA NA NA NA NA NA NA NA NA NA NA NA NA NA NA NA NA NA NA NA NA NA NA NA NA NA NA NA NA NA NA NA NA NA NA NA NA NA NA NA NA NA NA NA NA NA NA NA NA NA NA NA NA NA NA NA NA NA NA NA NA NA NA NA NA NA NA NA NA NA NA NA NA NA NA NA NA NA NA NA NA NA NA NA NA NA NA NA 0.05960265 0.05960265 NA NA NA NA NA NA 0.05960265 0.05960265 NA NA NA NA NA NA NA NA NA NA NA NA NA NA NA NA NA NA NA NA NA NA NA NA NA NA NA NA NA NA NA NA NA NA NA NA NA NA NA NA NA NA NA NA NA NA NA NA NA NA NA NA NA NA NA NA NA NA NA NA NA NA NA NA NA NA NA NA NA NA NA NA NA NA NA NA NA NA NA NA NA NA NA NA NA NA NA NA NA NA NA NA NA NA NA NA NA NA NA NA NA NA 0.03311258 0.03311258 NA NA NA NA NA NA 0.03311258 0.03311258 NA NA NA NA NA NA NA NA NA NA NA NA NA NA NA NA NA NA NA NA NA NA NA NA NA NA NA NA NA NA NA NA NA NA NA NA NA NA NA NA NA NA NA NA NA NA NA NA NA NA NA NA NA NA NA NA NA NA NA NA NA NA NA NA NA NA
107647 0.01 4780 3 1 65 50 21 2.104636 1.639015 0.9848812 0.008653744 0.005606122 13.15409 16.66404 8.323608 11.92335 1 0.9945296 8.217308 0 0 0.05882353 NA NA NA NA NA NA NA NA NA NA NA NA NA NA NA NA NA NA NA NA NA NA NA NA NA NA NA NA NA NA NA NA 0.05882353 0.05882353 0.05882353 0.05882353 0.05882353 0.05882353 NA NA 0.05882353 0.05882353 0.05882353 0.05882353 0.05882353 0.05882353 NA NA NA NA NA NA NA NA NA NA NA NA NA NA NA NA NA NA NA NA NA NA 0.05882353 NA NA NA NA NA NA NA 0.05882353 NA NA NA NA NA NA NA NA NA NA NA NA NA NA NA NA NA NA NA NA NA NA NA NA NA NA NA NA NA NA NA NA NA NA NA NA NA NA NA NA NA NA NA NA NA NA NA NA NA NA NA NA NA NA NA NA NA NA NA NA NA NA NA NA NA NA NA NA NA NA NA 0.09090909 0.09090909 NA NA NA NA NA NA 0.09090909 0.09090909 NA NA NA NA NA NA NA NA NA NA NA NA NA NA NA NA NA NA NA NA NA NA NA NA NA NA NA NA NA NA NA NA NA NA NA NA NA NA NA NA NA NA NA NA NA NA NA NA NA NA NA NA NA NA NA NA NA NA NA NA NA NA NA NA NA NA NA NA NA NA NA NA NA NA NA NA NA NA NA NA NA NA NA NA NA NA NA NA NA NA NA NA NA NA NA NA NA NA NA NA NA NA 0 0 NA NA NA NA NA NA 0 0 NA NA NA NA NA NA NA NA NA NA NA NA NA NA NA NA NA NA NA NA NA NA NA NA NA NA NA NA NA NA NA NA NA NA NA NA NA NA NA NA NA NA NA NA NA NA NA NA NA NA NA NA NA NA NA NA NA NA NA NA NA NA NA NA NA NA NA NA NA NA NA NA NA NA NA NA NA NA NA NA NA NA NA NA NA NA NA NA NA NA NA NA NA NA NA NA NA NA NA NA NA NA 0.08333333 0.08333333 NA NA NA NA NA NA 0.08333333 0.08333333 NA NA NA NA NA NA NA NA NA NA NA NA NA NA NA NA NA NA NA NA NA NA NA NA NA NA NA NA NA NA NA NA NA NA NA NA NA NA NA NA NA NA NA NA NA NA NA NA NA NA NA NA NA NA NA NA NA NA NA NA NA NA NA NA NA NA 0.372093 NA NA NA NA NA NA NA NA NA NA NA NA NA NA NA NA NA NA NA NA NA NA NA NA NA NA NA NA NA NA NA NA 0.372093 0.372093 0.372093 0.372093 0.372093 0.372093 NA NA 0.372093 0.372093 0.372093 0.372093 0.372093 0.372093 NA NA NA NA NA NA NA NA NA NA NA NA NA NA NA NA NA NA NA NA NA NA 0.372093 NA NA NA NA NA NA NA 0.372093 NA NA NA NA NA NA NA NA NA NA NA NA NA NA NA NA NA NA NA NA NA NA NA NA NA NA NA NA NA NA NA NA NA NA NA NA NA NA NA NA NA NA NA NA NA NA NA NA NA NA NA NA NA NA NA NA NA NA NA NA NA NA NA NA NA NA NA NA NA NA NA 0.1162791 0.1162791 NA NA NA NA NA NA 0.1162791 0.1162791 NA NA NA NA NA NA NA NA NA NA NA NA NA NA NA NA NA NA NA NA NA NA NA NA NA NA NA NA NA NA NA NA NA NA NA NA NA NA NA NA NA NA NA NA NA NA NA NA NA NA NA NA NA NA NA NA NA NA NA NA NA NA NA NA NA NA NA NA NA NA NA NA NA NA NA NA NA NA NA NA NA NA NA NA NA NA NA NA NA NA NA NA NA NA NA NA NA NA NA NA NA NA 0.127907 0.127907 NA NA NA NA NA NA 0.127907 0.127907 NA NA NA NA NA NA NA NA NA NA NA NA NA NA NA NA NA NA NA NA NA NA NA NA NA NA NA NA NA NA NA NA NA NA NA NA NA NA NA NA NA NA NA NA NA NA NA NA NA NA NA NA NA NA NA NA NA NA NA NA NA NA NA NA NA NA NA NA NA NA NA NA NA NA NA NA NA NA NA NA NA NA NA NA NA NA NA NA NA NA NA NA NA NA NA NA NA NA NA NA NA NA 0.127907 0.127907 NA NA NA NA NA NA 0.127907 0.127907 NA NA NA NA NA NA NA NA NA NA NA NA NA NA NA NA NA NA NA NA NA NA NA NA NA NA NA NA NA NA NA NA NA NA NA NA NA NA NA NA NA NA NA NA NA NA NA NA NA NA NA NA NA NA NA NA NA NA NA NA NA NA NA NA NA NA
10794 0.01 2931 3 1 193 135 184 2.880119 2.215461 0.889809 0.04901922 0.03095828 15.77027 9.161721 13.68301 8.039542 1 0.9646382 13.2054 0 0 0.01675978 0.01714286 0.01714286 0.01704545 0.01704545 0.01694915 0.01704545 0.01704545 0.01704545 0.01714286 0.01714286 0.01704545 0.01704545 0.01694915 0.01704545 0.01704545 0.01704545 0.01694915 0.01714286 0.01714286 0.01704545 0.01714286 0.01704545 NA NA 0.01694915 0.01714286 0.01714286 0.01704545 0.01714286 0.01704545 NA NA 0.01685393 0.01694915 0.01685393 0.01694915 0.01685393 0.01694915 NA NA 0.01685393 0.01694915 0.01685393 0.01694915 0.01685393 0.01694915 NA NA NA NA NA NA 0 NA NA NA NA NA NA NA 0 NA NA NA NA NA NA NA 0.02717391 NA NA NA NA NA NA NA 0.02717391 NA NA NA NA NA NA NA NA NA 0.01666667 NA NA NA NA NA NA NA 0.01666667 NA NA NA NA NA NA NA 0.01685393 NA NA NA NA NA NA NA 0.01694915 NA NA NA NA NA 0 0 NA NA NA NA NA NA 0 0 NA NA NA NA NA NA 0 0 NA NA NA NA NA NA 0 0 NA NA NA NA NA NA 0 0 NA NA NA NA NA NA 0 0 NA NA NA NA NA NA NA NA NA NA NA NA NA NA NA NA NA NA NA NA NA NA NA NA NA NA NA NA NA NA NA NA NA NA NA NA NA NA NA NA NA NA NA NA NA NA NA NA NA NA NA NA NA NA NA NA NA NA NA NA NA NA NA NA NA NA NA NA NA NA 0 0 NA NA NA NA NA NA 0 0 NA NA NA NA NA NA 0 0 NA NA NA NA NA NA 0 0 NA NA NA NA NA NA 0 0 NA NA NA NA NA NA 0 0 NA NA NA NA NA NA NA NA NA NA NA NA NA NA NA NA NA NA NA NA NA NA NA NA NA NA NA NA NA NA NA NA NA NA NA NA NA NA NA NA NA NA NA NA NA NA NA NA NA NA NA NA NA NA NA NA NA NA NA NA NA NA NA NA NA NA NA NA NA NA 0.0483871 0.0483871 NA NA NA NA NA NA 0.0483871 0.0483871 NA NA NA NA NA NA 0.0483871 0.04918033 NA NA NA NA NA NA 0.0483871 0.04918033 NA NA NA NA NA NA 0.0483871 0.0483871 NA NA NA NA NA NA 0.0483871 0.0483871 NA NA NA NA NA NA NA NA NA NA NA NA NA NA NA NA NA NA NA NA NA NA NA NA NA NA NA NA NA NA NA NA NA NA NA NA NA NA NA NA NA NA NA NA NA NA NA NA NA NA NA NA NA NA NA NA NA NA NA NA NA NA NA NA NA NA 0.4668435 0.4562334 0.4562334 0.4588859 0.4588859 0.4615385 0.4588859 0.4588859 0.4588859 0.4562334 0.4562334 0.4588859 0.4588859 0.4615385 0.4588859 0.4588859 0.4588859 0.4615385 0.4562334 0.4562334 0.4588859 0.4562334 0.4588859 NA NA 0.4615385 0.4562334 0.4562334 0.4588859 0.4562334 0.4588859 NA NA 0.464191 0.4615385 0.464191 0.4615385 0.464191 0.4615385 NA NA 0.464191 0.4615385 0.464191 0.4615385 0.464191 0.4615385 NA NA NA NA NA NA 0.1909814 NA NA NA NA NA NA NA 0.1909814 NA NA NA NA NA NA NA 0.4748011 NA NA NA NA NA NA NA 0.4748011 NA NA NA NA NA NA NA NA NA 0.469496 NA NA NA NA NA NA NA 0.469496 NA NA NA NA NA NA NA 0.464191 NA NA NA NA NA NA NA 0.4615385 NA NA NA NA NA 0.1697613 0.1618037 NA NA NA NA NA NA 0.1697613 0.1618037 NA NA NA NA NA NA 0.1618037 0.1618037 NA NA NA NA NA NA 0.1618037 0.1618037 NA NA NA NA NA NA 0.1644562 0.1644562 NA NA NA NA NA NA 0.1644562 0.1644562 NA NA NA NA NA NA NA NA NA NA NA NA NA NA NA NA NA NA NA NA NA NA NA NA NA NA NA NA NA NA NA NA NA NA NA NA NA NA NA NA NA NA NA NA NA NA NA NA NA NA NA NA NA NA NA NA NA NA NA NA NA NA NA NA NA NA NA NA NA NA 0.1432361 0.1432361 NA NA NA NA NA NA 0.1432361 0.1432361 NA NA NA NA NA NA 0.1432361 0.1432361 NA NA NA NA NA NA 0.1432361 0.1432361 NA NA NA NA NA NA 0.1432361 0.1432361 NA NA NA NA NA NA 0.1432361 0.1432361 NA NA NA NA NA NA NA NA NA NA NA NA NA NA NA NA NA NA NA NA NA NA NA NA NA NA NA NA NA NA NA NA NA NA NA NA NA NA NA NA NA NA NA NA NA NA NA NA NA NA NA NA NA NA NA NA NA NA NA NA NA NA NA NA NA NA NA NA NA NA 0.1564987 0.1564987 NA NA NA NA NA NA 0.1564987 0.1564987 NA NA NA NA NA NA 0.1564987 0.1538462 NA NA NA NA NA NA 0.1564987 0.1538462 NA NA NA NA NA NA 0.1564987 0.1564987 NA NA NA NA NA NA 0.1564987 0.1564987 NA NA NA NA NA NA NA NA NA NA NA NA NA NA NA NA NA NA NA NA NA NA NA NA NA NA NA NA NA NA NA NA NA NA NA NA NA NA NA NA NA NA NA NA NA NA NA NA NA NA NA NA NA NA NA NA NA NA NA NA NA NA NA NA NA NA
107973 0.01 6022 1 1 149 71 98 2.583295 1.805428 0.9405855 0.03492137 0.01325014 2.245097 3.374527 2.104596 1.952109 1 0.9987619 5.657166 0 0 0 NA NA NA NA NA NA NA NA NA NA NA NA NA NA NA NA NA NA NA NA NA NA NA NA NA NA NA NA NA NA NA NA 0 0 0 0 0 0 NA NA 0 0 0 0 0 0 NA NA NA NA NA NA NA NA NA NA NA NA NA NA NA NA NA NA NA NA NA NA 0 NA NA NA NA NA NA NA 0 NA NA NA NA NA NA NA NA NA NA NA NA NA NA NA NA NA NA NA NA NA NA NA NA NA NA NA NA NA NA NA NA NA NA NA NA NA NA NA NA NA NA NA NA NA NA NA NA NA NA NA NA NA NA NA NA NA NA NA NA NA NA NA NA NA NA NA NA NA NA NA 0 0 NA NA NA NA NA NA 0 0 NA NA NA NA NA NA NA NA NA NA NA NA NA NA NA NA NA NA NA NA NA NA NA NA NA NA NA NA NA NA NA NA NA NA NA NA NA NA NA NA NA NA NA NA NA NA NA NA NA NA NA NA NA NA NA NA NA NA NA NA NA NA NA NA NA NA NA NA NA NA NA NA NA NA NA NA NA NA NA NA NA NA NA NA NA NA NA NA NA NA NA NA NA NA NA NA NA NA NA NA NA NA 0 0 NA NA NA NA NA NA 0 0 NA NA NA NA NA NA NA NA NA NA NA NA NA NA NA NA NA NA NA NA NA NA NA NA NA NA NA NA NA NA NA NA NA NA NA NA NA NA NA NA NA NA NA NA NA NA NA NA NA NA NA NA NA NA NA NA NA NA NA NA NA NA NA NA NA NA NA NA NA NA NA NA NA NA NA NA NA NA NA NA NA NA NA NA NA NA NA NA NA NA NA NA NA NA NA NA NA NA NA NA NA NA 0 0 NA NA NA NA NA NA 0 0 NA NA NA NA NA NA NA NA NA NA NA NA NA NA NA NA NA NA NA NA NA NA NA NA NA NA NA NA NA NA NA NA NA NA NA NA NA NA NA NA NA NA NA NA NA NA NA NA NA NA NA NA NA NA NA NA NA NA NA NA NA NA NA NA NA NA 0.1214575 NA NA NA NA NA NA NA NA NA NA NA NA NA NA NA NA NA NA NA NA NA NA NA NA NA NA NA NA NA NA NA NA 0.1336032 0.1295547 0.1376518 0.1376518 0.1376518 0.1376518 NA NA 0.1336032 0.1295547 0.1376518 0.1376518 0.1376518 0.1376518 NA NA NA NA NA NA NA NA NA NA NA NA NA NA NA NA NA NA NA NA NA NA 0.1336032 NA NA NA NA NA NA NA 0.1336032 NA NA NA NA NA NA NA NA NA NA NA NA NA NA NA NA NA NA NA NA NA NA NA NA NA NA NA NA NA NA NA NA NA NA NA NA NA NA NA NA NA NA NA NA NA NA NA NA NA NA NA NA NA NA NA NA NA NA NA NA NA NA NA NA NA NA NA NA NA NA NA 0.07287449 0.06882591 NA NA NA NA NA NA 0.07287449 0.06882591 NA NA NA NA NA NA NA NA NA NA NA NA NA NA NA NA NA NA NA NA NA NA NA NA NA NA NA NA NA NA NA NA NA NA NA NA NA NA NA NA NA NA NA NA NA NA NA NA NA NA NA NA NA NA NA NA NA NA NA NA NA NA NA NA NA NA NA NA NA NA NA NA NA NA NA NA NA NA NA NA NA NA NA NA NA NA NA NA NA NA NA NA NA NA NA NA NA NA NA NA NA NA 0.04048583 0.04048583 NA NA NA NA NA NA 0.04048583 0.04048583 NA NA NA NA NA NA NA NA NA NA NA NA NA NA NA NA NA NA NA NA NA NA NA NA NA NA NA NA NA NA NA NA NA NA NA NA NA NA NA NA NA NA NA NA NA NA NA NA NA NA NA NA NA NA NA NA NA NA NA NA NA NA NA NA NA NA NA NA NA NA NA NA NA NA NA NA NA NA NA NA NA NA NA NA NA NA NA NA NA NA NA NA NA NA NA NA NA NA NA NA NA NA 0.02834008 0.02834008 NA NA NA NA NA NA 0.02834008 0.02834008 NA NA NA NA NA NA NA NA NA NA NA NA NA NA NA NA NA NA NA NA NA NA NA NA NA NA NA NA NA NA NA NA NA NA NA NA NA NA NA NA NA NA NA NA NA NA NA NA NA NA NA NA NA NA NA NA NA NA NA NA NA NA NA NA NA NA
108116 0.01 3073 1 1 11 191 22 2.903634 1.872492 0.8302783 0.1222958 0.03453219 1.076254 3.060307 2.186838 1.921696 1 0.9777501 2.809976 0 0 0 NA NA NA NA NA NA NA NA NA NA NA NA NA NA NA NA NA NA NA NA NA NA NA NA NA NA NA NA NA NA NA NA 0 0 0.1 0.1 0.1 0.1 NA NA 0 0 0.1 0.1 0.1 0.1 NA NA NA NA NA NA NA NA NA NA NA NA NA NA NA NA NA NA NA NA NA NA 0.1 NA NA NA NA NA NA NA 0.1 NA NA NA NA NA NA NA NA NA NA NA NA NA NA NA NA NA NA NA NA NA NA NA NA NA NA NA NA NA NA NA NA NA NA NA NA NA NA NA NA NA NA NA NA NA NA NA NA NA NA NA NA NA NA NA NA NA NA NA NA NA NA NA NA NA NA NA NA NA NA NA 0 0 NA NA NA NA NA NA 0 0 NA NA NA NA NA NA NA NA NA NA NA NA NA NA NA NA NA NA NA NA NA NA NA NA NA NA NA NA NA NA NA NA NA NA NA NA NA NA NA NA NA NA NA NA NA NA NA NA NA NA NA NA NA NA NA NA NA NA NA NA NA NA NA NA NA NA NA NA NA NA NA NA NA NA NA NA NA NA NA NA NA NA NA NA NA NA NA NA NA NA NA NA NA NA NA NA NA NA NA NA NA NA 0 0 NA NA NA NA NA NA 0 0 NA NA NA NA NA NA NA NA NA NA NA NA NA NA NA NA NA NA NA NA NA NA NA NA NA NA NA NA NA NA NA NA NA NA NA NA NA NA NA NA NA NA NA NA NA NA NA NA NA NA NA NA NA NA NA NA NA NA NA NA NA NA NA NA NA NA NA NA NA NA NA NA NA NA NA NA NA NA NA NA NA NA NA NA NA NA NA NA NA NA NA NA NA NA NA NA NA NA NA NA NA NA 0.1666667 0.1666667 NA NA NA NA NA NA 0.1666667 0.1666667 NA NA NA NA NA NA NA NA NA NA NA NA NA NA NA NA NA NA NA NA NA NA NA NA NA NA NA NA NA NA NA NA NA NA NA NA NA NA NA NA NA NA NA NA NA NA NA NA NA NA NA NA NA NA NA NA NA NA NA NA NA NA NA NA NA NA 0.2727273 NA NA NA NA NA NA NA NA NA NA NA NA NA NA NA NA NA NA NA NA NA NA NA NA NA NA NA NA NA NA NA NA 0.2727273 0.2727273 0.2727273 0.2727273 0.2727273 0.2727273 NA NA 0.2727273 0.2727273 0.2727273 0.2727273 0.2727273 0.2727273 NA NA NA NA NA NA NA NA NA NA NA NA NA NA NA NA NA NA NA NA NA NA 0.2727273 NA NA NA NA NA NA NA 0.2727273 NA NA NA NA NA NA NA NA NA NA NA NA NA NA NA NA NA NA NA NA NA NA NA NA NA NA NA NA NA NA NA NA NA NA NA NA NA NA NA NA NA NA NA NA NA NA NA NA NA NA NA NA NA NA NA NA NA NA NA NA NA NA NA NA NA NA NA NA NA NA NA 0.09090909 0.09090909 NA NA NA NA NA NA 0.09090909 0.09090909 NA NA NA NA NA NA NA NA NA NA NA NA NA NA NA NA NA NA NA NA NA NA NA NA NA NA NA NA NA NA NA NA NA NA NA NA NA NA NA NA NA NA NA NA NA NA NA NA NA NA NA NA NA NA NA NA NA NA NA NA NA NA NA NA NA NA NA NA NA NA NA NA NA NA NA NA NA NA NA NA NA NA NA NA NA NA NA NA NA NA NA NA NA NA NA NA NA NA NA NA NA NA 0.03030303 0.03030303 NA NA NA NA NA NA 0.03030303 0.03030303 NA NA NA NA NA NA NA NA NA NA NA NA NA NA NA NA NA NA NA NA NA NA NA NA NA NA NA NA NA NA NA NA NA NA NA NA NA NA NA NA NA NA NA NA NA NA NA NA NA NA NA NA NA NA NA NA NA NA NA NA NA NA NA NA NA NA NA NA NA NA NA NA NA NA NA NA NA NA NA NA NA NA NA NA NA NA NA NA NA NA NA NA NA NA NA NA NA NA NA NA NA NA 0.1515152 0.1515152 NA NA NA NA NA NA 0.1515152 0.1515152 NA NA NA NA NA NA NA NA NA NA NA NA NA NA NA NA NA NA NA NA NA NA NA NA NA NA NA NA NA NA NA NA NA NA NA NA NA NA NA NA NA NA NA NA NA NA NA NA NA NA NA NA NA NA NA NA NA NA NA NA NA NA NA NA NA NA
10813 0.01 2007 3 1 76 54 60 1.604025 1.738224 0.9517353 0.02168711 0.01337868 11.33206 3.03907 20.24125 4.612681 1 0.9817833 21.59602 0 0 0 NA NA NA NA NA NA NA NA NA NA NA NA NA NA NA NA NA NA NA NA NA NA NA NA NA NA NA NA NA NA NA NA 0 0 0 0 0 0 NA NA 0 0 0 0 0 0 NA NA NA NA NA NA NA NA NA NA NA NA NA NA NA NA NA NA NA NA NA NA 0 NA NA NA NA NA NA NA 0 NA NA NA NA NA NA NA NA NA NA NA NA NA NA NA NA NA NA NA NA NA NA NA NA NA NA NA NA NA NA NA NA NA NA NA NA NA NA NA NA NA NA NA NA NA NA NA NA NA NA NA NA NA NA NA NA NA NA NA NA NA NA NA NA NA NA NA NA NA NA NA 0 0 NA NA NA NA NA NA 0 0 NA NA NA NA NA NA NA NA NA NA NA NA NA NA NA NA NA NA NA NA NA NA NA NA NA NA NA NA NA NA NA NA NA NA NA NA NA NA NA NA NA NA NA NA NA NA NA NA NA NA NA NA NA NA NA NA NA NA NA NA NA NA NA NA NA NA NA NA NA NA NA NA NA NA NA NA NA NA NA NA NA NA NA NA NA NA NA NA NA NA NA NA NA NA NA NA NA NA NA NA NA NA 0 0 NA NA NA NA NA NA 0 0 NA NA NA NA NA NA NA NA NA NA NA NA NA NA NA NA NA NA NA NA NA NA NA NA NA NA NA NA NA NA NA NA NA NA NA NA NA NA NA NA NA NA NA NA NA NA NA NA NA NA NA NA NA NA NA NA NA NA NA NA NA NA NA NA NA NA NA NA NA NA NA NA NA NA NA NA NA NA NA NA NA NA NA NA NA NA NA NA NA NA NA NA NA NA NA NA NA NA NA NA NA NA 0 0 NA NA NA NA NA NA 0 0 NA NA NA NA NA NA NA NA NA NA NA NA NA NA NA NA NA NA NA NA NA NA NA NA NA NA NA NA NA NA NA NA NA NA NA NA NA NA NA NA NA NA NA NA NA NA NA NA NA NA NA NA NA NA NA NA NA NA NA NA NA NA NA NA NA NA 0.2720588 NA NA NA NA NA NA NA NA NA NA NA NA NA NA NA NA NA NA NA NA NA NA NA NA NA NA NA NA NA NA NA NA 0.2720588 0.2720588 0.2720588 0.2720588 0.2647059 0.2647059 NA NA 0.2720588 0.2720588 0.2720588 0.2720588 0.2647059 0.2647059 NA NA NA NA NA NA NA NA NA NA NA NA NA NA NA NA NA NA NA NA NA NA 0.2794118 NA NA NA NA NA NA NA 0.2794118 NA NA NA NA NA NA NA NA NA NA NA NA NA NA NA NA NA NA NA NA NA NA NA NA NA NA NA NA NA NA NA NA NA NA NA NA NA NA NA NA NA NA NA NA NA NA NA NA NA NA NA NA NA NA NA NA NA NA NA NA NA NA NA NA NA NA NA NA NA NA NA 0.08088235 0.08088235 NA NA NA NA NA NA 0.08088235 0.08088235 NA NA NA NA NA NA NA NA NA NA NA NA NA NA NA NA NA NA NA NA NA NA NA NA NA NA NA NA NA NA NA NA NA NA NA NA NA NA NA NA NA NA NA NA NA NA NA NA NA NA NA NA NA NA NA NA NA NA NA NA NA NA NA NA NA NA NA NA NA NA NA NA NA NA NA NA NA NA NA NA NA NA NA NA NA NA NA NA NA NA NA NA NA NA NA NA NA NA NA NA NA NA 0.09558824 0.09558824 NA NA NA NA NA NA 0.09558824 0.09558824 NA NA NA NA NA NA NA NA NA NA NA NA NA NA NA NA NA NA NA NA NA NA NA NA NA NA NA NA NA NA NA NA NA NA NA NA NA NA NA NA NA NA NA NA NA NA NA NA NA NA NA NA NA NA NA NA NA NA NA NA NA NA NA NA NA NA NA NA NA NA NA NA NA NA NA NA NA NA NA NA NA NA NA NA NA NA NA NA NA NA NA NA NA NA NA NA NA NA NA NA NA NA 0.08823529 0.08823529 NA NA NA NA NA NA 0.08823529 0.08823529 NA NA NA NA NA NA NA NA NA NA NA NA NA NA NA NA NA NA NA NA NA NA NA NA NA NA NA NA NA NA NA NA NA NA NA NA NA NA NA NA NA NA NA NA NA NA NA NA NA NA NA NA NA NA NA NA NA NA NA NA NA NA NA NA NA NA
108168 0.01 1089 3 1 47 44 37 2.988155 2.16401 0.9377425 0.02756686 0.0226715 16.84285 8.267245 11.61963 11.34918 1 0.968749 11.48675 0 0 0.03030303 NA NA NA NA NA NA NA NA NA NA NA NA NA NA NA NA NA NA NA NA NA NA NA NA NA NA NA NA NA NA NA NA 0.03030303 0.03030303 0.03030303 0 0.03125 0.03125 NA NA 0.03030303 0.03030303 0.03030303 0 0.03125 0.03125 NA NA NA NA NA NA NA NA NA NA NA NA NA NA NA NA NA NA NA NA NA NA 0 NA NA NA NA NA NA NA 0 NA NA NA NA NA NA NA NA NA NA NA NA NA NA NA NA NA NA NA NA NA NA NA NA NA NA NA NA NA NA NA NA NA NA NA NA NA NA NA NA NA NA NA NA NA NA NA NA NA NA NA NA NA NA NA NA NA NA NA NA NA NA NA NA NA NA NA NA NA NA NA 0.0625 0.0625 NA NA NA NA NA NA 0.0625 0.0625 NA NA NA NA NA NA NA NA NA NA NA NA NA NA NA NA NA NA NA NA NA NA NA NA NA NA NA NA NA NA NA NA NA NA NA NA NA NA NA NA NA NA NA NA NA NA NA NA NA NA NA NA NA NA NA NA NA NA NA NA NA NA NA NA NA NA NA NA NA NA NA NA NA NA NA NA NA NA NA NA NA NA NA NA NA NA NA NA NA NA NA NA NA NA NA NA NA NA NA NA NA NA 0 0 NA NA NA NA NA NA 0 0 NA NA NA NA NA NA NA NA NA NA NA NA NA NA NA NA NA NA NA NA NA NA NA NA NA NA NA NA NA NA NA NA NA NA NA NA NA NA NA NA NA NA NA NA NA NA NA NA NA NA NA NA NA NA NA NA NA NA NA NA NA NA NA NA NA NA NA NA NA NA NA NA NA NA NA NA NA NA NA NA NA NA NA NA NA NA NA NA NA NA NA NA NA NA NA NA NA NA NA NA NA NA 0 0 NA NA NA NA NA NA 0 0 NA NA NA NA NA NA NA NA NA NA NA NA NA NA NA NA NA NA NA NA NA NA NA NA NA NA NA NA NA NA NA NA NA NA NA NA NA NA NA NA NA NA NA NA NA NA NA NA NA NA NA NA NA NA NA NA NA NA NA NA NA NA NA NA NA NA 0.3809524 NA NA NA NA NA NA NA NA NA NA NA NA NA NA NA NA NA NA NA NA NA NA NA NA NA NA NA NA NA NA NA NA 0.3809524 0.3809524 0.3809524 0.3809524 0.3690476 0.3690476 NA NA 0.3809524 0.3809524 0.3809524 0.3809524 0.3690476 0.3690476 NA NA NA NA NA NA NA NA NA NA NA NA NA NA NA NA NA NA NA NA NA NA 0.3690476 NA NA NA NA NA NA NA 0.3690476 NA NA NA NA NA NA NA NA NA NA NA NA NA NA NA NA NA NA NA NA NA NA NA NA NA NA NA NA NA NA NA NA NA NA NA NA NA NA NA NA NA NA NA NA NA NA NA NA NA NA NA NA NA NA NA NA NA NA NA NA NA NA NA NA NA NA NA NA NA NA NA 0.1785714 0.1785714 NA NA NA NA NA NA 0.1785714 0.1785714 NA NA NA NA NA NA NA NA NA NA NA NA NA NA NA NA NA NA NA NA NA NA NA NA NA NA NA NA NA NA NA NA NA NA NA NA NA NA NA NA NA NA NA NA NA NA NA NA NA NA NA NA NA NA NA NA NA NA NA NA NA NA NA NA NA NA NA NA NA NA NA NA NA NA NA NA NA NA NA NA NA NA NA NA NA NA NA NA NA NA NA NA NA NA NA NA NA NA NA NA NA NA 0.1309524 0.1309524 NA NA NA NA NA NA 0.1309524 0.1309524 NA NA NA NA NA NA NA NA NA NA NA NA NA NA NA NA NA NA NA NA NA NA NA NA NA NA NA NA NA NA NA NA NA NA NA NA NA NA NA NA NA NA NA NA NA NA NA NA NA NA NA NA NA NA NA NA NA NA NA NA NA NA NA NA NA NA NA NA NA NA NA NA NA NA NA NA NA NA NA NA NA NA NA NA NA NA NA NA NA NA NA NA NA NA NA NA NA NA NA NA NA NA 0.05952381 0.05952381 NA NA NA NA NA NA 0.05952381 0.05952381 NA NA NA NA NA NA NA NA NA NA NA NA NA NA NA NA NA NA NA NA NA NA NA NA NA NA NA NA NA NA NA NA NA NA NA NA NA NA NA NA NA NA NA NA NA NA NA NA NA NA NA NA NA NA NA NA NA NA NA NA NA NA NA NA NA NA
10816 0.01 6795 2 1 143 61 1 2.82691 2.985849 0.897496 0.07522522 0.01160475 1.224048 4.72084 3.391039 1.044182 1 0.9921095 3.606124 0 0 0 NA NA NA NA NA NA NA NA NA NA NA NA NA NA NA NA NA NA NA NA NA NA NA NA NA NA NA NA NA NA NA NA 0 0 0 0 0 0 NA NA 0 0 0 0 0 0 NA NA NA NA NA NA NA NA NA NA NA NA NA NA NA NA NA NA NA NA NA NA 0 NA NA NA NA NA NA NA 0 NA NA NA NA NA NA NA NA NA NA NA NA NA NA NA NA NA NA NA NA NA NA NA NA NA NA NA NA NA NA NA NA NA NA NA NA NA NA NA NA NA NA NA NA NA NA NA NA NA NA NA NA NA NA NA NA NA NA NA NA NA NA NA NA NA NA NA NA NA NA NA 0 0 NA NA NA NA NA NA 0 0 NA NA NA NA NA NA NA NA NA NA NA NA NA NA NA NA NA NA NA NA NA NA NA NA NA NA NA NA NA NA NA NA NA NA NA NA NA NA NA NA NA NA NA NA NA NA NA NA NA NA NA NA NA NA NA NA NA NA NA NA NA NA NA NA NA NA NA NA NA NA NA NA NA NA NA NA NA NA NA NA NA NA NA NA NA NA NA NA NA NA NA NA NA NA NA NA NA NA NA NA NA NA 0 0 NA NA NA NA NA NA 0 0 NA NA NA NA NA NA NA NA NA NA NA NA NA NA NA NA NA NA NA NA NA NA NA NA NA NA NA NA NA NA NA NA NA NA NA NA NA NA NA NA NA NA NA NA NA NA NA NA NA NA NA NA NA NA NA NA NA NA NA NA NA NA NA NA NA NA NA NA NA NA NA NA NA NA NA NA NA NA NA NA NA NA NA NA NA NA NA NA NA NA NA NA NA NA NA NA NA NA NA NA NA NA 0 0 NA NA NA NA NA NA 0 0 NA NA NA NA NA NA NA NA NA NA NA NA NA NA NA NA NA NA NA NA NA NA NA NA NA NA NA NA NA NA NA NA NA NA NA NA NA NA NA NA NA NA NA NA NA NA NA NA NA NA NA NA NA NA NA NA NA NA NA NA NA NA NA NA NA NA 0.2847222 NA NA NA NA NA NA NA NA NA NA NA NA NA NA NA NA NA NA NA NA NA NA NA NA NA NA NA NA NA NA NA NA 0.2847222 0.2847222 0.2847222 0.2847222 0.2847222 0.2847222 NA NA 0.2847222 0.2847222 0.2847222 0.2847222 0.2847222 0.2847222 NA NA NA NA NA NA NA NA NA NA NA NA NA NA NA NA NA NA NA NA NA NA 0.2847222 NA NA NA NA NA NA NA 0.2847222 NA NA NA NA NA NA NA NA NA NA NA NA NA NA NA NA NA NA NA NA NA NA NA NA NA NA NA NA NA NA NA NA NA NA NA NA NA NA NA NA NA NA NA NA NA NA NA NA NA NA NA NA NA NA NA NA NA NA NA NA NA NA NA NA NA NA NA NA NA NA NA 0.09722222 0.09722222 NA NA NA NA NA NA 0.09722222 0.09722222 NA NA NA NA NA NA NA NA NA NA NA NA NA NA NA NA NA NA NA NA NA NA NA NA NA NA NA NA NA NA NA NA NA NA NA NA NA NA NA NA NA NA NA NA NA NA NA NA NA NA NA NA NA NA NA NA NA NA NA NA NA NA NA NA NA NA NA NA NA NA NA NA NA NA NA NA NA NA NA NA NA NA NA NA NA NA NA NA NA NA NA NA NA NA NA NA NA NA NA NA NA NA 0.08333333 0.08333333 NA NA NA NA NA NA 0.08333333 0.08333333 NA NA NA NA NA NA NA NA NA NA NA NA NA NA NA NA NA NA NA NA NA NA NA NA NA NA NA NA NA NA NA NA NA NA NA NA NA NA NA NA NA NA NA NA NA NA NA NA NA NA NA NA NA NA NA NA NA NA NA NA NA NA NA NA NA NA NA NA NA NA NA NA NA NA NA NA NA NA NA NA NA NA NA NA NA NA NA NA NA NA NA NA NA NA NA NA NA NA NA NA NA NA 0.1041667 0.1041667 NA NA NA NA NA NA 0.1041667 0.1041667 NA NA NA NA NA NA NA NA NA NA NA NA NA NA NA NA NA NA NA NA NA NA NA NA NA NA NA NA NA NA NA NA NA NA NA NA NA NA NA NA NA NA NA NA NA NA NA NA NA NA NA NA NA NA NA NA NA NA NA NA NA NA NA NA NA NA
108371 0.01 1223 1 1 140 53 164 2.77941 2.260405 0.6000146 0.05691699 0.1583342 3.655252 2.644346 1.049456 2.177681 1 0.9229526 2.51696 0 0 0.01492537 NA NA NA NA NA NA NA NA NA NA NA NA NA NA NA NA NA NA NA NA NA NA NA NA NA NA NA NA NA NA NA NA 0.01515152 0.01515152 0.01470588 0.01515152 0.01470588 0.01515152 NA NA 0.01515152 0.01515152 0.01470588 0.01515152 0.01470588 0.01515152 NA NA NA NA NA NA NA NA NA NA NA NA NA NA NA NA NA NA NA NA NA NA 0 NA NA NA NA NA NA NA 0 NA NA NA NA NA NA NA NA NA NA NA NA NA NA NA NA NA NA NA NA NA NA NA NA NA NA NA NA NA NA NA NA NA NA NA NA NA NA NA NA NA NA NA NA NA NA NA NA NA NA NA NA NA NA NA NA NA NA NA NA NA NA NA NA NA NA NA NA NA NA NA 0 0 NA NA NA NA NA NA 0 0 NA NA NA NA NA NA NA NA NA NA NA NA NA NA NA NA NA NA NA NA NA NA NA NA NA NA NA NA NA NA NA NA NA NA NA NA NA NA NA NA NA NA NA NA NA NA NA NA NA NA NA NA NA NA NA NA NA NA NA NA NA NA NA NA NA NA NA NA NA NA NA NA NA NA NA NA NA NA NA NA NA NA NA NA NA NA NA NA NA NA NA NA NA NA NA NA NA NA NA NA NA NA 0 0 NA NA NA NA NA NA 0 0 NA NA NA NA NA NA NA NA NA NA NA NA NA NA NA NA NA NA NA NA NA NA NA NA NA NA NA NA NA NA NA NA NA NA NA NA NA NA NA NA NA NA NA NA NA NA NA NA NA NA NA NA NA NA NA NA NA NA NA NA NA NA NA NA NA NA NA NA NA NA NA NA NA NA NA NA NA NA NA NA NA NA NA NA NA NA NA NA NA NA NA NA NA NA NA NA NA NA NA NA NA NA 0.04545455 0.04545455 NA NA NA NA NA NA 0.04545455 0.04545455 NA NA NA NA NA NA NA NA NA NA NA NA NA NA NA NA NA NA NA NA NA NA NA NA NA NA NA NA NA NA NA NA NA NA NA NA NA NA NA NA NA NA NA NA NA NA NA NA NA NA NA NA NA NA NA NA NA NA NA NA NA NA NA NA NA NA 0.2171053 NA NA NA NA NA NA NA NA NA NA NA NA NA NA NA NA NA NA NA NA NA NA NA NA NA NA NA NA NA NA NA NA 0.2138158 0.2138158 0.2203947 0.2138158 0.2203947 0.2138158 NA NA 0.2138158 0.2138158 0.2203947 0.2138158 0.2203947 0.2138158 NA NA NA NA NA NA NA NA NA NA NA NA NA NA NA NA NA NA NA NA NA NA 0.04934211 NA NA NA NA NA NA NA 0.04934211 NA NA NA NA NA NA NA NA NA NA NA NA NA NA NA NA NA NA NA NA NA NA NA NA NA NA NA NA NA NA NA NA NA NA NA NA NA NA NA NA NA NA NA NA NA NA NA NA NA NA NA NA NA NA NA NA NA NA NA NA NA NA NA NA NA NA NA NA NA NA NA 0.07565789 0.07565789 NA NA NA NA NA NA 0.07565789 0.07565789 NA NA NA NA NA NA NA NA NA NA NA NA NA NA NA NA NA NA NA NA NA NA NA NA NA NA NA NA NA NA NA NA NA NA NA NA NA NA NA NA NA NA NA NA NA NA NA NA NA NA NA NA NA NA NA NA NA NA NA NA NA NA NA NA NA NA NA NA NA NA NA NA NA NA NA NA NA NA NA NA NA NA NA NA NA NA NA NA NA NA NA NA NA NA NA NA NA NA NA NA NA NA 0.07565789 0.06907895 NA NA NA NA NA NA 0.07565789 0.06907895 NA NA NA NA NA NA NA NA NA NA NA NA NA NA NA NA NA NA NA NA NA NA NA NA NA NA NA NA NA NA NA NA NA NA NA NA NA NA NA NA NA NA NA NA NA NA NA NA NA NA NA NA NA NA NA NA NA NA NA NA NA NA NA NA NA NA NA NA NA NA NA NA NA NA NA NA NA NA NA NA NA NA NA NA NA NA NA NA NA NA NA NA NA NA NA NA NA NA NA NA NA NA 0.06907895 0.06907895 NA NA NA NA NA NA 0.06907895 0.06907895 NA NA NA NA NA NA NA NA NA NA NA NA NA NA NA NA NA NA NA NA NA NA NA NA NA NA NA NA NA NA NA NA NA NA NA NA NA NA NA NA NA NA NA NA NA NA NA NA NA NA NA NA NA NA NA NA NA NA NA NA NA NA NA NA NA NA
108792 0.01 1064 2 1 143 83 189 1.696348 2.452237 0.7429726 0.06178257 0.04544308 5.363508 2.454958 8.677249 3.639896 1 0.8769558 6.454292 0 0 0 0 0 0 0 0 0 0 0 0 0 0 0 0 0 0 0 0 0 0 0 0 0 NA NA 0 0 0 0 0 0 NA NA 0 0 0 0 0 0 NA NA 0 0 0 0 0 0 NA NA NA NA NA NA 0.2727273 NA NA NA NA NA NA NA 0.2727273 NA NA NA NA NA NA NA 0.01666667 NA NA NA NA NA NA NA 0.01666667 NA NA NA NA NA NA NA NA NA 0 NA NA NA NA NA NA NA 0 NA NA NA NA NA NA NA 0 NA NA NA NA NA NA NA 0 NA NA NA NA NA 0 0 NA NA NA NA NA NA 0 0 NA NA NA NA NA NA 0 0 NA NA NA NA NA NA 0 0 NA NA NA NA NA NA 0 0 NA NA NA NA NA NA 0 0 NA NA NA NA NA NA NA NA NA NA NA NA NA NA NA NA NA NA NA NA NA NA NA NA NA NA NA NA NA NA NA NA NA NA NA NA NA NA NA NA NA NA NA NA NA NA NA NA NA NA NA NA NA NA NA NA NA NA NA NA NA NA NA NA NA NA NA NA NA NA 0 0 NA NA NA NA NA NA 0 0 NA NA NA NA NA NA 0 0 NA NA NA NA NA NA 0 0 NA NA NA NA NA NA 0 0 NA NA NA NA NA NA 0 0 NA NA NA NA NA NA NA NA NA NA NA NA NA NA NA NA NA NA NA NA NA NA NA NA NA NA NA NA NA NA NA NA NA NA NA NA NA NA NA NA NA NA NA NA NA NA NA NA NA NA NA NA NA NA NA NA NA NA NA NA NA NA NA NA NA NA NA NA NA NA 0 0 NA NA NA NA NA NA 0 0 NA NA NA NA NA NA 0 0 NA NA NA NA NA NA 0 0 NA NA NA NA NA NA 0 0 NA NA NA NA NA NA 0 0 NA NA NA NA NA NA NA NA NA NA NA NA NA NA NA NA NA NA NA NA NA NA NA NA NA NA NA NA NA NA NA NA NA NA NA NA NA NA NA NA NA NA NA NA NA NA NA NA NA NA NA NA NA NA NA NA NA NA NA NA NA NA NA NA NA NA 0.1716867 0.1746988 0.1716867 0.1837349 0.1807229 0.1837349 0.1807229 0.1837349 0.1807229 0.1716867 0.1716867 0.1746988 0.1807229 0.1716867 0.1716867 0.1746988 0.1746988 0.1777108 0.1777108 0.1777108 0.1777108 0.1777108 0.1746988 NA NA 0.1777108 0.1777108 0.1777108 0.1746988 0.1716867 0.1746988 NA NA 0.1746988 0.1777108 0.1746988 0.1837349 0.1716867 0.1716867 NA NA 0.1777108 0.1777108 0.1807229 0.1837349 0.1716867 0.1777108 NA NA NA NA NA NA 0.02409639 NA NA NA NA NA NA NA 0.02409639 NA NA NA NA NA NA NA 0.1777108 NA NA NA NA NA NA NA 0.1777108 NA NA NA NA NA NA NA NA NA 0.1716867 NA NA NA NA NA NA NA 0.1686747 NA NA NA NA NA NA NA 0.1807229 NA NA NA NA NA NA NA 0.1777108 NA NA NA NA NA 0.07831325 0.07831325 NA NA NA NA NA NA 0.07831325 0.07831325 NA NA NA NA NA NA 0.07831325 0.07831325 NA NA NA NA NA NA 0.07831325 0.07831325 NA NA NA NA NA NA 0.07228916 0.07228916 NA NA NA NA NA NA 0.07228916 0.07228916 NA NA NA NA NA NA NA NA NA NA NA NA NA NA NA NA NA NA NA NA NA NA NA NA NA NA NA NA NA NA NA NA NA NA NA NA NA NA NA NA NA NA NA NA NA NA NA NA NA NA NA NA NA NA NA NA NA NA NA NA NA NA NA NA NA NA NA NA NA NA 0.05120482 0.05120482 NA NA NA NA NA NA 0.05120482 0.04819277 NA NA NA NA NA NA 0.05120482 0.05120482 NA NA NA NA NA NA 0.05120482 0.05120482 NA NA NA NA NA NA 0.04819277 0.05120482 NA NA NA NA NA NA 0.04819277 0.05120482 NA NA NA NA NA NA NA NA NA NA NA NA NA NA NA NA NA NA NA NA NA NA NA NA NA NA NA NA NA NA NA NA NA NA NA NA NA NA NA NA NA NA NA NA NA NA NA NA NA NA NA NA NA NA NA NA NA NA NA NA NA NA NA NA NA NA NA NA NA NA 0.04518072 0.04518072 NA NA NA NA NA NA 0.04518072 0.04216867 NA NA NA NA NA NA 0.04518072 0.04518072 NA NA NA NA NA NA 0.04518072 0.04216867 NA NA NA NA NA NA 0.04518072 0.04518072 NA NA NA NA NA NA 0.04518072 0.04518072 NA NA NA NA NA NA NA NA NA NA NA NA NA NA NA NA NA NA NA NA NA NA NA NA NA NA NA NA NA NA NA NA NA NA NA NA NA NA NA NA NA NA NA NA NA NA NA NA NA NA NA NA NA NA NA NA NA NA NA NA NA NA NA NA NA NA
109351 0.01 4103 1 1 129 199 82 2.715255 1.916697 0.8613211 0.04283512 0.08689335 2.431592 3.288639 1.755497 1.752157 1 0.9168631 1.8051 0 0 0 0 0 0 0 0 0 0 0 0 0 0 0 0 0 0 0 0 0 0 0 0 0 NA NA 0 0 0 0 0 0 NA NA 0 0 0 0 0 0 NA NA 0 0 0 0 0 0 NA NA NA NA NA NA 0 NA NA NA NA NA NA NA 0 NA NA NA NA NA NA NA 0 NA NA NA NA NA NA NA 0 NA NA NA NA NA NA NA NA NA 0 NA NA NA NA NA NA NA 0 NA NA NA NA NA NA NA 0 NA NA NA NA NA NA NA 0 NA NA NA NA NA 0 0 NA NA NA NA NA NA 0 0 NA NA NA NA NA NA 0 0 NA NA NA NA NA NA 0 0 NA NA NA NA NA NA 0 0 NA NA NA NA NA NA 0 0 NA NA NA NA NA NA NA NA NA NA NA NA NA NA NA NA NA NA NA NA NA NA NA NA NA NA NA NA NA NA NA NA NA NA NA NA NA NA NA NA NA NA NA NA NA NA NA NA NA NA NA NA NA NA NA NA NA NA NA NA NA NA NA NA NA NA NA NA NA NA 0 0 NA NA NA NA NA NA 0 0 NA NA NA NA NA NA 0 0 NA NA NA NA NA NA 0 0 NA NA NA NA NA NA 0 0 NA NA NA NA NA NA 0 0 NA NA NA NA NA NA NA NA NA NA NA NA NA NA NA NA NA NA NA NA NA NA NA NA NA NA NA NA NA NA NA NA NA NA NA NA NA NA NA NA NA NA NA NA NA NA NA NA NA NA NA NA NA NA NA NA NA NA NA NA NA NA NA NA NA NA NA NA NA NA 0 0 NA NA NA NA NA NA 0 0 NA NA NA NA NA NA 0 0 NA NA NA NA NA NA 0 0 NA NA NA NA NA NA 0 0 NA NA NA NA NA NA 0 0 NA NA NA NA NA NA NA NA NA NA NA NA NA NA NA NA NA NA NA NA NA NA NA NA NA NA NA NA NA NA NA NA NA NA NA NA NA NA NA NA NA NA NA NA NA NA NA NA NA NA NA NA NA NA NA NA NA NA NA NA NA NA NA NA NA NA 0.1374408 0.1232227 0.1232227 0.1421801 0.1327014 0.1374408 0.1327014 0.1421801 0.1279621 0.1232227 0.1232227 0.1421801 0.1279621 0.1374408 0.1327014 0.1421801 0.1279621 0.1421801 0.1374408 0.1421801 0.1421801 0.1421801 0.1374408 NA NA 0.1374408 0.1374408 0.1421801 0.1421801 0.1374408 0.1374408 NA NA 0.1374408 0.1279621 0.1374408 0.1374408 0.1374408 0.1421801 NA NA 0.1327014 0.1279621 0.1374408 0.1374408 0.1374408 0.1421801 NA NA NA NA NA NA 0.004739336 NA NA NA NA NA NA NA 0.004739336 NA NA NA NA NA NA NA 0.1374408 NA NA NA NA NA NA NA 0.1374408 NA NA NA NA NA NA NA NA NA 0.1421801 NA NA NA NA NA NA NA 0.1421801 NA NA NA NA NA NA NA 0.1421801 NA NA NA NA NA NA NA 0.1421801 NA NA NA NA NA 0.01895735 0.01895735 NA NA NA NA NA NA 0.01895735 0.01895735 NA NA NA NA NA NA 0.01895735 0.01895735 NA NA NA NA NA NA 0.01895735 0.01895735 NA NA NA NA NA NA 0.01895735 0.01895735 NA NA NA NA NA NA 0.01895735 0.01895735 NA NA NA NA NA NA NA NA NA NA NA NA NA NA NA NA NA NA NA NA NA NA NA NA NA NA NA NA NA NA NA NA NA NA NA NA NA NA NA NA NA NA NA NA NA NA NA NA NA NA NA NA NA NA NA NA NA NA NA NA NA NA NA NA NA NA NA NA NA NA 0.06635071 0.06635071 NA NA NA NA NA NA 0.06635071 0.06635071 NA NA NA NA NA NA 0.06635071 0.06635071 NA NA NA NA NA NA 0.06635071 0.06635071 NA NA NA NA NA NA 0.06635071 0.06635071 NA NA NA NA NA NA 0.06635071 0.06635071 NA NA NA NA NA NA NA NA NA NA NA NA NA NA NA NA NA NA NA NA NA NA NA NA NA NA NA NA NA NA NA NA NA NA NA NA NA NA NA NA NA NA NA NA NA NA NA NA NA NA NA NA NA NA NA NA NA NA NA NA NA NA NA NA NA NA NA NA NA NA 0.0521327 0.0521327 NA NA NA NA NA NA 0.0521327 0.0521327 NA NA NA NA NA NA 0.0521327 0.0521327 NA NA NA NA NA NA 0.0521327 0.0521327 NA NA NA NA NA NA 0.0521327 0.0521327 NA NA NA NA NA NA 0.0521327 0.0521327 NA NA NA NA NA NA NA NA NA NA NA NA NA NA NA NA NA NA NA NA NA NA NA NA NA NA NA NA NA NA NA NA NA NA NA NA NA NA NA NA NA NA NA NA NA NA NA NA NA NA NA NA NA NA NA NA NA NA NA NA NA NA NA NA NA NA
109658 0.01 1523 3 1 190 194 30 1.674796 2.641694 0.8689457 0.04745344 0.07625739 12.54969 12.08861 15.16537 20.21322 1 0.9244764 14.38345 0 0 0 0 0 0 0 0 0 0 0 0 0 0 0 0 0 0 0 0 0 0 0 0 0 NA NA 0 0 0 0 0 0 NA NA 0 0 0 0 0 0 NA NA 0 0 0 0 0 0 NA NA NA NA NA NA 0.7857143 NA NA NA NA NA NA NA 0.7857143 NA NA NA NA NA NA NA 0 NA NA NA NA NA NA NA 0 NA NA NA NA NA NA NA NA NA 0 NA NA NA NA NA NA NA 0 NA NA NA NA NA NA NA 0 NA NA NA NA NA NA NA 0 NA NA NA NA NA 0 0 NA NA NA NA NA NA 0 0 NA NA NA NA NA NA 0 0 NA NA NA NA NA NA 0 0 NA NA NA NA NA NA 0 0 NA NA NA NA NA NA 0 0 NA NA NA NA NA NA NA NA NA NA NA NA NA NA NA NA NA NA NA NA NA NA NA NA NA NA NA NA NA NA NA NA NA NA NA NA NA NA NA NA NA NA NA NA NA NA NA NA NA NA NA NA NA NA NA NA NA NA NA NA NA NA NA NA NA NA NA NA NA NA 0 0 NA NA NA NA NA NA 0 0 NA NA NA NA NA NA 0 0 NA NA NA NA NA NA 0 0 NA NA NA NA NA NA 0 0 NA NA NA NA NA NA 0 0 NA NA NA NA NA NA NA NA NA NA NA NA NA NA NA NA NA NA NA NA NA NA NA NA NA NA NA NA NA NA NA NA NA NA NA NA NA NA NA NA NA NA NA NA NA NA NA NA NA NA NA NA NA NA NA NA NA NA NA NA NA NA NA NA NA NA NA NA NA NA 0 0 NA NA NA NA NA NA 0 0 NA NA NA NA NA NA 0 0 NA NA NA NA NA NA 0 0 NA NA NA NA NA NA 0 0 NA NA NA NA NA NA 0 0 NA NA NA NA NA NA NA NA NA NA NA NA NA NA NA NA NA NA NA NA NA NA NA NA NA NA NA NA NA NA NA NA NA NA NA NA NA NA NA NA NA NA NA NA NA NA NA NA NA NA NA NA NA NA NA NA NA NA NA NA NA NA NA NA NA NA 0.2727273 0.2818182 0.2772727 0.2727273 0.2772727 0.2727273 0.2727273 0.2727273 0.2727273 0.2818182 0.2772727 0.2727273 0.2772727 0.2727273 0.2727273 0.2727273 0.2727273 0.2727273 0.2727273 0.2727273 0.2727273 0.2681818 0.2772727 NA NA 0.2727273 0.2727273 0.2727273 0.2727273 0.2681818 0.2727273 NA NA 0.2727273 0.2727273 0.2727273 0.2727273 0.2727273 0.2727273 NA NA 0.2727273 0.2727273 0.2727273 0.2727273 0.2727273 0.2727273 NA NA NA NA NA NA 0.01363636 NA NA NA NA NA NA NA 0.01363636 NA NA NA NA NA NA NA 0.2727273 NA NA NA NA NA NA NA 0.2727273 NA NA NA NA NA NA NA NA NA 0.2727273 NA NA NA NA NA NA NA 0.2727273 NA NA NA NA NA NA NA 0.2727273 NA NA NA NA NA NA NA 0.2727273 NA NA NA NA NA 0.08636364 0.08636364 NA NA NA NA NA NA 0.08636364 0.08636364 NA NA NA NA NA NA 0.08636364 0.08636364 NA NA NA NA NA NA 0.08636364 0.08636364 NA NA NA NA NA NA 0.08636364 0.08636364 NA NA NA NA NA NA 0.08636364 0.08636364 NA NA NA NA NA NA NA NA NA NA NA NA NA NA NA NA NA NA NA NA NA NA NA NA NA NA NA NA NA NA NA NA NA NA NA NA NA NA NA NA NA NA NA NA NA NA NA NA NA NA NA NA NA NA NA NA NA NA NA NA NA NA NA NA NA NA NA NA NA NA 0.1090909 0.1045455 NA NA NA NA NA NA 0.1090909 0.1045455 NA NA NA NA NA NA 0.1045455 0.1090909 NA NA NA NA NA NA 0.1045455 0.1090909 NA NA NA NA NA NA 0.1090909 0.1090909 NA NA NA NA NA NA 0.1090909 0.1090909 NA NA NA NA NA NA NA NA NA NA NA NA NA NA NA NA NA NA NA NA NA NA NA NA NA NA NA NA NA NA NA NA NA NA NA NA NA NA NA NA NA NA NA NA NA NA NA NA NA NA NA NA NA NA NA NA NA NA NA NA NA NA NA NA NA NA NA NA NA NA 0.08181818 0.08181818 NA NA NA NA NA NA 0.08181818 0.08181818 NA NA NA NA NA NA 0.08181818 0.08181818 NA NA NA NA NA NA 0.08181818 0.08181818 NA NA NA NA NA NA 0.08181818 0.08181818 NA NA NA NA NA NA 0.08181818 0.08181818 NA NA NA NA NA NA NA NA NA NA NA NA NA NA NA NA NA NA NA NA NA NA NA NA NA NA NA NA NA NA NA NA NA NA NA NA NA NA NA NA NA NA NA NA NA NA NA NA NA NA NA NA NA NA NA NA NA NA NA NA NA NA NA NA NA NA
10967 0.01 6520 1 1 126 79 66 1.786159 1.94287 0.7950382 0.1546385 0.01911702 1 1.870593 1.73823 1.229293 1 0.9979917 3.186068 0 0 0 0 0 0 0 0 0 0 0 0 0 0 0 0 0 0 0 0 0 0 0 0 0 NA NA 0 0 0 0 0 0 NA NA 0 0 0 0 0 0 NA NA 0 0 0 0 0 0 NA NA NA NA NA NA 0.2857143 NA NA NA NA NA NA NA 0.2857143 NA NA NA NA NA NA NA 0 NA NA NA NA NA NA NA 0 NA NA NA NA NA NA NA NA NA 0 NA NA NA NA NA NA NA 0 NA NA NA NA NA NA NA 0 NA NA NA NA NA NA NA 0 NA NA NA NA NA 0 0 NA NA NA NA NA NA 0 0 NA NA NA NA NA NA 0 0 NA NA NA NA NA NA 0 0 NA NA NA NA NA NA 0 0 NA NA NA NA NA NA 0 0 NA NA NA NA NA NA NA NA NA NA NA NA NA NA NA NA NA NA NA NA NA NA NA NA NA NA NA NA NA NA NA NA NA NA NA NA NA NA NA NA NA NA NA NA NA NA NA NA NA NA NA NA NA NA NA NA NA NA NA NA NA NA NA NA NA NA NA NA NA NA 0 0 NA NA NA NA NA NA 0 0 NA NA NA NA NA NA 0 0 NA NA NA NA NA NA 0 0 NA NA NA NA NA NA 0 0 NA NA NA NA NA NA 0 0 NA NA NA NA NA NA NA NA NA NA NA NA NA NA NA NA NA NA NA NA NA NA NA NA NA NA NA NA NA NA NA NA NA NA NA NA NA NA NA NA NA NA NA NA NA NA NA NA NA NA NA NA NA NA NA NA NA NA NA NA NA NA NA NA NA NA NA NA NA NA 0 0 NA NA NA NA NA NA 0 0 NA NA NA NA NA NA 0 0 NA NA NA NA NA NA 0 0 NA NA NA NA NA NA 0 0 NA NA NA NA NA NA 0 0 NA NA NA NA NA NA NA NA NA NA NA NA NA NA NA NA NA NA NA NA NA NA NA NA NA NA NA NA NA NA NA NA NA NA NA NA NA NA NA NA NA NA NA NA NA NA NA NA NA NA NA NA NA NA NA NA NA NA NA NA NA NA NA NA NA NA 0.005208333 0.005208333 0.005208333 0.01041667 0.005208333 0.005208333 0.005208333 0.005208333 0.005208333 0.005208333 0.005208333 0.01041667 0.005208333 0.005208333 0.005208333 0.005208333 0.005208333 0.005208333 0.005208333 0.015625 0.015625 0.005208333 0.015625 NA NA 0.005208333 0.005208333 0.015625 0.015625 0.005208333 0.005208333 NA NA 0.005208333 0.005208333 0.005208333 0.005208333 0.005208333 0.005208333 NA NA 0.005208333 0.005208333 0.005208333 0.005208333 0.005208333 0.005208333 NA NA NA NA NA NA 0.02604167 NA NA NA NA NA NA NA 0.02604167 NA NA NA NA NA NA NA 0.005208333 NA NA NA NA NA NA NA 0.005208333 NA NA NA NA NA NA NA NA NA 0.005208333 NA NA NA NA NA NA NA 0.005208333 NA NA NA NA NA NA NA 0.005208333 NA NA NA NA NA NA NA 0.005208333 NA NA NA NA NA 0 0 NA NA NA NA NA NA 0 0 NA NA NA NA NA NA 0 0 NA NA NA NA NA NA 0 0 NA NA NA NA NA NA 0 0 NA NA NA NA NA NA 0 0 NA NA NA NA NA NA NA NA NA NA NA NA NA NA NA NA NA NA NA NA NA NA NA NA NA NA NA NA NA NA NA NA NA NA NA NA NA NA NA NA NA NA NA NA NA NA NA NA NA NA NA NA NA NA NA NA NA NA NA NA NA NA NA NA NA NA NA NA NA NA 0.01041667 0.01041667 NA NA NA NA NA NA 0.015625 0.01041667 NA NA NA NA NA NA 0.015625 0.015625 NA NA NA NA NA NA 0.015625 0.015625 NA NA NA NA NA NA 0.015625 0.015625 NA NA NA NA NA NA 0.015625 0.015625 NA NA NA NA NA NA NA NA NA NA NA NA NA NA NA NA NA NA NA NA NA NA NA NA NA NA NA NA NA NA NA NA NA NA NA NA NA NA NA NA NA NA NA NA NA NA NA NA NA NA NA NA NA NA NA NA NA NA NA NA NA NA NA NA NA NA NA NA NA NA 0 0 NA NA NA NA NA NA 0 0 NA NA NA NA NA NA 0 0 NA NA NA NA NA NA 0 0 NA NA NA NA NA NA 0 0 NA NA NA NA NA NA 0 0 NA NA NA NA NA NA NA NA NA NA NA NA NA NA NA NA NA NA NA NA NA NA NA NA NA NA NA NA NA NA NA NA NA NA NA NA NA NA NA NA NA NA NA NA NA NA NA NA NA NA NA NA NA NA NA NA NA NA NA NA NA NA NA NA NA NA
109895 0.01 1167 2 1 77 139 148 2.154001 2.330641 0.7256536 0.06542168 0.1747231 3.872928 3.908891 2.836306 7.932658 1 0.8895172 5.105245 0 0 0 0 0 0 0 0 0 0 0 0 0 0 0 0 0 0 0 0 0 0 0 0 0 NA NA 0 0 0 0 0 0 NA NA 0 0 0 0 0 0 NA NA 0 0 0 0 0 0 NA NA NA NA NA NA 0.2 NA NA NA NA NA NA NA 0.2 NA NA NA NA NA NA NA 0 NA NA NA NA NA NA NA 0 NA NA NA NA NA NA NA NA NA 0 NA NA NA NA NA NA NA 0 NA NA NA NA NA NA NA 0 NA NA NA NA NA NA NA 0 NA NA NA NA NA 0 0 NA NA NA NA NA NA 0 0 NA NA NA NA NA NA 0 0 NA NA NA NA NA NA 0 0 NA NA NA NA NA NA 0 0 NA NA NA NA NA NA 0 0 NA NA NA NA NA NA NA NA NA NA NA NA NA NA NA NA NA NA NA NA NA NA NA NA NA NA NA NA NA NA NA NA NA NA NA NA NA NA NA NA NA NA NA NA NA NA NA NA NA NA NA NA NA NA NA NA NA NA NA NA NA NA NA NA NA NA NA NA NA NA 0 0 NA NA NA NA NA NA 0 0 NA NA NA NA NA NA 0 0 NA NA NA NA NA NA 0 0 NA NA NA NA NA NA 0 0 NA NA NA NA NA NA 0 0 NA NA NA NA NA NA NA NA NA NA NA NA NA NA NA NA NA NA NA NA NA NA NA NA NA NA NA NA NA NA NA NA NA NA NA NA NA NA NA NA NA NA NA NA NA NA NA NA NA NA NA NA NA NA NA NA NA NA NA NA NA NA NA NA NA NA NA NA NA NA 0 0 NA NA NA NA NA NA 0 0 NA NA NA NA NA NA 0 0 NA NA NA NA NA NA 0 0 NA NA NA NA NA NA 0 0 NA NA NA NA NA NA 0 0 NA NA NA NA NA NA NA NA NA NA NA NA NA NA NA NA NA NA NA NA NA NA NA NA NA NA NA NA NA NA NA NA NA NA NA NA NA NA NA NA NA NA NA NA NA NA NA NA NA NA NA NA NA NA NA NA NA NA NA NA NA NA NA NA NA NA 0.1733333 0.1866667 0.1866667 0.1955556 0.1955556 0.1911111 0.1955556 0.1911111 0.1911111 0.1822222 0.1777778 0.1911111 0.1911111 0.1911111 0.1911111 0.1866667 0.1866667 0.1911111 0.1822222 0.1911111 0.1911111 0.1911111 0.1911111 NA NA 0.1866667 0.1822222 0.1866667 0.1866667 0.1911111 0.1911111 NA NA 0.1822222 0.1822222 0.1866667 0.1911111 0.1911111 0.1911111 NA NA 0.1822222 0.1822222 0.1822222 0.1866667 0.1866667 0.1866667 NA NA NA NA NA NA 0.03555556 NA NA NA NA NA NA NA 0.03555556 NA NA NA NA NA NA NA 0.01333333 NA NA NA NA NA NA NA 0.01333333 NA NA NA NA NA NA NA NA NA 0.1911111 NA NA NA NA NA NA NA 0.1911111 NA NA NA NA NA NA NA 0.1911111 NA NA NA NA NA NA NA 0.1911111 NA NA NA NA NA 0.05777778 0.05777778 NA NA NA NA NA NA 0.05777778 0.05777778 NA NA NA NA NA NA 0.05777778 0.05777778 NA NA NA NA NA NA 0.05777778 0.05777778 NA NA NA NA NA NA 0.05777778 0.05777778 NA NA NA NA NA NA 0.05777778 0.05777778 NA NA NA NA NA NA NA NA NA NA NA NA NA NA NA NA NA NA NA NA NA NA NA NA NA NA NA NA NA NA NA NA NA NA NA NA NA NA NA NA NA NA NA NA NA NA NA NA NA NA NA NA NA NA NA NA NA NA NA NA NA NA NA NA NA NA NA NA NA NA 0.07111111 0.07111111 NA NA NA NA NA NA 0.07111111 0.07111111 NA NA NA NA NA NA 0.07111111 0.07111111 NA NA NA NA NA NA 0.07111111 0.07111111 NA NA NA NA NA NA 0.07111111 0.07111111 NA NA NA NA NA NA 0.07111111 0.07111111 NA NA NA NA NA NA NA NA NA NA NA NA NA NA NA NA NA NA NA NA NA NA NA NA NA NA NA NA NA NA NA NA NA NA NA NA NA NA NA NA NA NA NA NA NA NA NA NA NA NA NA NA NA NA NA NA NA NA NA NA NA NA NA NA NA NA NA NA NA NA 0.06666667 0.06666667 NA NA NA NA NA NA 0.06222222 0.06222222 NA NA NA NA NA NA 0.06222222 0.06222222 NA NA NA NA NA NA 0.06222222 0.06222222 NA NA NA NA NA NA 0.06222222 0.06222222 NA NA NA NA NA NA 0.06222222 0.06222222 NA NA NA NA NA NA NA NA NA NA NA NA NA NA NA NA NA NA NA NA NA NA NA NA NA NA NA NA NA NA NA NA NA NA NA NA NA NA NA NA NA NA NA NA NA NA NA NA NA NA NA NA NA NA NA NA NA NA NA NA NA NA NA NA NA NA
1098 0.01 4037 3 1 150 65 10 1.740621 2.66536 0.9735331 0.01573194 0.01042998 11.91664 31.85004 17.16897 35.01469 1 0.9884296 14.35619 0 0 0 0 0 0 0 0 0 0 0 0 0 0 0 0 0 0 0 0 0 0 0 0 0 NA NA 0 0 0 0 0 0 NA NA 0 0 0 0 0 0 NA NA 0 0 0 0 0 0 NA NA NA NA NA NA 0.75 NA NA NA NA NA NA NA 0.75 NA NA NA NA NA NA NA 0 NA NA NA NA NA NA NA 0 NA NA NA NA NA NA NA NA NA 0 NA NA NA NA NA NA NA 0 NA NA NA NA NA NA NA 0 NA NA NA NA NA NA NA 0 NA NA NA NA NA 0 0 NA NA NA NA NA NA 0 0 NA NA NA NA NA NA 0 0 NA NA NA NA NA NA 0 0 NA NA NA NA NA NA 0 0 NA NA NA NA NA NA 0 0 NA NA NA NA NA NA NA NA NA NA NA NA NA NA NA NA NA NA NA NA NA NA NA NA NA NA NA NA NA NA NA NA NA NA NA NA NA NA NA NA NA NA NA NA NA NA NA NA NA NA NA NA NA NA NA NA NA NA NA NA NA NA NA NA NA NA NA NA NA NA 0 0 NA NA NA NA NA NA 0 0 NA NA NA NA NA NA 0 0 NA NA NA NA NA NA 0 0 NA NA NA NA NA NA 0 0 NA NA NA NA NA NA 0 0 NA NA NA NA NA NA NA NA NA NA NA NA NA NA NA NA NA NA NA NA NA NA NA NA NA NA NA NA NA NA NA NA NA NA NA NA NA NA NA NA NA NA NA NA NA NA NA NA NA NA NA NA NA NA NA NA NA NA NA NA NA NA NA NA NA NA NA NA NA NA 0 0 NA NA NA NA NA NA 0 0 NA NA NA NA NA NA 0 0 NA NA NA NA NA NA 0 0 NA NA NA NA NA NA 0 0 NA NA NA NA NA NA 0 0 NA NA NA NA NA NA NA NA NA NA NA NA NA NA NA NA NA NA NA NA NA NA NA NA NA NA NA NA NA NA NA NA NA NA NA NA NA NA NA NA NA NA NA NA NA NA NA NA NA NA NA NA NA NA NA NA NA NA NA NA NA NA NA NA NA NA 0.28125 0.2625 0.2625 0.28125 0.2875 0.28125 0.28125 0.28125 0.28125 0.2625 0.2625 0.28125 0.2875 0.275 0.28125 0.28125 0.28125 0.2625 0.2625 0.275 0.275 0.275 0.275 NA NA 0.2625 0.2625 0.275 0.275 0.275 0.28125 NA NA 0.28125 0.28125 0.28125 0.28125 0.28125 0.28125 NA NA 0.28125 0.28125 0.28125 0.28125 0.28125 0.28125 NA NA NA NA NA NA 0.0125 NA NA NA NA NA NA NA 0.0125 NA NA NA NA NA NA NA 0.20625 NA NA NA NA NA NA NA 0.20625 NA NA NA NA NA NA NA NA NA 0.28125 NA NA NA NA NA NA NA 0.28125 NA NA NA NA NA NA NA 0.28125 NA NA NA NA NA NA NA 0.28125 NA NA NA NA NA 0.1 0.1 NA NA NA NA NA NA 0.1 0.1 NA NA NA NA NA NA 0.1 0.1 NA NA NA NA NA NA 0.1 0.1 NA NA NA NA NA NA 0.1 0.1 NA NA NA NA NA NA 0.1 0.1 NA NA NA NA NA NA NA NA NA NA NA NA NA NA NA NA NA NA NA NA NA NA NA NA NA NA NA NA NA NA NA NA NA NA NA NA NA NA NA NA NA NA NA NA NA NA NA NA NA NA NA NA NA NA NA NA NA NA NA NA NA NA NA NA NA NA NA NA NA NA 0.10625 0.10625 NA NA NA NA NA NA 0.10625 0.10625 NA NA NA NA NA NA 0.10625 0.10625 NA NA NA NA NA NA 0.10625 0.10625 NA NA NA NA NA NA 0.10625 0.10625 NA NA NA NA NA NA 0.10625 0.10625 NA NA NA NA NA NA NA NA NA NA NA NA NA NA NA NA NA NA NA NA NA NA NA NA NA NA NA NA NA NA NA NA NA NA NA NA NA NA NA NA NA NA NA NA NA NA NA NA NA NA NA NA NA NA NA NA NA NA NA NA NA NA NA NA NA NA NA NA NA NA 0.06875 0.075 NA NA NA NA NA NA 0.06875 0.06875 NA NA NA NA NA NA 0.06875 0.06875 NA NA NA NA NA NA 0.06875 0.06875 NA NA NA NA NA NA 0.075 0.075 NA NA NA NA NA NA 0.075 0.075 NA NA NA NA NA NA NA NA NA NA NA NA NA NA NA NA NA NA NA NA NA NA NA NA NA NA NA NA NA NA NA NA NA NA NA NA NA NA NA NA NA NA NA NA NA NA NA NA NA NA NA NA NA NA NA NA NA NA NA NA NA NA NA NA NA NA
111732 0.01 2310 3 1 199 93 186 2.013289 2.998688 0.8722134 0.05394811 0.03451421 4.908168 17.967 16.38259 9.703226 1 0.9803968 18.15244 0 0 0.008333333 0.008064516 0.008196721 0.008064516 0.008130081 0.008064516 0.008064516 0.008064516 0.008130081 0.008064516 0.008196721 0.008064516 0.008064516 0.008 0.008064516 0.008064516 0.008064516 0.008064516 0.008196721 0.008 0.008130081 0.008 0.008064516 NA NA 0.008 0.008196721 0.008 0.008130081 0.008 0.008064516 NA NA 0.008 0.008196721 0.008130081 0.008130081 0.008130081 0.008130081 NA NA 0.007936508 0.008196721 0.008130081 0.008064516 0.008130081 0.008064516 NA NA NA NA NA NA 0.01449275 NA NA NA NA NA NA NA 0.01449275 NA NA NA NA NA NA NA 0.008 NA NA NA NA NA NA NA 0.008 NA NA NA NA NA NA NA NA NA 0.008 NA NA NA NA NA NA NA 0.008 NA NA NA NA NA NA NA 0.008196721 NA NA NA NA NA NA NA 0.008130081 NA NA NA NA NA 0.02439024 0.025 NA NA NA NA NA NA 0.02439024 0.025 NA NA NA NA NA NA 0.02439024 0.025 NA NA NA NA NA NA 0.02439024 0.025 NA NA NA NA NA NA 0.025 0.025 NA NA NA NA NA NA 0.025 0.025 NA NA NA NA NA NA NA NA NA NA NA NA NA NA NA NA NA NA NA NA NA NA NA NA NA NA NA NA NA NA NA NA NA NA NA NA NA NA NA NA NA NA NA NA NA NA NA NA NA NA NA NA NA NA NA NA NA NA NA NA NA NA NA NA NA NA NA NA NA NA 0 0 NA NA NA NA NA NA 0 0 NA NA NA NA NA NA 0 0 NA NA NA NA NA NA 0 0 NA NA NA NA NA NA 0 0 NA NA NA NA NA NA 0 0 NA NA NA NA NA NA NA NA NA NA NA NA NA NA NA NA NA NA NA NA NA NA NA NA NA NA NA NA NA NA NA NA NA NA NA NA NA NA NA NA NA NA NA NA NA NA NA NA NA NA NA NA NA NA NA NA NA NA NA NA NA NA NA NA NA NA NA NA NA NA 0 0 NA NA NA NA NA NA 0 0 NA NA NA NA NA NA 0 0 NA NA NA NA NA NA 0 0 NA NA NA NA NA NA 0 0 NA NA NA NA NA NA 0 0 NA NA NA NA NA NA NA NA NA NA NA NA NA NA NA NA NA NA NA NA NA NA NA NA NA NA NA NA NA NA NA NA NA NA NA NA NA NA NA NA NA NA NA NA NA NA NA NA NA NA NA NA NA NA NA NA NA NA NA NA NA NA NA NA NA NA 0.3090909 0.3194805 0.3142857 0.3194805 0.3168831 0.3194805 0.3194805 0.3194805 0.3168831 0.3194805 0.3142857 0.3194805 0.3194805 0.3220779 0.3194805 0.3194805 0.3194805 0.3194805 0.3142857 0.3220779 0.3168831 0.3220779 0.3194805 NA NA 0.3220779 0.3142857 0.3220779 0.3168831 0.3220779 0.3194805 NA NA 0.3220779 0.3142857 0.3168831 0.3168831 0.3168831 0.3168831 NA NA 0.3246753 0.3142857 0.3168831 0.3194805 0.3168831 0.3194805 NA NA NA NA NA NA 0.1766234 NA NA NA NA NA NA NA 0.1766234 NA NA NA NA NA NA NA 0.3220779 NA NA NA NA NA NA NA 0.3220779 NA NA NA NA NA NA NA NA NA 0.3220779 NA NA NA NA NA NA NA 0.3220779 NA NA NA NA NA NA NA 0.3142857 NA NA NA NA NA NA NA 0.3168831 NA NA NA NA NA 0.1038961 0.1012987 NA NA NA NA NA NA 0.1038961 0.1012987 NA NA NA NA NA NA 0.1038961 0.1012987 NA NA NA NA NA NA 0.1038961 0.1012987 NA NA NA NA NA NA 0.1012987 0.1012987 NA NA NA NA NA NA 0.1012987 0.1012987 NA NA NA NA NA NA NA NA NA NA NA NA NA NA NA NA NA NA NA NA NA NA NA NA NA NA NA NA NA NA NA NA NA NA NA NA NA NA NA NA NA NA NA NA NA NA NA NA NA NA NA NA NA NA NA NA NA NA NA NA NA NA NA NA NA NA NA NA NA NA 0.1168831 0.1194805 NA NA NA NA NA NA 0.1168831 0.1194805 NA NA NA NA NA NA 0.1142857 0.1194805 NA NA NA NA NA NA 0.1142857 0.1194805 NA NA NA NA NA NA 0.1142857 0.1194805 NA NA NA NA NA NA 0.1168831 0.1194805 NA NA NA NA NA NA NA NA NA NA NA NA NA NA NA NA NA NA NA NA NA NA NA NA NA NA NA NA NA NA NA NA NA NA NA NA NA NA NA NA NA NA NA NA NA NA NA NA NA NA NA NA NA NA NA NA NA NA NA NA NA NA NA NA NA NA NA NA NA NA 0.1012987 0.0987013 NA NA NA NA NA NA 0.1012987 0.0987013 NA NA NA NA NA NA 0.1012987 0.0987013 NA NA NA NA NA NA 0.1012987 0.0987013 NA NA NA NA NA NA 0.0987013 0.0987013 NA NA NA NA NA NA 0.1012987 0.0987013 NA NA NA NA NA NA NA NA NA NA NA NA NA NA NA NA NA NA NA NA NA NA NA NA NA NA NA NA NA NA NA NA NA NA NA NA NA NA NA NA NA NA NA NA NA NA NA NA NA NA NA NA NA NA NA NA NA NA NA NA NA NA NA NA NA NA
111836 0.01 5318 1 1 6 91 20 2.438681 1.953504 0.9805701 0.0023228 0.01709089 2.697271 2.747293 2.023681 2.062576 1 0.9822238 1.955487 0 0 0 NA NA NA NA NA NA NA NA NA NA NA NA NA NA NA NA NA NA NA NA NA NA NA NA NA NA NA NA NA NA NA NA 0 0 0 0 0 0 NA NA 0 0 0 0 0 0 NA NA NA NA NA NA NA NA NA NA NA NA NA NA NA NA NA NA NA NA NA NA 0 NA NA NA NA NA NA NA 0 NA NA NA NA NA NA NA NA NA NA NA NA NA NA NA NA NA NA NA NA NA NA NA NA NA NA NA NA NA NA NA NA NA NA NA NA NA NA NA NA NA NA NA NA NA NA NA NA NA NA NA NA NA NA NA NA NA NA NA NA NA NA NA NA NA NA NA NA NA NA NA 0 0 NA NA NA NA NA NA 0 0 NA NA NA NA NA NA NA NA NA NA NA NA NA NA NA NA NA NA NA NA NA NA NA NA NA NA NA NA NA NA NA NA NA NA NA NA NA NA NA NA NA NA NA NA NA NA NA NA NA NA NA NA NA NA NA NA NA NA NA NA NA NA NA NA NA NA NA NA NA NA NA NA NA NA NA NA NA NA NA NA NA NA NA NA NA NA NA NA NA NA NA NA NA NA NA NA NA NA NA NA NA NA 0 0 NA NA NA NA NA NA 0 0 NA NA NA NA NA NA NA NA NA NA NA NA NA NA NA NA NA NA NA NA NA NA NA NA NA NA NA NA NA NA NA NA NA NA NA NA NA NA NA NA NA NA NA NA NA NA NA NA NA NA NA NA NA NA NA NA NA NA NA NA NA NA NA NA NA NA NA NA NA NA NA NA NA NA NA NA NA NA NA NA NA NA NA NA NA NA NA NA NA NA NA NA NA NA NA NA NA NA NA NA NA NA 0 0 NA NA NA NA NA NA 0 0 NA NA NA NA NA NA NA NA NA NA NA NA NA NA NA NA NA NA NA NA NA NA NA NA NA NA NA NA NA NA NA NA NA NA NA NA NA NA NA NA NA NA NA NA NA NA NA NA NA NA NA NA NA NA NA NA NA NA NA NA NA NA NA NA NA NA 0.03846154 NA NA NA NA NA NA NA NA NA NA NA NA NA NA NA NA NA NA NA NA NA NA NA NA NA NA NA NA NA NA NA NA 0.03846154 0.03846154 0.03846154 0.03846154 0.03846154 0.03846154 NA NA 0.03846154 0.03846154 0.03846154 0.03846154 0.03846154 0.03846154 NA NA NA NA NA NA NA NA NA NA NA NA NA NA NA NA NA NA NA NA NA NA 0.03846154 NA NA NA NA NA NA NA 0.03846154 NA NA NA NA NA NA NA NA NA NA NA NA NA NA NA NA NA NA NA NA NA NA NA NA NA NA NA NA NA NA NA NA NA NA NA NA NA NA NA NA NA NA NA NA NA NA NA NA NA NA NA NA NA NA NA NA NA NA NA NA NA NA NA NA NA NA NA NA NA NA NA 0 0 NA NA NA NA NA NA 0 0 NA NA NA NA NA NA NA NA NA NA NA NA NA NA NA NA NA NA NA NA NA NA NA NA NA NA NA NA NA NA NA NA NA NA NA NA NA NA NA NA NA NA NA NA NA NA NA NA NA NA NA NA NA NA NA NA NA NA NA NA NA NA NA NA NA NA NA NA NA NA NA NA NA NA NA NA NA NA NA NA NA NA NA NA NA NA NA NA NA NA NA NA NA NA NA NA NA NA NA NA NA NA 0.03846154 0.03846154 NA NA NA NA NA NA 0.03846154 0.03846154 NA NA NA NA NA NA NA NA NA NA NA NA NA NA NA NA NA NA NA NA NA NA NA NA NA NA NA NA NA NA NA NA NA NA NA NA NA NA NA NA NA NA NA NA NA NA NA NA NA NA NA NA NA NA NA NA NA NA NA NA NA NA NA NA NA NA NA NA NA NA NA NA NA NA NA NA NA NA NA NA NA NA NA NA NA NA NA NA NA NA NA NA NA NA NA NA NA NA NA NA NA NA 0 0 NA NA NA NA NA NA 0 0 NA NA NA NA NA NA NA NA NA NA NA NA NA NA NA NA NA NA NA NA NA NA NA NA NA NA NA NA NA NA NA NA NA NA NA NA NA NA NA NA NA NA NA NA NA NA NA NA NA NA NA NA NA NA NA NA NA NA NA NA NA NA NA NA NA NA
112772 0.01 3978 1 1 13 80 135 1.83782 1.747022 0.9514964 0.0141418 0.03008847 1.721639 3.115217 1.878285 1.86457 1 0.9776304 2.295826 0 0 0 NA NA NA NA NA NA NA NA NA NA NA NA NA NA NA NA NA NA NA NA NA NA NA NA NA NA NA NA NA NA NA NA 0 0 0 0 0 0 NA NA 0 0 0 0 0 0 NA NA NA NA NA NA NA NA NA NA NA NA NA NA NA NA NA NA NA NA NA NA 0.1666667 NA NA NA NA NA NA NA 0.1666667 NA NA NA NA NA NA NA NA NA NA NA NA NA NA NA NA NA NA NA NA NA NA NA NA NA NA NA NA NA NA NA NA NA NA NA NA NA NA NA NA NA NA NA NA NA NA NA NA NA NA NA NA NA NA NA NA NA NA NA NA NA NA NA NA NA NA NA NA NA NA NA 0 0 NA NA NA NA NA NA 0 0 NA NA NA NA NA NA NA NA NA NA NA NA NA NA NA NA NA NA NA NA NA NA NA NA NA NA NA NA NA NA NA NA NA NA NA NA NA NA NA NA NA NA NA NA NA NA NA NA NA NA NA NA NA NA NA NA NA NA NA NA NA NA NA NA NA NA NA NA NA NA NA NA NA NA NA NA NA NA NA NA NA NA NA NA NA NA NA NA NA NA NA NA NA NA NA NA NA NA NA NA NA NA 0 0 NA NA NA NA NA NA 0 0 NA NA NA NA NA NA NA NA NA NA NA NA NA NA NA NA NA NA NA NA NA NA NA NA NA NA NA NA NA NA NA NA NA NA NA NA NA NA NA NA NA NA NA NA NA NA NA NA NA NA NA NA NA NA NA NA NA NA NA NA NA NA NA NA NA NA NA NA NA NA NA NA NA NA NA NA NA NA NA NA NA NA NA NA NA NA NA NA NA NA NA NA NA NA NA NA NA NA NA NA NA NA 0 0 NA NA NA NA NA NA 0 0 NA NA NA NA NA NA NA NA NA NA NA NA NA NA NA NA NA NA NA NA NA NA NA NA NA NA NA NA NA NA NA NA NA NA NA NA NA NA NA NA NA NA NA NA NA NA NA NA NA NA NA NA NA NA NA NA NA NA NA NA NA NA NA NA NA NA 0.03378378 NA NA NA NA NA NA NA NA NA NA NA NA NA NA NA NA NA NA NA NA NA NA NA NA NA NA NA NA NA NA NA NA 0.03378378 0.03378378 0.03378378 0.03378378 0.03378378 0.03378378 NA NA 0.03378378 0.03378378 0.03378378 0.03378378 0.03378378 0.03378378 NA NA NA NA NA NA NA NA NA NA NA NA NA NA NA NA NA NA NA NA NA NA 0.03378378 NA NA NA NA NA NA NA 0.03378378 NA NA NA NA NA NA NA NA NA NA NA NA NA NA NA NA NA NA NA NA NA NA NA NA NA NA NA NA NA NA NA NA NA NA NA NA NA NA NA NA NA NA NA NA NA NA NA NA NA NA NA NA NA NA NA NA NA NA NA NA NA NA NA NA NA NA NA NA NA NA NA 0 0 NA NA NA NA NA NA 0 0 NA NA NA NA NA NA NA NA NA NA NA NA NA NA NA NA NA NA NA NA NA NA NA NA NA NA NA NA NA NA NA NA NA NA NA NA NA NA NA NA NA NA NA NA NA NA NA NA NA NA NA NA NA NA NA NA NA NA NA NA NA NA NA NA NA NA NA NA NA NA NA NA NA NA NA NA NA NA NA NA NA NA NA NA NA NA NA NA NA NA NA NA NA NA NA NA NA NA NA NA NA NA 0.01351351 0.01351351 NA NA NA NA NA NA 0.01351351 0.01351351 NA NA NA NA NA NA NA NA NA NA NA NA NA NA NA NA NA NA NA NA NA NA NA NA NA NA NA NA NA NA NA NA NA NA NA NA NA NA NA NA NA NA NA NA NA NA NA NA NA NA NA NA NA NA NA NA NA NA NA NA NA NA NA NA NA NA NA NA NA NA NA NA NA NA NA NA NA NA NA NA NA NA NA NA NA NA NA NA NA NA NA NA NA NA NA NA NA NA NA NA NA NA 0.02027027 0.02027027 NA NA NA NA NA NA 0.02027027 0.02027027 NA NA NA NA NA NA NA NA NA NA NA NA NA NA NA NA NA NA NA NA NA NA NA NA NA NA NA NA NA NA NA NA NA NA NA NA NA NA NA NA NA NA NA NA NA NA NA NA NA NA NA NA NA NA NA NA NA NA NA NA NA NA NA NA NA NA
113352 0.01 1569 3 1 158 40 167 1.91789 1.972515 0.8729305 0.06777281 0.03637188 13.76706 11.08692 14.53221 10.18794 1 0.9528881 14.4947 0 0 0.01834862 0.009615385 0.009615385 0.009615385 0.009615385 0.009615385 0.009615385 0.009615385 0.009615385 0.009615385 0.009615385 0.009615385 0.009615385 0.009615385 0.009615385 0.009615385 0.009615385 0.01886792 0.009615385 0.009615385 0.009615385 0.009615385 0.009433962 NA NA 0.009615385 0.009615385 0.009615385 0.009615385 0.009615385 0.009615385 NA NA 0.009615385 0.009615385 0.009615385 0.009615385 0.009615385 0.009615385 NA NA 0.009615385 0.009615385 0.009615385 0.009615385 0.009615385 0.009615385 NA NA NA NA NA NA 0.03703704 NA NA NA NA NA NA NA 0.03703704 NA NA NA NA NA NA NA 0.009174312 NA NA NA NA NA NA NA 0.009174312 NA NA NA NA NA NA NA NA NA 0.009259259 NA NA NA NA NA NA NA 0 NA NA NA NA NA NA NA 0 NA NA NA NA NA NA NA 0 NA NA NA NA NA 0 0 NA NA NA NA NA NA 0 0 NA NA NA NA NA NA 0 0 NA NA NA NA NA NA 0 0 NA NA NA NA NA NA 0 0 NA NA NA NA NA NA 0 0 NA NA NA NA NA NA NA NA NA NA NA NA NA NA NA NA NA NA NA NA NA NA NA NA NA NA NA NA NA NA NA NA NA NA NA NA NA NA NA NA NA NA NA NA NA NA NA NA NA NA NA NA NA NA NA NA NA NA NA NA NA NA NA NA NA NA NA NA NA NA 0.03030303 0.03030303 NA NA NA NA NA NA 0.03030303 0.03030303 NA NA NA NA NA NA 0.03030303 0.03030303 NA NA NA NA NA NA 0.03030303 0.03030303 NA NA NA NA NA NA 0.03030303 0.03030303 NA NA NA NA NA NA 0.03030303 0.03030303 NA NA NA NA NA NA NA NA NA NA NA NA NA NA NA NA NA NA NA NA NA NA NA NA NA NA NA NA NA NA NA NA NA NA NA NA NA NA NA NA NA NA NA NA NA NA NA NA NA NA NA NA NA NA NA NA NA NA NA NA NA NA NA NA NA NA NA NA NA NA 0 0 NA NA NA NA NA NA 0 0 NA NA NA NA NA NA 0 0 NA NA NA NA NA NA 0 0 NA NA NA NA NA NA 0 0 NA NA NA NA NA NA 0 0 NA NA NA NA NA NA NA NA NA NA NA NA NA NA NA NA NA NA NA NA NA NA NA NA NA NA NA NA NA NA NA NA NA NA NA NA NA NA NA NA NA NA NA NA NA NA NA NA NA NA NA NA NA NA NA NA NA NA NA NA NA NA NA NA NA NA 0.3292308 0.3169231 0.3169231 0.3169231 0.3169231 0.3169231 0.3169231 0.3169231 0.3169231 0.3169231 0.3169231 0.3169231 0.3169231 0.3169231 0.3169231 0.3169231 0.3169231 0.32 0.3169231 0.3169231 0.3169231 0.3169231 0.3230769 NA NA 0.3169231 0.3169231 0.3169231 0.3169231 0.3169231 0.3169231 NA NA 0.3169231 0.3169231 0.3169231 0.3169231 0.3169231 0.3169231 NA NA 0.3169231 0.3169231 0.3169231 0.3169231 0.3169231 0.3169231 NA NA NA NA NA NA 0.08 NA NA NA NA NA NA NA 0.08 NA NA NA NA NA NA NA 0.3323077 NA NA NA NA NA NA NA 0.3323077 NA NA NA NA NA NA NA NA NA 0.3292308 NA NA NA NA NA NA NA 0.3046154 NA NA NA NA NA NA NA 0.3169231 NA NA NA NA NA NA NA 0.3169231 NA NA NA NA NA 0.1292308 0.1261538 NA NA NA NA NA NA 0.12 0.12 NA NA NA NA NA NA 0.1292308 0.1261538 NA NA NA NA NA NA 0.1230769 0.1230769 NA NA NA NA NA NA 0.1292308 0.1261538 NA NA NA NA NA NA 0.1261538 0.1230769 NA NA NA NA NA NA NA NA NA NA NA NA NA NA NA NA NA NA NA NA NA NA NA NA NA NA NA NA NA NA NA NA NA NA NA NA NA NA NA NA NA NA NA NA NA NA NA NA NA NA NA NA NA NA NA NA NA NA NA NA NA NA NA NA NA NA NA NA NA NA 0.09846154 0.09846154 NA NA NA NA NA NA 0.09846154 0.09846154 NA NA NA NA NA NA 0.09846154 0.09846154 NA NA NA NA NA NA 0.09846154 0.09846154 NA NA NA NA NA NA 0.09846154 0.09846154 NA NA NA NA NA NA 0.09846154 0.09846154 NA NA NA NA NA NA NA NA NA NA NA NA NA NA NA NA NA NA NA NA NA NA NA NA NA NA NA NA NA NA NA NA NA NA NA NA NA NA NA NA NA NA NA NA NA NA NA NA NA NA NA NA NA NA NA NA NA NA NA NA NA NA NA NA NA NA NA NA NA NA 0.09846154 0.09846154 NA NA NA NA NA NA 0.09846154 0.09846154 NA NA NA NA NA NA 0.09846154 0.09846154 NA NA NA NA NA NA 0.09846154 0.09846154 NA NA NA NA NA NA 0.09846154 0.09846154 NA NA NA NA NA NA 0.09846154 0.09846154 NA NA NA NA NA NA NA NA NA NA NA NA NA NA NA NA NA NA NA NA NA NA NA NA NA NA NA NA NA NA NA NA NA NA NA NA NA NA NA NA NA NA NA NA NA NA NA NA NA NA NA NA NA NA NA NA NA NA NA NA NA NA NA NA NA NA
1138 0.01 1869 1 1 120 134 96 2.301936 2.85317 0.7850102 0.06344971 0.1073987 2.27536 2.082609 2.481228 2.96088 1 0.893775 2.601217 0 0 0 0 0 0 0 0 0 0 0 0 0 0 0 0 0 0 0 0 0 0 0 0 0 NA NA 0 0 0 0 0 0 NA NA 0 0 0 0 0 0 NA NA 0 0 0 0 0 0 NA NA NA NA NA NA 0.3333333 NA NA NA NA NA NA NA 0.3333333 NA NA NA NA NA NA NA 0 NA NA NA NA NA NA NA 0 NA NA NA NA NA NA NA NA NA 0 NA NA NA NA NA NA NA 0 NA NA NA NA NA NA NA 0 NA NA NA NA NA NA NA 0 NA NA NA NA NA 0 0 NA NA NA NA NA NA 0 0 NA NA NA NA NA NA 0 0 NA NA NA NA NA NA 0 0 NA NA NA NA NA NA 0 0 NA NA NA NA NA NA 0 0 NA NA NA NA NA NA NA NA NA NA NA NA NA NA NA NA NA NA NA NA NA NA NA NA NA NA NA NA NA NA NA NA NA NA NA NA NA NA NA NA NA NA NA NA NA NA NA NA NA NA NA NA NA NA NA NA NA NA NA NA NA NA NA NA NA NA NA NA NA NA 0 0 NA NA NA NA NA NA 0 0 NA NA NA NA NA NA 0 0 NA NA NA NA NA NA 0 0 NA NA NA NA NA NA 0 0 NA NA NA NA NA NA 0 0 NA NA NA NA NA NA NA NA NA NA NA NA NA NA NA NA NA NA NA NA NA NA NA NA NA NA NA NA NA NA NA NA NA NA NA NA NA NA NA NA NA NA NA NA NA NA NA NA NA NA NA NA NA NA NA NA NA NA NA NA NA NA NA NA NA NA NA NA NA NA 0 0 NA NA NA NA NA NA 0 0 NA NA NA NA NA NA 0 0 NA NA NA NA NA NA 0 0 NA NA NA NA NA NA 0 0 NA NA NA NA NA NA 0 0 NA NA NA NA NA NA NA NA NA NA NA NA NA NA NA NA NA NA NA NA NA NA NA NA NA NA NA NA NA NA NA NA NA NA NA NA NA NA NA NA NA NA NA NA NA NA NA NA NA NA NA NA NA NA NA NA NA NA NA NA NA NA NA NA NA NA 0.07407407 0.06481481 0.06944444 0.06944444 0.07407407 0.07407407 0.06944444 0.06944444 0.07407407 0.06481481 0.06018519 0.06944444 0.07407407 0.07407407 0.06944444 0.06944444 0.06944444 0.06944444 0.06944444 0.06944444 0.06944444 0.06944444 0.06944444 NA NA 0.06944444 0.06944444 0.06944444 0.06944444 0.06944444 0.06481481 NA NA 0.06944444 0.06944444 0.06944444 0.06944444 0.06944444 0.06944444 NA NA 0.06944444 0.06944444 0.06944444 0.06944444 0.06944444 0.06944444 NA NA NA NA NA NA 0.02777778 NA NA NA NA NA NA NA 0.02777778 NA NA NA NA NA NA NA 0.06944444 NA NA NA NA NA NA NA 0.06944444 NA NA NA NA NA NA NA NA NA 0.06944444 NA NA NA NA NA NA NA 0.06944444 NA NA NA NA NA NA NA 0.06944444 NA NA NA NA NA NA NA 0.06944444 NA NA NA NA NA 0.03240741 0.03240741 NA NA NA NA NA NA 0.03240741 0.03240741 NA NA NA NA NA NA 0.02777778 0.02777778 NA NA NA NA NA NA 0.02777778 0.02777778 NA NA NA NA NA NA 0.02777778 0.02777778 NA NA NA NA NA NA 0.02777778 0.02777778 NA NA NA NA NA NA NA NA NA NA NA NA NA NA NA NA NA NA NA NA NA NA NA NA NA NA NA NA NA NA NA NA NA NA NA NA NA NA NA NA NA NA NA NA NA NA NA NA NA NA NA NA NA NA NA NA NA NA NA NA NA NA NA NA NA NA NA NA NA NA 0.03240741 0.03240741 NA NA NA NA NA NA 0.03240741 0.03240741 NA NA NA NA NA NA 0.03240741 0.03240741 NA NA NA NA NA NA 0.03240741 0.03240741 NA NA NA NA NA NA 0.03240741 0.03240741 NA NA NA NA NA NA 0.03240741 0.03240741 NA NA NA NA NA NA NA NA NA NA NA NA NA NA NA NA NA NA NA NA NA NA NA NA NA NA NA NA NA NA NA NA NA NA NA NA NA NA NA NA NA NA NA NA NA NA NA NA NA NA NA NA NA NA NA NA NA NA NA NA NA NA NA NA NA NA NA NA NA NA 0.009259259 0.009259259 NA NA NA NA NA NA 0.009259259 0.009259259 NA NA NA NA NA NA 0.009259259 0.009259259 NA NA NA NA NA NA 0.009259259 0.009259259 NA NA NA NA NA NA 0.009259259 0.009259259 NA NA NA NA NA NA 0.009259259 0.009259259 NA NA NA NA NA NA NA NA NA NA NA NA NA NA NA NA NA NA NA NA NA NA NA NA NA NA NA NA NA NA NA NA NA NA NA NA NA NA NA NA NA NA NA NA NA NA NA NA NA NA NA NA NA NA NA NA NA NA NA NA NA NA NA NA NA NA
114206 0.01 4190 1 1 200 5 3 2.293987 1.824866 0.7940306 0.04443914 0.1062963 2.302679 1 1.08665 1.029696 1 1e-05 1.005965 0 0 0 0 0 0 0 0 0 0 0 0 0 0 0 0 0 0 0 0 0 0.0625 0.0625 0 0.07142857 NA NA 0 0 0.0625 0.0625 0 0 NA NA 0 0 0 0 0 0 NA NA 0 0 0 0 0 0 NA NA NA NA NA NA 0.8571429 NA NA NA NA NA NA NA 0.8571429 NA NA NA NA NA NA NA 0 NA NA NA NA NA NA NA 0 NA NA NA NA NA NA NA NA NA 0 NA NA NA NA NA NA NA 0 NA NA NA NA NA NA NA 0 NA NA NA NA NA NA NA 0 NA NA NA NA NA 0 0 NA NA NA NA NA NA 0 0 NA NA NA NA NA NA 0.09090909 0.09090909 NA NA NA NA NA NA 0.09090909 0.09090909 NA NA NA NA NA NA 0.09090909 0.09090909 NA NA NA NA NA NA 0.09090909 0.09090909 NA NA NA NA NA NA NA NA NA NA NA NA NA NA NA NA NA NA NA NA NA NA NA NA NA NA NA NA NA NA NA NA NA NA NA NA NA NA NA NA NA NA NA NA NA NA NA NA NA NA NA NA NA NA NA NA NA NA NA NA NA NA NA NA NA NA NA NA NA NA 0 0 NA NA NA NA NA NA 0 0 NA NA NA NA NA NA 0 0 NA NA NA NA NA NA 0 0 NA NA NA NA NA NA 0 0 NA NA NA NA NA NA 0 0 NA NA NA NA NA NA NA NA NA NA NA NA NA NA NA NA NA NA NA NA NA NA NA NA NA NA NA NA NA NA NA NA NA NA NA NA NA NA NA NA NA NA NA NA NA NA NA NA NA NA NA NA NA NA NA NA NA NA NA NA NA NA NA NA NA NA NA NA NA NA 0 0 NA NA NA NA NA NA 0 0 NA NA NA NA NA NA 0 0 NA NA NA NA NA NA 0 0 NA NA NA NA NA NA 0 0 NA NA NA NA NA NA 0 0 NA NA NA NA NA NA NA NA NA NA NA NA NA NA NA NA NA NA NA NA NA NA NA NA NA NA NA NA NA NA NA NA NA NA NA NA NA NA NA NA NA NA NA NA NA NA NA NA NA NA NA NA NA NA NA NA NA NA NA NA NA NA NA NA NA NA 0.06403941 0.05418719 0.05418719 0.0591133 0.0591133 0.0591133 0.0591133 0.0591133 0.0591133 0.05418719 0.05418719 0.0591133 0.0591133 0.0591133 0.0591133 0.0591133 0.0591133 0.04926108 0.04926108 0.07389163 0.07389163 0.06403941 0.06403941 NA NA 0.04926108 0.04926108 0.07389163 0.07389163 0.06403941 0.06403941 NA NA 0.06403941 0.06403941 0.06403941 0.06403941 0.06403941 0.06403941 NA NA 0.06403941 0.06403941 0.06403941 0.06403941 0.06403941 0.06403941 NA NA NA NA NA NA 0.004926108 NA NA NA NA NA NA NA 0.004926108 NA NA NA NA NA NA NA 0.06403941 NA NA NA NA NA NA NA 0.06403941 NA NA NA NA NA NA NA NA NA 0.06403941 NA NA NA NA NA NA NA 0.06403941 NA NA NA NA NA NA NA 0.06403941 NA NA NA NA NA NA NA 0.06403941 NA NA NA NA NA 0.04433498 0.04433498 NA NA NA NA NA NA 0.04433498 0.03940887 NA NA NA NA NA NA 0.04926108 0.04926108 NA NA NA NA NA NA 0.04926108 0.04926108 NA NA NA NA NA NA 0.04926108 0.04926108 NA NA NA NA NA NA 0.04926108 0.04926108 NA NA NA NA NA NA NA NA NA NA NA NA NA NA NA NA NA NA NA NA NA NA NA NA NA NA NA NA NA NA NA NA NA NA NA NA NA NA NA NA NA NA NA NA NA NA NA NA NA NA NA NA NA NA NA NA NA NA NA NA NA NA NA NA NA NA NA NA NA NA 0.004926108 0.004926108 NA NA NA NA NA NA 0.004926108 0.004926108 NA NA NA NA NA NA 0.004926108 0.004926108 NA NA NA NA NA NA 0.004926108 0.004926108 NA NA NA NA NA NA 0.004926108 0.004926108 NA NA NA NA NA NA 0.004926108 0.004926108 NA NA NA NA NA NA NA NA NA NA NA NA NA NA NA NA NA NA NA NA NA NA NA NA NA NA NA NA NA NA NA NA NA NA NA NA NA NA NA NA NA NA NA NA NA NA NA NA NA NA NA NA NA NA NA NA NA NA NA NA NA NA NA NA NA NA NA NA NA NA 0.009852217 0.009852217 NA NA NA NA NA NA 0.009852217 0.009852217 NA NA NA NA NA NA 0.009852217 0.009852217 NA NA NA NA NA NA 0.009852217 0.009852217 NA NA NA NA NA NA 0.009852217 0.009852217 NA NA NA NA NA NA 0.009852217 0.009852217 NA NA NA NA NA NA NA NA NA NA NA NA NA NA NA NA NA NA NA NA NA NA NA NA NA NA NA NA NA NA NA NA NA NA NA NA NA NA NA NA NA NA NA NA NA NA NA NA NA NA NA NA NA NA NA NA NA NA NA NA NA NA NA NA NA NA
114207 0.01 8045 3 1 79 180 163 2.099143 1.842846 0.9685541 0.008875898 0.01570217 13.09104 8.868121 5.847512 20.78356 1 0.9906393 14.92887 0 0 0.01298701 0.0125 0 0.0125 0.0125 0.0125 0.0125 0.0125 0.0125 0.0125 0 0.0125 0.0125 0.0125 0.0125 0.0125 0.0125 0.0125 0 0.0125 0.0125 0.0125 0.01265823 NA NA 0.0125 0 0.0125 0.0125 0.0125 0.0125 NA NA 0.0125 0.0125 0.0125 0 0.0125 0 NA NA 0.0125 0.0125 0.0125 0 0.0125 0 NA NA NA NA NA NA 0.1052632 NA NA NA NA NA NA NA 0.1052632 NA NA NA NA NA NA NA 0.01960784 NA NA NA NA NA NA NA 0.01960784 NA NA NA NA NA NA NA NA NA 0.01265823 NA NA NA NA NA NA NA 0.01265823 NA NA NA NA NA NA NA 0.0125 NA NA NA NA NA NA NA 0.0125 NA NA NA NA NA 0.02941176 0.02941176 NA NA NA NA NA NA 0.02941176 0.02941176 NA NA NA NA NA NA 0.02857143 0.02941176 NA NA NA NA NA NA 0.02857143 0.02941176 NA NA NA NA NA NA 0.02941176 0.02941176 NA NA NA NA NA NA 0.02941176 0.02941176 NA NA NA NA NA NA NA NA NA NA NA NA NA NA NA NA NA NA NA NA NA NA NA NA NA NA NA NA NA NA NA NA NA NA NA NA NA NA NA NA NA NA NA NA NA NA NA NA NA NA NA NA NA NA NA NA NA NA NA NA NA NA NA NA NA NA NA NA NA NA 0 0 NA NA NA NA NA NA 0 0 NA NA NA NA NA NA 0 0 NA NA NA NA NA NA 0 0 NA NA NA NA NA NA 0 0 NA NA NA NA NA NA 0 0 NA NA NA NA NA NA NA NA NA NA NA NA NA NA NA NA NA NA NA NA NA NA NA NA NA NA NA NA NA NA NA NA NA NA NA NA NA NA NA NA NA NA NA NA NA NA NA NA NA NA NA NA NA NA NA NA NA NA NA NA NA NA NA NA NA NA NA NA NA NA 0 0 NA NA NA NA NA NA 0 0 NA NA NA NA NA NA 0 0 NA NA NA NA NA NA 0 0 NA NA NA NA NA NA 0 0 NA NA NA NA NA NA 0 0 NA NA NA NA NA NA NA NA NA NA NA NA NA NA NA NA NA NA NA NA NA NA NA NA NA NA NA NA NA NA NA NA NA NA NA NA NA NA NA NA NA NA NA NA NA NA NA NA NA NA NA NA NA NA NA NA NA NA NA NA NA NA NA NA NA NA 0.3140496 0.3264463 0.322314 0.3264463 0.3264463 0.3264463 0.3264463 0.3264463 0.3264463 0.3264463 0.322314 0.3264463 0.3264463 0.3264463 0.3264463 0.3264463 0.3264463 0.3264463 0.322314 0.3264463 0.3264463 0.3264463 0.322314 NA NA 0.3264463 0.322314 0.3264463 0.3264463 0.3264463 0.3264463 NA NA 0.3264463 0.3264463 0.3264463 0.3264463 0.3264463 0.3264463 NA NA 0.3264463 0.3264463 0.3264463 0.3264463 0.3264463 0.3264463 NA NA NA NA NA NA 0.07024793 NA NA NA NA NA NA NA 0.07024793 NA NA NA NA NA NA NA 0.2066116 NA NA NA NA NA NA NA 0.2066116 NA NA NA NA NA NA NA NA NA 0.322314 NA NA NA NA NA NA NA 0.322314 NA NA NA NA NA NA NA 0.3264463 NA NA NA NA NA NA NA 0.3264463 NA NA NA NA NA 0.1363636 0.1363636 NA NA NA NA NA NA 0.1363636 0.1363636 NA NA NA NA NA NA 0.1404959 0.1363636 NA NA NA NA NA NA 0.1404959 0.1363636 NA NA NA NA NA NA 0.1363636 0.1363636 NA NA NA NA NA NA 0.1363636 0.1363636 NA NA NA NA NA NA NA NA NA NA NA NA NA NA NA NA NA NA NA NA NA NA NA NA NA NA NA NA NA NA NA NA NA NA NA NA NA NA NA NA NA NA NA NA NA NA NA NA NA NA NA NA NA NA NA NA NA NA NA NA NA NA NA NA NA NA NA NA NA NA 0.1239669 0.1239669 NA NA NA NA NA NA 0.1239669 0.1239669 NA NA NA NA NA NA 0.1239669 0.1239669 NA NA NA NA NA NA 0.1239669 0.1239669 NA NA NA NA NA NA 0.1239669 0.1239669 NA NA NA NA NA NA 0.1239669 0.1239669 NA NA NA NA NA NA NA NA NA NA NA NA NA NA NA NA NA NA NA NA NA NA NA NA NA NA NA NA NA NA NA NA NA NA NA NA NA NA NA NA NA NA NA NA NA NA NA NA NA NA NA NA NA NA NA NA NA NA NA NA NA NA NA NA NA NA NA NA NA NA 0.0661157 0.06198347 NA NA NA NA NA NA 0.0661157 0.06198347 NA NA NA NA NA NA 0.0661157 0.06198347 NA NA NA NA NA NA 0.0661157 0.06198347 NA NA NA NA NA NA 0.0661157 0.06198347 NA NA NA NA NA NA 0.0661157 0.06198347 NA NA NA NA NA NA NA NA NA NA NA NA NA NA NA NA NA NA NA NA NA NA NA NA NA NA NA NA NA NA NA NA NA NA NA NA NA NA NA NA NA NA NA NA NA NA NA NA NA NA NA NA NA NA NA NA NA NA NA NA NA NA NA NA NA NA
114262 0.01 2353 2 1 145 82 168 2.664682 2.159826 0.7673996 0.04685164 0.147559 7.715495 2.590252 1.444351 6.555588 1 0.9728 6.912215 0 0 0 0 0 0 0 0 0 0 0 0 0 0 0 0 0 0 0 0 0 0 0 0 0 NA NA 0 0 0 0 0 0 NA NA 0 0 0 0 0 0 NA NA 0 0 0 0 0 0 NA NA NA NA NA NA 0.1666667 NA NA NA NA NA NA NA 0.1666667 NA NA NA NA NA NA NA 0 NA NA NA NA NA NA NA 0 NA NA NA NA NA NA NA NA NA 0 NA NA NA NA NA NA NA 0 NA NA NA NA NA NA NA 0 NA NA NA NA NA NA NA 0 NA NA NA NA NA 0 0 NA NA NA NA NA NA 0 0 NA NA NA NA NA NA 0 0 NA NA NA NA NA NA 0 0 NA NA NA NA NA NA 0 0 NA NA NA NA NA NA 0 0 NA NA NA NA NA NA NA NA NA NA NA NA NA NA NA NA NA NA NA NA NA NA NA NA NA NA NA NA NA NA NA NA NA NA NA NA NA NA NA NA NA NA NA NA NA NA NA NA NA NA NA NA NA NA NA NA NA NA NA NA NA NA NA NA NA NA NA NA NA NA 0 0 NA NA NA NA NA NA 0 0 NA NA NA NA NA NA 0 0 NA NA NA NA NA NA 0 0 NA NA NA NA NA NA 0 0 NA NA NA NA NA NA 0 0 NA NA NA NA NA NA NA NA NA NA NA NA NA NA NA NA NA NA NA NA NA NA NA NA NA NA NA NA NA NA NA NA NA NA NA NA NA NA NA NA NA NA NA NA NA NA NA NA NA NA NA NA NA NA NA NA NA NA NA NA NA NA NA NA NA NA NA NA NA NA 0 0 NA NA NA NA NA NA 0 0 NA NA NA NA NA NA 0 0 NA NA NA NA NA NA 0 0 NA NA NA NA NA NA 0 0 NA NA NA NA NA NA 0 0 NA NA NA NA NA NA NA NA NA NA NA NA NA NA NA NA NA NA NA NA NA NA NA NA NA NA NA NA NA NA NA NA NA NA NA NA NA NA NA NA NA NA NA NA NA NA NA NA NA NA NA NA NA NA NA NA NA NA NA NA NA NA NA NA NA NA 0.2587859 0.2619808 0.2683706 0.2779553 0.2811502 0.2683706 0.2779553 0.2683706 0.2811502 0.2619808 0.2683706 0.2683706 0.2811502 0.2651757 0.2715655 0.2683706 0.2811502 0.2651757 0.2715655 0.2651757 0.2747604 0.2619808 0.2715655 NA NA 0.2651757 0.2715655 0.2651757 0.2779553 0.2619808 0.2651757 NA NA 0.2715655 0.2683706 0.2683706 0.2715655 0.2715655 0.2779553 NA NA 0.2683706 0.2683706 0.2683706 0.2683706 0.2683706 0.2747604 NA NA NA NA NA NA 0.01597444 NA NA NA NA NA NA NA 0.01597444 NA NA NA NA NA NA NA 0.009584665 NA NA NA NA NA NA NA 0.009584665 NA NA NA NA NA NA NA NA NA 0.2779553 NA NA NA NA NA NA NA 0.2747604 NA NA NA NA NA NA NA 0.2811502 NA NA NA NA NA NA NA 0.2811502 NA NA NA NA NA 0.07028754 0.07028754 NA NA NA NA NA NA 0.07028754 0.07028754 NA NA NA NA NA NA 0.07028754 0.07028754 NA NA NA NA NA NA 0.07028754 0.07028754 NA NA NA NA NA NA 0.07028754 0.07028754 NA NA NA NA NA NA 0.07028754 0.07028754 NA NA NA NA NA NA NA NA NA NA NA NA NA NA NA NA NA NA NA NA NA NA NA NA NA NA NA NA NA NA NA NA NA NA NA NA NA NA NA NA NA NA NA NA NA NA NA NA NA NA NA NA NA NA NA NA NA NA NA NA NA NA NA NA NA NA NA NA NA NA 0.0798722 0.08306709 NA NA NA NA NA NA 0.0798722 0.08306709 NA NA NA NA NA NA 0.0798722 0.0798722 NA NA NA NA NA NA 0.0798722 0.0798722 NA NA NA NA NA NA 0.0798722 0.08306709 NA NA NA NA NA NA 0.0798722 0.08306709 NA NA NA NA NA NA NA NA NA NA NA NA NA NA NA NA NA NA NA NA NA NA NA NA NA NA NA NA NA NA NA NA NA NA NA NA NA NA NA NA NA NA NA NA NA NA NA NA NA NA NA NA NA NA NA NA NA NA NA NA NA NA NA NA NA NA NA NA NA NA 0.1277955 0.1246006 NA NA NA NA NA NA 0.1246006 0.1246006 NA NA NA NA NA NA 0.1214058 0.1214058 NA NA NA NA NA NA 0.1214058 0.1214058 NA NA NA NA NA NA 0.1277955 0.1246006 NA NA NA NA NA NA 0.1277955 0.1246006 NA NA NA NA NA NA NA NA NA NA NA NA NA NA NA NA NA NA NA NA NA NA NA NA NA NA NA NA NA NA NA NA NA NA NA NA NA NA NA NA NA NA NA NA NA NA NA NA NA NA NA NA NA NA NA NA NA NA NA NA NA NA NA NA NA NA
114455 0.01 4213 3 1 156 30 47 2.533739 2.443588 0.9623583 0.01821256 0.01506166 14.72634 10.44816 2.856379 17.02712 1 0.9955614 99.46045 0 0 0.01538462 0 0 0.01470588 0 0.01492537 0.01428571 0.01470588 0 0 0 0.01470588 0 0.01492537 0 0.01470588 0 0 0 0 0 0 0 NA NA 0 0 0 0 0 0 NA NA 0.01470588 0 0 0 0 0 NA NA 0 0 0 0 0 0 NA NA NA NA NA NA 0.02941176 NA NA NA NA NA NA NA 0.02941176 NA NA NA NA NA NA NA 0.03333333 NA NA NA NA NA NA NA 0.03333333 NA NA NA NA NA NA NA NA NA 0 NA NA NA NA NA NA NA 0 NA NA NA NA NA NA NA 0 NA NA NA NA NA NA NA 0 NA NA NA NA NA 0 0 NA NA NA NA NA NA 0 0 NA NA NA NA NA NA 0 0 NA NA NA NA NA NA 0 0 NA NA NA NA NA NA 0 0 NA NA NA NA NA NA 0 0 NA NA NA NA NA NA NA NA NA NA NA NA NA NA NA NA NA NA NA NA NA NA NA NA NA NA NA NA NA NA NA NA NA NA NA NA NA NA NA NA NA NA NA NA NA NA NA NA NA NA NA NA NA NA NA NA NA NA NA NA NA NA NA NA NA NA NA NA NA NA 0 0 NA NA NA NA NA NA 0 0 NA NA NA NA NA NA 0 0 NA NA NA NA NA NA 0 0 NA NA NA NA NA NA 0 0 NA NA NA NA NA NA 0 0 NA NA NA NA NA NA NA NA NA NA NA NA NA NA NA NA NA NA NA NA NA NA NA NA NA NA NA NA NA NA NA NA NA NA NA NA NA NA NA NA NA NA NA NA NA NA NA NA NA NA NA NA NA NA NA NA NA NA NA NA NA NA NA NA NA NA NA NA NA NA 0 0 NA NA NA NA NA NA 0 0 NA NA NA NA NA NA 0 0 NA NA NA NA NA NA 0 0 NA NA NA NA NA NA 0 0 NA NA NA NA NA NA 0 0 NA NA NA NA NA NA NA NA NA NA NA NA NA NA NA NA NA NA NA NA NA NA NA NA NA NA NA NA NA NA NA NA NA NA NA NA NA NA NA NA NA NA NA NA NA NA NA NA NA NA NA NA NA NA NA NA NA NA NA NA NA NA NA NA NA NA 0.3152709 0.3300493 0.3300493 0.3300493 0.3349754 0.3251232 0.3399015 0.3300493 0.3300493 0.3300493 0.3300493 0.3300493 0.3300493 0.3251232 0.3399015 0.3300493 0.3300493 0.3300493 0.3300493 0.3251232 0.3300493 0.3251232 0.3251232 NA NA 0.3300493 0.3300493 0.3251232 0.3300493 0.3251232 0.3251232 NA NA 0.3300493 0.3300493 0.3300493 0.3300493 0.3300493 0.3300493 NA NA 0.3300493 0.3300493 0.3300493 0.3300493 0.3300493 0.3300493 NA NA NA NA NA NA 0.1625616 NA NA NA NA NA NA NA 0.1625616 NA NA NA NA NA NA NA 0.1428571 NA NA NA NA NA NA NA 0.1428571 NA NA NA NA NA NA NA NA NA 0.3251232 NA NA NA NA NA NA NA 0.3251232 NA NA NA NA NA NA NA 0.3300493 NA NA NA NA NA NA NA 0.3300493 NA NA NA NA NA 0.08374384 0.08374384 NA NA NA NA NA NA 0.08374384 0.08374384 NA NA NA NA NA NA 0.08374384 0.08374384 NA NA NA NA NA NA 0.08374384 0.08374384 NA NA NA NA NA NA 0.08374384 0.08374384 NA NA NA NA NA NA 0.08374384 0.08374384 NA NA NA NA NA NA NA NA NA NA NA NA NA NA NA NA NA NA NA NA NA NA NA NA NA NA NA NA NA NA NA NA NA NA NA NA NA NA NA NA NA NA NA NA NA NA NA NA NA NA NA NA NA NA NA NA NA NA NA NA NA NA NA NA NA NA NA NA NA NA 0.09852217 0.1034483 NA NA NA NA NA NA 0.09852217 0.1034483 NA NA NA NA NA NA 0.09852217 0.09852217 NA NA NA NA NA NA 0.09852217 0.09852217 NA NA NA NA NA NA 0.1034483 0.1034483 NA NA NA NA NA NA 0.1034483 0.1034483 NA NA NA NA NA NA NA NA NA NA NA NA NA NA NA NA NA NA NA NA NA NA NA NA NA NA NA NA NA NA NA NA NA NA NA NA NA NA NA NA NA NA NA NA NA NA NA NA NA NA NA NA NA NA NA NA NA NA NA NA NA NA NA NA NA NA NA NA NA NA 0.1428571 0.1428571 NA NA NA NA NA NA 0.1428571 0.1428571 NA NA NA NA NA NA 0.1428571 0.1428571 NA NA NA NA NA NA 0.1428571 0.1428571 NA NA NA NA NA NA 0.1428571 0.1428571 NA NA NA NA NA NA 0.1428571 0.1428571 NA NA NA NA NA NA NA NA NA NA NA NA NA NA NA NA NA NA NA NA NA NA NA NA NA NA NA NA NA NA NA NA NA NA NA NA NA NA NA NA NA NA NA NA NA NA NA NA NA NA NA NA NA NA NA NA NA NA NA NA NA NA NA NA NA NA
114761 0.01 2305 1 1 184 87 127 2.245991 2.775091 0.8189619 0.09480343 0.04451782 2.124782 2.501728 2.724141 2.741347 1 0.9417508 2.814073 0 0 0 0 0 0 0 0 0 0 0 0 0 0 0 0 0 0 0 0 0 0 0 0 0 NA NA 0 0 0 0 0 0 NA NA 0 0 0 0 0 0 NA NA 0 0 0 0 0 0 NA NA NA NA NA NA 0 NA NA NA NA NA NA NA 0 NA NA NA NA NA NA NA 0 NA NA NA NA NA NA NA 0 NA NA NA NA NA NA NA NA NA 0 NA NA NA NA NA NA NA 0 NA NA NA NA NA NA NA 0 NA NA NA NA NA NA NA 0 NA NA NA NA NA 0 0 NA NA NA NA NA NA 0 0 NA NA NA NA NA NA 0 0 NA NA NA NA NA NA 0 0 NA NA NA NA NA NA 0 0 NA NA NA NA NA NA 0 0 NA NA NA NA NA NA NA NA NA NA NA NA NA NA NA NA NA NA NA NA NA NA NA NA NA NA NA NA NA NA NA NA NA NA NA NA NA NA NA NA NA NA NA NA NA NA NA NA NA NA NA NA NA NA NA NA NA NA NA NA NA NA NA NA NA NA NA NA NA NA 0 0 NA NA NA NA NA NA 0 0 NA NA NA NA NA NA 0 0 NA NA NA NA NA NA 0 0 NA NA NA NA NA NA 0 0 NA NA NA NA NA NA 0 0 NA NA NA NA NA NA NA NA NA NA NA NA NA NA NA NA NA NA NA NA NA NA NA NA NA NA NA NA NA NA NA NA NA NA NA NA NA NA NA NA NA NA NA NA NA NA NA NA NA NA NA NA NA NA NA NA NA NA NA NA NA NA NA NA NA NA NA NA NA NA 0 0 NA NA NA NA NA NA 0 0 NA NA NA NA NA NA 0 0 NA NA NA NA NA NA 0 0 NA NA NA NA NA NA 0 0 NA NA NA NA NA NA 0 0 NA NA NA NA NA NA NA NA NA NA NA NA NA NA NA NA NA NA NA NA NA NA NA NA NA NA NA NA NA NA NA NA NA NA NA NA NA NA NA NA NA NA NA NA NA NA NA NA NA NA NA NA NA NA NA NA NA NA NA NA NA NA NA NA NA NA 0.08681672 0.09003215 0.09003215 0.09324759 0.09646302 0.09324759 0.09646302 0.09003215 0.09003215 0.09003215 0.08360129 0.09003215 0.09003215 0.09003215 0.09003215 0.09003215 0.09003215 0.09003215 0.09003215 0.09324759 0.09003215 0.08681672 0.09003215 NA NA 0.09003215 0.09003215 0.09003215 0.09003215 0.08360129 0.08360129 NA NA 0.09003215 0.08681672 0.09646302 0.09003215 0.09646302 0.09003215 NA NA 0.09003215 0.08681672 0.09324759 0.09003215 0.09646302 0.09003215 NA NA NA NA NA NA 0.02572347 NA NA NA NA NA NA NA 0.02572347 NA NA NA NA NA NA NA 0.09324759 NA NA NA NA NA NA NA 0.09324759 NA NA NA NA NA NA NA NA NA 0.09324759 NA NA NA NA NA NA NA 0.09003215 NA NA NA NA NA NA NA 0.09324759 NA NA NA NA NA NA NA 0.09324759 NA NA NA NA NA 0.03858521 0.03858521 NA NA NA NA NA NA 0.03858521 0.03858521 NA NA NA NA NA NA 0.04180064 0.04180064 NA NA NA NA NA NA 0.04180064 0.03858521 NA NA NA NA NA NA 0.04180064 0.04180064 NA NA NA NA NA NA 0.04180064 0.04180064 NA NA NA NA NA NA NA NA NA NA NA NA NA NA NA NA NA NA NA NA NA NA NA NA NA NA NA NA NA NA NA NA NA NA NA NA NA NA NA NA NA NA NA NA NA NA NA NA NA NA NA NA NA NA NA NA NA NA NA NA NA NA NA NA NA NA NA NA NA NA 0.04180064 0.04180064 NA NA NA NA NA NA 0.04180064 0.04180064 NA NA NA NA NA NA 0.04180064 0.04180064 NA NA NA NA NA NA 0.04180064 0.04180064 NA NA NA NA NA NA 0.04823151 0.04180064 NA NA NA NA NA NA 0.04823151 0.04180064 NA NA NA NA NA NA NA NA NA NA NA NA NA NA NA NA NA NA NA NA NA NA NA NA NA NA NA NA NA NA NA NA NA NA NA NA NA NA NA NA NA NA NA NA NA NA NA NA NA NA NA NA NA NA NA NA NA NA NA NA NA NA NA NA NA NA NA NA NA NA 0.009646302 0.009646302 NA NA NA NA NA NA 0.009646302 0.009646302 NA NA NA NA NA NA 0.006430868 0.006430868 NA NA NA NA NA NA 0.006430868 0.006430868 NA NA NA NA NA NA 0.009646302 0.009646302 NA NA NA NA NA NA 0.009646302 0.009646302 NA NA NA NA NA NA NA NA NA NA NA NA NA NA NA NA NA NA NA NA NA NA NA NA NA NA NA NA NA NA NA NA NA NA NA NA NA NA NA NA NA NA NA NA NA NA NA NA NA NA NA NA NA NA NA NA NA NA NA NA NA NA NA NA NA NA
115314 0.01 1706 3 1 170 64 180 1.950336 2.734542 0.8548869 0.06475161 0.04554167 15.86498 10.51902 16.25187 16.82056 1 0.9438827 14.28721 0 0 0.007874016 0.007692308 0.007692308 0.007692308 0.007633588 0.007692308 0.007692308 0.007692308 0.007633588 0.007751938 0.007692308 0.007692308 0.007692308 0.007692308 0.007692308 0.007692308 0.007692308 0.007692308 0.007692308 0.007692308 0.007633588 0.007692308 0.007633588 NA NA 0.007692308 0.007692308 0.007692308 0.007692308 0.007751938 0.007692308 NA NA 0.007692308 0.007575758 0.007692308 0.007692308 0.007751938 0.007692308 NA NA 0.007692308 0.007692308 0.007692308 0.007692308 0.007751938 0.007692308 NA NA NA NA NA NA 0.02777778 NA NA NA NA NA NA NA 0.02777778 NA NA NA NA NA NA NA 0 NA NA NA NA NA NA NA 0 NA NA NA NA NA NA NA NA NA 0.007407407 NA NA NA NA NA NA NA 0.007518797 NA NA NA NA NA NA NA 0.007575758 NA NA NA NA NA NA NA 0.007633588 NA NA NA NA NA 0 0 NA NA NA NA NA NA 0 0 NA NA NA NA NA NA 0 0 NA NA NA NA NA NA 0 0 NA NA NA NA NA NA 0 0 NA NA NA NA NA NA 0 0 NA NA NA NA NA NA NA NA NA NA NA NA NA NA NA NA NA NA NA NA NA NA NA NA NA NA NA NA NA NA NA NA NA NA NA NA NA NA NA NA NA NA NA NA NA NA NA NA NA NA NA NA NA NA NA NA NA NA NA NA NA NA NA NA NA NA NA NA NA NA 0 0 NA NA NA NA NA NA 0 0 NA NA NA NA NA NA 0 0 NA NA NA NA NA NA 0 0 NA NA NA NA NA NA 0 0 NA NA NA NA NA NA 0 0 NA NA NA NA NA NA NA NA NA NA NA NA NA NA NA NA NA NA NA NA NA NA NA NA NA NA NA NA NA NA NA NA NA NA NA NA NA NA NA NA NA NA NA NA NA NA NA NA NA NA NA NA NA NA NA NA NA NA NA NA NA NA NA NA NA NA NA NA NA NA 0.02631579 0.02631579 NA NA NA NA NA NA 0.02631579 0.02631579 NA NA NA NA NA NA 0.02631579 0.02631579 NA NA NA NA NA NA 0.02631579 0.02631579 NA NA NA NA NA NA 0.02631579 0.02631579 NA NA NA NA NA NA 0.02631579 0.02631579 NA NA NA NA NA NA NA NA NA NA NA NA NA NA NA NA NA NA NA NA NA NA NA NA NA NA NA NA NA NA NA NA NA NA NA NA NA NA NA NA NA NA NA NA NA NA NA NA NA NA NA NA NA NA NA NA NA NA NA NA NA NA NA NA NA NA 0.36 0.3685714 0.3685714 0.3685714 0.3714286 0.3685714 0.3685714 0.3685714 0.3714286 0.3657143 0.3685714 0.3685714 0.3685714 0.3685714 0.3685714 0.3685714 0.3685714 0.3685714 0.3685714 0.3685714 0.3714286 0.3685714 0.3714286 NA NA 0.3685714 0.3685714 0.3685714 0.3685714 0.3657143 0.3685714 NA NA 0.3685714 0.3742857 0.3685714 0.3685714 0.3657143 0.3685714 NA NA 0.3685714 0.3685714 0.3685714 0.3685714 0.3657143 0.3685714 NA NA NA NA NA NA 0.2 NA NA NA NA NA NA NA 0.2 NA NA NA NA NA NA NA 0.3714286 NA NA NA NA NA NA NA 0.3714286 NA NA NA NA NA NA NA NA NA 0.3828571 NA NA NA NA NA NA NA 0.3771429 NA NA NA NA NA NA NA 0.3742857 NA NA NA NA NA NA NA 0.3714286 NA NA NA NA NA 0.1257143 0.1257143 NA NA NA NA NA NA 0.1257143 0.1257143 NA NA NA NA NA NA 0.1257143 0.1257143 NA NA NA NA NA NA 0.1257143 0.1257143 NA NA NA NA NA NA 0.1257143 0.1257143 NA NA NA NA NA NA 0.1257143 0.1257143 NA NA NA NA NA NA NA NA NA NA NA NA NA NA NA NA NA NA NA NA NA NA NA NA NA NA NA NA NA NA NA NA NA NA NA NA NA NA NA NA NA NA NA NA NA NA NA NA NA NA NA NA NA NA NA NA NA NA NA NA NA NA NA NA NA NA NA NA NA NA 0.1371429 0.14 NA NA NA NA NA NA 0.1342857 0.1371429 NA NA NA NA NA NA 0.1371429 0.14 NA NA NA NA NA NA 0.1342857 0.1371429 NA NA NA NA NA NA 0.1342857 0.14 NA NA NA NA NA NA 0.1342857 0.1371429 NA NA NA NA NA NA NA NA NA NA NA NA NA NA NA NA NA NA NA NA NA NA NA NA NA NA NA NA NA NA NA NA NA NA NA NA NA NA NA NA NA NA NA NA NA NA NA NA NA NA NA NA NA NA NA NA NA NA NA NA NA NA NA NA NA NA NA NA NA NA 0.1057143 0.1057143 NA NA NA NA NA NA 0.1057143 0.1057143 NA NA NA NA NA NA 0.1057143 0.1057143 NA NA NA NA NA NA 0.1057143 0.1057143 NA NA NA NA NA NA 0.1057143 0.1057143 NA NA NA NA NA NA 0.1057143 0.1057143 NA NA NA NA NA NA NA NA NA NA NA NA NA NA NA NA NA NA NA NA NA NA NA NA NA NA NA NA NA NA NA NA NA NA NA NA NA NA NA NA NA NA NA NA NA NA NA NA NA NA NA NA NA NA NA NA NA NA NA NA NA NA NA NA NA NA
116027 0.01 1250 3 1 87 107 103 2.515619 1.682306 0.8688001 0.06335749 0.04653581 12.84931 12.83343 13.93563 13.27122 1 0.9378586 13.36946 0 0 0.01265823 0.02469136 0.025 0.02469136 0.02469136 0.025 0.025 0.02469136 0.025 0.025 0.025 0.025 0.025 0.025 0.025 0.02469136 0.025 0.02469136 0.025 0.025 0.025 0.02531646 0.02531646 NA NA 0.02469136 0.025 0.025 0.025 0.02531646 0.02531646 NA NA 0.02469136 0.025 0.02469136 0.025 0.02531646 0.02531646 NA NA 0.02469136 0.025 0.02469136 0.025 0.02531646 0.02531646 NA NA NA NA NA NA 0.5 NA NA NA NA NA NA NA 0.5 NA NA NA NA NA NA NA 0 NA NA NA NA NA NA NA 0 NA NA NA NA NA NA NA NA NA 0.02469136 NA NA NA NA NA NA NA 0.02469136 NA NA NA NA NA NA NA 0.02469136 NA NA NA NA NA NA NA 0.02469136 NA NA NA NA NA 0.06666667 0.06896552 NA NA NA NA NA NA 0.06666667 0.06896552 NA NA NA NA NA NA 0.06666667 0.06896552 NA NA NA NA NA NA 0.06896552 0.06896552 NA NA NA NA NA NA 0.06666667 0.06896552 NA NA NA NA NA NA 0.06896552 0.06896552 NA NA NA NA NA NA NA NA NA NA NA NA NA NA NA NA NA NA NA NA NA NA NA NA NA NA NA NA NA NA NA NA NA NA NA NA NA NA NA NA NA NA NA NA NA NA NA NA NA NA NA NA NA NA NA NA NA NA NA NA NA NA NA NA NA NA NA NA NA NA 0 0 NA NA NA NA NA NA 0 0 NA NA NA NA NA NA 0 0 NA NA NA NA NA NA 0 0 NA NA NA NA NA NA 0 0 NA NA NA NA NA NA 0 0 NA NA NA NA NA NA NA NA NA NA NA NA NA NA NA NA NA NA NA NA NA NA NA NA NA NA NA NA NA NA NA NA NA NA NA NA NA NA NA NA NA NA NA NA NA NA NA NA NA NA NA NA NA NA NA NA NA NA NA NA NA NA NA NA NA NA NA NA NA NA 0 0 NA NA NA NA NA NA 0 0 NA NA NA NA NA NA 0 0 NA NA NA NA NA NA 0 0 NA NA NA NA NA NA 0 0 NA NA NA NA NA NA 0 0 NA NA NA NA NA NA NA NA NA NA NA NA NA NA NA NA NA NA NA NA NA NA NA NA NA NA NA NA NA NA NA NA NA NA NA NA NA NA NA NA NA NA NA NA NA NA NA NA NA NA NA NA NA NA NA NA NA NA NA NA NA NA NA NA NA NA 0.4105263 0.4157895 0.4105263 0.4157895 0.4157895 0.4105263 0.4105263 0.4157895 0.4105263 0.4105263 0.4105263 0.4105263 0.4105263 0.4105263 0.4105263 0.4157895 0.4105263 0.4157895 0.4105263 0.4105263 0.4105263 0.4052632 0.4052632 NA NA 0.4157895 0.4105263 0.4105263 0.4105263 0.4052632 0.4052632 NA NA 0.4157895 0.4105263 0.4157895 0.4105263 0.4052632 0.4052632 NA NA 0.4157895 0.4105263 0.4157895 0.4105263 0.4052632 0.4052632 NA NA NA NA NA NA 0.02631579 NA NA NA NA NA NA NA 0.02631579 NA NA NA NA NA NA NA 0.3526316 NA NA NA NA NA NA NA 0.3526316 NA NA NA NA NA NA NA NA NA 0.4157895 NA NA NA NA NA NA NA 0.4157895 NA NA NA NA NA NA NA 0.4157895 NA NA NA NA NA NA NA 0.4157895 NA NA NA NA NA 0.1473684 0.1421053 NA NA NA NA NA NA 0.1473684 0.1421053 NA NA NA NA NA NA 0.1473684 0.1421053 NA NA NA NA NA NA 0.1421053 0.1421053 NA NA NA NA NA NA 0.1473684 0.1421053 NA NA NA NA NA NA 0.1421053 0.1421053 NA NA NA NA NA NA NA NA NA NA NA NA NA NA NA NA NA NA NA NA NA NA NA NA NA NA NA NA NA NA NA NA NA NA NA NA NA NA NA NA NA NA NA NA NA NA NA NA NA NA NA NA NA NA NA NA NA NA NA NA NA NA NA NA NA NA NA NA NA NA 0.1157895 0.1157895 NA NA NA NA NA NA 0.1157895 0.1157895 NA NA NA NA NA NA 0.1157895 0.1157895 NA NA NA NA NA NA 0.1157895 0.1157895 NA NA NA NA NA NA 0.1157895 0.1157895 NA NA NA NA NA NA 0.1157895 0.1157895 NA NA NA NA NA NA NA NA NA NA NA NA NA NA NA NA NA NA NA NA NA NA NA NA NA NA NA NA NA NA NA NA NA NA NA NA NA NA NA NA NA NA NA NA NA NA NA NA NA NA NA NA NA NA NA NA NA NA NA NA NA NA NA NA NA NA NA NA NA NA 0.1526316 0.1578947 NA NA NA NA NA NA 0.1526316 0.1578947 NA NA NA NA NA NA 0.1473684 0.1473684 NA NA NA NA NA NA 0.1473684 0.1473684 NA NA NA NA NA NA 0.1473684 0.1473684 NA NA NA NA NA NA 0.1473684 0.1473684 NA NA NA NA NA NA NA NA NA NA NA NA NA NA NA NA NA NA NA NA NA NA NA NA NA NA NA NA NA NA NA NA NA NA NA NA NA NA NA NA NA NA NA NA NA NA NA NA NA NA NA NA NA NA NA NA NA NA NA NA NA NA NA NA NA NA
118072 0.01 1007 2 1 40 182 42 1.907189 1.67467 0.7915794 0.03750437 0.1297563 2.976883 1.329101 1.745301 5.468966 1 0.9187223 4.345638 0 0 0 0 0 0 0 0 0 0 0 0 0 0 0 0 0 0 0 0 0 0 0 0 0 NA NA 0 0 0 0 0 0 NA NA 0 0 0 0 0 0 NA NA 0 0 0 0 0 0 NA NA NA NA NA NA 0.7142857 NA NA NA NA NA NA NA 0.7142857 NA NA NA NA NA NA NA 0 NA NA NA NA NA NA NA 0 NA NA NA NA NA NA NA NA NA 0 NA NA NA NA NA NA NA 0 NA NA NA NA NA NA NA 0 NA NA NA NA NA NA NA 0 NA NA NA NA NA 0 0 NA NA NA NA NA NA 0 0 NA NA NA NA NA NA 0 0 NA NA NA NA NA NA 0 0 NA NA NA NA NA NA 0 0 NA NA NA NA NA NA 0 0 NA NA NA NA NA NA NA NA NA NA NA NA NA NA NA NA NA NA NA NA NA NA NA NA NA NA NA NA NA NA NA NA NA NA NA NA NA NA NA NA NA NA NA NA NA NA NA NA NA NA NA NA NA NA NA NA NA NA NA NA NA NA NA NA NA NA NA NA NA NA 0 0 NA NA NA NA NA NA 0 0 NA NA NA NA NA NA 0 0 NA NA NA NA NA NA 0 0 NA NA NA NA NA NA 0 0 NA NA NA NA NA NA 0 0 NA NA NA NA NA NA NA NA NA NA NA NA NA NA NA NA NA NA NA NA NA NA NA NA NA NA NA NA NA NA NA NA NA NA NA NA NA NA NA NA NA NA NA NA NA NA NA NA NA NA NA NA NA NA NA NA NA NA NA NA NA NA NA NA NA NA NA NA NA NA 0 0 NA NA NA NA NA NA 0 0 NA NA NA NA NA NA 0 0 NA NA NA NA NA NA 0 0 NA NA NA NA NA NA 0 0 NA NA NA NA NA NA 0 0 NA NA NA NA NA NA NA NA NA NA NA NA NA NA NA NA NA NA NA NA NA NA NA NA NA NA NA NA NA NA NA NA NA NA NA NA NA NA NA NA NA NA NA NA NA NA NA NA NA NA NA NA NA NA NA NA NA NA NA NA NA NA NA NA NA NA 0.06097561 0.06097561 0.06097561 0.06097561 0.06097561 0.06097561 0.06097561 0.06097561 0.06097561 0.06097561 0.06097561 0.06097561 0.06097561 0.06097561 0.06097561 0.06097561 0.06097561 0.06097561 0.06097561 0.06097561 0.06097561 0.06097561 0.07317073 NA NA 0.06097561 0.06097561 0.06097561 0.06097561 0.06097561 0.06097561 NA NA 0.06097561 0.06097561 0.07317073 0.07317073 0.06097561 0.06097561 NA NA 0.06097561 0.06097561 0.06097561 0.06097561 0.06097561 0.06097561 NA NA NA NA NA NA 0.02439024 NA NA NA NA NA NA NA 0.02439024 NA NA NA NA NA NA NA 0 NA NA NA NA NA NA NA 0 NA NA NA NA NA NA NA NA NA 0.06097561 NA NA NA NA NA NA NA 0.06097561 NA NA NA NA NA NA NA 0.06097561 NA NA NA NA NA NA NA 0.06097561 NA NA NA NA NA 0.02439024 0.02439024 NA NA NA NA NA NA 0.02439024 0.02439024 NA NA NA NA NA NA 0.02439024 0.02439024 NA NA NA NA NA NA 0.02439024 0.02439024 NA NA NA NA NA NA 0.02439024 0.02439024 NA NA NA NA NA NA 0.02439024 0.02439024 NA NA NA NA NA NA NA NA NA NA NA NA NA NA NA NA NA NA NA NA NA NA NA NA NA NA NA NA NA NA NA NA NA NA NA NA NA NA NA NA NA NA NA NA NA NA NA NA NA NA NA NA NA NA NA NA NA NA NA NA NA NA NA NA NA NA NA NA NA NA 0.01219512 0.01219512 NA NA NA NA NA NA 0.01219512 0.01219512 NA NA NA NA NA NA 0.01219512 0.01219512 NA NA NA NA NA NA 0.01219512 0.01219512 NA NA NA NA NA NA 0.01219512 0.01219512 NA NA NA NA NA NA 0.01219512 0.01219512 NA NA NA NA NA NA NA NA NA NA NA NA NA NA NA NA NA NA NA NA NA NA NA NA NA NA NA NA NA NA NA NA NA NA NA NA NA NA NA NA NA NA NA NA NA NA NA NA NA NA NA NA NA NA NA NA NA NA NA NA NA NA NA NA NA NA NA NA NA NA 0.02439024 0.02439024 NA NA NA NA NA NA 0.02439024 0.02439024 NA NA NA NA NA NA 0.03658537 0.03658537 NA NA NA NA NA NA 0.03658537 0.03658537 NA NA NA NA NA NA 0.03658537 0.03658537 NA NA NA NA NA NA 0.03658537 0.03658537 NA NA NA NA NA NA NA NA NA NA NA NA NA NA NA NA NA NA NA NA NA NA NA NA NA NA NA NA NA NA NA NA NA NA NA NA NA NA NA NA NA NA NA NA NA NA NA NA NA NA NA NA NA NA NA NA NA NA NA NA NA NA NA NA NA NA
118454 0.01 2728 3 1 182 120 136 1.535962 2.24181 0.9006197 0.04406404 0.03270962 4.150215 20.99428 12.3756 4.54888 1 0.9660982 13.14207 0 0 0 0 0 0 0 0 0 0 0 0 0 0 0 0 0 0 0 0 0 0 0 0 0 NA NA 0 0 0 0 0 0 NA NA 0 0 0 0 0 0 NA NA 0 0 0 0 0 0 NA NA NA NA NA NA 0.2631579 NA NA NA NA NA NA NA 0.2631579 NA NA NA NA NA NA NA 0 NA NA NA NA NA NA NA 0 NA NA NA NA NA NA NA NA NA 0.01086957 NA NA NA NA NA NA NA 0.01098901 NA NA NA NA NA NA NA 0 NA NA NA NA NA NA NA 0 NA NA NA NA NA 0 0 NA NA NA NA NA NA 0 0 NA NA NA NA NA NA 0 0 NA NA NA NA NA NA 0 0 NA NA NA NA NA NA 0 0 NA NA NA NA NA NA 0 0 NA NA NA NA NA NA NA NA NA NA NA NA NA NA NA NA NA NA NA NA NA NA NA NA NA NA NA NA NA NA NA NA NA NA NA NA NA NA NA NA NA NA NA NA NA NA NA NA NA NA NA NA NA NA NA NA NA NA NA NA NA NA NA NA NA NA NA NA NA NA 0 0 NA NA NA NA NA NA 0 0 NA NA NA NA NA NA 0 0 NA NA NA NA NA NA 0 0 NA NA NA NA NA NA 0 0 NA NA NA NA NA NA 0 0 NA NA NA NA NA NA NA NA NA NA NA NA NA NA NA NA NA NA NA NA NA NA NA NA NA NA NA NA NA NA NA NA NA NA NA NA NA NA NA NA NA NA NA NA NA NA NA NA NA NA NA NA NA NA NA NA NA NA NA NA NA NA NA NA NA NA NA NA NA NA 0 0 NA NA NA NA NA NA 0 0 NA NA NA NA NA NA 0 0 NA NA NA NA NA NA 0 0 NA NA NA NA NA NA 0 0 NA NA NA NA NA NA 0 0 NA NA NA NA NA NA NA NA NA NA NA NA NA NA NA NA NA NA NA NA NA NA NA NA NA NA NA NA NA NA NA NA NA NA NA NA NA NA NA NA NA NA NA NA NA NA NA NA NA NA NA NA NA NA NA NA NA NA NA NA NA NA NA NA NA NA 0.2830189 0.2830189 0.2830189 0.2861635 0.2861635 0.2830189 0.2830189 0.2861635 0.2861635 0.2830189 0.2830189 0.2861635 0.2861635 0.2830189 0.2830189 0.2861635 0.2861635 0.2861635 0.2830189 0.2830189 0.2861635 0.2830189 0.2830189 NA NA 0.2861635 0.2830189 0.2830189 0.2861635 0.2830189 0.2830189 NA NA 0.2830189 0.2830189 0.2830189 0.2830189 0.2830189 0.2830189 NA NA 0.2830189 0.2830189 0.2830189 0.2830189 0.2830189 0.2830189 NA NA NA NA NA NA 0.04402516 NA NA NA NA NA NA NA 0.04402516 NA NA NA NA NA NA NA 0.2830189 NA NA NA NA NA NA NA 0.2830189 NA NA NA NA NA NA NA NA NA 0.2861635 NA NA NA NA NA NA NA 0.2830189 NA NA NA NA NA NA NA 0.2861635 NA NA NA NA NA NA NA 0.2861635 NA NA NA NA NA 0.08176101 0.08176101 NA NA NA NA NA NA 0.08176101 0.08176101 NA NA NA NA NA NA 0.08176101 0.08176101 NA NA NA NA NA NA 0.08176101 0.08176101 NA NA NA NA NA NA 0.08176101 0.08176101 NA NA NA NA NA NA 0.08176101 0.08176101 NA NA NA NA NA NA NA NA NA NA NA NA NA NA NA NA NA NA NA NA NA NA NA NA NA NA NA NA NA NA NA NA NA NA NA NA NA NA NA NA NA NA NA NA NA NA NA NA NA NA NA NA NA NA NA NA NA NA NA NA NA NA NA NA NA NA NA NA NA NA 0.09119497 0.09119497 NA NA NA NA NA NA 0.09119497 0.09119497 NA NA NA NA NA NA 0.09119497 0.09119497 NA NA NA NA NA NA 0.09119497 0.09119497 NA NA NA NA NA NA 0.09119497 0.09119497 NA NA NA NA NA NA 0.09119497 0.09119497 NA NA NA NA NA NA NA NA NA NA NA NA NA NA NA NA NA NA NA NA NA NA NA NA NA NA NA NA NA NA NA NA NA NA NA NA NA NA NA NA NA NA NA NA NA NA NA NA NA NA NA NA NA NA NA NA NA NA NA NA NA NA NA NA NA NA NA NA NA NA 0.1100629 0.1100629 NA NA NA NA NA NA 0.1100629 0.1100629 NA NA NA NA NA NA 0.1100629 0.1100629 NA NA NA NA NA NA 0.1100629 0.1100629 NA NA NA NA NA NA 0.1100629 0.1100629 NA NA NA NA NA NA 0.1100629 0.1100629 NA NA NA NA NA NA NA NA NA NA NA NA NA NA NA NA NA NA NA NA NA NA NA NA NA NA NA NA NA NA NA NA NA NA NA NA NA NA NA NA NA NA NA NA NA NA NA NA NA NA NA NA NA NA NA NA NA NA NA NA NA NA NA NA NA NA
119125 0.01 4136 3 1 117 183 82 2.631357 1.641345 0.9563409 0.01471414 0.01200768 19.01019 6.151255 18.22042 4.958666 1 0.9860115 17.82027 0 0 0 NA NA NA NA NA NA NA NA NA NA NA NA NA NA NA NA NA NA NA NA NA NA NA NA NA NA NA NA NA NA NA NA 0 0 0 0 0 0 NA NA 0 0 0 0 0 0 NA NA NA NA NA NA NA NA NA NA NA NA NA NA NA NA NA NA NA NA NA NA 0.01136364 NA NA NA NA NA NA NA 0.01136364 NA NA NA NA NA NA NA NA NA NA NA NA NA NA NA NA NA NA NA NA NA NA NA NA NA NA NA NA NA NA NA NA NA NA NA NA NA NA NA NA NA NA NA NA NA NA NA NA NA NA NA NA NA NA NA NA NA NA NA NA NA NA NA NA NA NA NA NA NA NA NA 0 0 NA NA NA NA NA NA 0 0 NA NA NA NA NA NA NA NA NA NA NA NA NA NA NA NA NA NA NA NA NA NA NA NA NA NA NA NA NA NA NA NA NA NA NA NA NA NA NA NA NA NA NA NA NA NA NA NA NA NA NA NA NA NA NA NA NA NA NA NA NA NA NA NA NA NA NA NA NA NA NA NA NA NA NA NA NA NA NA NA NA NA NA NA NA NA NA NA NA NA NA NA NA NA NA NA NA NA NA NA NA NA 0 0 NA NA NA NA NA NA 0 0 NA NA NA NA NA NA NA NA NA NA NA NA NA NA NA NA NA NA NA NA NA NA NA NA NA NA NA NA NA NA NA NA NA NA NA NA NA NA NA NA NA NA NA NA NA NA NA NA NA NA NA NA NA NA NA NA NA NA NA NA NA NA NA NA NA NA NA NA NA NA NA NA NA NA NA NA NA NA NA NA NA NA NA NA NA NA NA NA NA NA NA NA NA NA NA NA NA NA NA NA NA NA 0 0 NA NA NA NA NA NA 0 0 NA NA NA NA NA NA NA NA NA NA NA NA NA NA NA NA NA NA NA NA NA NA NA NA NA NA NA NA NA NA NA NA NA NA NA NA NA NA NA NA NA NA NA NA NA NA NA NA NA NA NA NA NA NA NA NA NA NA NA NA NA NA NA NA NA NA 0.4271357 NA NA NA NA NA NA NA NA NA NA NA NA NA NA NA NA NA NA NA NA NA NA NA NA NA NA NA NA NA NA NA NA 0.4422111 0.4422111 0.4422111 0.4422111 0.4422111 0.4422111 NA NA 0.4422111 0.4422111 0.4422111 0.4422111 0.4422111 0.4422111 NA NA NA NA NA NA NA NA NA NA NA NA NA NA NA NA NA NA NA NA NA NA 0.4371859 NA NA NA NA NA NA NA 0.4371859 NA NA NA NA NA NA NA NA NA NA NA NA NA NA NA NA NA NA NA NA NA NA NA NA NA NA NA NA NA NA NA NA NA NA NA NA NA NA NA NA NA NA NA NA NA NA NA NA NA NA NA NA NA NA NA NA NA NA NA NA NA NA NA NA NA NA NA NA NA NA NA 0.1256281 0.1256281 NA NA NA NA NA NA 0.1256281 0.1256281 NA NA NA NA NA NA NA NA NA NA NA NA NA NA NA NA NA NA NA NA NA NA NA NA NA NA NA NA NA NA NA NA NA NA NA NA NA NA NA NA NA NA NA NA NA NA NA NA NA NA NA NA NA NA NA NA NA NA NA NA NA NA NA NA NA NA NA NA NA NA NA NA NA NA NA NA NA NA NA NA NA NA NA NA NA NA NA NA NA NA NA NA NA NA NA NA NA NA NA NA NA NA 0.1055276 0.1055276 NA NA NA NA NA NA 0.1055276 0.1055276 NA NA NA NA NA NA NA NA NA NA NA NA NA NA NA NA NA NA NA NA NA NA NA NA NA NA NA NA NA NA NA NA NA NA NA NA NA NA NA NA NA NA NA NA NA NA NA NA NA NA NA NA NA NA NA NA NA NA NA NA NA NA NA NA NA NA NA NA NA NA NA NA NA NA NA NA NA NA NA NA NA NA NA NA NA NA NA NA NA NA NA NA NA NA NA NA NA NA NA NA NA NA 0.2110553 0.2110553 NA NA NA NA NA NA 0.2110553 0.2110553 NA NA NA NA NA NA NA NA NA NA NA NA NA NA NA NA NA NA NA NA NA NA NA NA NA NA NA NA NA NA NA NA NA NA NA NA NA NA NA NA NA NA NA NA NA NA NA NA NA NA NA NA NA NA NA NA NA NA NA NA NA NA NA NA NA NA
11915 0.01 3143 1 1 63 194 38 1.583305 2.850892 0.8099622 0.1018882 0.06552431 1 1.863363 3.138627 1.329552 1 0.9280159 3.132374 0 0 0 NA NA NA NA NA NA NA NA NA NA NA NA NA NA NA NA NA NA NA NA NA NA NA NA NA NA NA NA NA NA NA NA 0 0 0 0 0 0 NA NA 0 0 0 0 0 0 NA NA NA NA NA NA NA NA NA NA NA NA NA NA NA NA NA NA NA NA NA NA 0 NA NA NA NA NA NA NA 0 NA NA NA NA NA NA NA NA NA NA NA NA NA NA NA NA NA NA NA NA NA NA NA NA NA NA NA NA NA NA NA NA NA NA NA NA NA NA NA NA NA NA NA NA NA NA NA NA NA NA NA NA NA NA NA NA NA NA NA NA NA NA NA NA NA NA NA NA NA NA NA 0 0 NA NA NA NA NA NA 0 0 NA NA NA NA NA NA NA NA NA NA NA NA NA NA NA NA NA NA NA NA NA NA NA NA NA NA NA NA NA NA NA NA NA NA NA NA NA NA NA NA NA NA NA NA NA NA NA NA NA NA NA NA NA NA NA NA NA NA NA NA NA NA NA NA NA NA NA NA NA NA NA NA NA NA NA NA NA NA NA NA NA NA NA NA NA NA NA NA NA NA NA NA NA NA NA NA NA NA NA NA NA NA 0 0 NA NA NA NA NA NA 0 0 NA NA NA NA NA NA NA NA NA NA NA NA NA NA NA NA NA NA NA NA NA NA NA NA NA NA NA NA NA NA NA NA NA NA NA NA NA NA NA NA NA NA NA NA NA NA NA NA NA NA NA NA NA NA NA NA NA NA NA NA NA NA NA NA NA NA NA NA NA NA NA NA NA NA NA NA NA NA NA NA NA NA NA NA NA NA NA NA NA NA NA NA NA NA NA NA NA NA NA NA NA NA 0 0 NA NA NA NA NA NA 0 0 NA NA NA NA NA NA NA NA NA NA NA NA NA NA NA NA NA NA NA NA NA NA NA NA NA NA NA NA NA NA NA NA NA NA NA NA NA NA NA NA NA NA NA NA NA NA NA NA NA NA NA NA NA NA NA NA NA NA NA NA NA NA NA NA NA NA 0.00990099 NA NA NA NA NA NA NA NA NA NA NA NA NA NA NA NA NA NA NA NA NA NA NA NA NA NA NA NA NA NA NA NA 0.00990099 0.00990099 0.00990099 0.00990099 0.00990099 0.00990099 NA NA 0.00990099 0.00990099 0.00990099 0.00990099 0.00990099 0.00990099 NA NA NA NA NA NA NA NA NA NA NA NA NA NA NA NA NA NA NA NA NA NA 0.00990099 NA NA NA NA NA NA NA 0.00990099 NA NA NA NA NA NA NA NA NA NA NA NA NA NA NA NA NA NA NA NA NA NA NA NA NA NA NA NA NA NA NA NA NA NA NA NA NA NA NA NA NA NA NA NA NA NA NA NA NA NA NA NA NA NA NA NA NA NA NA NA NA NA NA NA NA NA NA NA NA NA NA 0.00990099 0.00990099 NA NA NA NA NA NA 0.00990099 0.00990099 NA NA NA NA NA NA NA NA NA NA NA NA NA NA NA NA NA NA NA NA NA NA NA NA NA NA NA NA NA NA NA NA NA NA NA NA NA NA NA NA NA NA NA NA NA NA NA NA NA NA NA NA NA NA NA NA NA NA NA NA NA NA NA NA NA NA NA NA NA NA NA NA NA NA NA NA NA NA NA NA NA NA NA NA NA NA NA NA NA NA NA NA NA NA NA NA NA NA NA NA NA NA 0 0 NA NA NA NA NA NA 0 0 NA NA NA NA NA NA NA NA NA NA NA NA NA NA NA NA NA NA NA NA NA NA NA NA NA NA NA NA NA NA NA NA NA NA NA NA NA NA NA NA NA NA NA NA NA NA NA NA NA NA NA NA NA NA NA NA NA NA NA NA NA NA NA NA NA NA NA NA NA NA NA NA NA NA NA NA NA NA NA NA NA NA NA NA NA NA NA NA NA NA NA NA NA NA NA NA NA NA NA NA NA NA 0 0 NA NA NA NA NA NA 0 0 NA NA NA NA NA NA NA NA NA NA NA NA NA NA NA NA NA NA NA NA NA NA NA NA NA NA NA NA NA NA NA NA NA NA NA NA NA NA NA NA NA NA NA NA NA NA NA NA NA NA NA NA NA NA NA NA NA NA NA NA NA NA NA NA NA NA
11956 0.01 3308 1 1 52 99 74 2.724739 2.860917 0.9263944 0.01901088 0.04293582 3.324429 2.877179 2.880065 2.47145 1 0.9599763 2.965425 0 0 0 NA NA NA NA NA NA NA NA NA NA NA NA NA NA NA NA NA NA NA NA NA NA NA NA NA NA NA NA NA NA NA NA 0 0 0 0 0 0 NA NA 0 0 0 0 0 0 NA NA NA NA NA NA NA NA NA NA NA NA NA NA NA NA NA NA NA NA NA NA 0 NA NA NA NA NA NA NA 0 NA NA NA NA NA NA NA NA NA NA NA NA NA NA NA NA NA NA NA NA NA NA NA NA NA NA NA NA NA NA NA NA NA NA NA NA NA NA NA NA NA NA NA NA NA NA NA NA NA NA NA NA NA NA NA NA NA NA NA NA NA NA NA NA NA NA NA NA NA NA NA 0 0 NA NA NA NA NA NA 0 0 NA NA NA NA NA NA NA NA NA NA NA NA NA NA NA NA NA NA NA NA NA NA NA NA NA NA NA NA NA NA NA NA NA NA NA NA NA NA NA NA NA NA NA NA NA NA NA NA NA NA NA NA NA NA NA NA NA NA NA NA NA NA NA NA NA NA NA NA NA NA NA NA NA NA NA NA NA NA NA NA NA NA NA NA NA NA NA NA NA NA NA NA NA NA NA NA NA NA NA NA NA NA 0 0 NA NA NA NA NA NA 0 0 NA NA NA NA NA NA NA NA NA NA NA NA NA NA NA NA NA NA NA NA NA NA NA NA NA NA NA NA NA NA NA NA NA NA NA NA NA NA NA NA NA NA NA NA NA NA NA NA NA NA NA NA NA NA NA NA NA NA NA NA NA NA NA NA NA NA NA NA NA NA NA NA NA NA NA NA NA NA NA NA NA NA NA NA NA NA NA NA NA NA NA NA NA NA NA NA NA NA NA NA NA NA 0 0 NA NA NA NA NA NA 0 0 NA NA NA NA NA NA NA NA NA NA NA NA NA NA NA NA NA NA NA NA NA NA NA NA NA NA NA NA NA NA NA NA NA NA NA NA NA NA NA NA NA NA NA NA NA NA NA NA NA NA NA NA NA NA NA NA NA NA NA NA NA NA NA NA NA NA 0.1825397 NA NA NA NA NA NA NA NA NA NA NA NA NA NA NA NA NA NA NA NA NA NA NA NA NA NA NA NA NA NA NA NA 0.1984127 0.1904762 0.1984127 0.1984127 0.1904762 0.1904762 NA NA 0.1984127 0.1904762 0.1984127 0.1984127 0.1904762 0.1904762 NA NA NA NA NA NA NA NA NA NA NA NA NA NA NA NA NA NA NA NA NA NA 0.1904762 NA NA NA NA NA NA NA 0.1904762 NA NA NA NA NA NA NA NA NA NA NA NA NA NA NA NA NA NA NA NA NA NA NA NA NA NA NA NA NA NA NA NA NA NA NA NA NA NA NA NA NA NA NA NA NA NA NA NA NA NA NA NA NA NA NA NA NA NA NA NA NA NA NA NA NA NA NA NA NA NA NA 0.03968254 0.03968254 NA NA NA NA NA NA 0.03968254 0.03968254 NA NA NA NA NA NA NA NA NA NA NA NA NA NA NA NA NA NA NA NA NA NA NA NA NA NA NA NA NA NA NA NA NA NA NA NA NA NA NA NA NA NA NA NA NA NA NA NA NA NA NA NA NA NA NA NA NA NA NA NA NA NA NA NA NA NA NA NA NA NA NA NA NA NA NA NA NA NA NA NA NA NA NA NA NA NA NA NA NA NA NA NA NA NA NA NA NA NA NA NA NA NA 0.07142857 0.07142857 NA NA NA NA NA NA 0.07142857 0.07142857 NA NA NA NA NA NA NA NA NA NA NA NA NA NA NA NA NA NA NA NA NA NA NA NA NA NA NA NA NA NA NA NA NA NA NA NA NA NA NA NA NA NA NA NA NA NA NA NA NA NA NA NA NA NA NA NA NA NA NA NA NA NA NA NA NA NA NA NA NA NA NA NA NA NA NA NA NA NA NA NA NA NA NA NA NA NA NA NA NA NA NA NA NA NA NA NA NA NA NA NA NA NA 0.07936508 0.07936508 NA NA NA NA NA NA 0.07936508 0.07936508 NA NA NA NA NA NA NA NA NA NA NA NA NA NA NA NA NA NA NA NA NA NA NA NA NA NA NA NA NA NA NA NA NA NA NA NA NA NA NA NA NA NA NA NA NA NA NA NA NA NA NA NA NA NA NA NA NA NA NA NA NA NA NA NA NA NA
119822 0.01 3127 3 1 193 194 63 2.507447 1.798637 0.9288674 0.02831378 0.02567998 4.7118 14.58941 15.16031 2.180985 1 0.9739543 17.5704 0 0 0 NA NA NA NA NA NA NA NA NA NA NA NA NA NA NA NA NA NA NA NA NA NA NA NA NA NA NA NA NA NA NA NA 0 0 0 0 0 0 NA NA 0 0 0 0 0 0 NA NA NA NA NA NA NA NA NA NA NA NA NA NA NA NA NA NA NA NA NA NA 0 NA NA NA NA NA NA NA 0 NA NA NA NA NA NA NA NA NA NA NA NA NA NA NA NA NA NA NA NA NA NA NA NA NA NA NA NA NA NA NA NA NA NA NA NA NA NA NA NA NA NA NA NA NA NA NA NA NA NA NA NA NA NA NA NA NA NA NA NA NA NA NA NA NA NA NA NA NA NA NA 0 0 NA NA NA NA NA NA 0 0 NA NA NA NA NA NA NA NA NA NA NA NA NA NA NA NA NA NA NA NA NA NA NA NA NA NA NA NA NA NA NA NA NA NA NA NA NA NA NA NA NA NA NA NA NA NA NA NA NA NA NA NA NA NA NA NA NA NA NA NA NA NA NA NA NA NA NA NA NA NA NA NA NA NA NA NA NA NA NA NA NA NA NA NA NA NA NA NA NA NA NA NA NA NA NA NA NA NA NA NA NA NA 0 0 NA NA NA NA NA NA 0 0 NA NA NA NA NA NA NA NA NA NA NA NA NA NA NA NA NA NA NA NA NA NA NA NA NA NA NA NA NA NA NA NA NA NA NA NA NA NA NA NA NA NA NA NA NA NA NA NA NA NA NA NA NA NA NA NA NA NA NA NA NA NA NA NA NA NA NA NA NA NA NA NA NA NA NA NA NA NA NA NA NA NA NA NA NA NA NA NA NA NA NA NA NA NA NA NA NA NA NA NA NA NA 0 0 NA NA NA NA NA NA 0 0 NA NA NA NA NA NA NA NA NA NA NA NA NA NA NA NA NA NA NA NA NA NA NA NA NA NA NA NA NA NA NA NA NA NA NA NA NA NA NA NA NA NA NA NA NA NA NA NA NA NA NA NA NA NA NA NA NA NA NA NA NA NA NA NA NA NA 0.3085938 NA NA NA NA NA NA NA NA NA NA NA NA NA NA NA NA NA NA NA NA NA NA NA NA NA NA NA NA NA NA NA NA 0.3085938 0.3085938 0.3085938 0.3085938 0.3085938 0.3085938 NA NA 0.3085938 0.3085938 0.3085938 0.3085938 0.3085938 0.3085938 NA NA NA NA NA NA NA NA NA NA NA NA NA NA NA NA NA NA NA NA NA NA 0.3085938 NA NA NA NA NA NA NA 0.3085938 NA NA NA NA NA NA NA NA NA NA NA NA NA NA NA NA NA NA NA NA NA NA NA NA NA NA NA NA NA NA NA NA NA NA NA NA NA NA NA NA NA NA NA NA NA NA NA NA NA NA NA NA NA NA NA NA NA NA NA NA NA NA NA NA NA NA NA NA NA NA NA 0.09765625 0.09765625 NA NA NA NA NA NA 0.09765625 0.09765625 NA NA NA NA NA NA NA NA NA NA NA NA NA NA NA NA NA NA NA NA NA NA NA NA NA NA NA NA NA NA NA NA NA NA NA NA NA NA NA NA NA NA NA NA NA NA NA NA NA NA NA NA NA NA NA NA NA NA NA NA NA NA NA NA NA NA NA NA NA NA NA NA NA NA NA NA NA NA NA NA NA NA NA NA NA NA NA NA NA NA NA NA NA NA NA NA NA NA NA NA NA NA 0.1445312 0.1445312 NA NA NA NA NA NA 0.1445312 0.1445312 NA NA NA NA NA NA NA NA NA NA NA NA NA NA NA NA NA NA NA NA NA NA NA NA NA NA NA NA NA NA NA NA NA NA NA NA NA NA NA NA NA NA NA NA NA NA NA NA NA NA NA NA NA NA NA NA NA NA NA NA NA NA NA NA NA NA NA NA NA NA NA NA NA NA NA NA NA NA NA NA NA NA NA NA NA NA NA NA NA NA NA NA NA NA NA NA NA NA NA NA NA NA 0.0625 0.06640625 NA NA NA NA NA NA 0.0625 0.06640625 NA NA NA NA NA NA NA NA NA NA NA NA NA NA NA NA NA NA NA NA NA NA NA NA NA NA NA NA NA NA NA NA NA NA NA NA NA NA NA NA NA NA NA NA NA NA NA NA NA NA NA NA NA NA NA NA NA NA NA NA NA NA NA NA NA NA
120292 0.01 4094 1 1 64 148 165 2.747987 1.555555 0.7769155 0.07484218 0.09480589 1.187536 2.883595 1.281008 1.371634 1 0.94755 1.501203 0 0 0 0 0 0 0 0 0 0 0 0 0 0 0 0 0 0 0 0 0 0 0 0 0 NA NA 0 0 0 0 0 0 NA NA 0 0 0 0 0 0 NA NA 0 0 0 0 0 0 NA NA NA NA NA NA 0 NA NA NA NA NA NA NA 0 NA NA NA NA NA NA NA 0 NA NA NA NA NA NA NA 0 NA NA NA NA NA NA NA NA NA 0 NA NA NA NA NA NA NA 0 NA NA NA NA NA NA NA 0 NA NA NA NA NA NA NA 0 NA NA NA NA NA 0 0 NA NA NA NA NA NA 0 0 NA NA NA NA NA NA 0 0 NA NA NA NA NA NA 0 0 NA NA NA NA NA NA 0 0 NA NA NA NA NA NA 0 0 NA NA NA NA NA NA NA NA NA NA NA NA NA NA NA NA NA NA NA NA NA NA NA NA NA NA NA NA NA NA NA NA NA NA NA NA NA NA NA NA NA NA NA NA NA NA NA NA NA NA NA NA NA NA NA NA NA NA NA NA NA NA NA NA NA NA NA NA NA NA 0 0 NA NA NA NA NA NA 0 0 NA NA NA NA NA NA 0 0 NA NA NA NA NA NA 0 0 NA NA NA NA NA NA 0 0 NA NA NA NA NA NA 0 0 NA NA NA NA NA NA NA NA NA NA NA NA NA NA NA NA NA NA NA NA NA NA NA NA NA NA NA NA NA NA NA NA NA NA NA NA NA NA NA NA NA NA NA NA NA NA NA NA NA NA NA NA NA NA NA NA NA NA NA NA NA NA NA NA NA NA NA NA NA NA 0 0 NA NA NA NA NA NA 0 0 NA NA NA NA NA NA 0 0 NA NA NA NA NA NA 0 0 NA NA NA NA NA NA 0 0 NA NA NA NA NA NA 0 0 NA NA NA NA NA NA NA NA NA NA NA NA NA NA NA NA NA NA NA NA NA NA NA NA NA NA NA NA NA NA NA NA NA NA NA NA NA NA NA NA NA NA NA NA NA NA NA NA NA NA NA NA NA NA NA NA NA NA NA NA NA NA NA NA NA NA 0.1965066 0.1921397 0.1877729 0.1965066 0.1965066 0.1965066 0.1965066 0.1965066 0.1965066 0.1921397 0.1877729 0.1965066 0.1965066 0.1965066 0.1965066 0.1965066 0.1965066 0.1965066 0.1965066 0.1965066 0.1965066 0.1965066 0.1965066 NA NA 0.1965066 0.1965066 0.1965066 0.1965066 0.1965066 0.1965066 NA NA 0.1921397 0.1921397 0.1965066 0.1965066 0.1965066 0.1965066 NA NA 0.1921397 0.1921397 0.1965066 0.1965066 0.1965066 0.1965066 NA NA NA NA NA NA 0.004366812 NA NA NA NA NA NA NA 0.004366812 NA NA NA NA NA NA NA 0.1965066 NA NA NA NA NA NA NA 0.1965066 NA NA NA NA NA NA NA NA NA 0.1965066 NA NA NA NA NA NA NA 0.1965066 NA NA NA NA NA NA NA 0.1965066 NA NA NA NA NA NA NA 0.1965066 NA NA NA NA NA 0.04366812 0.04366812 NA NA NA NA NA NA 0.04366812 0.04366812 NA NA NA NA NA NA 0.04366812 0.04366812 NA NA NA NA NA NA 0.04366812 0.04366812 NA NA NA NA NA NA 0.04366812 0.04366812 NA NA NA NA NA NA 0.04366812 0.04366812 NA NA NA NA NA NA NA NA NA NA NA NA NA NA NA NA NA NA NA NA NA NA NA NA NA NA NA NA NA NA NA NA NA NA NA NA NA NA NA NA NA NA NA NA NA NA NA NA NA NA NA NA NA NA NA NA NA NA NA NA NA NA NA NA NA NA NA NA NA NA 0.069869 0.069869 NA NA NA NA NA NA 0.069869 0.069869 NA NA NA NA NA NA 0.069869 0.069869 NA NA NA NA NA NA 0.069869 0.069869 NA NA NA NA NA NA 0.069869 0.069869 NA NA NA NA NA NA 0.069869 0.069869 NA NA NA NA NA NA NA NA NA NA NA NA NA NA NA NA NA NA NA NA NA NA NA NA NA NA NA NA NA NA NA NA NA NA NA NA NA NA NA NA NA NA NA NA NA NA NA NA NA NA NA NA NA NA NA NA NA NA NA NA NA NA NA NA NA NA NA NA NA NA 0.08296943 0.08296943 NA NA NA NA NA NA 0.08296943 0.08296943 NA NA NA NA NA NA 0.08296943 0.08296943 NA NA NA NA NA NA 0.08296943 0.08296943 NA NA NA NA NA NA 0.08296943 0.08296943 NA NA NA NA NA NA 0.08296943 0.08296943 NA NA NA NA NA NA NA NA NA NA NA NA NA NA NA NA NA NA NA NA NA NA NA NA NA NA NA NA NA NA NA NA NA NA NA NA NA NA NA NA NA NA NA NA NA NA NA NA NA NA NA NA NA NA NA NA NA NA NA NA NA NA NA NA NA NA
12067 0.01 3854 2 1 77 146 65 2.910849 1.562304 0.9640236 0.01082015 0.002617118 9.027297 2.884598 12.20092 2.080319 1 0.9968482 99.62177 0 0 0 0.02222222 0.02222222 0.02222222 0.02222222 0.02222222 0.02222222 0.02222222 0.02222222 0.02222222 0.02222222 0.02222222 0.02222222 0.02222222 0.02173913 0.02222222 0.02222222 0.02222222 0.02222222 0.02222222 0.02222222 0.02222222 0.02173913 NA NA 0.02222222 0.02222222 0.02222222 0.02222222 0.02222222 0.02222222 NA NA 0 0 0 0 0 0 NA NA 0 0 0 0 0 0 NA NA NA NA NA NA 0.4285714 NA NA NA NA NA NA NA 0.4285714 NA NA NA NA NA NA NA 0.02272727 NA NA NA NA NA NA NA 0.02272727 NA NA NA NA NA NA NA NA NA 0.02222222 NA NA NA NA NA NA NA 0.02222222 NA NA NA NA NA NA NA 0.0212766 NA NA NA NA NA NA NA 0.0212766 NA NA NA NA NA 0 0 NA NA NA NA NA NA 0 0 NA NA NA NA NA NA 0 0 NA NA NA NA NA NA 0 0 NA NA NA NA NA NA 0 0 NA NA NA NA NA NA 0 0 NA NA NA NA NA NA NA NA NA NA NA NA NA NA NA NA NA NA NA NA NA NA NA NA NA NA NA NA NA NA NA NA NA NA NA NA NA NA NA NA NA NA NA NA NA NA NA NA NA NA NA NA NA NA NA NA NA NA NA NA NA NA NA NA NA NA NA NA NA NA 0.06666667 0.06666667 NA NA NA NA NA NA 0.06666667 0.06666667 NA NA NA NA NA NA 0.06666667 0.06666667 NA NA NA NA NA NA 0.06666667 0.06666667 NA NA NA NA NA NA 0 0 NA NA NA NA NA NA 0 0 NA NA NA NA NA NA NA NA NA NA NA NA NA NA NA NA NA NA NA NA NA NA NA NA NA NA NA NA NA NA NA NA NA NA NA NA NA NA NA NA NA NA NA NA NA NA NA NA NA NA NA NA NA NA NA NA NA NA NA NA NA NA NA NA NA NA NA NA NA NA 0 0 NA NA NA NA NA NA 0 0 NA NA NA NA NA NA 0 0 NA NA NA NA NA NA 0 0 NA NA NA NA NA NA 0 0 NA NA NA NA NA NA 0 0 NA NA NA NA NA NA NA NA NA NA NA NA NA NA NA NA NA NA NA NA NA NA NA NA NA NA NA NA NA NA NA NA NA NA NA NA NA NA NA NA NA NA NA NA NA NA NA NA NA NA NA NA NA NA NA NA NA NA NA NA NA NA NA NA NA NA 0.3028169 0.3098592 0.3098592 0.3098592 0.3098592 0.3098592 0.3098592 0.3098592 0.3098592 0.3098592 0.3098592 0.3098592 0.3098592 0.3098592 0.3169014 0.3098592 0.3098592 0.3098592 0.3098592 0.3098592 0.3098592 0.3098592 0.3169014 NA NA 0.3098592 0.3098592 0.3098592 0.3098592 0.3098592 0.3098592 NA NA 0.3239437 0.3239437 0.3239437 0.3239437 0.3239437 0.3239437 NA NA 0.3239437 0.3239437 0.3239437 0.3239437 0.3239437 0.3239437 NA NA NA NA NA NA 0.02816901 NA NA NA NA NA NA NA 0.02816901 NA NA NA NA NA NA NA 0.3028169 NA NA NA NA NA NA NA 0.3028169 NA NA NA NA NA NA NA NA NA 0.3098592 NA NA NA NA NA NA NA 0.3098592 NA NA NA NA NA NA NA 0.3239437 NA NA NA NA NA NA NA 0.3239437 NA NA NA NA NA 0.1478873 0.1408451 NA NA NA NA NA NA 0.1478873 0.1408451 NA NA NA NA NA NA 0.1478873 0.1478873 NA NA NA NA NA NA 0.1478873 0.1478873 NA NA NA NA NA NA 0.1478873 0.1478873 NA NA NA NA NA NA 0.1478873 0.1478873 NA NA NA NA NA NA NA NA NA NA NA NA NA NA NA NA NA NA NA NA NA NA NA NA NA NA NA NA NA NA NA NA NA NA NA NA NA NA NA NA NA NA NA NA NA NA NA NA NA NA NA NA NA NA NA NA NA NA NA NA NA NA NA NA NA NA NA NA NA NA 0.09859155 0.09859155 NA NA NA NA NA NA 0.09859155 0.09859155 NA NA NA NA NA NA 0.09859155 0.09859155 NA NA NA NA NA NA 0.09859155 0.09859155 NA NA NA NA NA NA 0.09859155 0.09859155 NA NA NA NA NA NA 0.09859155 0.09859155 NA NA NA NA NA NA NA NA NA NA NA NA NA NA NA NA NA NA NA NA NA NA NA NA NA NA NA NA NA NA NA NA NA NA NA NA NA NA NA NA NA NA NA NA NA NA NA NA NA NA NA NA NA NA NA NA NA NA NA NA NA NA NA NA NA NA NA NA NA NA 0.07042254 0.07042254 NA NA NA NA NA NA 0.07042254 0.07042254 NA NA NA NA NA NA 0.07042254 0.07042254 NA NA NA NA NA NA 0.07042254 0.07042254 NA NA NA NA NA NA 0.07042254 0.07042254 NA NA NA NA NA NA 0.07042254 0.07042254 NA NA NA NA NA NA NA NA NA NA NA NA NA NA NA NA NA NA NA NA NA NA NA NA NA NA NA NA NA NA NA NA NA NA NA NA NA NA NA NA NA NA NA NA NA NA NA NA NA NA NA NA NA NA NA NA NA NA NA NA NA NA NA NA NA NA
120716 0.01 5747 1 1 127 164 159 2.027175 2.462753 0.8001844 0.1298931 0.03215233 1.026441 2.145992 2.343544 2.269413 1 0.9563561 2.594981 0 0 0 0 0 0 0 0 0 0 0 0 0 0 0 0 0 0 0 0 0 0 0 0 0 NA NA 0 0 0 0 0 0 NA NA 0 0 0 0 0 0 NA NA 0 0 0 0 0 0 NA NA NA NA NA NA 0.2222222 NA NA NA NA NA NA NA 0.2222222 NA NA NA NA NA NA NA 0 NA NA NA NA NA NA NA 0 NA NA NA NA NA NA NA NA NA 0 NA NA NA NA NA NA NA 0 NA NA NA NA NA NA NA 0 NA NA NA NA NA NA NA 0 NA NA NA NA NA 0 0 NA NA NA NA NA NA 0 0 NA NA NA NA NA NA 0 0 NA NA NA NA NA NA 0 0 NA NA NA NA NA NA 0 0 NA NA NA NA NA NA 0 0 NA NA NA NA NA NA NA NA NA NA NA NA NA NA NA NA NA NA NA NA NA NA NA NA NA NA NA NA NA NA NA NA NA NA NA NA NA NA NA NA NA NA NA NA NA NA NA NA NA NA NA NA NA NA NA NA NA NA NA NA NA NA NA NA NA NA NA NA NA NA 0 0 NA NA NA NA NA NA 0 0 NA NA NA NA NA NA 0 0 NA NA NA NA NA NA 0 0 NA NA NA NA NA NA 0 0 NA NA NA NA NA NA 0 0 NA NA NA NA NA NA NA NA NA NA NA NA NA NA NA NA NA NA NA NA NA NA NA NA NA NA NA NA NA NA NA NA NA NA NA NA NA NA NA NA NA NA NA NA NA NA NA NA NA NA NA NA NA NA NA NA NA NA NA NA NA NA NA NA NA NA NA NA NA NA 0 0 NA NA NA NA NA NA 0 0 NA NA NA NA NA NA 0 0 NA NA NA NA NA NA 0 0 NA NA NA NA NA NA 0 0 NA NA NA NA NA NA 0 0 NA NA NA NA NA NA NA NA NA NA NA NA NA NA NA NA NA NA NA NA NA NA NA NA NA NA NA NA NA NA NA NA NA NA NA NA NA NA NA NA NA NA NA NA NA NA NA NA NA NA NA NA NA NA NA NA NA NA NA NA NA NA NA NA NA NA 0.02447552 0.03846154 0.03846154 0.04545455 0.04545455 0.04895105 0.04895105 0.04545455 0.04545455 0.03846154 0.03496503 0.04545455 0.04195804 0.03846154 0.03846154 0.04195804 0.04195804 0.03846154 0.03496503 0.04545455 0.04545455 0.03146853 0.03846154 NA NA 0.03846154 0.03496503 0.04545455 0.04545455 0.03146853 0.04195804 NA NA 0.03146853 0.03146853 0.03146853 0.03146853 0.03146853 0.03146853 NA NA 0.03146853 0.03146853 0.03146853 0.03146853 0.03146853 0.03146853 NA NA NA NA NA NA 0.02447552 NA NA NA NA NA NA NA 0.02447552 NA NA NA NA NA NA NA 0.03496503 NA NA NA NA NA NA NA 0.03496503 NA NA NA NA NA NA NA NA NA 0.03846154 NA NA NA NA NA NA NA 0.03846154 NA NA NA NA NA NA NA 0.03496503 NA NA NA NA NA NA NA 0.03496503 NA NA NA NA NA 0.02097902 0.02097902 NA NA NA NA NA NA 0.02097902 0.02097902 NA NA NA NA NA NA 0.01398601 0.01398601 NA NA NA NA NA NA 0.01398601 0.01398601 NA NA NA NA NA NA 0.01048951 0.01048951 NA NA NA NA NA NA 0.01048951 0.01048951 NA NA NA NA NA NA NA NA NA NA NA NA NA NA NA NA NA NA NA NA NA NA NA NA NA NA NA NA NA NA NA NA NA NA NA NA NA NA NA NA NA NA NA NA NA NA NA NA NA NA NA NA NA NA NA NA NA NA NA NA NA NA NA NA NA NA NA NA NA NA 0.006993007 0.006993007 NA NA NA NA NA NA 0.006993007 0.006993007 NA NA NA NA NA NA 0.006993007 0.006993007 NA NA NA NA NA NA 0.006993007 0.006993007 NA NA NA NA NA NA 0.006993007 0.006993007 NA NA NA NA NA NA 0.006993007 0.006993007 NA NA NA NA NA NA NA NA NA NA NA NA NA NA NA NA NA NA NA NA NA NA NA NA NA NA NA NA NA NA NA NA NA NA NA NA NA NA NA NA NA NA NA NA NA NA NA NA NA NA NA NA NA NA NA NA NA NA NA NA NA NA NA NA NA NA NA NA NA NA 0.01748252 0.01748252 NA NA NA NA NA NA 0.01748252 0.01748252 NA NA NA NA NA NA 0.01748252 0.01748252 NA NA NA NA NA NA 0.01748252 0.01748252 NA NA NA NA NA NA 0.01398601 0.01398601 NA NA NA NA NA NA 0.01398601 0.01398601 NA NA NA NA NA NA NA NA NA NA NA NA NA NA NA NA NA NA NA NA NA NA NA NA NA NA NA NA NA NA NA NA NA NA NA NA NA NA NA NA NA NA NA NA NA NA NA NA NA NA NA NA NA NA NA NA NA NA NA NA NA NA NA NA NA NA
121938 0.01 1420 2 1 142 5 136 1.569148 1.862435 0.8137014 0.122851 0.04846714 2.041178 5.517092 2.990485 5.506824 1 0.9581204 3.678363 0 0 0 0 0 0 0 0 0 0 0 0 0 0 0 0 0 0 0 0 0 0 0 0 0 NA NA 0 0 0 0 0 0 NA NA 0 0 0 0 0 0 NA NA 0 0 0 0 0 0 NA NA NA NA NA NA 0.04347826 NA NA NA NA NA NA NA 0.04347826 NA NA NA NA NA NA NA 0 NA NA NA NA NA NA NA 0 NA NA NA NA NA NA NA NA NA 0 NA NA NA NA NA NA NA 0 NA NA NA NA NA NA NA 0 NA NA NA NA NA NA NA 0 NA NA NA NA NA 0 0 NA NA NA NA NA NA 0 0 NA NA NA NA NA NA 0 0 NA NA NA NA NA NA 0 0 NA NA NA NA NA NA 0 0 NA NA NA NA NA NA 0 0 NA NA NA NA NA NA NA NA NA NA NA NA NA NA NA NA NA NA NA NA NA NA NA NA NA NA NA NA NA NA NA NA NA NA NA NA NA NA NA NA NA NA NA NA NA NA NA NA NA NA NA NA NA NA NA NA NA NA NA NA NA NA NA NA NA NA NA NA NA NA 0 0 NA NA NA NA NA NA 0 0 NA NA NA NA NA NA 0 0 NA NA NA NA NA NA 0 0 NA NA NA NA NA NA 0 0 NA NA NA NA NA NA 0 0 NA NA NA NA NA NA NA NA NA NA NA NA NA NA NA NA NA NA NA NA NA NA NA NA NA NA NA NA NA NA NA NA NA NA NA NA NA NA NA NA NA NA NA NA NA NA NA NA NA NA NA NA NA NA NA NA NA NA NA NA NA NA NA NA NA NA NA NA NA NA 0 0 NA NA NA NA NA NA 0 0 NA NA NA NA NA NA 0 0 NA NA NA NA NA NA 0 0 NA NA NA NA NA NA 0 0 NA NA NA NA NA NA 0 0 NA NA NA NA NA NA NA NA NA NA NA NA NA NA NA NA NA NA NA NA NA NA NA NA NA NA NA NA NA NA NA NA NA NA NA NA NA NA NA NA NA NA NA NA NA NA NA NA NA NA NA NA NA NA NA NA NA NA NA NA NA NA NA NA NA NA 0.05755396 0.0647482 0.06115108 0.07553957 0.07553957 0.0647482 0.06834532 0.06834532 0.07553957 0.0647482 0.06115108 0.07194245 0.07553957 0.06115108 0.06115108 0.06834532 0.0647482 0.0647482 0.06834532 0.06834532 0.07194245 0.0647482 0.06834532 NA NA 0.0647482 0.06834532 0.06834532 0.07194245 0.0647482 0.06834532 NA NA 0.07194245 0.07194245 0.07553957 0.07913669 0.07194245 0.07194245 NA NA 0.06834532 0.0647482 0.06834532 0.07913669 0.06834532 0.0647482 NA NA NA NA NA NA 0.07913669 NA NA NA NA NA NA NA 0.07913669 NA NA NA NA NA NA NA 0.06115108 NA NA NA NA NA NA NA 0.06115108 NA NA NA NA NA NA NA NA NA 0.07913669 NA NA NA NA NA NA NA 0.05035971 NA NA NA NA NA NA NA 0.08633094 NA NA NA NA NA NA NA 0.06834532 NA NA NA NA NA 0.01798561 0.01798561 NA NA NA NA NA NA 0.01798561 0.01798561 NA NA NA NA NA NA 0.02158273 0.02158273 NA NA NA NA NA NA 0.02158273 0.02158273 NA NA NA NA NA NA 0.02158273 0.02158273 NA NA NA NA NA NA 0.02158273 0.01798561 NA NA NA NA NA NA NA NA NA NA NA NA NA NA NA NA NA NA NA NA NA NA NA NA NA NA NA NA NA NA NA NA NA NA NA NA NA NA NA NA NA NA NA NA NA NA NA NA NA NA NA NA NA NA NA NA NA NA NA NA NA NA NA NA NA NA NA NA NA NA 0.03597122 0.03597122 NA NA NA NA NA NA 0.0323741 0.03597122 NA NA NA NA NA NA 0.0323741 0.0323741 NA NA NA NA NA NA 0.0323741 0.0323741 NA NA NA NA NA NA 0.02877698 0.0323741 NA NA NA NA NA NA 0.02877698 0.0323741 NA NA NA NA NA NA NA NA NA NA NA NA NA NA NA NA NA NA NA NA NA NA NA NA NA NA NA NA NA NA NA NA NA NA NA NA NA NA NA NA NA NA NA NA NA NA NA NA NA NA NA NA NA NA NA NA NA NA NA NA NA NA NA NA NA NA NA NA NA NA 0.01438849 0.01438849 NA NA NA NA NA NA 0.01438849 0.01438849 NA NA NA NA NA NA 0.01438849 0.01438849 NA NA NA NA NA NA 0.01438849 0.01438849 NA NA NA NA NA NA 0.01798561 0.02158273 NA NA NA NA NA NA 0.01438849 0.01798561 NA NA NA NA NA NA NA NA NA NA NA NA NA NA NA NA NA NA NA NA NA NA NA NA NA NA NA NA NA NA NA NA NA NA NA NA NA NA NA NA NA NA NA NA NA NA NA NA NA NA NA NA NA NA NA NA NA NA NA NA NA NA NA NA NA NA
12215 0.01 7615 1 1 101 187 73 2.760255 1.538869 0.7996322 0.08134883 0.0946538 1 2.705247 1.152194 1.456426 1 0.721583 1.065762 0 0 0 0 0 0 0 0 0 0 0 0 0 0 0 0 0 0 0 0 0 0 0 0 0 NA NA 0 0 0 0 0 0 NA NA 0 0 0 0 0 0 NA NA 0 0 0 0 0 0 NA NA NA NA NA NA 0.1111111 NA NA NA NA NA NA NA 0.1111111 NA NA NA NA NA NA NA 0 NA NA NA NA NA NA NA 0 NA NA NA NA NA NA NA NA NA 0 NA NA NA NA NA NA NA 0 NA NA NA NA NA NA NA 0 NA NA NA NA NA NA NA 0 NA NA NA NA NA 0 0 NA NA NA NA NA NA 0 0 NA NA NA NA NA NA 0 0 NA NA NA NA NA NA 0 0 NA NA NA NA NA NA 0 0 NA NA NA NA NA NA 0 0 NA NA NA NA NA NA NA NA NA NA NA NA NA NA NA NA NA NA NA NA NA NA NA NA NA NA NA NA NA NA NA NA NA NA NA NA NA NA NA NA NA NA NA NA NA NA NA NA NA NA NA NA NA NA NA NA NA NA NA NA NA NA NA NA NA NA NA NA NA NA 0 0 NA NA NA NA NA NA 0 0 NA NA NA NA NA NA 0 0 NA NA NA NA NA NA 0 0 NA NA NA NA NA NA 0 0 NA NA NA NA NA NA 0 0 NA NA NA NA NA NA NA NA NA NA NA NA NA NA NA NA NA NA NA NA NA NA NA NA NA NA NA NA NA NA NA NA NA NA NA NA NA NA NA NA NA NA NA NA NA NA NA NA NA NA NA NA NA NA NA NA NA NA NA NA NA NA NA NA NA NA NA NA NA NA 0 0 NA NA NA NA NA NA 0 0 NA NA NA NA NA NA 0 0 NA NA NA NA NA NA 0 0 NA NA NA NA NA NA 0 0 NA NA NA NA NA NA 0 0 NA NA NA NA NA NA NA NA NA NA NA NA NA NA NA NA NA NA NA NA NA NA NA NA NA NA NA NA NA NA NA NA NA NA NA NA NA NA NA NA NA NA NA NA NA NA NA NA NA NA NA NA NA NA NA NA NA NA NA NA NA NA NA NA NA NA 0.137931 0.137931 0.1321839 0.137931 0.137931 0.137931 0.1321839 0.137931 0.137931 0.137931 0.1321839 0.137931 0.137931 0.137931 0.1321839 0.137931 0.137931 0.137931 0.137931 0.137931 0.137931 0.1321839 0.137931 NA NA 0.137931 0.137931 0.137931 0.137931 0.1321839 0.137931 NA NA 0.137931 0.137931 0.137931 0.137931 0.137931 0.137931 NA NA 0.137931 0.137931 0.137931 0.137931 0.137931 0.137931 NA NA NA NA NA NA 0.04597701 NA NA NA NA NA NA NA 0.04597701 NA NA NA NA NA NA NA 0.137931 NA NA NA NA NA NA NA 0.137931 NA NA NA NA NA NA NA NA NA 0.137931 NA NA NA NA NA NA NA 0.137931 NA NA NA NA NA NA NA 0.137931 NA NA NA NA NA NA NA 0.137931 NA NA NA NA NA 0.06896552 0.06896552 NA NA NA NA NA NA 0.06896552 0.06896552 NA NA NA NA NA NA 0.06896552 0.06896552 NA NA NA NA NA NA 0.06896552 0.06896552 NA NA NA NA NA NA 0.06896552 0.06896552 NA NA NA NA NA NA 0.06896552 0.06896552 NA NA NA NA NA NA NA NA NA NA NA NA NA NA NA NA NA NA NA NA NA NA NA NA NA NA NA NA NA NA NA NA NA NA NA NA NA NA NA NA NA NA NA NA NA NA NA NA NA NA NA NA NA NA NA NA NA NA NA NA NA NA NA NA NA NA NA NA NA NA 0.02873563 0.02873563 NA NA NA NA NA NA 0.02873563 0.02873563 NA NA NA NA NA NA 0.02873563 0.02873563 NA NA NA NA NA NA 0.02873563 0.02873563 NA NA NA NA NA NA 0.02873563 0.02873563 NA NA NA NA NA NA 0.02873563 0.02873563 NA NA NA NA NA NA NA NA NA NA NA NA NA NA NA NA NA NA NA NA NA NA NA NA NA NA NA NA NA NA NA NA NA NA NA NA NA NA NA NA NA NA NA NA NA NA NA NA NA NA NA NA NA NA NA NA NA NA NA NA NA NA NA NA NA NA NA NA NA NA 0.04022989 0.03448276 NA NA NA NA NA NA 0.04022989 0.03448276 NA NA NA NA NA NA 0.03448276 0.04022989 NA NA NA NA NA NA 0.03448276 0.04022989 NA NA NA NA NA NA 0.04022989 0.04022989 NA NA NA NA NA NA 0.04022989 0.04022989 NA NA NA NA NA NA NA NA NA NA NA NA NA NA NA NA NA NA NA NA NA NA NA NA NA NA NA NA NA NA NA NA NA NA NA NA NA NA NA NA NA NA NA NA NA NA NA NA NA NA NA NA NA NA NA NA NA NA NA NA NA NA NA NA NA NA
123716 0.01 5295 1 1 10 136 17 1.764512 1.955109 0.8289496 0.1426375 0.02263791 1 1.990677 2.271575 1.414932 1 0.9813113 2.63065 0 0 0 0 0 0 0 0 0 0 0 0 0 0 0 0 0 0 0 0 0 0 0 0 0 NA NA 0 0 0 0 0 0 NA NA 0 0 0 0 0 0 NA NA 0 0 0 0 0 0 NA NA NA NA NA NA 0.9545455 NA NA NA NA NA NA NA 0.9545455 NA NA NA NA NA NA NA 0 NA NA NA NA NA NA NA 0 NA NA NA NA NA NA NA NA NA 0 NA NA NA NA NA NA NA 0 NA NA NA NA NA NA NA 0 NA NA NA NA NA NA NA 0 NA NA NA NA NA 0 0 NA NA NA NA NA NA 0 0 NA NA NA NA NA NA 0 0 NA NA NA NA NA NA 0 0 NA NA NA NA NA NA 0 0 NA NA NA NA NA NA 0 0 NA NA NA NA NA NA NA NA NA NA NA NA NA NA NA NA NA NA NA NA NA NA NA NA NA NA NA NA NA NA NA NA NA NA NA NA NA NA NA NA NA NA NA NA NA NA NA NA NA NA NA NA NA NA NA NA NA NA NA NA NA NA NA NA NA NA NA NA NA NA 0 0 NA NA NA NA NA NA 0 0 NA NA NA NA NA NA 0 0 NA NA NA NA NA NA 0 0 NA NA NA NA NA NA 0 0 NA NA NA NA NA NA 0 0 NA NA NA NA NA NA NA NA NA NA NA NA NA NA NA NA NA NA NA NA NA NA NA NA NA NA NA NA NA NA NA NA NA NA NA NA NA NA NA NA NA NA NA NA NA NA NA NA NA NA NA NA NA NA NA NA NA NA NA NA NA NA NA NA NA NA NA NA NA NA 0 0 NA NA NA NA NA NA 0 0 NA NA NA NA NA NA 0 0 NA NA NA NA NA NA 0 0 NA NA NA NA NA NA 0 0 NA NA NA NA NA NA 0 0 NA NA NA NA NA NA NA NA NA NA NA NA NA NA NA NA NA NA NA NA NA NA NA NA NA NA NA NA NA NA NA NA NA NA NA NA NA NA NA NA NA NA NA NA NA NA NA NA NA NA NA NA NA NA NA NA NA NA NA NA NA NA NA NA NA NA 0.03703704 0.03703704 0.03703704 0.03703704 0.03703704 0.03703704 0.03703704 0.03703704 0.03703704 0 0 0.03703704 0.03703704 0.03703704 0.03703704 0 0 0.03703704 0.03703704 0.03703704 0.03703704 0.03703704 0.03703704 NA NA 0.03703704 0.03703704 0.03703704 0.03703704 0.03703704 0.03703704 NA NA 0 0 0.03703704 0.03703704 0.03703704 0.03703704 NA NA 0 0 0.03703704 0.03703704 0.03703704 0.03703704 NA NA NA NA NA NA 0.1111111 NA NA NA NA NA NA NA 0.1111111 NA NA NA NA NA NA NA 0.03703704 NA NA NA NA NA NA NA 0.03703704 NA NA NA NA NA NA NA NA NA 0.03703704 NA NA NA NA NA NA NA 0.03703704 NA NA NA NA NA NA NA 0.03703704 NA NA NA NA NA NA NA 0.03703704 NA NA NA NA NA 0.03703704 0.03703704 NA NA NA NA NA NA 0.03703704 0.03703704 NA NA NA NA NA NA 0.03703704 0.03703704 NA NA NA NA NA NA 0.03703704 0.03703704 NA NA NA NA NA NA 0.03703704 0.03703704 NA NA NA NA NA NA 0.03703704 0.03703704 NA NA NA NA NA NA NA NA NA NA NA NA NA NA NA NA NA NA NA NA NA NA NA NA NA NA NA NA NA NA NA NA NA NA NA NA NA NA NA NA NA NA NA NA NA NA NA NA NA NA NA NA NA NA NA NA NA NA NA NA NA NA NA NA NA NA NA NA NA NA 0 0 NA NA NA NA NA NA 0 0 NA NA NA NA NA NA 0 0 NA NA NA NA NA NA 0 0 NA NA NA NA NA NA 0 0 NA NA NA NA NA NA 0 0 NA NA NA NA NA NA NA NA NA NA NA NA NA NA NA NA NA NA NA NA NA NA NA NA NA NA NA NA NA NA NA NA NA NA NA NA NA NA NA NA NA NA NA NA NA NA NA NA NA NA NA NA NA NA NA NA NA NA NA NA NA NA NA NA NA NA NA NA NA NA 0 0 NA NA NA NA NA NA 0 0 NA NA NA NA NA NA 0 0 NA NA NA NA NA NA 0 0 NA NA NA NA NA NA 0 0 NA NA NA NA NA NA 0 0 NA NA NA NA NA NA NA NA NA NA NA NA NA NA NA NA NA NA NA NA NA NA NA NA NA NA NA NA NA NA NA NA NA NA NA NA NA NA NA NA NA NA NA NA NA NA NA NA NA NA NA NA NA NA NA NA NA NA NA NA NA NA NA NA NA NA
123915 0.01 6045 2 1 36 64 40 1.754991 1.766113 0.8062901 0.09305098 0.09218405 1 2.190891 1 2.652674 1 0.9982146 6.060605 0 0 0 0 0 0.2 0.2 0 0 0.2 0.2 0 0 0.2 0.2 0 0 0.2 0.2 0 0 0.2 0.2 0 0 NA NA 0 0 0.2 0.2 0 0 NA NA 0 0 0 0.2 0 0.2 NA NA 0 0 0 0.2 0 0.2 NA NA NA NA NA NA 0.5 NA NA NA NA NA NA NA 0.5 NA NA NA NA NA NA NA 0 NA NA NA NA NA NA NA 0 NA NA NA NA NA NA NA NA NA 0 NA NA NA NA NA NA NA 0 NA NA NA NA NA NA NA 0 NA NA NA NA NA NA NA 0 NA NA NA NA NA 0 0 NA NA NA NA NA NA 0 0 NA NA NA NA NA NA 0 0 NA NA NA NA NA NA 0 0 NA NA NA NA NA NA 0 0 NA NA NA NA NA NA 0 0 NA NA NA NA NA NA NA NA NA NA NA NA NA NA NA NA NA NA NA NA NA NA NA NA NA NA NA NA NA NA NA NA NA NA NA NA NA NA NA NA NA NA NA NA NA NA NA NA NA NA NA NA NA NA NA NA NA NA NA NA NA NA NA NA NA NA NA NA NA NA 0.3333333 0.3333333 NA NA NA NA NA NA 0.3333333 0.3333333 NA NA NA NA NA NA 0 0 NA NA NA NA NA NA 0 0 NA NA NA NA NA NA 0.3333333 0.3333333 NA NA NA NA NA NA 0.3333333 0.3333333 NA NA NA NA NA NA NA NA NA NA NA NA NA NA NA NA NA NA NA NA NA NA NA NA NA NA NA NA NA NA NA NA NA NA NA NA NA NA NA NA NA NA NA NA NA NA NA NA NA NA NA NA NA NA NA NA NA NA NA NA NA NA NA NA NA NA NA NA NA NA 0 0 NA NA NA NA NA NA 0 0 NA NA NA NA NA NA 0 0 NA NA NA NA NA NA 0 0 NA NA NA NA NA NA 0 0 NA NA NA NA NA NA 0 0 NA NA NA NA NA NA NA NA NA NA NA NA NA NA NA NA NA NA NA NA NA NA NA NA NA NA NA NA NA NA NA NA NA NA NA NA NA NA NA NA NA NA NA NA NA NA NA NA NA NA NA NA NA NA NA NA NA NA NA NA NA NA NA NA NA NA 0.02631579 0.03947368 0.03947368 0.05263158 0.05263158 0.03947368 0.03947368 0.05263158 0.05263158 0.03947368 0.03947368 0.05263158 0.05263158 0.03947368 0.05263158 0.05263158 0.05263158 0.03947368 0.03947368 0.05263158 0.05263158 0.02631579 0.02631579 NA NA 0.03947368 0.03947368 0.05263158 0.05263158 0.02631579 0.02631579 NA NA 0.03947368 0.03947368 0.03947368 0.05263158 0.03947368 0.05263158 NA NA 0.03947368 0.03947368 0.03947368 0.05263158 0.03947368 0.05263158 NA NA NA NA NA NA 0.05263158 NA NA NA NA NA NA NA 0.05263158 NA NA NA NA NA NA NA 0 NA NA NA NA NA NA NA 0 NA NA NA NA NA NA NA NA NA 0.03947368 NA NA NA NA NA NA NA 0.03947368 NA NA NA NA NA NA NA 0.03947368 NA NA NA NA NA NA NA 0.03947368 NA NA NA NA NA 0.02631579 0.02631579 NA NA NA NA NA NA 0.02631579 0.02631579 NA NA NA NA NA NA 0.02631579 0.02631579 NA NA NA NA NA NA 0.02631579 0.03947368 NA NA NA NA NA NA 0.02631579 0.02631579 NA NA NA NA NA NA 0.02631579 0.02631579 NA NA NA NA NA NA NA NA NA NA NA NA NA NA NA NA NA NA NA NA NA NA NA NA NA NA NA NA NA NA NA NA NA NA NA NA NA NA NA NA NA NA NA NA NA NA NA NA NA NA NA NA NA NA NA NA NA NA NA NA NA NA NA NA NA NA NA NA NA NA 0.02631579 0.02631579 NA NA NA NA NA NA 0.02631579 0.02631579 NA NA NA NA NA NA 0 0 NA NA NA NA NA NA 0 0 NA NA NA NA NA NA 0.02631579 0.02631579 NA NA NA NA NA NA 0.02631579 0.02631579 NA NA NA NA NA NA NA NA NA NA NA NA NA NA NA NA NA NA NA NA NA NA NA NA NA NA NA NA NA NA NA NA NA NA NA NA NA NA NA NA NA NA NA NA NA NA NA NA NA NA NA NA NA NA NA NA NA NA NA NA NA NA NA NA NA NA NA NA NA NA 0 0 NA NA NA NA NA NA 0 0 NA NA NA NA NA NA 0 0 NA NA NA NA NA NA 0 0 NA NA NA NA NA NA 0 0 NA NA NA NA NA NA 0 0 NA NA NA NA NA NA NA NA NA NA NA NA NA NA NA NA NA NA NA NA NA NA NA NA NA NA NA NA NA NA NA NA NA NA NA NA NA NA NA NA NA NA NA NA NA NA NA NA NA NA NA NA NA NA NA NA NA NA NA NA NA NA NA NA NA NA
125237 0.01 1158 1 1 87 61 162 1.556735 1.79204 0.5361491 0.1002458 0.2318285 1.613954 1.391996 1.182907 1.781392 1 0.8821976 1.779583 0 0 0 0 0 0 0 0 0 0 0 0 0 0 0 0 0 0 0 0 0 0 0 0 0 NA NA 0 0 0 0 0 0 NA NA 0 0 0 0 0 0 NA NA 0 0 0 0 0 0 NA NA NA NA NA NA 0.3333333 NA NA NA NA NA NA NA 0.3333333 NA NA NA NA NA NA NA 0 NA NA NA NA NA NA NA 0 NA NA NA NA NA NA NA NA NA 0 NA NA NA NA NA NA NA 0 NA NA NA NA NA NA NA 0 NA NA NA NA NA NA NA 0 NA NA NA NA NA 0 0 NA NA NA NA NA NA 0 0 NA NA NA NA NA NA 0 0 NA NA NA NA NA NA 0 0 NA NA NA NA NA NA 0 0 NA NA NA NA NA NA 0 0 NA NA NA NA NA NA NA NA NA NA NA NA NA NA NA NA NA NA NA NA NA NA NA NA NA NA NA NA NA NA NA NA NA NA NA NA NA NA NA NA NA NA NA NA NA NA NA NA NA NA NA NA NA NA NA NA NA NA NA NA NA NA NA NA NA NA NA NA NA NA 0 0 NA NA NA NA NA NA 0 0 NA NA NA NA NA NA 0 0 NA NA NA NA NA NA 0 0 NA NA NA NA NA NA 0 0 NA NA NA NA NA NA 0 0 NA NA NA NA NA NA NA NA NA NA NA NA NA NA NA NA NA NA NA NA NA NA NA NA NA NA NA NA NA NA NA NA NA NA NA NA NA NA NA NA NA NA NA NA NA NA NA NA NA NA NA NA NA NA NA NA NA NA NA NA NA NA NA NA NA NA NA NA NA NA 0 0 NA NA NA NA NA NA 0 0 NA NA NA NA NA NA 0 0 NA NA NA NA NA NA 0 0 NA NA NA NA NA NA 0 0 NA NA NA NA NA NA 0 0 NA NA NA NA NA NA NA NA NA NA NA NA NA NA NA NA NA NA NA NA NA NA NA NA NA NA NA NA NA NA NA NA NA NA NA NA NA NA NA NA NA NA NA NA NA NA NA NA NA NA NA NA NA NA NA NA NA NA NA NA NA NA NA NA NA NA 0.004016064 0.004016064 0.004016064 0.004016064 0.004016064 0.004016064 0.004016064 0.004016064 0.004016064 0.004016064 0.004016064 0.004016064 0.004016064 0.004016064 0.004016064 0.004016064 0.004016064 0.004016064 0.004016064 0.004016064 0.004016064 0.004016064 0.004016064 NA NA 0.004016064 0.004016064 0.004016064 0.004016064 0.004016064 0.004016064 NA NA 0.004016064 0.004016064 0.004016064 0.004016064 0.004016064 0.004016064 NA NA 0.004016064 0.004016064 0.004016064 0.004016064 0.004016064 0.004016064 NA NA NA NA NA NA 0.01606426 NA NA NA NA NA NA NA 0.01606426 NA NA NA NA NA NA NA 0 NA NA NA NA NA NA NA 0 NA NA NA NA NA NA NA NA NA 0.004016064 NA NA NA NA NA NA NA 0.004016064 NA NA NA NA NA NA NA 0.004016064 NA NA NA NA NA NA NA 0.004016064 NA NA NA NA NA 0.004016064 0.004016064 NA NA NA NA NA NA 0.004016064 0.004016064 NA NA NA NA NA NA 0.004016064 0.004016064 NA NA NA NA NA NA 0.004016064 0.004016064 NA NA NA NA NA NA 0.004016064 0.004016064 NA NA NA NA NA NA 0.004016064 0.004016064 NA NA NA NA NA NA NA NA NA NA NA NA NA NA NA NA NA NA NA NA NA NA NA NA NA NA NA NA NA NA NA NA NA NA NA NA NA NA NA NA NA NA NA NA NA NA NA NA NA NA NA NA NA NA NA NA NA NA NA NA NA NA NA NA NA NA NA NA NA NA 0 0 NA NA NA NA NA NA 0 0 NA NA NA NA NA NA 0 0 NA NA NA NA NA NA 0 0 NA NA NA NA NA NA 0 0 NA NA NA NA NA NA 0 0 NA NA NA NA NA NA NA NA NA NA NA NA NA NA NA NA NA NA NA NA NA NA NA NA NA NA NA NA NA NA NA NA NA NA NA NA NA NA NA NA NA NA NA NA NA NA NA NA NA NA NA NA NA NA NA NA NA NA NA NA NA NA NA NA NA NA NA NA NA NA 0 0 NA NA NA NA NA NA 0 0 NA NA NA NA NA NA 0 0 NA NA NA NA NA NA 0 0 NA NA NA NA NA NA 0 0 NA NA NA NA NA NA 0 0 NA NA NA NA NA NA NA NA NA NA NA NA NA NA NA NA NA NA NA NA NA NA NA NA NA NA NA NA NA NA NA NA NA NA NA NA NA NA NA NA NA NA NA NA NA NA NA NA NA NA NA NA NA NA NA NA NA NA NA NA NA NA NA NA NA NA
12614 0.01 4404 3 1 75 184 105 2.800197 2.766404 0.9473816 0.01523833 0.03046975 17.53536 17.21746 13.1778 15.38646 1 0.9692488 12.27267 0 0 0.02564103 0.04494382 0.04494382 0 0.01234568 0 0 0 0 0.04494382 0.04494382 0 0 0 0 0 0 0 0 0 0 0 0.03703704 NA NA 0 0 0 0 0 0 NA NA 0 0 0 0 0 0.01282051 NA NA 0 0 0 0 0 0.01282051 NA NA NA NA NA NA 0.07894737 NA NA NA NA NA NA NA 0.07894737 NA NA NA NA NA NA NA 0 NA NA NA NA NA NA NA 0 NA NA NA NA NA NA NA NA NA 0 NA NA NA NA NA NA NA 0 NA NA NA NA NA NA NA 0.01282051 NA NA NA NA NA NA NA 0.01282051 NA NA NA NA NA 0.07317073 0.075 NA NA NA NA NA NA 0.07317073 0.05128205 NA NA NA NA NA NA 0.07692308 0.07894737 NA NA NA NA NA NA 0.07692308 0.07894737 NA NA NA NA NA NA 0.07894737 0.07894737 NA NA NA NA NA NA 0.07894737 0.07894737 NA NA NA NA NA NA NA NA NA NA NA NA NA NA NA NA NA NA NA NA NA NA NA NA NA NA NA NA NA NA NA NA NA NA NA NA NA NA NA NA NA NA NA NA NA NA NA NA NA NA NA NA NA NA NA NA NA NA NA NA NA NA NA NA NA NA NA NA NA NA 0 0 NA NA NA NA NA NA 0 0 NA NA NA NA NA NA 0 0 NA NA NA NA NA NA 0 0 NA NA NA NA NA NA 0 0 NA NA NA NA NA NA 0 0 NA NA NA NA NA NA NA NA NA NA NA NA NA NA NA NA NA NA NA NA NA NA NA NA NA NA NA NA NA NA NA NA NA NA NA NA NA NA NA NA NA NA NA NA NA NA NA NA NA NA NA NA NA NA NA NA NA NA NA NA NA NA NA NA NA NA NA NA NA NA 0 0 NA NA NA NA NA NA 0 0 NA NA NA NA NA NA 0 0 NA NA NA NA NA NA 0 0 NA NA NA NA NA NA 0 0 NA NA NA NA NA NA 0 0 NA NA NA NA NA NA NA NA NA NA NA NA NA NA NA NA NA NA NA NA NA NA NA NA NA NA NA NA NA NA NA NA NA NA NA NA NA NA NA NA NA NA NA NA NA NA NA NA NA NA NA NA NA NA NA NA NA NA NA NA NA NA NA NA NA NA 0.4222222 0.4722222 0.4722222 0.4277778 0.4444444 0.4333333 0.4388889 0.4277778 0.4277778 0.4722222 0.4722222 0.4277778 0.4333333 0.4333333 0.4388889 0.4277778 0.4277778 0.4277778 0.4277778 0.4277778 0.4277778 0.4166667 0.4333333 NA NA 0.4277778 0.4277778 0.4277778 0.4277778 0.4166667 0.4222222 NA NA 0.4333333 0.4333333 0.4333333 0.4333333 0.4222222 0.4277778 NA NA 0.4333333 0.4333333 0.4333333 0.4333333 0.4222222 0.4277778 NA NA NA NA NA NA 0.1944444 NA NA NA NA NA NA NA 0.1944444 NA NA NA NA NA NA NA 0.4 NA NA NA NA NA NA NA 0.4 NA NA NA NA NA NA NA NA NA 0.4444444 NA NA NA NA NA NA NA 0.4444444 NA NA NA NA NA NA NA 0.4277778 NA NA NA NA NA NA NA 0.4277778 NA NA NA NA NA 0.2111111 0.2055556 NA NA NA NA NA NA 0.2111111 0.2055556 NA NA NA NA NA NA 0.2 0.1944444 NA NA NA NA NA NA 0.2 0.1944444 NA NA NA NA NA NA 0.1944444 0.1944444 NA NA NA NA NA NA 0.1944444 0.1944444 NA NA NA NA NA NA NA NA NA NA NA NA NA NA NA NA NA NA NA NA NA NA NA NA NA NA NA NA NA NA NA NA NA NA NA NA NA NA NA NA NA NA NA NA NA NA NA NA NA NA NA NA NA NA NA NA NA NA NA NA NA NA NA NA NA NA NA NA NA NA 0.1166667 0.1222222 NA NA NA NA NA NA 0.1166667 0.1166667 NA NA NA NA NA NA 0.1166667 0.1222222 NA NA NA NA NA NA 0.1166667 0.1166667 NA NA NA NA NA NA 0.1166667 0.1222222 NA NA NA NA NA NA 0.1166667 0.1166667 NA NA NA NA NA NA NA NA NA NA NA NA NA NA NA NA NA NA NA NA NA NA NA NA NA NA NA NA NA NA NA NA NA NA NA NA NA NA NA NA NA NA NA NA NA NA NA NA NA NA NA NA NA NA NA NA NA NA NA NA NA NA NA NA NA NA NA NA NA NA 0.1166667 0.1166667 NA NA NA NA NA NA 0.1166667 0.1166667 NA NA NA NA NA NA 0.1166667 0.1166667 NA NA NA NA NA NA 0.1166667 0.1166667 NA NA NA NA NA NA 0.1222222 0.1222222 NA NA NA NA NA NA 0.1222222 0.1222222 NA NA NA NA NA NA NA NA NA NA NA NA NA NA NA NA NA NA NA NA NA NA NA NA NA NA NA NA NA NA NA NA NA NA NA NA NA NA NA NA NA NA NA NA NA NA NA NA NA NA NA NA NA NA NA NA NA NA NA NA NA NA NA NA NA NA
12623 0.01 9889 3 1 60 113 172 2.619274 2.537005 0.9762227 0.005851428 0.0102199 19.17954 10.53467 5.6831 18.73348 1 0.991341 12.72585 0 0 0 0 0 0 0 0 0 0 0 0 0 0 0 0 0 0 0 0 0 0 0 0 0 NA NA 0 0 0 0 0 0 NA NA 0 0 0 0 0 0 NA NA 0 0 0 0 0 0 NA NA NA NA NA NA 0.07843137 NA NA NA NA NA NA NA 0.07843137 NA NA NA NA NA NA NA 0 NA NA NA NA NA NA NA 0 NA NA NA NA NA NA NA NA NA 0 NA NA NA NA NA NA NA 0 NA NA NA NA NA NA NA 0 NA NA NA NA NA NA NA 0 NA NA NA NA NA 0 0 NA NA NA NA NA NA 0 0 NA NA NA NA NA NA 0 0 NA NA NA NA NA NA 0 0 NA NA NA NA NA NA 0 0 NA NA NA NA NA NA 0 0 NA NA NA NA NA NA NA NA NA NA NA NA NA NA NA NA NA NA NA NA NA NA NA NA NA NA NA NA NA NA NA NA NA NA NA NA NA NA NA NA NA NA NA NA NA NA NA NA NA NA NA NA NA NA NA NA NA NA NA NA NA NA NA NA NA NA NA NA NA NA 0 0 NA NA NA NA NA NA 0 0 NA NA NA NA NA NA 0 0 NA NA NA NA NA NA 0 0 NA NA NA NA NA NA 0 0 NA NA NA NA NA NA 0 0 NA NA NA NA NA NA NA NA NA NA NA NA NA NA NA NA NA NA NA NA NA NA NA NA NA NA NA NA NA NA NA NA NA NA NA NA NA NA NA NA NA NA NA NA NA NA NA NA NA NA NA NA NA NA NA NA NA NA NA NA NA NA NA NA NA NA NA NA NA NA 0 0 NA NA NA NA NA NA 0 0 NA NA NA NA NA NA 0 0 NA NA NA NA NA NA 0 0 NA NA NA NA NA NA 0 0 NA NA NA NA NA NA 0 0 NA NA NA NA NA NA NA NA NA NA NA NA NA NA NA NA NA NA NA NA NA NA NA NA NA NA NA NA NA NA NA NA NA NA NA NA NA NA NA NA NA NA NA NA NA NA NA NA NA NA NA NA NA NA NA NA NA NA NA NA NA NA NA NA NA NA 0.3922414 0.4008621 0.4008621 0.4051724 0.4051724 0.4008621 0.4051724 0.4051724 0.4051724 0.4008621 0.4008621 0.4051724 0.4051724 0.4008621 0.4051724 0.4051724 0.4051724 0.4008621 0.4008621 0.4051724 0.4051724 0.4051724 0.4051724 NA NA 0.4008621 0.4008621 0.4051724 0.4051724 0.4008621 0.4051724 NA NA 0.4051724 0.4008621 0.4008621 0.4051724 0.4008621 0.4051724 NA NA 0.4051724 0.4008621 0.4008621 0.4051724 0.4008621 0.4051724 NA NA NA NA NA NA 0.2025862 NA NA NA NA NA NA NA 0.2025862 NA NA NA NA NA NA NA 0.2672414 NA NA NA NA NA NA NA 0.2672414 NA NA NA NA NA NA NA NA NA 0.4094828 NA NA NA NA NA NA NA 0.4008621 NA NA NA NA NA NA NA 0.4051724 NA NA NA NA NA NA NA 0.4051724 NA NA NA NA NA 0.1551724 0.1551724 NA NA NA NA NA NA 0.1551724 0.1551724 NA NA NA NA NA NA 0.1551724 0.1551724 NA NA NA NA NA NA 0.1551724 0.1551724 NA NA NA NA NA NA 0.1551724 0.1551724 NA NA NA NA NA NA 0.1551724 0.1551724 NA NA NA NA NA NA NA NA NA NA NA NA NA NA NA NA NA NA NA NA NA NA NA NA NA NA NA NA NA NA NA NA NA NA NA NA NA NA NA NA NA NA NA NA NA NA NA NA NA NA NA NA NA NA NA NA NA NA NA NA NA NA NA NA NA NA NA NA NA NA 0.09482759 0.09913793 NA NA NA NA NA NA 0.09482759 0.09482759 NA NA NA NA NA NA 0.09482759 0.09913793 NA NA NA NA NA NA 0.09482759 0.09913793 NA NA NA NA NA NA 0.09482759 0.09482759 NA NA NA NA NA NA 0.09482759 0.09482759 NA NA NA NA NA NA NA NA NA NA NA NA NA NA NA NA NA NA NA NA NA NA NA NA NA NA NA NA NA NA NA NA NA NA NA NA NA NA NA NA NA NA NA NA NA NA NA NA NA NA NA NA NA NA NA NA NA NA NA NA NA NA NA NA NA NA NA NA NA NA 0.1551724 0.1508621 NA NA NA NA NA NA 0.1551724 0.1508621 NA NA NA NA NA NA 0.1551724 0.1508621 NA NA NA NA NA NA 0.1551724 0.1508621 NA NA NA NA NA NA 0.1551724 0.1508621 NA NA NA NA NA NA 0.1551724 0.1508621 NA NA NA NA NA NA NA NA NA NA NA NA NA NA NA NA NA NA NA NA NA NA NA NA NA NA NA NA NA NA NA NA NA NA NA NA NA NA NA NA NA NA NA NA NA NA NA NA NA NA NA NA NA NA NA NA NA NA NA NA NA NA NA NA NA NA
126321 0.01 1307 1 1 49 21 154 1.85101 1.610702 0.5090674 0.08750996 0.3699856 1.991807 2.037489 1.152362 2.24816 1 0.9249466 2.005071 0 0 0 0 0 0 0 0 0 0 0 0 0 0 0 0 0 0 0 0 0 0 0 0 0 NA NA 0 0 0 0 0 0 NA NA 0 0 0 0 0 0 NA NA 0 0 0 0 0 0 NA NA NA NA NA NA 0 NA NA NA NA NA NA NA 0 NA NA NA NA NA NA NA 0.1111111 NA NA NA NA NA NA NA 0.1111111 NA NA NA NA NA NA NA NA NA 0 NA NA NA NA NA NA NA 0 NA NA NA NA NA NA NA 0 NA NA NA NA NA NA NA 0 NA NA NA NA NA 0 0 NA NA NA NA NA NA 0 0 NA NA NA NA NA NA 0 0 NA NA NA NA NA NA 0 0 NA NA NA NA NA NA 0 0 NA NA NA NA NA NA 0 0 NA NA NA NA NA NA NA NA NA NA NA NA NA NA NA NA NA NA NA NA NA NA NA NA NA NA NA NA NA NA NA NA NA NA NA NA NA NA NA NA NA NA NA NA NA NA NA NA NA NA NA NA NA NA NA NA NA NA NA NA NA NA NA NA NA NA NA NA NA NA 0 0 NA NA NA NA NA NA 0 0 NA NA NA NA NA NA 0 0 NA NA NA NA NA NA 0 0 NA NA NA NA NA NA 0 0 NA NA NA NA NA NA 0 0 NA NA NA NA NA NA NA NA NA NA NA NA NA NA NA NA NA NA NA NA NA NA NA NA NA NA NA NA NA NA NA NA NA NA NA NA NA NA NA NA NA NA NA NA NA NA NA NA NA NA NA NA NA NA NA NA NA NA NA NA NA NA NA NA NA NA NA NA NA NA 0 0 NA NA NA NA NA NA 0 0 NA NA NA NA NA NA 0 0 NA NA NA NA NA NA 0 0 NA NA NA NA NA NA 0 0 NA NA NA NA NA NA 0 0 NA NA NA NA NA NA NA NA NA NA NA NA NA NA NA NA NA NA NA NA NA NA NA NA NA NA NA NA NA NA NA NA NA NA NA NA NA NA NA NA NA NA NA NA NA NA NA NA NA NA NA NA NA NA NA NA NA NA NA NA NA NA NA NA NA NA 0.04433498 0.04433498 0.04433498 0.04433498 0.04433498 0.04926108 0.04926108 0.04433498 0.04433498 0.03940887 0.03940887 0.04433498 0.04433498 0.04433498 0.04433498 0.04433498 0.04433498 0.04433498 0.04433498 0.04433498 0.04433498 0.04433498 0.04433498 NA NA 0.04433498 0.03940887 0.04433498 0.04433498 0.04433498 0.04433498 NA NA 0.04433498 0.03940887 0.04433498 0.04433498 0.03940887 0.03940887 NA NA 0.03940887 0.03940887 0.04433498 0.04433498 0.03940887 0.03940887 NA NA NA NA NA NA 0.03448276 NA NA NA NA NA NA NA 0.03448276 NA NA NA NA NA NA NA 0.03940887 NA NA NA NA NA NA NA 0.03940887 NA NA NA NA NA NA NA NA NA 0.04433498 NA NA NA NA NA NA NA 0.03448276 NA NA NA NA NA NA NA 0.04433498 NA NA NA NA NA NA NA 0.04433498 NA NA NA NA NA 0.01477833 0.01477833 NA NA NA NA NA NA 0.01477833 0.01477833 NA NA NA NA NA NA 0.01477833 0.01477833 NA NA NA NA NA NA 0.01477833 0.01477833 NA NA NA NA NA NA 0.01477833 0.01477833 NA NA NA NA NA NA 0.01477833 0.01477833 NA NA NA NA NA NA NA NA NA NA NA NA NA NA NA NA NA NA NA NA NA NA NA NA NA NA NA NA NA NA NA NA NA NA NA NA NA NA NA NA NA NA NA NA NA NA NA NA NA NA NA NA NA NA NA NA NA NA NA NA NA NA NA NA NA NA NA NA NA NA 0.009852217 0.009852217 NA NA NA NA NA NA 0.004926108 0.004926108 NA NA NA NA NA NA 0.009852217 0.009852217 NA NA NA NA NA NA 0.004926108 0.004926108 NA NA NA NA NA NA 0.009852217 0.009852217 NA NA NA NA NA NA 0.004926108 0.004926108 NA NA NA NA NA NA NA NA NA NA NA NA NA NA NA NA NA NA NA NA NA NA NA NA NA NA NA NA NA NA NA NA NA NA NA NA NA NA NA NA NA NA NA NA NA NA NA NA NA NA NA NA NA NA NA NA NA NA NA NA NA NA NA NA NA NA NA NA NA NA 0.02463054 0.02463054 NA NA NA NA NA NA 0.02463054 0.02463054 NA NA NA NA NA NA 0.01970443 0.01970443 NA NA NA NA NA NA 0.01970443 0.01970443 NA NA NA NA NA NA 0.01970443 0.01970443 NA NA NA NA NA NA 0.01970443 0.01970443 NA NA NA NA NA NA NA NA NA NA NA NA NA NA NA NA NA NA NA NA NA NA NA NA NA NA NA NA NA NA NA NA NA NA NA NA NA NA NA NA NA NA NA NA NA NA NA NA NA NA NA NA NA NA NA NA NA NA NA NA NA NA NA NA NA NA
126581 0.01 2747 1 1 147 46 50 2.568091 2.775744 0.8919292 0.05144052 0.03586622 2.486989 3.097689 2.395464 2.225351 1 0.9768207 2.798434 0 0 0.03030303 0 0 0.03125 0.03125 0.03225806 0 0.03125 0.03125 0 0 0.03125 0.03125 0.03225806 0 0.03125 0.03125 0.03030303 0 0.03030303 0.03030303 0.03030303 0 NA NA 0.03030303 0 0.03030303 0.03030303 0.03030303 0.03030303 NA NA 0 0 0.03030303 0.03030303 0.03030303 0.03030303 NA NA 0 0 0.03030303 0.03030303 0.03030303 0.03030303 NA NA NA NA NA NA 0 NA NA NA NA NA NA NA 0 NA NA NA NA NA NA NA 0.03030303 NA NA NA NA NA NA NA 0.03030303 NA NA NA NA NA NA NA NA NA 0.03030303 NA NA NA NA NA NA NA 0.03030303 NA NA NA NA NA NA NA 0 NA NA NA NA NA NA NA 0 NA NA NA NA NA 0 0 NA NA NA NA NA NA 0 0 NA NA NA NA NA NA 0 0 NA NA NA NA NA NA 0 0 NA NA NA NA NA NA 0 0 NA NA NA NA NA NA 0 0 NA NA NA NA NA NA NA NA NA NA NA NA NA NA NA NA NA NA NA NA NA NA NA NA NA NA NA NA NA NA NA NA NA NA NA NA NA NA NA NA NA NA NA NA NA NA NA NA NA NA NA NA NA NA NA NA NA NA NA NA NA NA NA NA NA NA NA NA NA NA 0 0 NA NA NA NA NA NA 0 0 NA NA NA NA NA NA 0 0 NA NA NA NA NA NA 0 0 NA NA NA NA NA NA 0 0 NA NA NA NA NA NA 0 0 NA NA NA NA NA NA NA NA NA NA NA NA NA NA NA NA NA NA NA NA NA NA NA NA NA NA NA NA NA NA NA NA NA NA NA NA NA NA NA NA NA NA NA NA NA NA NA NA NA NA NA NA NA NA NA NA NA NA NA NA NA NA NA NA NA NA NA NA NA NA 0 0 NA NA NA NA NA NA 0 0 NA NA NA NA NA NA 0 0 NA NA NA NA NA NA 0 0 NA NA NA NA NA NA 0 0 NA NA NA NA NA NA 0 0 NA NA NA NA NA NA NA NA NA NA NA NA NA NA NA NA NA NA NA NA NA NA NA NA NA NA NA NA NA NA NA NA NA NA NA NA NA NA NA NA NA NA NA NA NA NA NA NA NA NA NA NA NA NA NA NA NA NA NA NA NA NA NA NA NA NA 0.1624365 0.1472081 0.1472081 0.1573604 0.1573604 0.1522843 0.1472081 0.1573604 0.1573604 0.1472081 0.1472081 0.1573604 0.1573604 0.1522843 0.1472081 0.1573604 0.1573604 0.1624365 0.1573604 0.1624365 0.1624365 0.1624365 0.1624365 NA NA 0.1624365 0.1573604 0.1624365 0.1624365 0.1624365 0.1624365 NA NA 0.1573604 0.1522843 0.1624365 0.1624365 0.1624365 0.1624365 NA NA 0.1573604 0.1522843 0.1624365 0.1624365 0.1624365 0.1624365 NA NA NA NA NA NA 0.005076142 NA NA NA NA NA NA NA 0.005076142 NA NA NA NA NA NA NA 0.1624365 NA NA NA NA NA NA NA 0.1624365 NA NA NA NA NA NA NA NA NA 0.1624365 NA NA NA NA NA NA NA 0.1624365 NA NA NA NA NA NA NA 0.1624365 NA NA NA NA NA NA NA 0.1624365 NA NA NA NA NA 0.02538071 0.02538071 NA NA NA NA NA NA 0.02538071 0.02538071 NA NA NA NA NA NA 0.02538071 0.02538071 NA NA NA NA NA NA 0.02538071 0.02538071 NA NA NA NA NA NA 0.02538071 0.02538071 NA NA NA NA NA NA 0.02538071 0.02538071 NA NA NA NA NA NA NA NA NA NA NA NA NA NA NA NA NA NA NA NA NA NA NA NA NA NA NA NA NA NA NA NA NA NA NA NA NA NA NA NA NA NA NA NA NA NA NA NA NA NA NA NA NA NA NA NA NA NA NA NA NA NA NA NA NA NA NA NA NA NA 0.07106599 0.07106599 NA NA NA NA NA NA 0.07106599 0.07106599 NA NA NA NA NA NA 0.07106599 0.07106599 NA NA NA NA NA NA 0.07106599 0.07106599 NA NA NA NA NA NA 0.07106599 0.07106599 NA NA NA NA NA NA 0.07106599 0.07106599 NA NA NA NA NA NA NA NA NA NA NA NA NA NA NA NA NA NA NA NA NA NA NA NA NA NA NA NA NA NA NA NA NA NA NA NA NA NA NA NA NA NA NA NA NA NA NA NA NA NA NA NA NA NA NA NA NA NA NA NA NA NA NA NA NA NA NA NA NA NA 0.06598985 0.06598985 NA NA NA NA NA NA 0.06598985 0.05583756 NA NA NA NA NA NA 0.06598985 0.06598985 NA NA NA NA NA NA 0.06598985 0.06598985 NA NA NA NA NA NA 0.06598985 0.06598985 NA NA NA NA NA NA 0.06598985 0.06598985 NA NA NA NA NA NA NA NA NA NA NA NA NA NA NA NA NA NA NA NA NA NA NA NA NA NA NA NA NA NA NA NA NA NA NA NA NA NA NA NA NA NA NA NA NA NA NA NA NA NA NA NA NA NA NA NA NA NA NA NA NA NA NA NA NA NA
127055 0.01 1792 1 1 113 99 30 2.38088 1.712063 0.7271932 0.09452704 0.02272586 2.119967 1 2.331131 1.16922 1 0.8588993 1.472645 0 0 0 0 0 0 0 0 0 0 0 0 0 0 0 0 0 0 0 0 0 0 0 0 0 NA NA 0 0 0 0 0 0 NA NA 0 0 0 0 0 0 NA NA 0 0 0 0 0 0 NA NA NA NA NA NA 0.7692308 NA NA NA NA NA NA NA 0.7692308 NA NA NA NA NA NA NA 0 NA NA NA NA NA NA NA 0 NA NA NA NA NA NA NA NA NA 0 NA NA NA NA NA NA NA 0 NA NA NA NA NA NA NA 0 NA NA NA NA NA NA NA 0 NA NA NA NA NA 0 0 NA NA NA NA NA NA 0 0 NA NA NA NA NA NA 0 0 NA NA NA NA NA NA 0 0 NA NA NA NA NA NA 0 0 NA NA NA NA NA NA 0 0 NA NA NA NA NA NA NA NA NA NA NA NA NA NA NA NA NA NA NA NA NA NA NA NA NA NA NA NA NA NA NA NA NA NA NA NA NA NA NA NA NA NA NA NA NA NA NA NA NA NA NA NA NA NA NA NA NA NA NA NA NA NA NA NA NA NA NA NA NA NA 0 0 NA NA NA NA NA NA 0 0 NA NA NA NA NA NA 0 0 NA NA NA NA NA NA 0 0 NA NA NA NA NA NA 0 0 NA NA NA NA NA NA 0 0 NA NA NA NA NA NA NA NA NA NA NA NA NA NA NA NA NA NA NA NA NA NA NA NA NA NA NA NA NA NA NA NA NA NA NA NA NA NA NA NA NA NA NA NA NA NA NA NA NA NA NA NA NA NA NA NA NA NA NA NA NA NA NA NA NA NA NA NA NA NA 0 0 NA NA NA NA NA NA 0 0 NA NA NA NA NA NA 0 0 NA NA NA NA NA NA 0 0 NA NA NA NA NA NA 0 0 NA NA NA NA NA NA 0 0 NA NA NA NA NA NA NA NA NA NA NA NA NA NA NA NA NA NA NA NA NA NA NA NA NA NA NA NA NA NA NA NA NA NA NA NA NA NA NA NA NA NA NA NA NA NA NA NA NA NA NA NA NA NA NA NA NA NA NA NA NA NA NA NA NA NA 0.06993007 0.06293706 0.06293706 0.06293706 0.06293706 0.06293706 0.06293706 0.06293706 0.06293706 0.06293706 0.06293706 0.06293706 0.06293706 0.06293706 0.06293706 0.06293706 0.06293706 0.06293706 0.06293706 0.06993007 0.06993007 0.07692308 0.06293706 NA NA 0.06293706 0.06293706 0.06993007 0.06993007 0.07692308 0.07692308 NA NA 0.06293706 0.06293706 0.07692308 0.06993007 0.07692308 0.07692308 NA NA 0.06293706 0.06293706 0.07692308 0.06993007 0.07692308 0.07692308 NA NA NA NA NA NA 0.02097902 NA NA NA NA NA NA NA 0.02097902 NA NA NA NA NA NA NA 0.06993007 NA NA NA NA NA NA NA 0.06993007 NA NA NA NA NA NA NA NA NA 0.06293706 NA NA NA NA NA NA NA 0.06293706 NA NA NA NA NA NA NA 0.06293706 NA NA NA NA NA NA NA 0.06293706 NA NA NA NA NA 0.02797203 0.02797203 NA NA NA NA NA NA 0.02797203 0.02797203 NA NA NA NA NA NA 0.02797203 0.02797203 NA NA NA NA NA NA 0.02797203 0.02797203 NA NA NA NA NA NA 0.02797203 0.02797203 NA NA NA NA NA NA 0.02797203 0.02797203 NA NA NA NA NA NA NA NA NA NA NA NA NA NA NA NA NA NA NA NA NA NA NA NA NA NA NA NA NA NA NA NA NA NA NA NA NA NA NA NA NA NA NA NA NA NA NA NA NA NA NA NA NA NA NA NA NA NA NA NA NA NA NA NA NA NA NA NA NA NA 0.01398601 0.01398601 NA NA NA NA NA NA 0.01398601 0.01398601 NA NA NA NA NA NA 0.006993007 0.006993007 NA NA NA NA NA NA 0.006993007 0.006993007 NA NA NA NA NA NA 0.01398601 0.01398601 NA NA NA NA NA NA 0.01398601 0.01398601 NA NA NA NA NA NA NA NA NA NA NA NA NA NA NA NA NA NA NA NA NA NA NA NA NA NA NA NA NA NA NA NA NA NA NA NA NA NA NA NA NA NA NA NA NA NA NA NA NA NA NA NA NA NA NA NA NA NA NA NA NA NA NA NA NA NA NA NA NA NA 0.02097902 0.02097902 NA NA NA NA NA NA 0.02097902 0.02097902 NA NA NA NA NA NA 0.02797203 0.02797203 NA NA NA NA NA NA 0.02797203 0.02797203 NA NA NA NA NA NA 0.02797203 0.02797203 NA NA NA NA NA NA 0.02797203 0.02797203 NA NA NA NA NA NA NA NA NA NA NA NA NA NA NA NA NA NA NA NA NA NA NA NA NA NA NA NA NA NA NA NA NA NA NA NA NA NA NA NA NA NA NA NA NA NA NA NA NA NA NA NA NA NA NA NA NA NA NA NA NA NA NA NA NA NA
127756 0.01 2175 3 1 161 166 2 2.16621 2.870939 0.917523 0.01432868 0.03877028 16.81573 6.050231 13.24708 1.496347 1 0.9570592 12.87569 0 0 0.01612903 0 0 0 0 0 0 0 0 0 0 0 0 0 0 0 0 0 0 0.01612903 0.01612903 0.01612903 0.01612903 NA NA 0 0 0.01612903 0.01612903 0.01612903 0.01612903 NA NA 0 0 0 0 0.01612903 0.01612903 NA NA 0 0 0 0 0.01612903 0.01612903 NA NA NA NA NA NA 1 NA NA NA NA NA NA NA 1 NA NA NA NA NA NA NA 0.01724138 NA NA NA NA NA NA NA 0.01724138 NA NA NA NA NA NA NA NA NA 0.01612903 NA NA NA NA NA NA NA 0.01612903 NA NA NA NA NA NA NA 0.01612903 NA NA NA NA NA NA NA 0.01612903 NA NA NA NA NA 0 0 NA NA NA NA NA NA 0 0 NA NA NA NA NA NA 0 0 NA NA NA NA NA NA 0 0 NA NA NA NA NA NA 0 0 NA NA NA NA NA NA 0 0 NA NA NA NA NA NA NA NA NA NA NA NA NA NA NA NA NA NA NA NA NA NA NA NA NA NA NA NA NA NA NA NA NA NA NA NA NA NA NA NA NA NA NA NA NA NA NA NA NA NA NA NA NA NA NA NA NA NA NA NA NA NA NA NA NA NA NA NA NA NA 0 0 NA NA NA NA NA NA 0 0 NA NA NA NA NA NA 0 0 NA NA NA NA NA NA 0 0 NA NA NA NA NA NA 0 0 NA NA NA NA NA NA 0 0 NA NA NA NA NA NA NA NA NA NA NA NA NA NA NA NA NA NA NA NA NA NA NA NA NA NA NA NA NA NA NA NA NA NA NA NA NA NA NA NA NA NA NA NA NA NA NA NA NA NA NA NA NA NA NA NA NA NA NA NA NA NA NA NA NA NA NA NA NA NA 0.04545455 0.04545455 NA NA NA NA NA NA 0.04545455 0.04545455 NA NA NA NA NA NA 0.04545455 0.04545455 NA NA NA NA NA NA 0.04545455 0.04545455 NA NA NA NA NA NA 0.04545455 0.04545455 NA NA NA NA NA NA 0.04545455 0.04545455 NA NA NA NA NA NA NA NA NA NA NA NA NA NA NA NA NA NA NA NA NA NA NA NA NA NA NA NA NA NA NA NA NA NA NA NA NA NA NA NA NA NA NA NA NA NA NA NA NA NA NA NA NA NA NA NA NA NA NA NA NA NA NA NA NA NA 0.3742331 0.3680982 0.3680982 0.3742331 0.3742331 0.3680982 0.3680982 0.3742331 0.3742331 0.3680982 0.3680982 0.3742331 0.3742331 0.3680982 0.3680982 0.3742331 0.3742331 0.3680982 0.3680982 0.3742331 0.3742331 0.3742331 0.3742331 NA NA 0.3680982 0.3680982 0.3742331 0.3742331 0.3742331 0.3742331 NA NA 0.3742331 0.3742331 0.3742331 0.3742331 0.3742331 0.3742331 NA NA 0.3742331 0.3742331 0.3742331 0.3742331 0.3742331 0.3742331 NA NA NA NA NA NA 0 NA NA NA NA NA NA NA 0 NA NA NA NA NA NA NA 0.3496933 NA NA NA NA NA NA NA 0.3496933 NA NA NA NA NA NA NA NA NA 0.3742331 NA NA NA NA NA NA NA 0.3742331 NA NA NA NA NA NA NA 0.3742331 NA NA NA NA NA NA NA 0.3742331 NA NA NA NA NA 0.1288344 0.1288344 NA NA NA NA NA NA 0.1288344 0.1288344 NA NA NA NA NA NA 0.1288344 0.1288344 NA NA NA NA NA NA 0.1288344 0.1288344 NA NA NA NA NA NA 0.1288344 0.1288344 NA NA NA NA NA NA 0.1288344 0.1288344 NA NA NA NA NA NA NA NA NA NA NA NA NA NA NA NA NA NA NA NA NA NA NA NA NA NA NA NA NA NA NA NA NA NA NA NA NA NA NA NA NA NA NA NA NA NA NA NA NA NA NA NA NA NA NA NA NA NA NA NA NA NA NA NA NA NA NA NA NA NA 0.1104294 0.1104294 NA NA NA NA NA NA 0.1104294 0.1104294 NA NA NA NA NA NA 0.1165644 0.1165644 NA NA NA NA NA NA 0.1165644 0.1165644 NA NA NA NA NA NA 0.1104294 0.1104294 NA NA NA NA NA NA 0.1104294 0.1104294 NA NA NA NA NA NA NA NA NA NA NA NA NA NA NA NA NA NA NA NA NA NA NA NA NA NA NA NA NA NA NA NA NA NA NA NA NA NA NA NA NA NA NA NA NA NA NA NA NA NA NA NA NA NA NA NA NA NA NA NA NA NA NA NA NA NA NA NA NA NA 0.1288344 0.1288344 NA NA NA NA NA NA 0.1288344 0.1288344 NA NA NA NA NA NA 0.1288344 0.1288344 NA NA NA NA NA NA 0.1288344 0.1288344 NA NA NA NA NA NA 0.1288344 0.1288344 NA NA NA NA NA NA 0.1288344 0.1288344 NA NA NA NA NA NA NA NA NA NA NA NA NA NA NA NA NA NA NA NA NA NA NA NA NA NA NA NA NA NA NA NA NA NA NA NA NA NA NA NA NA NA NA NA NA NA NA NA NA NA NA NA NA NA NA NA NA NA NA NA NA NA NA NA NA NA
127 0.01 1613 1 1 29 63 149 2.251088 1.892962 0.5435432 0.1626983 0.1622667 1 1.981357 1 1.794573 1 0.917221 1.835849 0 0 0 0 0 0 0 0 0 0 0 0 0 0 0 0 0 0 0 0 0 0 0 0 0 NA NA 0 0 0 0 0 0 NA NA 0 0 0 0 0 0 NA NA 0 0 0 0 0 0 NA NA NA NA NA NA 0 NA NA NA NA NA NA NA 0 NA NA NA NA NA NA NA 0 NA NA NA NA NA NA NA 0 NA NA NA NA NA NA NA NA NA 0 NA NA NA NA NA NA NA 0 NA NA NA NA NA NA NA 0 NA NA NA NA NA NA NA 0 NA NA NA NA NA 0 0 NA NA NA NA NA NA 0 0 NA NA NA NA NA NA 0 0 NA NA NA NA NA NA 0 0 NA NA NA NA NA NA 0 0 NA NA NA NA NA NA 0 0 NA NA NA NA NA NA NA NA NA NA NA NA NA NA NA NA NA NA NA NA NA NA NA NA NA NA NA NA NA NA NA NA NA NA NA NA NA NA NA NA NA NA NA NA NA NA NA NA NA NA NA NA NA NA NA NA NA NA NA NA NA NA NA NA NA NA NA NA NA NA 0 0 NA NA NA NA NA NA 0 0 NA NA NA NA NA NA 0 0 NA NA NA NA NA NA 0 0 NA NA NA NA NA NA 0 0 NA NA NA NA NA NA 0 0 NA NA NA NA NA NA NA NA NA NA NA NA NA NA NA NA NA NA NA NA NA NA NA NA NA NA NA NA NA NA NA NA NA NA NA NA NA NA NA NA NA NA NA NA NA NA NA NA NA NA NA NA NA NA NA NA NA NA NA NA NA NA NA NA NA NA NA NA NA NA 0 0 NA NA NA NA NA NA 0 0 NA NA NA NA NA NA 0 0 NA NA NA NA NA NA 0 0 NA NA NA NA NA NA 0 0 NA NA NA NA NA NA 0 0 NA NA NA NA NA NA NA NA NA NA NA NA NA NA NA NA NA NA NA NA NA NA NA NA NA NA NA NA NA NA NA NA NA NA NA NA NA NA NA NA NA NA NA NA NA NA NA NA NA NA NA NA NA NA NA NA NA NA NA NA NA NA NA NA NA NA 0.03932584 0.0505618 0.03932584 0.0505618 0.0505618 0.0505618 0.0505618 0.0505618 0.0505618 0.0505618 0.03370787 0.0505618 0.0505618 0.0505618 0.0505618 0.0505618 0.0505618 0.0505618 0.0505618 0.0505618 0.0505618 0.0505618 0.0505618 NA NA 0.0505618 0.04494382 0.0505618 0.0505618 0.0505618 0.0505618 NA NA 0.04494382 0.04494382 0.05617978 0.05617978 0.05617978 0.05617978 NA NA 0.04494382 0.03370787 0.05617978 0.0505618 0.05617978 0.0505618 NA NA NA NA NA NA 0.01685393 NA NA NA NA NA NA NA 0.01685393 NA NA NA NA NA NA NA 0 NA NA NA NA NA NA NA 0 NA NA NA NA NA NA NA NA NA 0.0505618 NA NA NA NA NA NA NA 0.04494382 NA NA NA NA NA NA NA 0.0505618 NA NA NA NA NA NA NA 0.0505618 NA NA NA NA NA 0.01685393 0.01685393 NA NA NA NA NA NA 0.01685393 0.01685393 NA NA NA NA NA NA 0.01685393 0.01685393 NA NA NA NA NA NA 0.01685393 0.01685393 NA NA NA NA NA NA 0.01685393 0.01685393 NA NA NA NA NA NA 0.01685393 0.01685393 NA NA NA NA NA NA NA NA NA NA NA NA NA NA NA NA NA NA NA NA NA NA NA NA NA NA NA NA NA NA NA NA NA NA NA NA NA NA NA NA NA NA NA NA NA NA NA NA NA NA NA NA NA NA NA NA NA NA NA NA NA NA NA NA NA NA NA NA NA NA 0.02247191 0.02247191 NA NA NA NA NA NA 0.02247191 0.02247191 NA NA NA NA NA NA 0.02247191 0.02247191 NA NA NA NA NA NA 0.02247191 0.02247191 NA NA NA NA NA NA 0.02247191 0.02247191 NA NA NA NA NA NA 0.02247191 0.02247191 NA NA NA NA NA NA NA NA NA NA NA NA NA NA NA NA NA NA NA NA NA NA NA NA NA NA NA NA NA NA NA NA NA NA NA NA NA NA NA NA NA NA NA NA NA NA NA NA NA NA NA NA NA NA NA NA NA NA NA NA NA NA NA NA NA NA NA NA NA NA 0.01123596 0.01123596 NA NA NA NA NA NA 0.01123596 0.01123596 NA NA NA NA NA NA 0.01123596 0.01123596 NA NA NA NA NA NA 0.01123596 0.01123596 NA NA NA NA NA NA 0.01123596 0.01123596 NA NA NA NA NA NA 0.01123596 0.01123596 NA NA NA NA NA NA NA NA NA NA NA NA NA NA NA NA NA NA NA NA NA NA NA NA NA NA NA NA NA NA NA NA NA NA NA NA NA NA NA NA NA NA NA NA NA NA NA NA NA NA NA NA NA NA NA NA NA NA NA NA NA NA NA NA NA NA
128135 0.01 1077 1 1 197 20 194 1.810656 2.297917 0.4685802 0.27069 0.137036 1.540798 2.149989 2.213987 2.067509 1 0.7515418 2.243713 0 0 0 0 0 0 0 0 0 0 0 0 0 0 0 0 0 0 0 0 0 0 0 0 0 NA NA 0 0 0 0 0 0 NA NA 0 0 0 0 0 0 NA NA 0 0 0 0 0 0 NA NA NA NA NA NA 0 NA NA NA NA NA NA NA 0 NA NA NA NA NA NA NA 0 NA NA NA NA NA NA NA 0 NA NA NA NA NA NA NA NA NA 0 NA NA NA NA NA NA NA 0 NA NA NA NA NA NA NA 0 NA NA NA NA NA NA NA 0 NA NA NA NA NA 0 0 NA NA NA NA NA NA 0 0 NA NA NA NA NA NA 0 0 NA NA NA NA NA NA 0 0 NA NA NA NA NA NA 0 0 NA NA NA NA NA NA 0 0 NA NA NA NA NA NA NA NA NA NA NA NA NA NA NA NA NA NA NA NA NA NA NA NA NA NA NA NA NA NA NA NA NA NA NA NA NA NA NA NA NA NA NA NA NA NA NA NA NA NA NA NA NA NA NA NA NA NA NA NA NA NA NA NA NA NA NA NA NA NA 0 0 NA NA NA NA NA NA 0 0 NA NA NA NA NA NA 0 0 NA NA NA NA NA NA 0 0 NA NA NA NA NA NA 0 0 NA NA NA NA NA NA 0 0 NA NA NA NA NA NA NA NA NA NA NA NA NA NA NA NA NA NA NA NA NA NA NA NA NA NA NA NA NA NA NA NA NA NA NA NA NA NA NA NA NA NA NA NA NA NA NA NA NA NA NA NA NA NA NA NA NA NA NA NA NA NA NA NA NA NA NA NA NA NA 0 0 NA NA NA NA NA NA 0 0 NA NA NA NA NA NA 0 0 NA NA NA NA NA NA 0 0 NA NA NA NA NA NA 0 0 NA NA NA NA NA NA 0 0 NA NA NA NA NA NA NA NA NA NA NA NA NA NA NA NA NA NA NA NA NA NA NA NA NA NA NA NA NA NA NA NA NA NA NA NA NA NA NA NA NA NA NA NA NA NA NA NA NA NA NA NA NA NA NA NA NA NA NA NA NA NA NA NA NA NA 0.03836317 0.03836317 0.03836317 0.04092072 0.04092072 0.04092072 0.04092072 0.04092072 0.04092072 0.03580563 0.03324808 0.04092072 0.04092072 0.04092072 0.03836317 0.04092072 0.04092072 0.04092072 0.04092072 0.04092072 0.04092072 0.04092072 0.04092072 NA NA 0.04092072 0.04092072 0.04092072 0.04092072 0.04092072 0.03836317 NA NA 0.03836317 0.03836317 0.04092072 0.04092072 0.04092072 0.04092072 NA NA 0.03836317 0.03836317 0.04092072 0.04092072 0.04092072 0.04092072 NA NA NA NA NA NA 0.01023018 NA NA NA NA NA NA NA 0.01023018 NA NA NA NA NA NA NA 0.03580563 NA NA NA NA NA NA NA 0.03580563 NA NA NA NA NA NA NA NA NA 0.04603581 NA NA NA NA NA NA NA 0.03069054 NA NA NA NA NA NA NA 0.04092072 NA NA NA NA NA NA NA 0.02813299 NA NA NA NA NA 0.01534527 0.01534527 NA NA NA NA NA NA 0.01534527 0.01534527 NA NA NA NA NA NA 0.01534527 0.01534527 NA NA NA NA NA NA 0.01534527 0.01534527 NA NA NA NA NA NA 0.01534527 0.01534527 NA NA NA NA NA NA 0.01534527 0.01534527 NA NA NA NA NA NA NA NA NA NA NA NA NA NA NA NA NA NA NA NA NA NA NA NA NA NA NA NA NA NA NA NA NA NA NA NA NA NA NA NA NA NA NA NA NA NA NA NA NA NA NA NA NA NA NA NA NA NA NA NA NA NA NA NA NA NA NA NA NA NA 0.01023018 0.01023018 NA NA NA NA NA NA 0.01023018 0.007672634 NA NA NA NA NA NA 0.01023018 0.01023018 NA NA NA NA NA NA 0.01023018 0.01023018 NA NA NA NA NA NA 0.007672634 0.007672634 NA NA NA NA NA NA 0.007672634 0.007672634 NA NA NA NA NA NA NA NA NA NA NA NA NA NA NA NA NA NA NA NA NA NA NA NA NA NA NA NA NA NA NA NA NA NA NA NA NA NA NA NA NA NA NA NA NA NA NA NA NA NA NA NA NA NA NA NA NA NA NA NA NA NA NA NA NA NA NA NA NA NA 0.01534527 0.01534527 NA NA NA NA NA NA 0.01534527 0.01278772 NA NA NA NA NA NA 0.01534527 0.01534527 NA NA NA NA NA NA 0.01534527 0.01278772 NA NA NA NA NA NA 0.01534527 0.01534527 NA NA NA NA NA NA 0.01534527 0.01534527 NA NA NA NA NA NA NA NA NA NA NA NA NA NA NA NA NA NA NA NA NA NA NA NA NA NA NA NA NA NA NA NA NA NA NA NA NA NA NA NA NA NA NA NA NA NA NA NA NA NA NA NA NA NA NA NA NA NA NA NA NA NA NA NA NA NA
128236 0.01 9493 1 1 149 104 56 1.723973 2.524696 0.8399634 0.02110486 0.1255094 1.701376 1.300849 1 2.934072 1 0.977453 2.117771 0 0 0 0 0 0 0 0 0 0 0 0 0 0 0 0 0 0 0 0 0 0 0 0 0 NA NA 0 0 0 0 0 0 NA NA 0 0 0 0 0 0 NA NA 0 0 0 0 0 0 NA NA NA NA NA NA 0.25 NA NA NA NA NA NA NA 0.25 NA NA NA NA NA NA NA 0 NA NA NA NA NA NA NA 0 NA NA NA NA NA NA NA NA NA 0 NA NA NA NA NA NA NA 0 NA NA NA NA NA NA NA 0 NA NA NA NA NA NA NA 0 NA NA NA NA NA 0 0 NA NA NA NA NA NA 0 0 NA NA NA NA NA NA 0 0 NA NA NA NA NA NA 0 0 NA NA NA NA NA NA 0 0 NA NA NA NA NA NA 0 0 NA NA NA NA NA NA NA NA NA NA NA NA NA NA NA NA NA NA NA NA NA NA NA NA NA NA NA NA NA NA NA NA NA NA NA NA NA NA NA NA NA NA NA NA NA NA NA NA NA NA NA NA NA NA NA NA NA NA NA NA NA NA NA NA NA NA NA NA NA NA 0 0 NA NA NA NA NA NA 0 0 NA NA NA NA NA NA 0 0 NA NA NA NA NA NA 0 0 NA NA NA NA NA NA 0 0 NA NA NA NA NA NA 0 0 NA NA NA NA NA NA NA NA NA NA NA NA NA NA NA NA NA NA NA NA NA NA NA NA NA NA NA NA NA NA NA NA NA NA NA NA NA NA NA NA NA NA NA NA NA NA NA NA NA NA NA NA NA NA NA NA NA NA NA NA NA NA NA NA NA NA NA NA NA NA 0 0 NA NA NA NA NA NA 0 0 NA NA NA NA NA NA 0 0 NA NA NA NA NA NA 0 0 NA NA NA NA NA NA 0 0 NA NA NA NA NA NA 0 0 NA NA NA NA NA NA NA NA NA NA NA NA NA NA NA NA NA NA NA NA NA NA NA NA NA NA NA NA NA NA NA NA NA NA NA NA NA NA NA NA NA NA NA NA NA NA NA NA NA NA NA NA NA NA NA NA NA NA NA NA NA NA NA NA NA NA 0.004878049 0.004878049 0 0.004878049 0.004878049 0.004878049 0.004878049 0.004878049 0 0.004878049 0.004878049 0.004878049 0.004878049 0.004878049 0.004878049 0.004878049 0.004878049 0.004878049 0.004878049 0.004878049 0.009756098 0.004878049 0.01463415 NA NA 0.004878049 0.004878049 0.004878049 0.009756098 0.004878049 0.01463415 NA NA 0.004878049 0.004878049 0.004878049 0.004878049 0.004878049 0.004878049 NA NA 0.004878049 0.004878049 0.004878049 0.004878049 0.004878049 0.004878049 NA NA NA NA NA NA 0.04390244 NA NA NA NA NA NA NA 0.04390244 NA NA NA NA NA NA NA 0 NA NA NA NA NA NA NA 0 NA NA NA NA NA NA NA NA NA 0.004878049 NA NA NA NA NA NA NA 0.004878049 NA NA NA NA NA NA NA 0.004878049 NA NA NA NA NA NA NA 0.004878049 NA NA NA NA NA 0 0 NA NA NA NA NA NA 0 0 NA NA NA NA NA NA 0 0 NA NA NA NA NA NA 0 0 NA NA NA NA NA NA 0 0 NA NA NA NA NA NA 0 0 NA NA NA NA NA NA NA NA NA NA NA NA NA NA NA NA NA NA NA NA NA NA NA NA NA NA NA NA NA NA NA NA NA NA NA NA NA NA NA NA NA NA NA NA NA NA NA NA NA NA NA NA NA NA NA NA NA NA NA NA NA NA NA NA NA NA NA NA NA NA 0.004878049 0.004878049 NA NA NA NA NA NA 0.004878049 0.004878049 NA NA NA NA NA NA 0.009756098 0.004878049 NA NA NA NA NA NA 0.009756098 0.004878049 NA NA NA NA NA NA 0.004878049 0.004878049 NA NA NA NA NA NA 0.004878049 0.004878049 NA NA NA NA NA NA NA NA NA NA NA NA NA NA NA NA NA NA NA NA NA NA NA NA NA NA NA NA NA NA NA NA NA NA NA NA NA NA NA NA NA NA NA NA NA NA NA NA NA NA NA NA NA NA NA NA NA NA NA NA NA NA NA NA NA NA NA NA NA NA 0 0 NA NA NA NA NA NA 0 0 NA NA NA NA NA NA 0 0.009756098 NA NA NA NA NA NA 0 0.009756098 NA NA NA NA NA NA 0 0 NA NA NA NA NA NA 0 0 NA NA NA NA NA NA NA NA NA NA NA NA NA NA NA NA NA NA NA NA NA NA NA NA NA NA NA NA NA NA NA NA NA NA NA NA NA NA NA NA NA NA NA NA NA NA NA NA NA NA NA NA NA NA NA NA NA NA NA NA NA NA NA NA NA NA
12861 0.01 2201 3 1 72 131 81 1.873879 2.926113 0.9032056 0.04146981 0.04083571 3.208255 16.26 16.37943 8.155469 1 0.9513961 14.39741 0 0 0.02272727 0.04347826 0.04444444 0 0 0 0.02325581 0 0 0.04347826 0.04444444 0 0 0 0 0 0 0 0 0 0 0 0 NA NA 0 0 0 0 0 0 NA NA 0 0 0 0 0 0 NA NA 0 0 0 0 0 0 NA NA NA NA NA NA 0.625 NA NA NA NA NA NA NA 0.625 NA NA NA NA NA NA NA 0.02272727 NA NA NA NA NA NA NA 0.02272727 NA NA NA NA NA NA NA NA NA 0.02380952 NA NA NA NA NA NA NA 0 NA NA NA NA NA NA NA 0 NA NA NA NA NA NA NA 0 NA NA NA NA NA 0 0 NA NA NA NA NA NA 0 0 NA NA NA NA NA NA 0 0 NA NA NA NA NA NA 0 0 NA NA NA NA NA NA 0 0 NA NA NA NA NA NA 0 0 NA NA NA NA NA NA NA NA NA NA NA NA NA NA NA NA NA NA NA NA NA NA NA NA NA NA NA NA NA NA NA NA NA NA NA NA NA NA NA NA NA NA NA NA NA NA NA NA NA NA NA NA NA NA NA NA NA NA NA NA NA NA NA NA NA NA NA NA NA NA 0 0.05263158 NA NA NA NA NA NA 0 0.05263158 NA NA NA NA NA NA 0 0 NA NA NA NA NA NA 0 0 NA NA NA NA NA NA 0 0 NA NA NA NA NA NA 0 0 NA NA NA NA NA NA NA NA NA NA NA NA NA NA NA NA NA NA NA NA NA NA NA NA NA NA NA NA NA NA NA NA NA NA NA NA NA NA NA NA NA NA NA NA NA NA NA NA NA NA NA NA NA NA NA NA NA NA NA NA NA NA NA NA NA NA NA NA NA NA 0 0 NA NA NA NA NA NA 0 0 NA NA NA NA NA NA 0 0 NA NA NA NA NA NA 0 0 NA NA NA NA NA NA 0 0 NA NA NA NA NA NA 0 0 NA NA NA NA NA NA NA NA NA NA NA NA NA NA NA NA NA NA NA NA NA NA NA NA NA NA NA NA NA NA NA NA NA NA NA NA NA NA NA NA NA NA NA NA NA NA NA NA NA NA NA NA NA NA NA NA NA NA NA NA NA NA NA NA NA NA 0.2810458 0.2875817 0.2810458 0.2810458 0.2810458 0.2745098 0.2745098 0.2745098 0.2810458 0.2875817 0.2810458 0.2745098 0.2810458 0.2745098 0.2745098 0.2745098 0.2745098 0.2745098 0.2679739 0.2745098 0.2745098 0.2745098 0.2679739 NA NA 0.2745098 0.2679739 0.2745098 0.2679739 0.2745098 0.2745098 NA NA 0.2810458 0.2810458 0.2810458 0.2810458 0.2745098 0.2810458 NA NA 0.2810458 0.2810458 0.2810458 0.2810458 0.2745098 0.2810458 NA NA NA NA NA NA 0.03921569 NA NA NA NA NA NA NA 0.03921569 NA NA NA NA NA NA NA 0.2810458 NA NA NA NA NA NA NA 0.2810458 NA NA NA NA NA NA NA NA NA 0.2679739 NA NA NA NA NA NA NA 0.2679739 NA NA NA NA NA NA NA 0.2745098 NA NA NA NA NA NA NA 0.2745098 NA NA NA NA NA 0.07189542 0.07189542 NA NA NA NA NA NA 0.07189542 0.07189542 NA NA NA NA NA NA 0.07189542 0.07189542 NA NA NA NA NA NA 0.07189542 0.07189542 NA NA NA NA NA NA 0.07189542 0.07189542 NA NA NA NA NA NA 0.07189542 0.07189542 NA NA NA NA NA NA NA NA NA NA NA NA NA NA NA NA NA NA NA NA NA NA NA NA NA NA NA NA NA NA NA NA NA NA NA NA NA NA NA NA NA NA NA NA NA NA NA NA NA NA NA NA NA NA NA NA NA NA NA NA NA NA NA NA NA NA NA NA NA NA 0.1176471 0.1176471 NA NA NA NA NA NA 0.1176471 0.1176471 NA NA NA NA NA NA 0.1176471 0.1176471 NA NA NA NA NA NA 0.1176471 0.1176471 NA NA NA NA NA NA 0.1176471 0.1176471 NA NA NA NA NA NA 0.1176471 0.1176471 NA NA NA NA NA NA NA NA NA NA NA NA NA NA NA NA NA NA NA NA NA NA NA NA NA NA NA NA NA NA NA NA NA NA NA NA NA NA NA NA NA NA NA NA NA NA NA NA NA NA NA NA NA NA NA NA NA NA NA NA NA NA NA NA NA NA NA NA NA NA 0.07843137 0.07843137 NA NA NA NA NA NA 0.07843137 0.07843137 NA NA NA NA NA NA 0.07843137 0.07843137 NA NA NA NA NA NA 0.07843137 0.07843137 NA NA NA NA NA NA 0.07843137 0.07843137 NA NA NA NA NA NA 0.07843137 0.07843137 NA NA NA NA NA NA NA NA NA NA NA NA NA NA NA NA NA NA NA NA NA NA NA NA NA NA NA NA NA NA NA NA NA NA NA NA NA NA NA NA NA NA NA NA NA NA NA NA NA NA NA NA NA NA NA NA NA NA NA NA NA NA NA NA NA NA
128695 0.01 1268 2 1 48 76 42 2.783065 2.012992 0.8746159 0.06252534 0.04708968 3.215101 8.317797 3.604405 2.439907 1 0.9557154 3.433319 0 0 0.03030303 0 0 0 0 0 0 0 0 0 0 0 0 0 0 0 0 0.02941176 0 0.02941176 0.02941176 0.02941176 0.02941176 NA NA 0.02941176 0 0.02941176 0.02941176 0.02941176 0 NA NA 0.02941176 0.02941176 0.02941176 0.02941176 0.02941176 0.02941176 NA NA 0.02941176 0.02941176 0.02941176 0.02941176 0.02941176 0.02941176 NA NA NA NA NA NA 0.75 NA NA NA NA NA NA NA 0.75 NA NA NA NA NA NA NA 0.02941176 NA NA NA NA NA NA NA 0.02941176 NA NA NA NA NA NA NA NA NA 0.02941176 NA NA NA NA NA NA NA 0.02941176 NA NA NA NA NA NA NA 0.02941176 NA NA NA NA NA NA NA 0.02941176 NA NA NA NA NA 0 0 NA NA NA NA NA NA 0 0 NA NA NA NA NA NA 0 0 NA NA NA NA NA NA 0 0 NA NA NA NA NA NA 0 0 NA NA NA NA NA NA 0 0 NA NA NA NA NA NA NA NA NA NA NA NA NA NA NA NA NA NA NA NA NA NA NA NA NA NA NA NA NA NA NA NA NA NA NA NA NA NA NA NA NA NA NA NA NA NA NA NA NA NA NA NA NA NA NA NA NA NA NA NA NA NA NA NA NA NA NA NA NA NA 0 0 NA NA NA NA NA NA 0 0 NA NA NA NA NA NA 0 0 NA NA NA NA NA NA 0 0 NA NA NA NA NA NA 0 0 NA NA NA NA NA NA 0 0 NA NA NA NA NA NA NA NA NA NA NA NA NA NA NA NA NA NA NA NA NA NA NA NA NA NA NA NA NA NA NA NA NA NA NA NA NA NA NA NA NA NA NA NA NA NA NA NA NA NA NA NA NA NA NA NA NA NA NA NA NA NA NA NA NA NA NA NA NA NA 0.07692308 0 NA NA NA NA NA NA 0.07692308 0 NA NA NA NA NA NA 0.07692308 0.07692308 NA NA NA NA NA NA 0.07692308 0.07692308 NA NA NA NA NA NA 0.07692308 0.07692308 NA NA NA NA NA NA 0.07692308 0.07692308 NA NA NA NA NA NA NA NA NA NA NA NA NA NA NA NA NA NA NA NA NA NA NA NA NA NA NA NA NA NA NA NA NA NA NA NA NA NA NA NA NA NA NA NA NA NA NA NA NA NA NA NA NA NA NA NA NA NA NA NA NA NA NA NA NA NA 0.3555556 0.3555556 0.3555556 0.3666667 0.3555556 0.3555556 0.3555556 0.3666667 0.3555556 0.3555556 0.3555556 0.3666667 0.3555556 0.3555556 0.3555556 0.3666667 0.3555556 0.3666667 0.3666667 0.3666667 0.3666667 0.3666667 0.3666667 NA NA 0.3666667 0.3666667 0.3666667 0.3666667 0.3666667 0.3666667 NA NA 0.3666667 0.3666667 0.3666667 0.3666667 0.3666667 0.3666667 NA NA 0.3666667 0.3666667 0.3666667 0.3666667 0.3666667 0.3666667 NA NA NA NA NA NA 0.01111111 NA NA NA NA NA NA NA 0.01111111 NA NA NA NA NA NA NA 0.3666667 NA NA NA NA NA NA NA 0.3666667 NA NA NA NA NA NA NA NA NA 0.3666667 NA NA NA NA NA NA NA 0.3666667 NA NA NA NA NA NA NA 0.3666667 NA NA NA NA NA NA NA 0.3666667 NA NA NA NA NA 0.1 0.1 NA NA NA NA NA NA 0.1 0.1 NA NA NA NA NA NA 0.1 0.1 NA NA NA NA NA NA 0.1 0.1 NA NA NA NA NA NA 0.1 0.1 NA NA NA NA NA NA 0.1 0.1 NA NA NA NA NA NA NA NA NA NA NA NA NA NA NA NA NA NA NA NA NA NA NA NA NA NA NA NA NA NA NA NA NA NA NA NA NA NA NA NA NA NA NA NA NA NA NA NA NA NA NA NA NA NA NA NA NA NA NA NA NA NA NA NA NA NA NA NA NA NA 0.1333333 0.1333333 NA NA NA NA NA NA 0.1333333 0.1333333 NA NA NA NA NA NA 0.1333333 0.1333333 NA NA NA NA NA NA 0.1333333 0.1333333 NA NA NA NA NA NA 0.1333333 0.1333333 NA NA NA NA NA NA 0.1333333 0.1333333 NA NA NA NA NA NA NA NA NA NA NA NA NA NA NA NA NA NA NA NA NA NA NA NA NA NA NA NA NA NA NA NA NA NA NA NA NA NA NA NA NA NA NA NA NA NA NA NA NA NA NA NA NA NA NA NA NA NA NA NA NA NA NA NA NA NA NA NA NA NA 0.1333333 0.1222222 NA NA NA NA NA NA 0.1333333 0.1222222 NA NA NA NA NA NA 0.1333333 0.1333333 NA NA NA NA NA NA 0.1333333 0.1333333 NA NA NA NA NA NA 0.1333333 0.1333333 NA NA NA NA NA NA 0.1333333 0.1333333 NA NA NA NA NA NA NA NA NA NA NA NA NA NA NA NA NA NA NA NA NA NA NA NA NA NA NA NA NA NA NA NA NA NA NA NA NA NA NA NA NA NA NA NA NA NA NA NA NA NA NA NA NA NA NA NA NA NA NA NA NA NA NA NA NA NA
129984 0.01 4399 3 1 92 46 151 1.685042 1.596241 0.9617842 0.01311665 0.005405002 18.56178 7.027044 14.35369 3.840652 1 0.9919376 8.162534 0 0 0.01075269 NA NA NA NA NA NA NA NA NA NA NA NA NA NA NA NA NA NA NA NA NA NA NA NA NA NA NA NA NA NA NA NA 0.02083333 0.02040816 0.02083333 0.02040816 0.02105263 0.02061856 NA NA 0.02083333 0.02040816 0.02083333 0.02040816 0.02105263 0.02061856 NA NA NA NA NA NA NA NA NA NA NA NA NA NA NA NA NA NA NA NA NA NA 0.02970297 NA NA NA NA NA NA NA 0.02970297 NA NA NA NA NA NA NA NA NA NA NA NA NA NA NA NA NA NA NA NA NA NA NA NA NA NA NA NA NA NA NA NA NA NA NA NA NA NA NA NA NA NA NA NA NA NA NA NA NA NA NA NA NA NA NA NA NA NA NA NA NA NA NA NA NA NA NA NA NA NA NA 0 0 NA NA NA NA NA NA 0 0 NA NA NA NA NA NA NA NA NA NA NA NA NA NA NA NA NA NA NA NA NA NA NA NA NA NA NA NA NA NA NA NA NA NA NA NA NA NA NA NA NA NA NA NA NA NA NA NA NA NA NA NA NA NA NA NA NA NA NA NA NA NA NA NA NA NA NA NA NA NA NA NA NA NA NA NA NA NA NA NA NA NA NA NA NA NA NA NA NA NA NA NA NA NA NA NA NA NA NA NA NA NA 0.03703704 0.03703704 NA NA NA NA NA NA 0.03703704 0.03703704 NA NA NA NA NA NA NA NA NA NA NA NA NA NA NA NA NA NA NA NA NA NA NA NA NA NA NA NA NA NA NA NA NA NA NA NA NA NA NA NA NA NA NA NA NA NA NA NA NA NA NA NA NA NA NA NA NA NA NA NA NA NA NA NA NA NA NA NA NA NA NA NA NA NA NA NA NA NA NA NA NA NA NA NA NA NA NA NA NA NA NA NA NA NA NA NA NA NA NA NA NA NA 0.02857143 0.02857143 NA NA NA NA NA NA 0.02857143 0.02857143 NA NA NA NA NA NA NA NA NA NA NA NA NA NA NA NA NA NA NA NA NA NA NA NA NA NA NA NA NA NA NA NA NA NA NA NA NA NA NA NA NA NA NA NA NA NA NA NA NA NA NA NA NA NA NA NA NA NA NA NA NA NA NA NA NA NA 0.3786008 NA NA NA NA NA NA NA NA NA NA NA NA NA NA NA NA NA NA NA NA NA NA NA NA NA NA NA NA NA NA NA NA 0.3868313 0.3950617 0.3868313 0.3950617 0.382716 0.3909465 NA NA 0.3868313 0.3950617 0.3868313 0.3950617 0.382716 0.3909465 NA NA NA NA NA NA NA NA NA NA NA NA NA NA NA NA NA NA NA NA NA NA 0.4032922 NA NA NA NA NA NA NA 0.4032922 NA NA NA NA NA NA NA NA NA NA NA NA NA NA NA NA NA NA NA NA NA NA NA NA NA NA NA NA NA NA NA NA NA NA NA NA NA NA NA NA NA NA NA NA NA NA NA NA NA NA NA NA NA NA NA NA NA NA NA NA NA NA NA NA NA NA NA NA NA NA NA 0.1358025 0.1481481 NA NA NA NA NA NA 0.1358025 0.1481481 NA NA NA NA NA NA NA NA NA NA NA NA NA NA NA NA NA NA NA NA NA NA NA NA NA NA NA NA NA NA NA NA NA NA NA NA NA NA NA NA NA NA NA NA NA NA NA NA NA NA NA NA NA NA NA NA NA NA NA NA NA NA NA NA NA NA NA NA NA NA NA NA NA NA NA NA NA NA NA NA NA NA NA NA NA NA NA NA NA NA NA NA NA NA NA NA NA NA NA NA NA NA 0.1069959 0.1069959 NA NA NA NA NA NA 0.1069959 0.1069959 NA NA NA NA NA NA NA NA NA NA NA NA NA NA NA NA NA NA NA NA NA NA NA NA NA NA NA NA NA NA NA NA NA NA NA NA NA NA NA NA NA NA NA NA NA NA NA NA NA NA NA NA NA NA NA NA NA NA NA NA NA NA NA NA NA NA NA NA NA NA NA NA NA NA NA NA NA NA NA NA NA NA NA NA NA NA NA NA NA NA NA NA NA NA NA NA NA NA NA NA NA NA 0.1399177 0.1399177 NA NA NA NA NA NA 0.1399177 0.1399177 NA NA NA NA NA NA NA NA NA NA NA NA NA NA NA NA NA NA NA NA NA NA NA NA NA NA NA NA NA NA NA NA NA NA NA NA NA NA NA NA NA NA NA NA NA NA NA NA NA NA NA NA NA NA NA NA NA NA NA NA NA NA NA NA NA NA
130192 0.01 2010 1 1 42 109 103 2.875559 1.922496 0.7878184 0.0397008 0.09722306 3.055733 2.034963 1 2.0789 1 0.9718723 2.388083 0 0 0 NA NA NA NA NA NA NA NA NA NA NA NA NA NA NA NA NA NA NA NA NA NA NA NA NA NA NA NA NA NA NA NA 0 0 0 0 0 0 NA NA 0 0 0 0 0 0 NA NA NA NA NA NA NA NA NA NA NA NA NA NA NA NA NA NA NA NA NA NA 0 NA NA NA NA NA NA NA 0 NA NA NA NA NA NA NA NA NA NA NA NA NA NA NA NA NA NA NA NA NA NA NA NA NA NA NA NA NA NA NA NA NA NA NA NA NA NA NA NA NA NA NA NA NA NA NA NA NA NA NA NA NA NA NA NA NA NA NA NA NA NA NA NA NA NA NA NA NA NA NA 0 0 NA NA NA NA NA NA 0 0 NA NA NA NA NA NA NA NA NA NA NA NA NA NA NA NA NA NA NA NA NA NA NA NA NA NA NA NA NA NA NA NA NA NA NA NA NA NA NA NA NA NA NA NA NA NA NA NA NA NA NA NA NA NA NA NA NA NA NA NA NA NA NA NA NA NA NA NA NA NA NA NA NA NA NA NA NA NA NA NA NA NA NA NA NA NA NA NA NA NA NA NA NA NA NA NA NA NA NA NA NA NA 0 0 NA NA NA NA NA NA 0 0 NA NA NA NA NA NA NA NA NA NA NA NA NA NA NA NA NA NA NA NA NA NA NA NA NA NA NA NA NA NA NA NA NA NA NA NA NA NA NA NA NA NA NA NA NA NA NA NA NA NA NA NA NA NA NA NA NA NA NA NA NA NA NA NA NA NA NA NA NA NA NA NA NA NA NA NA NA NA NA NA NA NA NA NA NA NA NA NA NA NA NA NA NA NA NA NA NA NA NA NA NA NA 0 0 NA NA NA NA NA NA 0 0 NA NA NA NA NA NA NA NA NA NA NA NA NA NA NA NA NA NA NA NA NA NA NA NA NA NA NA NA NA NA NA NA NA NA NA NA NA NA NA NA NA NA NA NA NA NA NA NA NA NA NA NA NA NA NA NA NA NA NA NA NA NA NA NA NA NA 0.2 NA NA NA NA NA NA NA NA NA NA NA NA NA NA NA NA NA NA NA NA NA NA NA NA NA NA NA NA NA NA NA NA 0.2068966 0.2 0.2068966 0.2068966 0.2068966 0.2068966 NA NA 0.2068966 0.2 0.2068966 0.2068966 0.2068966 0.2068966 NA NA NA NA NA NA NA NA NA NA NA NA NA NA NA NA NA NA NA NA NA NA 0.0137931 NA NA NA NA NA NA NA 0.0137931 NA NA NA NA NA NA NA NA NA NA NA NA NA NA NA NA NA NA NA NA NA NA NA NA NA NA NA NA NA NA NA NA NA NA NA NA NA NA NA NA NA NA NA NA NA NA NA NA NA NA NA NA NA NA NA NA NA NA NA NA NA NA NA NA NA NA NA NA NA NA NA 0.1103448 0.1172414 NA NA NA NA NA NA 0.1103448 0.1172414 NA NA NA NA NA NA NA NA NA NA NA NA NA NA NA NA NA NA NA NA NA NA NA NA NA NA NA NA NA NA NA NA NA NA NA NA NA NA NA NA NA NA NA NA NA NA NA NA NA NA NA NA NA NA NA NA NA NA NA NA NA NA NA NA NA NA NA NA NA NA NA NA NA NA NA NA NA NA NA NA NA NA NA NA NA NA NA NA NA NA NA NA NA NA NA NA NA NA NA NA NA NA 0.05517241 0.05517241 NA NA NA NA NA NA 0.05517241 0.05517241 NA NA NA NA NA NA NA NA NA NA NA NA NA NA NA NA NA NA NA NA NA NA NA NA NA NA NA NA NA NA NA NA NA NA NA NA NA NA NA NA NA NA NA NA NA NA NA NA NA NA NA NA NA NA NA NA NA NA NA NA NA NA NA NA NA NA NA NA NA NA NA NA NA NA NA NA NA NA NA NA NA NA NA NA NA NA NA NA NA NA NA NA NA NA NA NA NA NA NA NA NA NA 0.04827586 0.04827586 NA NA NA NA NA NA 0.04827586 0.04827586 NA NA NA NA NA NA NA NA NA NA NA NA NA NA NA NA NA NA NA NA NA NA NA NA NA NA NA NA NA NA NA NA NA NA NA NA NA NA NA NA NA NA NA NA NA NA NA NA NA NA NA NA NA NA NA NA NA NA NA NA NA NA NA NA NA NA
130992 0.01 1537 1 1 39 158 97 2.388024 1.706594 0.7412757 0.06286908 0.1493469 2.486527 2.317509 1.75914 1.386273 1 0.8669108 1.806055 0 0 0.04761905 0 0 0.04545455 0.04545455 0.05 0.05263158 0.05 0.05 0 0 0.04545455 0.04761905 0.05 0.05263158 0.05 0.05 0 0 0.04761905 0.04545455 0.05 0.04761905 NA NA 0 0 0.04761905 0.04545455 0.05 0.05 NA NA 0.04761905 0.04761905 0.04761905 0.04761905 0.04761905 0.04761905 NA NA 0.04761905 0.04761905 0.04761905 0.04761905 0.04761905 0.04761905 NA NA NA NA NA NA 0.6666667 NA NA NA NA NA NA NA 0.6666667 NA NA NA NA NA NA NA 0.04761905 NA NA NA NA NA NA NA 0.04761905 NA NA NA NA NA NA NA NA NA 0.04761905 NA NA NA NA NA NA NA 0.04761905 NA NA NA NA NA NA NA 0.04545455 NA NA NA NA NA NA NA 0.04545455 NA NA NA NA NA 0 0 NA NA NA NA NA NA 0 0 NA NA NA NA NA NA 0 0 NA NA NA NA NA NA 0 0 NA NA NA NA NA NA 0 0 NA NA NA NA NA NA 0 0 NA NA NA NA NA NA NA NA NA NA NA NA NA NA NA NA NA NA NA NA NA NA NA NA NA NA NA NA NA NA NA NA NA NA NA NA NA NA NA NA NA NA NA NA NA NA NA NA NA NA NA NA NA NA NA NA NA NA NA NA NA NA NA NA NA NA NA NA NA NA 0 0 NA NA NA NA NA NA 0 0 NA NA NA NA NA NA 0 0 NA NA NA NA NA NA 0 0 NA NA NA NA NA NA 0 0 NA NA NA NA NA NA 0 0 NA NA NA NA NA NA NA NA NA NA NA NA NA NA NA NA NA NA NA NA NA NA NA NA NA NA NA NA NA NA NA NA NA NA NA NA NA NA NA NA NA NA NA NA NA NA NA NA NA NA NA NA NA NA NA NA NA NA NA NA NA NA NA NA NA NA NA NA NA NA 0.1111111 0.1111111 NA NA NA NA NA NA 0.1111111 0.1111111 NA NA NA NA NA NA 0.1 0.1 NA NA NA NA NA NA 0.1 0.1 NA NA NA NA NA NA 0.1 0.1 NA NA NA NA NA NA 0.1 0.1 NA NA NA NA NA NA NA NA NA NA NA NA NA NA NA NA NA NA NA NA NA NA NA NA NA NA NA NA NA NA NA NA NA NA NA NA NA NA NA NA NA NA NA NA NA NA NA NA NA NA NA NA NA NA NA NA NA NA NA NA NA NA NA NA NA NA 0.1470588 0.1323529 0.1323529 0.1544118 0.1544118 0.1397059 0.1323529 0.1397059 0.1397059 0.1323529 0.125 0.1544118 0.1470588 0.1397059 0.1323529 0.1397059 0.1397059 0.1397059 0.1397059 0.1470588 0.1544118 0.1397059 0.1470588 NA NA 0.1397059 0.1397059 0.1470588 0.1544118 0.1397059 0.1397059 NA NA 0.1470588 0.1470588 0.1470588 0.1470588 0.1470588 0.1470588 NA NA 0.1470588 0.1470588 0.1470588 0.1470588 0.1470588 0.1470588 NA NA NA NA NA NA 0.007352941 NA NA NA NA NA NA NA 0.007352941 NA NA NA NA NA NA NA 0.1470588 NA NA NA NA NA NA NA 0.1470588 NA NA NA NA NA NA NA NA NA 0.1470588 NA NA NA NA NA NA NA 0.1470588 NA NA NA NA NA NA NA 0.1544118 NA NA NA NA NA NA NA 0.1544118 NA NA NA NA NA 0.02941176 0.02941176 NA NA NA NA NA NA 0.02941176 0.02941176 NA NA NA NA NA NA 0.03676471 0.03676471 NA NA NA NA NA NA 0.03676471 0.03676471 NA NA NA NA NA NA 0.03676471 0.03676471 NA NA NA NA NA NA 0.03676471 0.03676471 NA NA NA NA NA NA NA NA NA NA NA NA NA NA NA NA NA NA NA NA NA NA NA NA NA NA NA NA NA NA NA NA NA NA NA NA NA NA NA NA NA NA NA NA NA NA NA NA NA NA NA NA NA NA NA NA NA NA NA NA NA NA NA NA NA NA NA NA NA NA 0.04411765 0.04411765 NA NA NA NA NA NA 0.04411765 0.04411765 NA NA NA NA NA NA 0.04411765 0.04411765 NA NA NA NA NA NA 0.04411765 0.04411765 NA NA NA NA NA NA 0.04411765 0.04411765 NA NA NA NA NA NA 0.04411765 0.04411765 NA NA NA NA NA NA NA NA NA NA NA NA NA NA NA NA NA NA NA NA NA NA NA NA NA NA NA NA NA NA NA NA NA NA NA NA NA NA NA NA NA NA NA NA NA NA NA NA NA NA NA NA NA NA NA NA NA NA NA NA NA NA NA NA NA NA NA NA NA NA 0.05882353 0.05882353 NA NA NA NA NA NA 0.05882353 0.05882353 NA NA NA NA NA NA 0.06617647 0.06617647 NA NA NA NA NA NA 0.06617647 0.06617647 NA NA NA NA NA NA 0.06617647 0.06617647 NA NA NA NA NA NA 0.06617647 0.06617647 NA NA NA NA NA NA NA NA NA NA NA NA NA NA NA NA NA NA NA NA NA NA NA NA NA NA NA NA NA NA NA NA NA NA NA NA NA NA NA NA NA NA NA NA NA NA NA NA NA NA NA NA NA NA NA NA NA NA NA NA NA NA NA NA NA NA
131394 0.01 1251 2 1 98 59 50 2.698059 1.536452 0.8839463 0.06349423 0.01832175 3.458633 5.468897 4.503038 1.75696 1 0.9792977 3.942058 0 0 0 NA NA NA NA NA NA NA NA NA NA NA NA NA NA NA NA NA NA NA NA NA NA NA NA NA NA NA NA NA NA NA NA 0 0 0 0 0 0 NA NA 0 0 0 0 0 0 NA NA NA NA NA NA NA NA NA NA NA NA NA NA NA NA NA NA NA NA NA NA 0 NA NA NA NA NA NA NA 0 NA NA NA NA NA NA NA NA NA NA NA NA NA NA NA NA NA NA NA NA NA NA NA NA NA NA NA NA NA NA NA NA NA NA NA NA NA NA NA NA NA NA NA NA NA NA NA NA NA NA NA NA NA NA NA NA NA NA NA NA NA NA NA NA NA NA NA NA NA NA NA 0 0 NA NA NA NA NA NA 0 0 NA NA NA NA NA NA NA NA NA NA NA NA NA NA NA NA NA NA NA NA NA NA NA NA NA NA NA NA NA NA NA NA NA NA NA NA NA NA NA NA NA NA NA NA NA NA NA NA NA NA NA NA NA NA NA NA NA NA NA NA NA NA NA NA NA NA NA NA NA NA NA NA NA NA NA NA NA NA NA NA NA NA NA NA NA NA NA NA NA NA NA NA NA NA NA NA NA NA NA NA NA NA 0 0 NA NA NA NA NA NA 0 0 NA NA NA NA NA NA NA NA NA NA NA NA NA NA NA NA NA NA NA NA NA NA NA NA NA NA NA NA NA NA NA NA NA NA NA NA NA NA NA NA NA NA NA NA NA NA NA NA NA NA NA NA NA NA NA NA NA NA NA NA NA NA NA NA NA NA NA NA NA NA NA NA NA NA NA NA NA NA NA NA NA NA NA NA NA NA NA NA NA NA NA NA NA NA NA NA NA NA NA NA NA NA 0 0 NA NA NA NA NA NA 0 0 NA NA NA NA NA NA NA NA NA NA NA NA NA NA NA NA NA NA NA NA NA NA NA NA NA NA NA NA NA NA NA NA NA NA NA NA NA NA NA NA NA NA NA NA NA NA NA NA NA NA NA NA NA NA NA NA NA NA NA NA NA NA NA NA NA NA 0.3310811 NA NA NA NA NA NA NA NA NA NA NA NA NA NA NA NA NA NA NA NA NA NA NA NA NA NA NA NA NA NA NA NA 0.3310811 0.3310811 0.3310811 0.3310811 0.3310811 0.3310811 NA NA 0.3310811 0.3310811 0.3310811 0.3310811 0.3310811 0.3310811 NA NA NA NA NA NA NA NA NA NA NA NA NA NA NA NA NA NA NA NA NA NA 0.3310811 NA NA NA NA NA NA NA 0.3310811 NA NA NA NA NA NA NA NA NA NA NA NA NA NA NA NA NA NA NA NA NA NA NA NA NA NA NA NA NA NA NA NA NA NA NA NA NA NA NA NA NA NA NA NA NA NA NA NA NA NA NA NA NA NA NA NA NA NA NA NA NA NA NA NA NA NA NA NA NA NA NA 0.1216216 0.1216216 NA NA NA NA NA NA 0.1216216 0.1216216 NA NA NA NA NA NA NA NA NA NA NA NA NA NA NA NA NA NA NA NA NA NA NA NA NA NA NA NA NA NA NA NA NA NA NA NA NA NA NA NA NA NA NA NA NA NA NA NA NA NA NA NA NA NA NA NA NA NA NA NA NA NA NA NA NA NA NA NA NA NA NA NA NA NA NA NA NA NA NA NA NA NA NA NA NA NA NA NA NA NA NA NA NA NA NA NA NA NA NA NA NA NA 0.08108108 0.08108108 NA NA NA NA NA NA 0.08108108 0.08108108 NA NA NA NA NA NA NA NA NA NA NA NA NA NA NA NA NA NA NA NA NA NA NA NA NA NA NA NA NA NA NA NA NA NA NA NA NA NA NA NA NA NA NA NA NA NA NA NA NA NA NA NA NA NA NA NA NA NA NA NA NA NA NA NA NA NA NA NA NA NA NA NA NA NA NA NA NA NA NA NA NA NA NA NA NA NA NA NA NA NA NA NA NA NA NA NA NA NA NA NA NA NA 0.1216216 0.1216216 NA NA NA NA NA NA 0.1216216 0.1216216 NA NA NA NA NA NA NA NA NA NA NA NA NA NA NA NA NA NA NA NA NA NA NA NA NA NA NA NA NA NA NA NA NA NA NA NA NA NA NA NA NA NA NA NA NA NA NA NA NA NA NA NA NA NA NA NA NA NA NA NA NA NA NA NA NA NA
13140 0.01 1240 3 1 83 159 156 1.768914 2.739761 0.7917846 0.05236173 0.1114073 11.72352 7.350298 6.108537 18.59291 1 0.9043627 11.2496 0 0 0 NA NA NA NA NA NA NA NA NA NA NA NA NA NA NA NA NA NA NA NA NA NA NA NA NA NA NA NA NA NA NA NA 0 0 0 0 0 0 NA NA 0 0 0 0 0 0 NA NA NA NA NA NA NA NA NA NA NA NA NA NA NA NA NA NA NA NA NA NA 0 NA NA NA NA NA NA NA 0 NA NA NA NA NA NA NA NA NA NA NA NA NA NA NA NA NA NA NA NA NA NA NA NA NA NA NA NA NA NA NA NA NA NA NA NA NA NA NA NA NA NA NA NA NA NA NA NA NA NA NA NA NA NA NA NA NA NA NA NA NA NA NA NA NA NA NA NA NA NA NA 0 0 NA NA NA NA NA NA 0 0 NA NA NA NA NA NA NA NA NA NA NA NA NA NA NA NA NA NA NA NA NA NA NA NA NA NA NA NA NA NA NA NA NA NA NA NA NA NA NA NA NA NA NA NA NA NA NA NA NA NA NA NA NA NA NA NA NA NA NA NA NA NA NA NA NA NA NA NA NA NA NA NA NA NA NA NA NA NA NA NA NA NA NA NA NA NA NA NA NA NA NA NA NA NA NA NA NA NA NA NA NA NA 0 0 NA NA NA NA NA NA 0 0 NA NA NA NA NA NA NA NA NA NA NA NA NA NA NA NA NA NA NA NA NA NA NA NA NA NA NA NA NA NA NA NA NA NA NA NA NA NA NA NA NA NA NA NA NA NA NA NA NA NA NA NA NA NA NA NA NA NA NA NA NA NA NA NA NA NA NA NA NA NA NA NA NA NA NA NA NA NA NA NA NA NA NA NA NA NA NA NA NA NA NA NA NA NA NA NA NA NA NA NA NA NA 0 0 NA NA NA NA NA NA 0 0 NA NA NA NA NA NA NA NA NA NA NA NA NA NA NA NA NA NA NA NA NA NA NA NA NA NA NA NA NA NA NA NA NA NA NA NA NA NA NA NA NA NA NA NA NA NA NA NA NA NA NA NA NA NA NA NA NA NA NA NA NA NA NA NA NA NA 0.3138075 NA NA NA NA NA NA NA NA NA NA NA NA NA NA NA NA NA NA NA NA NA NA NA NA NA NA NA NA NA NA NA NA 0.3096234 0.3012552 0.3012552 0.3012552 0.3012552 0.3012552 NA NA 0.3096234 0.3012552 0.3012552 0.3012552 0.3012552 0.3012552 NA NA NA NA NA NA NA NA NA NA NA NA NA NA NA NA NA NA NA NA NA NA 0.209205 NA NA NA NA NA NA NA 0.209205 NA NA NA NA NA NA NA NA NA NA NA NA NA NA NA NA NA NA NA NA NA NA NA NA NA NA NA NA NA NA NA NA NA NA NA NA NA NA NA NA NA NA NA NA NA NA NA NA NA NA NA NA NA NA NA NA NA NA NA NA NA NA NA NA NA NA NA NA NA NA NA 0.1171548 0.1171548 NA NA NA NA NA NA 0.1171548 0.1171548 NA NA NA NA NA NA NA NA NA NA NA NA NA NA NA NA NA NA NA NA NA NA NA NA NA NA NA NA NA NA NA NA NA NA NA NA NA NA NA NA NA NA NA NA NA NA NA NA NA NA NA NA NA NA NA NA NA NA NA NA NA NA NA NA NA NA NA NA NA NA NA NA NA NA NA NA NA NA NA NA NA NA NA NA NA NA NA NA NA NA NA NA NA NA NA NA NA NA NA NA NA NA 0.07531381 0.07531381 NA NA NA NA NA NA 0.07531381 0.07531381 NA NA NA NA NA NA NA NA NA NA NA NA NA NA NA NA NA NA NA NA NA NA NA NA NA NA NA NA NA NA NA NA NA NA NA NA NA NA NA NA NA NA NA NA NA NA NA NA NA NA NA NA NA NA NA NA NA NA NA NA NA NA NA NA NA NA NA NA NA NA NA NA NA NA NA NA NA NA NA NA NA NA NA NA NA NA NA NA NA NA NA NA NA NA NA NA NA NA NA NA NA NA 0.1087866 0.1087866 NA NA NA NA NA NA 0.1087866 0.1087866 NA NA NA NA NA NA NA NA NA NA NA NA NA NA NA NA NA NA NA NA NA NA NA NA NA NA NA NA NA NA NA NA NA NA NA NA NA NA NA NA NA NA NA NA NA NA NA NA NA NA NA NA NA NA NA NA NA NA NA NA NA NA NA NA NA NA
131721 0.01 2349 3 1 44 146 23 2.252857 2.521452 0.8746403 0.07903242 0.03749026 1.490001 19.3182 16.00276 1.520327 1 0.9610625 16.81967 0 0 0 0 0 0 0 0 0 0 0 0 0 0 0 0 0 0 0 0 0 0 0 0 0 NA NA 0 0 0 0 0 0 NA NA 0 0 0 0 0 0 NA NA 0 0 0 0 0 0 NA NA NA NA NA NA 0.75 NA NA NA NA NA NA NA 0.75 NA NA NA NA NA NA NA 0 NA NA NA NA NA NA NA 0 NA NA NA NA NA NA NA NA NA 0 NA NA NA NA NA NA NA 0 NA NA NA NA NA NA NA 0 NA NA NA NA NA NA NA 0 NA NA NA NA NA 0 0 NA NA NA NA NA NA 0 0 NA NA NA NA NA NA 0 0 NA NA NA NA NA NA 0 0 NA NA NA NA NA NA 0 0 NA NA NA NA NA NA 0 0 NA NA NA NA NA NA NA NA NA NA NA NA NA NA NA NA NA NA NA NA NA NA NA NA NA NA NA NA NA NA NA NA NA NA NA NA NA NA NA NA NA NA NA NA NA NA NA NA NA NA NA NA NA NA NA NA NA NA NA NA NA NA NA NA NA NA NA NA NA NA 0 0 NA NA NA NA NA NA 0 0 NA NA NA NA NA NA 0 0 NA NA NA NA NA NA 0 0 NA NA NA NA NA NA 0 0 NA NA NA NA NA NA 0 0 NA NA NA NA NA NA NA NA NA NA NA NA NA NA NA NA NA NA NA NA NA NA NA NA NA NA NA NA NA NA NA NA NA NA NA NA NA NA NA NA NA NA NA NA NA NA NA NA NA NA NA NA NA NA NA NA NA NA NA NA NA NA NA NA NA NA NA NA NA NA 0 0 NA NA NA NA NA NA 0 0 NA NA NA NA NA NA 0 0 NA NA NA NA NA NA 0 0 NA NA NA NA NA NA 0 0 NA NA NA NA NA NA 0 0 NA NA NA NA NA NA NA NA NA NA NA NA NA NA NA NA NA NA NA NA NA NA NA NA NA NA NA NA NA NA NA NA NA NA NA NA NA NA NA NA NA NA NA NA NA NA NA NA NA NA NA NA NA NA NA NA NA NA NA NA NA NA NA NA NA NA 0.2835821 0.2835821 0.2835821 0.2985075 0.3134328 0.2835821 0.2835821 0.2985075 0.2985075 0.2835821 0.2835821 0.2985075 0.3134328 0.2835821 0.2835821 0.2985075 0.2985075 0.2985075 0.2985075 0.2985075 0.2985075 0.2686567 0.2985075 NA NA 0.2985075 0.2985075 0.2985075 0.2985075 0.2686567 0.2835821 NA NA 0.2835821 0.2835821 0.2985075 0.2985075 0.2835821 0.2835821 NA NA 0.2835821 0.2835821 0.2985075 0.2985075 0.2835821 0.2835821 NA NA NA NA NA NA 0.05970149 NA NA NA NA NA NA NA 0.05970149 NA NA NA NA NA NA NA 0.2835821 NA NA NA NA NA NA NA 0.2835821 NA NA NA NA NA NA NA NA NA 0.2686567 NA NA NA NA NA NA NA 0.2686567 NA NA NA NA NA NA NA 0.2985075 NA NA NA NA NA NA NA 0.2985075 NA NA NA NA NA 0.08955224 0.08955224 NA NA NA NA NA NA 0.08955224 0.08955224 NA NA NA NA NA NA 0.08955224 0.08955224 NA NA NA NA NA NA 0.08955224 0.08955224 NA NA NA NA NA NA 0.08955224 0.08955224 NA NA NA NA NA NA 0.08955224 0.08955224 NA NA NA NA NA NA NA NA NA NA NA NA NA NA NA NA NA NA NA NA NA NA NA NA NA NA NA NA NA NA NA NA NA NA NA NA NA NA NA NA NA NA NA NA NA NA NA NA NA NA NA NA NA NA NA NA NA NA NA NA NA NA NA NA NA NA NA NA NA NA 0.1343284 0.1343284 NA NA NA NA NA NA 0.1343284 0.1343284 NA NA NA NA NA NA 0.1343284 0.1343284 NA NA NA NA NA NA 0.1343284 0.1343284 NA NA NA NA NA NA 0.119403 0.119403 NA NA NA NA NA NA 0.119403 0.119403 NA NA NA NA NA NA NA NA NA NA NA NA NA NA NA NA NA NA NA NA NA NA NA NA NA NA NA NA NA NA NA NA NA NA NA NA NA NA NA NA NA NA NA NA NA NA NA NA NA NA NA NA NA NA NA NA NA NA NA NA NA NA NA NA NA NA NA NA NA NA 0.07462687 0.07462687 NA NA NA NA NA NA 0.07462687 0.07462687 NA NA NA NA NA NA 0.07462687 0.07462687 NA NA NA NA NA NA 0.07462687 0.07462687 NA NA NA NA NA NA 0.07462687 0.07462687 NA NA NA NA NA NA 0.07462687 0.07462687 NA NA NA NA NA NA NA NA NA NA NA NA NA NA NA NA NA NA NA NA NA NA NA NA NA NA NA NA NA NA NA NA NA NA NA NA NA NA NA NA NA NA NA NA NA NA NA NA NA NA NA NA NA NA NA NA NA NA NA NA NA NA NA NA NA NA
132822 0.01 9197 3 1 140 85 178 1.83285 2.501959 0.974253 0.01094011 0.008821849 14.22585 9.024256 5.841857 22.28059 1 0.9956578 99.76381 0 0 0 0 0 0 0 0 0 0 0 0 0 0 0 0 0 0 0 0 0 0 0 0 0 NA NA 0 0 0 0 0 0 NA NA 0 0 0 0 0 0 NA NA 0 0 0 0 0 0 NA NA NA NA NA NA 0.03333333 NA NA NA NA NA NA NA 0.03333333 NA NA NA NA NA NA NA 0.01492537 NA NA NA NA NA NA NA 0.01492537 NA NA NA NA NA NA NA NA NA 0.009090909 NA NA NA NA NA NA NA 0.009090909 NA NA NA NA NA NA NA 0 NA NA NA NA NA NA NA 0 NA NA NA NA NA 0 0 NA NA NA NA NA NA 0 0 NA NA NA NA NA NA 0 0 NA NA NA NA NA NA 0 0 NA NA NA NA NA NA 0 0 NA NA NA NA NA NA 0 0 NA NA NA NA NA NA NA NA NA NA NA NA NA NA NA NA NA NA NA NA NA NA NA NA NA NA NA NA NA NA NA NA NA NA NA NA NA NA NA NA NA NA NA NA NA NA NA NA NA NA NA NA NA NA NA NA NA NA NA NA NA NA NA NA NA NA NA NA NA NA 0 0 NA NA NA NA NA NA 0 0 NA NA NA NA NA NA 0 0 NA NA NA NA NA NA 0 0 NA NA NA NA NA NA 0 0 NA NA NA NA NA NA 0 0 NA NA NA NA NA NA NA NA NA NA NA NA NA NA NA NA NA NA NA NA NA NA NA NA NA NA NA NA NA NA NA NA NA NA NA NA NA NA NA NA NA NA NA NA NA NA NA NA NA NA NA NA NA NA NA NA NA NA NA NA NA NA NA NA NA NA NA NA NA NA 0 0 NA NA NA NA NA NA 0 0 NA NA NA NA NA NA 0 0 NA NA NA NA NA NA 0 0 NA NA NA NA NA NA 0 0 NA NA NA NA NA NA 0 0 NA NA NA NA NA NA NA NA NA NA NA NA NA NA NA NA NA NA NA NA NA NA NA NA NA NA NA NA NA NA NA NA NA NA NA NA NA NA NA NA NA NA NA NA NA NA NA NA NA NA NA NA NA NA NA NA NA NA NA NA NA NA NA NA NA NA 0.3207547 0.3333333 0.336478 0.3333333 0.336478 0.3301887 0.336478 0.3333333 0.336478 0.3301887 0.3333333 0.3333333 0.336478 0.3301887 0.336478 0.3333333 0.336478 0.3333333 0.3333333 0.3333333 0.336478 0.3301887 0.3333333 NA NA 0.3333333 0.3333333 0.3333333 0.336478 0.3301887 0.3333333 NA NA 0.336478 0.336478 0.336478 0.336478 0.336478 0.336478 NA NA 0.336478 0.336478 0.336478 0.336478 0.336478 0.336478 NA NA NA NA NA NA 0.1823899 NA NA NA NA NA NA NA 0.1823899 NA NA NA NA NA NA NA 0.2075472 NA NA NA NA NA NA NA 0.2075472 NA NA NA NA NA NA NA NA NA 0.3427673 NA NA NA NA NA NA NA 0.3427673 NA NA NA NA NA NA NA 0.336478 NA NA NA NA NA NA NA 0.336478 NA NA NA NA NA 0.09748428 0.09748428 NA NA NA NA NA NA 0.09748428 0.09748428 NA NA NA NA NA NA 0.09433962 0.09433962 NA NA NA NA NA NA 0.09433962 0.09433962 NA NA NA NA NA NA 0.09748428 0.09748428 NA NA NA NA NA NA 0.09748428 0.09433962 NA NA NA NA NA NA NA NA NA NA NA NA NA NA NA NA NA NA NA NA NA NA NA NA NA NA NA NA NA NA NA NA NA NA NA NA NA NA NA NA NA NA NA NA NA NA NA NA NA NA NA NA NA NA NA NA NA NA NA NA NA NA NA NA NA NA NA NA NA NA 0.1289308 0.1289308 NA NA NA NA NA NA 0.1289308 0.1289308 NA NA NA NA NA NA 0.1289308 0.1289308 NA NA NA NA NA NA 0.1289308 0.1289308 NA NA NA NA NA NA 0.1289308 0.1289308 NA NA NA NA NA NA 0.1289308 0.1289308 NA NA NA NA NA NA NA NA NA NA NA NA NA NA NA NA NA NA NA NA NA NA NA NA NA NA NA NA NA NA NA NA NA NA NA NA NA NA NA NA NA NA NA NA NA NA NA NA NA NA NA NA NA NA NA NA NA NA NA NA NA NA NA NA NA NA NA NA NA NA 0.1037736 0.1100629 NA NA NA NA NA NA 0.1037736 0.1100629 NA NA NA NA NA NA 0.1037736 0.1100629 NA NA NA NA NA NA 0.1037736 0.1100629 NA NA NA NA NA NA 0.1100629 0.1100629 NA NA NA NA NA NA 0.1100629 0.1100629 NA NA NA NA NA NA NA NA NA NA NA NA NA NA NA NA NA NA NA NA NA NA NA NA NA NA NA NA NA NA NA NA NA NA NA NA NA NA NA NA NA NA NA NA NA NA NA NA NA NA NA NA NA NA NA NA NA NA NA NA NA NA NA NA NA NA
1333 0.01 7656 2 1 194 158 122 2.553881 2.685762 0.9575983 0.005376487 0.01039722 10.45808 3.288112 8.820974 2.177861 1 0.9869558 9.004388 0 0 0.02409639 0.01333333 0.01333333 0.01333333 0.01333333 0.01351351 0.01351351 0.01333333 0.01333333 0.01333333 0.01333333 0.01333333 0.01333333 0.01351351 0.01351351 0.01333333 0.01333333 0.0125 0.01298701 0.01333333 0.01333333 0.01351351 0.01369863 NA NA 0.0125 0.01265823 0.01333333 0.01333333 0.01351351 0.01351351 NA NA 0.01333333 0.01333333 0.01333333 0.01333333 0.01333333 0.01333333 NA NA 0.01333333 0.01333333 0.01333333 0.01333333 0.01333333 0.01333333 NA NA NA NA NA NA 0.6363636 NA NA NA NA NA NA NA 0.6363636 NA NA NA NA NA NA NA 0 NA NA NA NA NA NA NA 0 NA NA NA NA NA NA NA NA NA 0.01298701 NA NA NA NA NA NA NA 0.01298701 NA NA NA NA NA NA NA 0.01333333 NA NA NA NA NA NA NA 0.01333333 NA NA NA NA NA 0.02857143 0.02857143 NA NA NA NA NA NA 0.02857143 0.02941176 NA NA NA NA NA NA 0.02857143 0.02857143 NA NA NA NA NA NA 0.02857143 0.02857143 NA NA NA NA NA NA 0.02941176 0.02941176 NA NA NA NA NA NA 0.02857143 0.02941176 NA NA NA NA NA NA NA NA NA NA NA NA NA NA NA NA NA NA NA NA NA NA NA NA NA NA NA NA NA NA NA NA NA NA NA NA NA NA NA NA NA NA NA NA NA NA NA NA NA NA NA NA NA NA NA NA NA NA NA NA NA NA NA NA NA NA NA NA NA NA 0 0 NA NA NA NA NA NA 0 0 NA NA NA NA NA NA 0 0 NA NA NA NA NA NA 0 0 NA NA NA NA NA NA 0 0 NA NA NA NA NA NA 0 0 NA NA NA NA NA NA NA NA NA NA NA NA NA NA NA NA NA NA NA NA NA NA NA NA NA NA NA NA NA NA NA NA NA NA NA NA NA NA NA NA NA NA NA NA NA NA NA NA NA NA NA NA NA NA NA NA NA NA NA NA NA NA NA NA NA NA NA NA NA NA 0 0 NA NA NA NA NA NA 0 0 NA NA NA NA NA NA 0 0 NA NA NA NA NA NA 0 0 NA NA NA NA NA NA 0 0 NA NA NA NA NA NA 0 0 NA NA NA NA NA NA NA NA NA NA NA NA NA NA NA NA NA NA NA NA NA NA NA NA NA NA NA NA NA NA NA NA NA NA NA NA NA NA NA NA NA NA NA NA NA NA NA NA NA NA NA NA NA NA NA NA NA NA NA NA NA NA NA NA NA NA 0.2563291 0.2341772 0.2341772 0.2341772 0.2341772 0.2310127 0.2310127 0.2341772 0.2341772 0.2341772 0.2341772 0.2341772 0.2341772 0.2310127 0.2310127 0.2341772 0.2341772 0.25 0.2405063 0.2341772 0.2341772 0.2310127 0.2278481 NA NA 0.25 0.2468354 0.2341772 0.2341772 0.2310127 0.2310127 NA NA 0.2341772 0.2341772 0.2341772 0.2341772 0.2341772 0.2341772 NA NA 0.2341772 0.2341772 0.2341772 0.2341772 0.2341772 0.2341772 NA NA NA NA NA NA 0.01265823 NA NA NA NA NA NA NA 0.01265823 NA NA NA NA NA NA NA 0.221519 NA NA NA NA NA NA NA 0.221519 NA NA NA NA NA NA NA NA NA 0.2405063 NA NA NA NA NA NA NA 0.2405063 NA NA NA NA NA NA NA 0.2341772 NA NA NA NA NA NA NA 0.2341772 NA NA NA NA NA 0.1075949 0.1075949 NA NA NA NA NA NA 0.1075949 0.1044304 NA NA NA NA NA NA 0.1075949 0.1075949 NA NA NA NA NA NA 0.1075949 0.1075949 NA NA NA NA NA NA 0.1044304 0.1044304 NA NA NA NA NA NA 0.1075949 0.1044304 NA NA NA NA NA NA NA NA NA NA NA NA NA NA NA NA NA NA NA NA NA NA NA NA NA NA NA NA NA NA NA NA NA NA NA NA NA NA NA NA NA NA NA NA NA NA NA NA NA NA NA NA NA NA NA NA NA NA NA NA NA NA NA NA NA NA NA NA NA NA 0.07278481 0.07278481 NA NA NA NA NA NA 0.07278481 0.07278481 NA NA NA NA NA NA 0.07278481 0.07278481 NA NA NA NA NA NA 0.07278481 0.07278481 NA NA NA NA NA NA 0.07594937 0.07594937 NA NA NA NA NA NA 0.07594937 0.07594937 NA NA NA NA NA NA NA NA NA NA NA NA NA NA NA NA NA NA NA NA NA NA NA NA NA NA NA NA NA NA NA NA NA NA NA NA NA NA NA NA NA NA NA NA NA NA NA NA NA NA NA NA NA NA NA NA NA NA NA NA NA NA NA NA NA NA NA NA NA NA 0.05063291 0.05063291 NA NA NA NA NA NA 0.04746835 0.04746835 NA NA NA NA NA NA 0.04746835 0.04746835 NA NA NA NA NA NA 0.04746835 0.04746835 NA NA NA NA NA NA 0.05063291 0.05063291 NA NA NA NA NA NA 0.05063291 0.05063291 NA NA NA NA NA NA NA NA NA NA NA NA NA NA NA NA NA NA NA NA NA NA NA NA NA NA NA NA NA NA NA NA NA NA NA NA NA NA NA NA NA NA NA NA NA NA NA NA NA NA NA NA NA NA NA NA NA NA NA NA NA NA NA NA NA NA
13355 0.01 2579 3 1 151 90 140 1.720862 2.548233 0.900269 0.03387115 0.04403723 16.67673 11.82487 4.695289 19.02039 1 0.9741826 13.59044 0 0 0 0.01851852 0.009433962 0.009345794 0.01818182 0.009345794 0.01834862 0.009345794 0.01818182 0.01851852 0.009433962 0.009345794 0.01818182 0.009345794 0.01834862 0.009345794 0.01818182 0.009345794 0.00952381 0.009345794 0.01818182 0.009345794 0.01851852 NA NA 0.009345794 0.00952381 0.009345794 0.01818182 0.009345794 0.01834862 NA NA 0.01851852 0.009433962 0.01851852 0.01818182 0.01851852 0.01818182 NA NA 0.01851852 0.009433962 0.01851852 0.01834862 0.01851852 0.01818182 NA NA NA NA NA NA 0 NA NA NA NA NA NA NA 0 NA NA NA NA NA NA NA 0.03030303 NA NA NA NA NA NA NA 0.03030303 NA NA NA NA NA NA NA NA NA 0.009174312 NA NA NA NA NA NA NA 0.009174312 NA NA NA NA NA NA NA 0.01834862 NA NA NA NA NA NA NA 0.009259259 NA NA NA NA NA 0 0 NA NA NA NA NA NA 0 0 NA NA NA NA NA NA 0 0 NA NA NA NA NA NA 0 0 NA NA NA NA NA NA 0 0 NA NA NA NA NA NA 0 0 NA NA NA NA NA NA NA NA NA NA NA NA NA NA NA NA NA NA NA NA NA NA NA NA NA NA NA NA NA NA NA NA NA NA NA NA NA NA NA NA NA NA NA NA NA NA NA NA NA NA NA NA NA NA NA NA NA NA NA NA NA NA NA NA NA NA NA NA NA NA 0.03030303 0.03030303 NA NA NA NA NA NA 0.03030303 0.03125 NA NA NA NA NA NA 0.03030303 0.03125 NA NA NA NA NA NA 0.03030303 0 NA NA NA NA NA NA 0.03030303 0.03125 NA NA NA NA NA NA 0.03030303 0 NA NA NA NA NA NA NA NA NA NA NA NA NA NA NA NA NA NA NA NA NA NA NA NA NA NA NA NA NA NA NA NA NA NA NA NA NA NA NA NA NA NA NA NA NA NA NA NA NA NA NA NA NA NA NA NA NA NA NA NA NA NA NA NA NA NA NA NA NA NA 0 0.02439024 NA NA NA NA NA NA 0 0.02439024 NA NA NA NA NA NA 0 0.02439024 NA NA NA NA NA NA 0 0.02439024 NA NA NA NA NA NA 0.025 0.02439024 NA NA NA NA NA NA 0.025 0.02439024 NA NA NA NA NA NA NA NA NA NA NA NA NA NA NA NA NA NA NA NA NA NA NA NA NA NA NA NA NA NA NA NA NA NA NA NA NA NA NA NA NA NA NA NA NA NA NA NA NA NA NA NA NA NA NA NA NA NA NA NA NA NA NA NA NA NA 0.3436426 0.3642612 0.3608247 0.3642612 0.371134 0.3642612 0.3676976 0.3642612 0.371134 0.3642612 0.3608247 0.3642612 0.371134 0.3642612 0.3676976 0.3642612 0.371134 0.3642612 0.3573883 0.3642612 0.371134 0.3642612 0.3642612 NA NA 0.3642612 0.3573883 0.3642612 0.371134 0.3642612 0.3676976 NA NA 0.3642612 0.3608247 0.3642612 0.371134 0.3642612 0.371134 NA NA 0.3642612 0.3608247 0.3642612 0.3676976 0.3642612 0.371134 NA NA NA NA NA NA 0.1821306 NA NA NA NA NA NA NA 0.1821306 NA NA NA NA NA NA NA 0.2199313 NA NA NA NA NA NA NA 0.2199313 NA NA NA NA NA NA NA NA NA 0.371134 NA NA NA NA NA NA NA 0.371134 NA NA NA NA NA NA NA 0.3676976 NA NA NA NA NA NA NA 0.3676976 NA NA NA NA NA 0.1202749 0.1202749 NA NA NA NA NA NA 0.1202749 0.1202749 NA NA NA NA NA NA 0.1202749 0.1202749 NA NA NA NA NA NA 0.1202749 0.1202749 NA NA NA NA NA NA 0.1202749 0.1237113 NA NA NA NA NA NA 0.1202749 0.1237113 NA NA NA NA NA NA NA NA NA NA NA NA NA NA NA NA NA NA NA NA NA NA NA NA NA NA NA NA NA NA NA NA NA NA NA NA NA NA NA NA NA NA NA NA NA NA NA NA NA NA NA NA NA NA NA NA NA NA NA NA NA NA NA NA NA NA NA NA NA NA 0.1099656 0.1099656 NA NA NA NA NA NA 0.1099656 0.1065292 NA NA NA NA NA NA 0.1099656 0.1065292 NA NA NA NA NA NA 0.1099656 0.1065292 NA NA NA NA NA NA 0.1099656 0.1065292 NA NA NA NA NA NA 0.1099656 0.1065292 NA NA NA NA NA NA NA NA NA NA NA NA NA NA NA NA NA NA NA NA NA NA NA NA NA NA NA NA NA NA NA NA NA NA NA NA NA NA NA NA NA NA NA NA NA NA NA NA NA NA NA NA NA NA NA NA NA NA NA NA NA NA NA NA NA NA NA NA NA NA 0.1340206 0.137457 NA NA NA NA NA NA 0.1340206 0.137457 NA NA NA NA NA NA 0.1340206 0.137457 NA NA NA NA NA NA 0.1340206 0.137457 NA NA NA NA NA NA 0.1340206 0.137457 NA NA NA NA NA NA 0.1340206 0.137457 NA NA NA NA NA NA NA NA NA NA NA NA NA NA NA NA NA NA NA NA NA NA NA NA NA NA NA NA NA NA NA NA NA NA NA NA NA NA NA NA NA NA NA NA NA NA NA NA NA NA NA NA NA NA NA NA NA NA NA NA NA NA NA NA NA NA
133648 0.01 5914 3 1 104 108 118 2.099003 2.500396 0.9650459 0.01174976 0.01467448 4.815876 17.25509 14.80718 5.651828 1 0.9859862 11.26815 0 0 0.01449275 0.01428571 0.01449275 0.01428571 0.01428571 0.01408451 0.01428571 0.01428571 0.01428571 0.01428571 0.01449275 0.01428571 0.01428571 0.01408451 0.01428571 0.01428571 0.01428571 0.01428571 0.01449275 0.01428571 0.01408451 0.01428571 0.01408451 NA NA 0.01428571 0.01449275 0.01428571 0.01408451 0.01428571 0.01428571 NA NA 0.01470588 0.01470588 0.01470588 0.01470588 0.01470588 0.01470588 NA NA 0.01470588 0.01470588 0.01470588 0.01470588 0.01470588 0.01470588 NA NA NA NA NA NA 0.1764706 NA NA NA NA NA NA NA 0.1764706 NA NA NA NA NA NA NA 0.01449275 NA NA NA NA NA NA NA 0.01449275 NA NA NA NA NA NA NA NA NA 0 NA NA NA NA NA NA NA 0 NA NA NA NA NA NA NA 0.01388889 NA NA NA NA NA NA NA 0.01388889 NA NA NA NA NA 0 0 NA NA NA NA NA NA 0 0 NA NA NA NA NA NA 0 0 NA NA NA NA NA NA 0 0 NA NA NA NA NA NA 0 0 NA NA NA NA NA NA 0 0 NA NA NA NA NA NA NA NA NA NA NA NA NA NA NA NA NA NA NA NA NA NA NA NA NA NA NA NA NA NA NA NA NA NA NA NA NA NA NA NA NA NA NA NA NA NA NA NA NA NA NA NA NA NA NA NA NA NA NA NA NA NA NA NA NA NA NA NA NA NA 0 0 NA NA NA NA NA NA 0 0 NA NA NA NA NA NA 0 0 NA NA NA NA NA NA 0 0 NA NA NA NA NA NA 0 0 NA NA NA NA NA NA 0 0 NA NA NA NA NA NA NA NA NA NA NA NA NA NA NA NA NA NA NA NA NA NA NA NA NA NA NA NA NA NA NA NA NA NA NA NA NA NA NA NA NA NA NA NA NA NA NA NA NA NA NA NA NA NA NA NA NA NA NA NA NA NA NA NA NA NA NA NA NA NA 0.04166667 0.04166667 NA NA NA NA NA NA 0.04166667 0.04166667 NA NA NA NA NA NA 0.04347826 0.04166667 NA NA NA NA NA NA 0.04347826 0.04166667 NA NA NA NA NA NA 0.04347826 0.04166667 NA NA NA NA NA NA 0.04347826 0.04166667 NA NA NA NA NA NA NA NA NA NA NA NA NA NA NA NA NA NA NA NA NA NA NA NA NA NA NA NA NA NA NA NA NA NA NA NA NA NA NA NA NA NA NA NA NA NA NA NA NA NA NA NA NA NA NA NA NA NA NA NA NA NA NA NA NA NA 0.3063063 0.3108108 0.3063063 0.3108108 0.3108108 0.3153153 0.3108108 0.3108108 0.3108108 0.3108108 0.3063063 0.3108108 0.3108108 0.3153153 0.3108108 0.3108108 0.3108108 0.3108108 0.3063063 0.3108108 0.3153153 0.3108108 0.3153153 NA NA 0.3108108 0.3063063 0.3108108 0.3153153 0.3108108 0.3108108 NA NA 0.3018018 0.3018018 0.3018018 0.3018018 0.3018018 0.3018018 NA NA 0.3018018 0.3018018 0.3018018 0.3018018 0.3018018 0.3018018 NA NA NA NA NA NA 0.06306306 NA NA NA NA NA NA NA 0.06306306 NA NA NA NA NA NA NA 0.3063063 NA NA NA NA NA NA NA 0.3063063 NA NA NA NA NA NA NA NA NA 0.3198198 NA NA NA NA NA NA NA 0.3153153 NA NA NA NA NA NA NA 0.3198198 NA NA NA NA NA NA NA 0.3198198 NA NA NA NA NA 0.09459459 0.09459459 NA NA NA NA NA NA 0.09459459 0.09459459 NA NA NA NA NA NA 0.09459459 0.09459459 NA NA NA NA NA NA 0.09459459 0.09459459 NA NA NA NA NA NA 0.08558559 0.08558559 NA NA NA NA NA NA 0.08558559 0.08558559 NA NA NA NA NA NA NA NA NA NA NA NA NA NA NA NA NA NA NA NA NA NA NA NA NA NA NA NA NA NA NA NA NA NA NA NA NA NA NA NA NA NA NA NA NA NA NA NA NA NA NA NA NA NA NA NA NA NA NA NA NA NA NA NA NA NA NA NA NA NA 0.1171171 0.1171171 NA NA NA NA NA NA 0.1171171 0.1126126 NA NA NA NA NA NA 0.1171171 0.1171171 NA NA NA NA NA NA 0.1171171 0.1171171 NA NA NA NA NA NA 0.1171171 0.1171171 NA NA NA NA NA NA 0.1171171 0.1171171 NA NA NA NA NA NA NA NA NA NA NA NA NA NA NA NA NA NA NA NA NA NA NA NA NA NA NA NA NA NA NA NA NA NA NA NA NA NA NA NA NA NA NA NA NA NA NA NA NA NA NA NA NA NA NA NA NA NA NA NA NA NA NA NA NA NA NA NA NA NA 0.1036036 0.1036036 NA NA NA NA NA NA 0.1036036 0.1036036 NA NA NA NA NA NA 0.0990991 0.1036036 NA NA NA NA NA NA 0.0990991 0.1036036 NA NA NA NA NA NA 0.0990991 0.1036036 NA NA NA NA NA NA 0.0990991 0.1036036 NA NA NA NA NA NA NA NA NA NA NA NA NA NA NA NA NA NA NA NA NA NA NA NA NA NA NA NA NA NA NA NA NA NA NA NA NA NA NA NA NA NA NA NA NA NA NA NA NA NA NA NA NA NA NA NA NA NA NA NA NA NA NA NA NA NA
134604 0.01 4278 1 1 89 45 36 2.149123 1.836993 0.8222352 0.1375238 0.02831467 1.203767 2.671208 1.70942 1.17299 1 0.965243 1.752734 0 0 0 0 0 0 0 0 0 0 0 0 0 0 0 0 0 0 0 0 0 0 0 0 0 NA NA 0 0 0 0 0 0 NA NA 0 0 0 0 0 0 NA NA 0 0 0 0 0 0 NA NA NA NA NA NA 0.5833333 NA NA NA NA NA NA NA 0.5833333 NA NA NA NA NA NA NA 0 NA NA NA NA NA NA NA 0 NA NA NA NA NA NA NA NA NA 0 NA NA NA NA NA NA NA 0 NA NA NA NA NA NA NA 0 NA NA NA NA NA NA NA 0 NA NA NA NA NA 0 0 NA NA NA NA NA NA 0 0 NA NA NA NA NA NA 0 0 NA NA NA NA NA NA 0 0 NA NA NA NA NA NA 0 0 NA NA NA NA NA NA 0 0 NA NA NA NA NA NA NA NA NA NA NA NA NA NA NA NA NA NA NA NA NA NA NA NA NA NA NA NA NA NA NA NA NA NA NA NA NA NA NA NA NA NA NA NA NA NA NA NA NA NA NA NA NA NA NA NA NA NA NA NA NA NA NA NA NA NA NA NA NA NA 0 0 NA NA NA NA NA NA 0 0 NA NA NA NA NA NA 0 0 NA NA NA NA NA NA 0 0 NA NA NA NA NA NA 0 0 NA NA NA NA NA NA 0 0 NA NA NA NA NA NA NA NA NA NA NA NA NA NA NA NA NA NA NA NA NA NA NA NA NA NA NA NA NA NA NA NA NA NA NA NA NA NA NA NA NA NA NA NA NA NA NA NA NA NA NA NA NA NA NA NA NA NA NA NA NA NA NA NA NA NA NA NA NA NA 0 0 NA NA NA NA NA NA 0 0 NA NA NA NA NA NA 0 0 NA NA NA NA NA NA 0 0 NA NA NA NA NA NA 0 0 NA NA NA NA NA NA 0 0 NA NA NA NA NA NA NA NA NA NA NA NA NA NA NA NA NA NA NA NA NA NA NA NA NA NA NA NA NA NA NA NA NA NA NA NA NA NA NA NA NA NA NA NA NA NA NA NA NA NA NA NA NA NA NA NA NA NA NA NA NA NA NA NA NA NA 0.048 0.04 0.04 0.04 0.04 0.04 0.04 0.04 0.04 0.04 0.04 0.04 0.04 0.04 0.04 0.04 0.04 0.04 0.04 0.04 0.04 0.032 0.04 NA NA 0.04 0.04 0.04 0.04 0.032 0.032 NA NA 0.04 0.04 0.048 0.048 0.048 0.048 NA NA 0.04 0.04 0.048 0.048 0.048 0.048 NA NA NA NA NA NA 0.04 NA NA NA NA NA NA NA 0.04 NA NA NA NA NA NA NA 0.048 NA NA NA NA NA NA NA 0.048 NA NA NA NA NA NA NA NA NA 0.04 NA NA NA NA NA NA NA 0.04 NA NA NA NA NA NA NA 0.04 NA NA NA NA NA NA NA 0.04 NA NA NA NA NA 0.008 0.008 NA NA NA NA NA NA 0.008 0.008 NA NA NA NA NA NA 0 0 NA NA NA NA NA NA 0 0 NA NA NA NA NA NA 0.008 0.008 NA NA NA NA NA NA 0.008 0.008 NA NA NA NA NA NA NA NA NA NA NA NA NA NA NA NA NA NA NA NA NA NA NA NA NA NA NA NA NA NA NA NA NA NA NA NA NA NA NA NA NA NA NA NA NA NA NA NA NA NA NA NA NA NA NA NA NA NA NA NA NA NA NA NA NA NA NA NA NA NA 0.008 0.008 NA NA NA NA NA NA 0.008 0.008 NA NA NA NA NA NA 0.008 0.008 NA NA NA NA NA NA 0.008 0.008 NA NA NA NA NA NA 0.008 0.008 NA NA NA NA NA NA 0.008 0.008 NA NA NA NA NA NA NA NA NA NA NA NA NA NA NA NA NA NA NA NA NA NA NA NA NA NA NA NA NA NA NA NA NA NA NA NA NA NA NA NA NA NA NA NA NA NA NA NA NA NA NA NA NA NA NA NA NA NA NA NA NA NA NA NA NA NA NA NA NA NA 0.024 0.024 NA NA NA NA NA NA 0.024 0.024 NA NA NA NA NA NA 0.032 0.032 NA NA NA NA NA NA 0.032 0.032 NA NA NA NA NA NA 0.032 0.032 NA NA NA NA NA NA 0.032 0.032 NA NA NA NA NA NA NA NA NA NA NA NA NA NA NA NA NA NA NA NA NA NA NA NA NA NA NA NA NA NA NA NA NA NA NA NA NA NA NA NA NA NA NA NA NA NA NA NA NA NA NA NA NA NA NA NA NA NA NA NA NA NA NA NA NA NA
134732 0.01 4271 1 1 60 120 6 2.354323 2.696246 0.812858 0.02314017 0.1317781 2.033128 1.210282 1 2.431413 1 0.9766285 1.891785 0 0 0 0 0 0 0 0 0 0 0 0 0 0 0 0 0 0 0 0 0 0 0 0 0.25 NA NA 0 0 0 0 0 0 NA NA 0 0 0 0 0 0 NA NA 0 0 0 0 0 0 NA NA NA NA NA NA 0.6666667 NA NA NA NA NA NA NA 0.6666667 NA NA NA NA NA NA NA 0 NA NA NA NA NA NA NA 0 NA NA NA NA NA NA NA NA NA 0 NA NA NA NA NA NA NA 0 NA NA NA NA NA NA NA 0 NA NA NA NA NA NA NA 0 NA NA NA NA NA 0 0 NA NA NA NA NA NA 0 0 NA NA NA NA NA NA 0 0.25 NA NA NA NA NA NA 0 0.25 NA NA NA NA NA NA 0 0 NA NA NA NA NA NA 0 0 NA NA NA NA NA NA NA NA NA NA NA NA NA NA NA NA NA NA NA NA NA NA NA NA NA NA NA NA NA NA NA NA NA NA NA NA NA NA NA NA NA NA NA NA NA NA NA NA NA NA NA NA NA NA NA NA NA NA NA NA NA NA NA NA NA NA NA NA NA NA 0 0 NA NA NA NA NA NA 0 0 NA NA NA NA NA NA 0 0 NA NA NA NA NA NA 0 0 NA NA NA NA NA NA 0 0 NA NA NA NA NA NA 0 0 NA NA NA NA NA NA NA NA NA NA NA NA NA NA NA NA NA NA NA NA NA NA NA NA NA NA NA NA NA NA NA NA NA NA NA NA NA NA NA NA NA NA NA NA NA NA NA NA NA NA NA NA NA NA NA NA NA NA NA NA NA NA NA NA NA NA NA NA NA NA 0 0 NA NA NA NA NA NA 0 0 NA NA NA NA NA NA 0 0 NA NA NA NA NA NA 0 0 NA NA NA NA NA NA 0 0 NA NA NA NA NA NA 0 0 NA NA NA NA NA NA NA NA NA NA NA NA NA NA NA NA NA NA NA NA NA NA NA NA NA NA NA NA NA NA NA NA NA NA NA NA NA NA NA NA NA NA NA NA NA NA NA NA NA NA NA NA NA NA NA NA NA NA NA NA NA NA NA NA NA NA 0.04545455 0.03030303 0.03030303 0.04545455 0.03030303 0.04545455 0.03030303 0.04545455 0.03030303 0.04545455 0.03030303 0.04545455 0.04545455 0.04545455 0.04545455 0.04545455 0.04545455 0.03030303 0.03030303 0.04545455 0.04545455 0.04545455 0.04545455 NA NA 0.03030303 0.03030303 0.04545455 0.04545455 0.04545455 0.04545455 NA NA 0.04545455 0.04545455 0.04545455 0.04545455 0.04545455 0.03030303 NA NA 0.04545455 0.04545455 0.04545455 0.04545455 0.04545455 0.03030303 NA NA NA NA NA NA 0.06060606 NA NA NA NA NA NA NA 0.06060606 NA NA NA NA NA NA NA 0 NA NA NA NA NA NA NA 0 NA NA NA NA NA NA NA NA NA 0.04545455 NA NA NA NA NA NA NA 0.04545455 NA NA NA NA NA NA NA 0.04545455 NA NA NA NA NA NA NA 0.04545455 NA NA NA NA NA 0.04545455 0.04545455 NA NA NA NA NA NA 0.04545455 0.04545455 NA NA NA NA NA NA 0.04545455 0.04545455 NA NA NA NA NA NA 0.04545455 0.04545455 NA NA NA NA NA NA 0.04545455 0.03030303 NA NA NA NA NA NA 0.04545455 0.03030303 NA NA NA NA NA NA NA NA NA NA NA NA NA NA NA NA NA NA NA NA NA NA NA NA NA NA NA NA NA NA NA NA NA NA NA NA NA NA NA NA NA NA NA NA NA NA NA NA NA NA NA NA NA NA NA NA NA NA NA NA NA NA NA NA NA NA NA NA NA NA 0 0 NA NA NA NA NA NA 0 0 NA NA NA NA NA NA 0 0 NA NA NA NA NA NA 0 0 NA NA NA NA NA NA 0 0 NA NA NA NA NA NA 0 0 NA NA NA NA NA NA NA NA NA NA NA NA NA NA NA NA NA NA NA NA NA NA NA NA NA NA NA NA NA NA NA NA NA NA NA NA NA NA NA NA NA NA NA NA NA NA NA NA NA NA NA NA NA NA NA NA NA NA NA NA NA NA NA NA NA NA NA NA NA NA 0 0 NA NA NA NA NA NA 0 0 NA NA NA NA NA NA 0 0 NA NA NA NA NA NA 0 0 NA NA NA NA NA NA 0 0 NA NA NA NA NA NA 0 0 NA NA NA NA NA NA NA NA NA NA NA NA NA NA NA NA NA NA NA NA NA NA NA NA NA NA NA NA NA NA NA NA NA NA NA NA NA NA NA NA NA NA NA NA NA NA NA NA NA NA NA NA NA NA NA NA NA NA NA NA NA NA NA NA NA NA
135013 0.01 1855 1 1 125 122 127 2.422956 1.945102 0.7829889 0.08142374 0.07248479 2.306223 2.619914 1.936976 2.166228 1 0.9151862 2.087596 0 0 0 0 0 0 0 0 0 0 0 0 0 0 0 0 0 0 0 0 0 0 0 0 0 NA NA 0 0 0 0 0 0 NA NA 0 0 0 0 0 0 NA NA 0 0 0 0 0 0 NA NA NA NA NA NA 0.05555556 NA NA NA NA NA NA NA 0.05555556 NA NA NA NA NA NA NA 0 NA NA NA NA NA NA NA 0 NA NA NA NA NA NA NA NA NA 0 NA NA NA NA NA NA NA 0 NA NA NA NA NA NA NA 0 NA NA NA NA NA NA NA 0 NA NA NA NA NA 0 0 NA NA NA NA NA NA 0 0 NA NA NA NA NA NA 0 0 NA NA NA NA NA NA 0 0 NA NA NA NA NA NA 0 0 NA NA NA NA NA NA 0 0 NA NA NA NA NA NA NA NA NA NA NA NA NA NA NA NA NA NA NA NA NA NA NA NA NA NA NA NA NA NA NA NA NA NA NA NA NA NA NA NA NA NA NA NA NA NA NA NA NA NA NA NA NA NA NA NA NA NA NA NA NA NA NA NA NA NA NA NA NA NA 0 0 NA NA NA NA NA NA 0 0 NA NA NA NA NA NA 0 0 NA NA NA NA NA NA 0 0 NA NA NA NA NA NA 0 0 NA NA NA NA NA NA 0 0 NA NA NA NA NA NA NA NA NA NA NA NA NA NA NA NA NA NA NA NA NA NA NA NA NA NA NA NA NA NA NA NA NA NA NA NA NA NA NA NA NA NA NA NA NA NA NA NA NA NA NA NA NA NA NA NA NA NA NA NA NA NA NA NA NA NA NA NA NA NA 0 0 NA NA NA NA NA NA 0 0 NA NA NA NA NA NA 0 0 NA NA NA NA NA NA 0 0 NA NA NA NA NA NA 0 0 NA NA NA NA NA NA 0 0 NA NA NA NA NA NA NA NA NA NA NA NA NA NA NA NA NA NA NA NA NA NA NA NA NA NA NA NA NA NA NA NA NA NA NA NA NA NA NA NA NA NA NA NA NA NA NA NA NA NA NA NA NA NA NA NA NA NA NA NA NA NA NA NA NA NA 0.1587302 0.1468254 0.1468254 0.1468254 0.1468254 0.1468254 0.1468254 0.1468254 0.1468254 0.1468254 0.1468254 0.1468254 0.1468254 0.1468254 0.1428571 0.1468254 0.1468254 0.1587302 0.1468254 0.1587302 0.1468254 0.1587302 0.1587302 NA NA 0.1587302 0.1468254 0.1587302 0.1468254 0.1587302 0.1428571 NA NA 0.1468254 0.1468254 0.1587302 0.1468254 0.1587302 0.1468254 NA NA 0.1468254 0.1468254 0.1507937 0.1468254 0.1547619 0.1468254 NA NA NA NA NA NA 0.06746032 NA NA NA NA NA NA NA 0.06746032 NA NA NA NA NA NA NA 0.1587302 NA NA NA NA NA NA NA 0.1587302 NA NA NA NA NA NA NA NA NA 0.1547619 NA NA NA NA NA NA NA 0.1507937 NA NA NA NA NA NA NA 0.1468254 NA NA NA NA NA NA NA 0.1468254 NA NA NA NA NA 0.07142857 0.07142857 NA NA NA NA NA NA 0.07142857 0.07142857 NA NA NA NA NA NA 0.07539683 0.07539683 NA NA NA NA NA NA 0.07539683 0.07539683 NA NA NA NA NA NA 0.07539683 0.07539683 NA NA NA NA NA NA 0.07539683 0.07539683 NA NA NA NA NA NA NA NA NA NA NA NA NA NA NA NA NA NA NA NA NA NA NA NA NA NA NA NA NA NA NA NA NA NA NA NA NA NA NA NA NA NA NA NA NA NA NA NA NA NA NA NA NA NA NA NA NA NA NA NA NA NA NA NA NA NA NA NA NA NA 0.05555556 0.04761905 NA NA NA NA NA NA 0.05555556 0.04761905 NA NA NA NA NA NA 0.05555556 0.05555556 NA NA NA NA NA NA 0.05555556 0.05555556 NA NA NA NA NA NA 0.05555556 0.05555556 NA NA NA NA NA NA 0.05555556 0.04761905 NA NA NA NA NA NA NA NA NA NA NA NA NA NA NA NA NA NA NA NA NA NA NA NA NA NA NA NA NA NA NA NA NA NA NA NA NA NA NA NA NA NA NA NA NA NA NA NA NA NA NA NA NA NA NA NA NA NA NA NA NA NA NA NA NA NA NA NA NA NA 0.02777778 0.02777778 NA NA NA NA NA NA 0.02777778 0.02777778 NA NA NA NA NA NA 0.02777778 0.02777778 NA NA NA NA NA NA 0.02777778 0.02777778 NA NA NA NA NA NA 0.02777778 0.02777778 NA NA NA NA NA NA 0.02777778 0.02777778 NA NA NA NA NA NA NA NA NA NA NA NA NA NA NA NA NA NA NA NA NA NA NA NA NA NA NA NA NA NA NA NA NA NA NA NA NA NA NA NA NA NA NA NA NA NA NA NA NA NA NA NA NA NA NA NA NA NA NA NA NA NA NA NA NA NA
135496 0.01 2148 1 1 192 8 66 1.855505 2.819975 0.7494212 0.1162223 0.09798419 1.574551 2.349051 1 2.236822 1 0.9975514 5.567946 0 0 0 0 0 0 0 0 0 0 0 0 0 0 0 0 0 0 0 0 0 0 0 0 0 NA NA 0 0 0 0 0 0 NA NA 0 0 0 0 0 0 NA NA 0 0 0 0 0 0 NA NA NA NA NA NA 0 NA NA NA NA NA NA NA 0 NA NA NA NA NA NA NA 0 NA NA NA NA NA NA NA 0 NA NA NA NA NA NA NA NA NA 0 NA NA NA NA NA NA NA 0 NA NA NA NA NA NA NA 0 NA NA NA NA NA NA NA 0 NA NA NA NA NA 0 0 NA NA NA NA NA NA 0 0 NA NA NA NA NA NA 0 0 NA NA NA NA NA NA 0 0 NA NA NA NA NA NA 0 0 NA NA NA NA NA NA 0 0 NA NA NA NA NA NA NA NA NA NA NA NA NA NA NA NA NA NA NA NA NA NA NA NA NA NA NA NA NA NA NA NA NA NA NA NA NA NA NA NA NA NA NA NA NA NA NA NA NA NA NA NA NA NA NA NA NA NA NA NA NA NA NA NA NA NA NA NA NA NA 0 0 NA NA NA NA NA NA 0 0 NA NA NA NA NA NA 0 0 NA NA NA NA NA NA 0 0 NA NA NA NA NA NA 0 0 NA NA NA NA NA NA 0 0 NA NA NA NA NA NA NA NA NA NA NA NA NA NA NA NA NA NA NA NA NA NA NA NA NA NA NA NA NA NA NA NA NA NA NA NA NA NA NA NA NA NA NA NA NA NA NA NA NA NA NA NA NA NA NA NA NA NA NA NA NA NA NA NA NA NA NA NA NA NA 0 0 NA NA NA NA NA NA 0 0 NA NA NA NA NA NA 0 0 NA NA NA NA NA NA 0 0 NA NA NA NA NA NA 0 0 NA NA NA NA NA NA 0 0 NA NA NA NA NA NA NA NA NA NA NA NA NA NA NA NA NA NA NA NA NA NA NA NA NA NA NA NA NA NA NA NA NA NA NA NA NA NA NA NA NA NA NA NA NA NA NA NA NA NA NA NA NA NA NA NA NA NA NA NA NA NA NA NA NA NA 0.02325581 0.03100775 0.03100775 0.03488372 0.04263566 0.03488372 0.03875969 0.03488372 0.03875969 0.03100775 0.03100775 0.03488372 0.04263566 0.03488372 0.03875969 0.03488372 0.03875969 0.03100775 0.03100775 0.03488372 0.04263566 0.02325581 0.03488372 NA NA 0.03100775 0.03100775 0.03488372 0.04263566 0.02325581 0.03100775 NA NA 0.03100775 0.03100775 0.03488372 0.03100775 0.03488372 0.03488372 NA NA 0.03100775 0.03100775 0.03488372 0.03100775 0.03488372 0.03488372 NA NA NA NA NA NA 0.01937984 NA NA NA NA NA NA NA 0.01937984 NA NA NA NA NA NA NA 0 NA NA NA NA NA NA NA 0 NA NA NA NA NA NA NA NA NA 0.03100775 NA NA NA NA NA NA NA 0.03100775 NA NA NA NA NA NA NA 0.03488372 NA NA NA NA NA NA NA 0.03488372 NA NA NA NA NA 0 0 NA NA NA NA NA NA 0 0 NA NA NA NA NA NA 0 0 NA NA NA NA NA NA 0 0 NA NA NA NA NA NA 0 0 NA NA NA NA NA NA 0 0 NA NA NA NA NA NA NA NA NA NA NA NA NA NA NA NA NA NA NA NA NA NA NA NA NA NA NA NA NA NA NA NA NA NA NA NA NA NA NA NA NA NA NA NA NA NA NA NA NA NA NA NA NA NA NA NA NA NA NA NA NA NA NA NA NA NA NA NA NA NA 0.01550388 0.01550388 NA NA NA NA NA NA 0.01550388 0.01550388 NA NA NA NA NA NA 0.007751938 0.01162791 NA NA NA NA NA NA 0.007751938 0.01162791 NA NA NA NA NA NA 0.01550388 0.01550388 NA NA NA NA NA NA 0.01550388 0.01550388 NA NA NA NA NA NA NA NA NA NA NA NA NA NA NA NA NA NA NA NA NA NA NA NA NA NA NA NA NA NA NA NA NA NA NA NA NA NA NA NA NA NA NA NA NA NA NA NA NA NA NA NA NA NA NA NA NA NA NA NA NA NA NA NA NA NA NA NA NA NA 0.02325581 0.02325581 NA NA NA NA NA NA 0.02325581 0.02325581 NA NA NA NA NA NA 0.02325581 0.02325581 NA NA NA NA NA NA 0.02325581 0.02325581 NA NA NA NA NA NA 0.01937984 0.02325581 NA NA NA NA NA NA 0.01937984 0.02325581 NA NA NA NA NA NA NA NA NA NA NA NA NA NA NA NA NA NA NA NA NA NA NA NA NA NA NA NA NA NA NA NA NA NA NA NA NA NA NA NA NA NA NA NA NA NA NA NA NA NA NA NA NA NA NA NA NA NA NA NA NA NA NA NA NA NA
135664 0.01 1318 2 1 108 114 158 1.834903 2.71252 0.6323827 0.2179436 0.08150095 1.44137 4.553499 4.703416 3.641879 1 0.9206335 5.053586 0 0 0 0 0 0 0 0 0 0 0 0 0 0 0 0 0 0 0 0 0 0 0 0 0 NA NA 0 0 0 0 0 0 NA NA 0 0 0 0 0 0 NA NA 0 0 0 0 0 0 NA NA NA NA NA NA 0.3333333 NA NA NA NA NA NA NA 0.3333333 NA NA NA NA NA NA NA 0.02777778 NA NA NA NA NA NA NA 0.02777778 NA NA NA NA NA NA NA NA NA 0.05405405 NA NA NA NA NA NA NA 0.05405405 NA NA NA NA NA NA NA 0 NA NA NA NA NA NA NA 0 NA NA NA NA NA 0 0 NA NA NA NA NA NA 0 0 NA NA NA NA NA NA 0 0 NA NA NA NA NA NA 0 0 NA NA NA NA NA NA 0 0 NA NA NA NA NA NA 0 0 NA NA NA NA NA NA NA NA NA NA NA NA NA NA NA NA NA NA NA NA NA NA NA NA NA NA NA NA NA NA NA NA NA NA NA NA NA NA NA NA NA NA NA NA NA NA NA NA NA NA NA NA NA NA NA NA NA NA NA NA NA NA NA NA NA NA NA NA NA NA 0 0 NA NA NA NA NA NA 0 0 NA NA NA NA NA NA 0 0 NA NA NA NA NA NA 0 0 NA NA NA NA NA NA 0 0 NA NA NA NA NA NA 0 0 NA NA NA NA NA NA NA NA NA NA NA NA NA NA NA NA NA NA NA NA NA NA NA NA NA NA NA NA NA NA NA NA NA NA NA NA NA NA NA NA NA NA NA NA NA NA NA NA NA NA NA NA NA NA NA NA NA NA NA NA NA NA NA NA NA NA NA NA NA NA 0 0 NA NA NA NA NA NA 0 0 NA NA NA NA NA NA 0 0 NA NA NA NA NA NA 0 0 NA NA NA NA NA NA 0 0 NA NA NA NA NA NA 0 0 NA NA NA NA NA NA NA NA NA NA NA NA NA NA NA NA NA NA NA NA NA NA NA NA NA NA NA NA NA NA NA NA NA NA NA NA NA NA NA NA NA NA NA NA NA NA NA NA NA NA NA NA NA NA NA NA NA NA NA NA NA NA NA NA NA NA 0.1278195 0.1278195 0.1240602 0.1315789 0.1315789 0.1315789 0.1315789 0.1315789 0.1315789 0.1315789 0.1240602 0.1315789 0.1315789 0.1315789 0.1315789 0.1315789 0.1315789 0.1315789 0.1240602 0.1315789 0.1315789 0.1240602 0.1278195 NA NA 0.1315789 0.1240602 0.1315789 0.1315789 0.1203008 0.1278195 NA NA 0.1390977 0.1240602 0.1390977 0.1390977 0.1390977 0.1353383 NA NA 0.1390977 0.1240602 0.1390977 0.1390977 0.1390977 0.1353383 NA NA NA NA NA NA 0.01503759 NA NA NA NA NA NA NA 0.01503759 NA NA NA NA NA NA NA 0.1315789 NA NA NA NA NA NA NA 0.1315789 NA NA NA NA NA NA NA NA NA 0.1315789 NA NA NA NA NA NA NA 0.1315789 NA NA NA NA NA NA NA 0.1315789 NA NA NA NA NA NA NA 0.1315789 NA NA NA NA NA 0.04135338 0.04135338 NA NA NA NA NA NA 0.04135338 0.04135338 NA NA NA NA NA NA 0.03759398 0.03759398 NA NA NA NA NA NA 0.03759398 0.03759398 NA NA NA NA NA NA 0.04135338 0.04135338 NA NA NA NA NA NA 0.04135338 0.04135338 NA NA NA NA NA NA NA NA NA NA NA NA NA NA NA NA NA NA NA NA NA NA NA NA NA NA NA NA NA NA NA NA NA NA NA NA NA NA NA NA NA NA NA NA NA NA NA NA NA NA NA NA NA NA NA NA NA NA NA NA NA NA NA NA NA NA NA NA NA NA 0.04511278 0.04511278 NA NA NA NA NA NA 0.04511278 0.04511278 NA NA NA NA NA NA 0.04511278 0.04511278 NA NA NA NA NA NA 0.04511278 0.04511278 NA NA NA NA NA NA 0.04511278 0.04511278 NA NA NA NA NA NA 0.04511278 0.04511278 NA NA NA NA NA NA NA NA NA NA NA NA NA NA NA NA NA NA NA NA NA NA NA NA NA NA NA NA NA NA NA NA NA NA NA NA NA NA NA NA NA NA NA NA NA NA NA NA NA NA NA NA NA NA NA NA NA NA NA NA NA NA NA NA NA NA NA NA NA NA 0.04511278 0.04511278 NA NA NA NA NA NA 0.04511278 0.04511278 NA NA NA NA NA NA 0.04135338 0.04511278 NA NA NA NA NA NA 0.03759398 0.04511278 NA NA NA NA NA NA 0.05263158 0.05263158 NA NA NA NA NA NA 0.05263158 0.05263158 NA NA NA NA NA NA NA NA NA NA NA NA NA NA NA NA NA NA NA NA NA NA NA NA NA NA NA NA NA NA NA NA NA NA NA NA NA NA NA NA NA NA NA NA NA NA NA NA NA NA NA NA NA NA NA NA NA NA NA NA NA NA NA NA NA NA
135748 0.01 1953 3 1 130 149 60 1.66481 2.4635 0.9079047 0.02835086 0.05392917 12.8869 14.1259 11.50263 13.38726 1 0.9390054 12.25906 0 0 0 0 0 0 0 0 0 0 0 0 0 0 0 0 0 0 0 0 0 0 0 0 0 NA NA 0 0 0 0 0 0 NA NA 0 0 0 0 0 0 NA NA 0 0 0 0 0 0 NA NA NA NA NA NA 0.25 NA NA NA NA NA NA NA 0.25 NA NA NA NA NA NA NA 0 NA NA NA NA NA NA NA 0 NA NA NA NA NA NA NA NA NA 0 NA NA NA NA NA NA NA 0 NA NA NA NA NA NA NA 0 NA NA NA NA NA NA NA 0 NA NA NA NA NA 0 0 NA NA NA NA NA NA 0 0 NA NA NA NA NA NA 0 0 NA NA NA NA NA NA 0 0 NA NA NA NA NA NA 0 0 NA NA NA NA NA NA 0 0 NA NA NA NA NA NA NA NA NA NA NA NA NA NA NA NA NA NA NA NA NA NA NA NA NA NA NA NA NA NA NA NA NA NA NA NA NA NA NA NA NA NA NA NA NA NA NA NA NA NA NA NA NA NA NA NA NA NA NA NA NA NA NA NA NA NA NA NA NA NA 0 0 NA NA NA NA NA NA 0 0 NA NA NA NA NA NA 0 0 NA NA NA NA NA NA 0 0 NA NA NA NA NA NA 0 0 NA NA NA NA NA NA 0 0 NA NA NA NA NA NA NA NA NA NA NA NA NA NA NA NA NA NA NA NA NA NA NA NA NA NA NA NA NA NA NA NA NA NA NA NA NA NA NA NA NA NA NA NA NA NA NA NA NA NA NA NA NA NA NA NA NA NA NA NA NA NA NA NA NA NA NA NA NA NA 0 0 NA NA NA NA NA NA 0 0 NA NA NA NA NA NA 0 0 NA NA NA NA NA NA 0 0 NA NA NA NA NA NA 0 0 NA NA NA NA NA NA 0 0 NA NA NA NA NA NA NA NA NA NA NA NA NA NA NA NA NA NA NA NA NA NA NA NA NA NA NA NA NA NA NA NA NA NA NA NA NA NA NA NA NA NA NA NA NA NA NA NA NA NA NA NA NA NA NA NA NA NA NA NA NA NA NA NA NA NA 0.2736842 0.2631579 0.2631579 0.2631579 0.2631579 0.2631579 0.2684211 0.2631579 0.2631579 0.2631579 0.2631579 0.2631579 0.2631579 0.2631579 0.2631579 0.2631579 0.2631579 0.2631579 0.2631579 0.2631579 0.2631579 0.2631579 0.2631579 NA NA 0.2631579 0.2631579 0.2631579 0.2631579 0.2631579 0.2631579 NA NA 0.2631579 0.2631579 0.2631579 0.2631579 0.2684211 0.2684211 NA NA 0.2631579 0.2631579 0.2631579 0.2631579 0.2578947 0.2578947 NA NA NA NA NA NA 0.04736842 NA NA NA NA NA NA NA 0.04736842 NA NA NA NA NA NA NA 0.2210526 NA NA NA NA NA NA NA 0.2210526 NA NA NA NA NA NA NA NA NA 0.2736842 NA NA NA NA NA NA NA 0.2736842 NA NA NA NA NA NA NA 0.2631579 NA NA NA NA NA NA NA 0.2631579 NA NA NA NA NA 0.06842105 0.06842105 NA NA NA NA NA NA 0.06842105 0.06842105 NA NA NA NA NA NA 0.06842105 0.06842105 NA NA NA NA NA NA 0.06842105 0.06842105 NA NA NA NA NA NA 0.06842105 0.06842105 NA NA NA NA NA NA 0.06842105 0.06842105 NA NA NA NA NA NA NA NA NA NA NA NA NA NA NA NA NA NA NA NA NA NA NA NA NA NA NA NA NA NA NA NA NA NA NA NA NA NA NA NA NA NA NA NA NA NA NA NA NA NA NA NA NA NA NA NA NA NA NA NA NA NA NA NA NA NA NA NA NA NA 0.08421053 0.08421053 NA NA NA NA NA NA 0.08421053 0.08421053 NA NA NA NA NA NA 0.08421053 0.08421053 NA NA NA NA NA NA 0.08421053 0.08421053 NA NA NA NA NA NA 0.08421053 0.08421053 NA NA NA NA NA NA 0.08421053 0.08421053 NA NA NA NA NA NA NA NA NA NA NA NA NA NA NA NA NA NA NA NA NA NA NA NA NA NA NA NA NA NA NA NA NA NA NA NA NA NA NA NA NA NA NA NA NA NA NA NA NA NA NA NA NA NA NA NA NA NA NA NA NA NA NA NA NA NA NA NA NA NA 0.1105263 0.1105263 NA NA NA NA NA NA 0.1105263 0.1105263 NA NA NA NA NA NA 0.1105263 0.1105263 NA NA NA NA NA NA 0.1105263 0.1105263 NA NA NA NA NA NA 0.1157895 0.1157895 NA NA NA NA NA NA 0.1157895 0.1157895 NA NA NA NA NA NA NA NA NA NA NA NA NA NA NA NA NA NA NA NA NA NA NA NA NA NA NA NA NA NA NA NA NA NA NA NA NA NA NA NA NA NA NA NA NA NA NA NA NA NA NA NA NA NA NA NA NA NA NA NA NA NA NA NA NA NA
136876 0.01 6835 3 1 88 73 167 1.703736 2.29834 0.9662571 0.009889618 0.01648773 15.16913 6.92712 4.60319 15.22777 1 0.9888725 13.51357 0 0 0.01333333 0 0 0 0 0 0 0 0 0 0 0 0 0 0 0 0 0 0 0 0 0 0 NA NA 0 0 0 0 0 0 NA NA 0 0 0 0 0 0 NA NA 0 0 0 0 0 0 NA NA NA NA NA NA 0.1 NA NA NA NA NA NA NA 0.1 NA NA NA NA NA NA NA 0 NA NA NA NA NA NA NA 0 NA NA NA NA NA NA NA NA NA 0 NA NA NA NA NA NA NA 0 NA NA NA NA NA NA NA 0 NA NA NA NA NA NA NA 0 NA NA NA NA NA 0 0 NA NA NA NA NA NA 0 0 NA NA NA NA NA NA 0 0 NA NA NA NA NA NA 0 0 NA NA NA NA NA NA 0 0 NA NA NA NA NA NA 0 0 NA NA NA NA NA NA NA NA NA NA NA NA NA NA NA NA NA NA NA NA NA NA NA NA NA NA NA NA NA NA NA NA NA NA NA NA NA NA NA NA NA NA NA NA NA NA NA NA NA NA NA NA NA NA NA NA NA NA NA NA NA NA NA NA NA NA NA NA NA NA 0 0 NA NA NA NA NA NA 0 0 NA NA NA NA NA NA 0 0 NA NA NA NA NA NA 0 0 NA NA NA NA NA NA 0 0 NA NA NA NA NA NA 0 0 NA NA NA NA NA NA NA NA NA NA NA NA NA NA NA NA NA NA NA NA NA NA NA NA NA NA NA NA NA NA NA NA NA NA NA NA NA NA NA NA NA NA NA NA NA NA NA NA NA NA NA NA NA NA NA NA NA NA NA NA NA NA NA NA NA NA NA NA NA NA 0 0 NA NA NA NA NA NA 0 0 NA NA NA NA NA NA 0 0 NA NA NA NA NA NA 0 0 NA NA NA NA NA NA 0 0 NA NA NA NA NA NA 0 0 NA NA NA NA NA NA NA NA NA NA NA NA NA NA NA NA NA NA NA NA NA NA NA NA NA NA NA NA NA NA NA NA NA NA NA NA NA NA NA NA NA NA NA NA NA NA NA NA NA NA NA NA NA NA NA NA NA NA NA NA NA NA NA NA NA NA 0.2901961 0.3058824 0.3019608 0.3058824 0.3058824 0.3058824 0.3058824 0.3058824 0.3058824 0.3058824 0.3019608 0.3058824 0.3058824 0.3058824 0.3058824 0.3058824 0.3058824 0.3058824 0.3058824 0.3058824 0.3058824 0.3019608 0.2980392 NA NA 0.3058824 0.3058824 0.3058824 0.3058824 0.3019608 0.3019608 NA NA 0.3058824 0.3098039 0.3058824 0.3098039 0.3058824 0.3098039 NA NA 0.3058824 0.3019608 0.3058824 0.3058824 0.3058824 0.3058824 NA NA NA NA NA NA 0.07058824 NA NA NA NA NA NA NA 0.07058824 NA NA NA NA NA NA NA 0.1568627 NA NA NA NA NA NA NA 0.1568627 NA NA NA NA NA NA NA NA NA 0.3137255 NA NA NA NA NA NA NA 0.2980392 NA NA NA NA NA NA NA 0.3058824 NA NA NA NA NA NA NA 0.3058824 NA NA NA NA NA 0.1058824 0.1058824 NA NA NA NA NA NA 0.1058824 0.1058824 NA NA NA NA NA NA 0.1019608 0.1019608 NA NA NA NA NA NA 0.1019608 0.1019608 NA NA NA NA NA NA 0.1058824 0.1058824 NA NA NA NA NA NA 0.1058824 0.1058824 NA NA NA NA NA NA NA NA NA NA NA NA NA NA NA NA NA NA NA NA NA NA NA NA NA NA NA NA NA NA NA NA NA NA NA NA NA NA NA NA NA NA NA NA NA NA NA NA NA NA NA NA NA NA NA NA NA NA NA NA NA NA NA NA NA NA NA NA NA NA 0.07843137 0.0745098 NA NA NA NA NA NA 0.0745098 0.0745098 NA NA NA NA NA NA 0.0745098 0.0745098 NA NA NA NA NA NA 0.0745098 0.0745098 NA NA NA NA NA NA 0.0745098 0.0745098 NA NA NA NA NA NA 0.0745098 0.0745098 NA NA NA NA NA NA NA NA NA NA NA NA NA NA NA NA NA NA NA NA NA NA NA NA NA NA NA NA NA NA NA NA NA NA NA NA NA NA NA NA NA NA NA NA NA NA NA NA NA NA NA NA NA NA NA NA NA NA NA NA NA NA NA NA NA NA NA NA NA NA 0.1215686 0.1215686 NA NA NA NA NA NA 0.1215686 0.1215686 NA NA NA NA NA NA 0.1215686 0.1215686 NA NA NA NA NA NA 0.1215686 0.1215686 NA NA NA NA NA NA 0.1215686 0.1215686 NA NA NA NA NA NA 0.1215686 0.1215686 NA NA NA NA NA NA NA NA NA NA NA NA NA NA NA NA NA NA NA NA NA NA NA NA NA NA NA NA NA NA NA NA NA NA NA NA NA NA NA NA NA NA NA NA NA NA NA NA NA NA NA NA NA NA NA NA NA NA NA NA NA NA NA NA NA NA
13692 0.01 2181 2 1 63 91 165 2.295177 2.806785 0.8863961 0.02756658 0.045509 5.562943 3.079215 3.85236 5.335676 1 0.9438089 4.645934 0 0 0.02040816 0.01886792 0 0.01851852 0.01785714 0.01851852 0.01785714 0.01886792 0.01785714 0.01886792 0 0.01851852 0.01785714 0.01886792 0.01785714 0.01886792 0.01818182 0.01886792 0.01886792 0.01886792 0.01818182 0.01886792 0.01785714 NA NA 0.01886792 0.01886792 0.01886792 0.01818182 0.01886792 0.01851852 NA NA 0.01851852 0.01818182 0.01851852 0.01818182 0.01818182 0.01851852 NA NA 0.01851852 0.01818182 0.01851852 0.01818182 0.01851852 0.01851852 NA NA NA NA NA NA 0 NA NA NA NA NA NA NA 0 NA NA NA NA NA NA NA 0 NA NA NA NA NA NA NA 0 NA NA NA NA NA NA NA NA NA 0.01694915 NA NA NA NA NA NA NA 0 NA NA NA NA NA NA NA 0.01818182 NA NA NA NA NA NA NA 0.01818182 NA NA NA NA NA 0.06666667 0.0625 NA NA NA NA NA NA 0.06666667 0.0625 NA NA NA NA NA NA 0.06666667 0.06666667 NA NA NA NA NA NA 0.06666667 0.06666667 NA NA NA NA NA NA 0.0625 0.0625 NA NA NA NA NA NA 0.0625 0.0625 NA NA NA NA NA NA NA NA NA NA NA NA NA NA NA NA NA NA NA NA NA NA NA NA NA NA NA NA NA NA NA NA NA NA NA NA NA NA NA NA NA NA NA NA NA NA NA NA NA NA NA NA NA NA NA NA NA NA NA NA NA NA NA NA NA NA NA NA NA NA 0 0 NA NA NA NA NA NA 0 0 NA NA NA NA NA NA 0 0 NA NA NA NA NA NA 0 0 NA NA NA NA NA NA 0 0 NA NA NA NA NA NA 0 0 NA NA NA NA NA NA NA NA NA NA NA NA NA NA NA NA NA NA NA NA NA NA NA NA NA NA NA NA NA NA NA NA NA NA NA NA NA NA NA NA NA NA NA NA NA NA NA NA NA NA NA NA NA NA NA NA NA NA NA NA NA NA NA NA NA NA NA NA NA NA 0 0 NA NA NA NA NA NA 0 0 NA NA NA NA NA NA 0 0 NA NA NA NA NA NA 0 0 NA NA NA NA NA NA 0 0 NA NA NA NA NA NA 0 0 NA NA NA NA NA NA NA NA NA NA NA NA NA NA NA NA NA NA NA NA NA NA NA NA NA NA NA NA NA NA NA NA NA NA NA NA NA NA NA NA NA NA NA NA NA NA NA NA NA NA NA NA NA NA NA NA NA NA NA NA NA NA NA NA NA NA 0.2105263 0.2280702 0.2324561 0.2324561 0.2412281 0.2324561 0.2412281 0.2280702 0.2412281 0.2280702 0.2324561 0.2324561 0.2412281 0.2280702 0.2412281 0.2280702 0.2368421 0.2280702 0.2280702 0.2280702 0.2368421 0.2280702 0.2412281 NA NA 0.2280702 0.2280702 0.2280702 0.2368421 0.2280702 0.2324561 NA NA 0.2324561 0.2368421 0.2324561 0.2368421 0.2368421 0.2324561 NA NA 0.2324561 0.2368421 0.2324561 0.2368421 0.2324561 0.2324561 NA NA NA NA NA NA 0.02192982 NA NA NA NA NA NA NA 0.02192982 NA NA NA NA NA NA NA 0.1666667 NA NA NA NA NA NA NA 0.1666667 NA NA NA NA NA NA NA NA NA 0.254386 NA NA NA NA NA NA NA 0.245614 NA NA NA NA NA NA NA 0.2368421 NA NA NA NA NA NA NA 0.2368421 NA NA NA NA NA 0.06140351 0.06578947 NA NA NA NA NA NA 0.06140351 0.06578947 NA NA NA NA NA NA 0.06140351 0.06140351 NA NA NA NA NA NA 0.06140351 0.06140351 NA NA NA NA NA NA 0.06578947 0.06578947 NA NA NA NA NA NA 0.06578947 0.06578947 NA NA NA NA NA NA NA NA NA NA NA NA NA NA NA NA NA NA NA NA NA NA NA NA NA NA NA NA NA NA NA NA NA NA NA NA NA NA NA NA NA NA NA NA NA NA NA NA NA NA NA NA NA NA NA NA NA NA NA NA NA NA NA NA NA NA NA NA NA NA 0.06140351 0.06140351 NA NA NA NA NA NA 0.06140351 0.06140351 NA NA NA NA NA NA 0.06140351 0.06140351 NA NA NA NA NA NA 0.06140351 0.06140351 NA NA NA NA NA NA 0.06140351 0.06140351 NA NA NA NA NA NA 0.06140351 0.06140351 NA NA NA NA NA NA NA NA NA NA NA NA NA NA NA NA NA NA NA NA NA NA NA NA NA NA NA NA NA NA NA NA NA NA NA NA NA NA NA NA NA NA NA NA NA NA NA NA NA NA NA NA NA NA NA NA NA NA NA NA NA NA NA NA NA NA NA NA NA NA 0.1096491 0.122807 NA NA NA NA NA NA 0.1096491 0.122807 NA NA NA NA NA NA 0.1096491 0.1184211 NA NA NA NA NA NA 0.1096491 0.1184211 NA NA NA NA NA NA 0.1096491 0.1184211 NA NA NA NA NA NA 0.1096491 0.1140351 NA NA NA NA NA NA NA NA NA NA NA NA NA NA NA NA NA NA NA NA NA NA NA NA NA NA NA NA NA NA NA NA NA NA NA NA NA NA NA NA NA NA NA NA NA NA NA NA NA NA NA NA NA NA NA NA NA NA NA NA NA NA NA NA NA NA
137048 0.01 3125 2 1 41 110 178 2.037004 1.559619 0.9097415 0.02641775 0.05942687 3.492158 6.576975 1.996274 9.66812 1 0.9785346 2.970711 0 0 0 0 0 0 0 0 0 0 0 0 0 0 0 0 0 0 0 0 0 0 0 0 0 NA NA 0 0 0 0 0 0 NA NA 0 0 0 0 0 0 NA NA 0 0 0 0 0 0 NA NA NA NA NA NA 0.25 NA NA NA NA NA NA NA 0.25 NA NA NA NA NA NA NA 0 NA NA NA NA NA NA NA 0 NA NA NA NA NA NA NA NA NA 0 NA NA NA NA NA NA NA 0 NA NA NA NA NA NA NA 0 NA NA NA NA NA NA NA 0 NA NA NA NA NA 0 0 NA NA NA NA NA NA 0 0 NA NA NA NA NA NA 0 0 NA NA NA NA NA NA 0 0 NA NA NA NA NA NA 0 0 NA NA NA NA NA NA 0 0 NA NA NA NA NA NA NA NA NA NA NA NA NA NA NA NA NA NA NA NA NA NA NA NA NA NA NA NA NA NA NA NA NA NA NA NA NA NA NA NA NA NA NA NA NA NA NA NA NA NA NA NA NA NA NA NA NA NA NA NA NA NA NA NA NA NA NA NA NA NA 0 0 NA NA NA NA NA NA 0 0 NA NA NA NA NA NA 0 0 NA NA NA NA NA NA 0 0 NA NA NA NA NA NA 0 0 NA NA NA NA NA NA 0 0 NA NA NA NA NA NA NA NA NA NA NA NA NA NA NA NA NA NA NA NA NA NA NA NA NA NA NA NA NA NA NA NA NA NA NA NA NA NA NA NA NA NA NA NA NA NA NA NA NA NA NA NA NA NA NA NA NA NA NA NA NA NA NA NA NA NA NA NA NA NA 0 0 NA NA NA NA NA NA 0 0 NA NA NA NA NA NA 0 0 NA NA NA NA NA NA 0 0 NA NA NA NA NA NA 0 0 NA NA NA NA NA NA 0 0 NA NA NA NA NA NA NA NA NA NA NA NA NA NA NA NA NA NA NA NA NA NA NA NA NA NA NA NA NA NA NA NA NA NA NA NA NA NA NA NA NA NA NA NA NA NA NA NA NA NA NA NA NA NA NA NA NA NA NA NA NA NA NA NA NA NA 0.1278539 0.1232877 0.1232877 0.1232877 0.1232877 0.1232877 0.1232877 0.1232877 0.1232877 0.1232877 0.1232877 0.1232877 0.1232877 0.1232877 0.1232877 0.1232877 0.1232877 0.1278539 0.1232877 0.1232877 0.1232877 0.1232877 0.1278539 NA NA 0.1232877 0.1232877 0.1232877 0.1232877 0.1232877 0.1232877 NA NA 0.1232877 0.1232877 0.1232877 0.1278539 0.1232877 0.1278539 NA NA 0.1232877 0.1232877 0.1232877 0.1278539 0.1232877 0.1278539 NA NA NA NA NA NA 0.01369863 NA NA NA NA NA NA NA 0.01369863 NA NA NA NA NA NA NA 0.01369863 NA NA NA NA NA NA NA 0.01369863 NA NA NA NA NA NA NA NA NA 0.1232877 NA NA NA NA NA NA NA 0.1232877 NA NA NA NA NA NA NA 0.1232877 NA NA NA NA NA NA NA 0.1232877 NA NA NA NA NA 0.0456621 0.0456621 NA NA NA NA NA NA 0.0456621 0.0456621 NA NA NA NA NA NA 0.0456621 0.0456621 NA NA NA NA NA NA 0.0456621 0.0456621 NA NA NA NA NA NA 0.0456621 0.0456621 NA NA NA NA NA NA 0.0456621 0.0456621 NA NA NA NA NA NA NA NA NA NA NA NA NA NA NA NA NA NA NA NA NA NA NA NA NA NA NA NA NA NA NA NA NA NA NA NA NA NA NA NA NA NA NA NA NA NA NA NA NA NA NA NA NA NA NA NA NA NA NA NA NA NA NA NA NA NA NA NA NA NA 0.05022831 0.05022831 NA NA NA NA NA NA 0.05022831 0.05022831 NA NA NA NA NA NA 0.05479452 0.05479452 NA NA NA NA NA NA 0.05479452 0.05479452 NA NA NA NA NA NA 0.05936073 0.05479452 NA NA NA NA NA NA 0.05936073 0.05479452 NA NA NA NA NA NA NA NA NA NA NA NA NA NA NA NA NA NA NA NA NA NA NA NA NA NA NA NA NA NA NA NA NA NA NA NA NA NA NA NA NA NA NA NA NA NA NA NA NA NA NA NA NA NA NA NA NA NA NA NA NA NA NA NA NA NA NA NA NA NA 0.02739726 0.02739726 NA NA NA NA NA NA 0.02739726 0.02739726 NA NA NA NA NA NA 0.02739726 0.02739726 NA NA NA NA NA NA 0.02739726 0.02739726 NA NA NA NA NA NA 0.02739726 0.02739726 NA NA NA NA NA NA 0.02739726 0.02739726 NA NA NA NA NA NA NA NA NA NA NA NA NA NA NA NA NA NA NA NA NA NA NA NA NA NA NA NA NA NA NA NA NA NA NA NA NA NA NA NA NA NA NA NA NA NA NA NA NA NA NA NA NA NA NA NA NA NA NA NA NA NA NA NA NA NA
1378 0.01 6573 2 1 166 144 13 2.227055 2.815706 0.9533933 0.009051498 0.01293205 4.242383 1.835761 4.84232 1.91548 1 0.9826657 4.574317 0 0 0 0 0 0 0 0 0 0 0 0 0 0 0 0 0 0 0 0 0 0 0 0 0 NA NA 0 0 0 0 0 0 NA NA 0 0 0 0 0 0 NA NA 0 0 0 0 0 0 NA NA NA NA NA NA 0.8461538 NA NA NA NA NA NA NA 0.8461538 NA NA NA NA NA NA NA 0 NA NA NA NA NA NA NA 0 NA NA NA NA NA NA NA NA NA 0 NA NA NA NA NA NA NA 0 NA NA NA NA NA NA NA 0 NA NA NA NA NA NA NA 0 NA NA NA NA NA 0 0 NA NA NA NA NA NA 0 0 NA NA NA NA NA NA 0 0 NA NA NA NA NA NA 0 0 NA NA NA NA NA NA 0 0 NA NA NA NA NA NA 0 0 NA NA NA NA NA NA NA NA NA NA NA NA NA NA NA NA NA NA NA NA NA NA NA NA NA NA NA NA NA NA NA NA NA NA NA NA NA NA NA NA NA NA NA NA NA NA NA NA NA NA NA NA NA NA NA NA NA NA NA NA NA NA NA NA NA NA NA NA NA NA 0 0 NA NA NA NA NA NA 0 0 NA NA NA NA NA NA 0 0 NA NA NA NA NA NA 0 0 NA NA NA NA NA NA 0 0 NA NA NA NA NA NA 0 0 NA NA NA NA NA NA NA NA NA NA NA NA NA NA NA NA NA NA NA NA NA NA NA NA NA NA NA NA NA NA NA NA NA NA NA NA NA NA NA NA NA NA NA NA NA NA NA NA NA NA NA NA NA NA NA NA NA NA NA NA NA NA NA NA NA NA NA NA NA NA 0 0 NA NA NA NA NA NA 0 0 NA NA NA NA NA NA 0 0 NA NA NA NA NA NA 0 0 NA NA NA NA NA NA 0 0 NA NA NA NA NA NA 0 0 NA NA NA NA NA NA NA NA NA NA NA NA NA NA NA NA NA NA NA NA NA NA NA NA NA NA NA NA NA NA NA NA NA NA NA NA NA NA NA NA NA NA NA NA NA NA NA NA NA NA NA NA NA NA NA NA NA NA NA NA NA NA NA NA NA NA 0.1396648 0.1340782 0.1340782 0.1396648 0.1396648 0.1340782 0.1340782 0.1396648 0.1396648 0.1340782 0.1340782 0.1396648 0.1396648 0.1340782 0.1340782 0.1396648 0.1396648 0.1452514 0.1452514 0.1452514 0.1452514 0.1340782 0.1340782 NA NA 0.1452514 0.1452514 0.1452514 0.1452514 0.1340782 0.1396648 NA NA 0.1396648 0.1396648 0.1396648 0.1452514 0.1396648 0.1396648 NA NA 0.1396648 0.1396648 0.1396648 0.1452514 0.1396648 0.1396648 NA NA NA NA NA NA 0.01117318 NA NA NA NA NA NA NA 0.01117318 NA NA NA NA NA NA NA 0.1396648 NA NA NA NA NA NA NA 0.1396648 NA NA NA NA NA NA NA NA NA 0.1452514 NA NA NA NA NA NA NA 0.1452514 NA NA NA NA NA NA NA 0.1452514 NA NA NA NA NA NA NA 0.1452514 NA NA NA NA NA 0.05027933 0.05027933 NA NA NA NA NA NA 0.05027933 0.05027933 NA NA NA NA NA NA 0.05027933 0.05027933 NA NA NA NA NA NA 0.05027933 0.05027933 NA NA NA NA NA NA 0.05027933 0.05027933 NA NA NA NA NA NA 0.05027933 0.05027933 NA NA NA NA NA NA NA NA NA NA NA NA NA NA NA NA NA NA NA NA NA NA NA NA NA NA NA NA NA NA NA NA NA NA NA NA NA NA NA NA NA NA NA NA NA NA NA NA NA NA NA NA NA NA NA NA NA NA NA NA NA NA NA NA NA NA NA NA NA NA 0.03910615 0.03910615 NA NA NA NA NA NA 0.03910615 0.03910615 NA NA NA NA NA NA 0.03910615 0.03910615 NA NA NA NA NA NA 0.03910615 0.03910615 NA NA NA NA NA NA 0.04469274 0.04469274 NA NA NA NA NA NA 0.04469274 0.04469274 NA NA NA NA NA NA NA NA NA NA NA NA NA NA NA NA NA NA NA NA NA NA NA NA NA NA NA NA NA NA NA NA NA NA NA NA NA NA NA NA NA NA NA NA NA NA NA NA NA NA NA NA NA NA NA NA NA NA NA NA NA NA NA NA NA NA NA NA NA NA 0.04469274 0.04469274 NA NA NA NA NA NA 0.04469274 0.04469274 NA NA NA NA NA NA 0.04469274 0.04469274 NA NA NA NA NA NA 0.04469274 0.04469274 NA NA NA NA NA NA 0.04469274 0.04469274 NA NA NA NA NA NA 0.04469274 0.04469274 NA NA NA NA NA NA NA NA NA NA NA NA NA NA NA NA NA NA NA NA NA NA NA NA NA NA NA NA NA NA NA NA NA NA NA NA NA NA NA NA NA NA NA NA NA NA NA NA NA NA NA NA NA NA NA NA NA NA NA NA NA NA NA NA NA NA
13796 0.01 5137 2 1 151 10 85 1.591082 2.378604 0.9556972 0.01712405 0.02344395 3.488238 6.004215 2.207792 6.515533 1 0.9917699 3.31418 0 0 0 0 0 0 0 0 0 0 0 0 0 0 0 0 0 0 0 0 0 0 0 0 0 NA NA 0 0 0 0 0 0 NA NA 0 0 0 0 0 0 NA NA 0 0 0 0 0 0 NA NA NA NA NA NA 0 NA NA NA NA NA NA NA 0 NA NA NA NA NA NA NA 0 NA NA NA NA NA NA NA 0 NA NA NA NA NA NA NA NA NA 0 NA NA NA NA NA NA NA 0 NA NA NA NA NA NA NA 0 NA NA NA NA NA NA NA 0 NA NA NA NA NA 0 0 NA NA NA NA NA NA 0 0 NA NA NA NA NA NA 0 0 NA NA NA NA NA NA 0 0 NA NA NA NA NA NA 0 0 NA NA NA NA NA NA 0 0 NA NA NA NA NA NA NA NA NA NA NA NA NA NA NA NA NA NA NA NA NA NA NA NA NA NA NA NA NA NA NA NA NA NA NA NA NA NA NA NA NA NA NA NA NA NA NA NA NA NA NA NA NA NA NA NA NA NA NA NA NA NA NA NA NA NA NA NA NA NA 0 0 NA NA NA NA NA NA 0 0 NA NA NA NA NA NA 0 0 NA NA NA NA NA NA 0 0 NA NA NA NA NA NA 0 0 NA NA NA NA NA NA 0 0 NA NA NA NA NA NA NA NA NA NA NA NA NA NA NA NA NA NA NA NA NA NA NA NA NA NA NA NA NA NA NA NA NA NA NA NA NA NA NA NA NA NA NA NA NA NA NA NA NA NA NA NA NA NA NA NA NA NA NA NA NA NA NA NA NA NA NA NA NA NA 0 0 NA NA NA NA NA NA 0 0 NA NA NA NA NA NA 0 0 NA NA NA NA NA NA 0 0 NA NA NA NA NA NA 0 0 NA NA NA NA NA NA 0 0 NA NA NA NA NA NA NA NA NA NA NA NA NA NA NA NA NA NA NA NA NA NA NA NA NA NA NA NA NA NA NA NA NA NA NA NA NA NA NA NA NA NA NA NA NA NA NA NA NA NA NA NA NA NA NA NA NA NA NA NA NA NA NA NA NA NA 0.1101695 0.1144068 0.1144068 0.1144068 0.1186441 0.1144068 0.1186441 0.1144068 0.1186441 0.1101695 0.1144068 0.1144068 0.1144068 0.1144068 0.1186441 0.1144068 0.1144068 0.1144068 0.1186441 0.1144068 0.1186441 0.1059322 0.1101695 NA NA 0.1144068 0.1186441 0.1144068 0.1186441 0.1059322 0.1101695 NA NA 0.1144068 0.1144068 0.1101695 0.1144068 0.1101695 0.1228814 NA NA 0.1101695 0.1144068 0.1101695 0.1101695 0.1101695 0.1144068 NA NA NA NA NA NA 0.08898305 NA NA NA NA NA NA NA 0.08898305 NA NA NA NA NA NA NA 0.08474576 NA NA NA NA NA NA NA 0.08474576 NA NA NA NA NA NA NA NA NA 0.1228814 NA NA NA NA NA NA NA 0.1186441 NA NA NA NA NA NA NA 0.1228814 NA NA NA NA NA NA NA 0.1186441 NA NA NA NA NA 0.03389831 0.03813559 NA NA NA NA NA NA 0.03389831 0.03813559 NA NA NA NA NA NA 0.03389831 0.03389831 NA NA NA NA NA NA 0.03389831 0.03389831 NA NA NA NA NA NA 0.03389831 0.03813559 NA NA NA NA NA NA 0.02966102 0.03389831 NA NA NA NA NA NA NA NA NA NA NA NA NA NA NA NA NA NA NA NA NA NA NA NA NA NA NA NA NA NA NA NA NA NA NA NA NA NA NA NA NA NA NA NA NA NA NA NA NA NA NA NA NA NA NA NA NA NA NA NA NA NA NA NA NA NA NA NA NA NA 0.03389831 0.03389831 NA NA NA NA NA NA 0.03389831 0.02966102 NA NA NA NA NA NA 0.02118644 0.02966102 NA NA NA NA NA NA 0.02118644 0.02966102 NA NA NA NA NA NA 0.02966102 0.02966102 NA NA NA NA NA NA 0.02966102 0.02966102 NA NA NA NA NA NA NA NA NA NA NA NA NA NA NA NA NA NA NA NA NA NA NA NA NA NA NA NA NA NA NA NA NA NA NA NA NA NA NA NA NA NA NA NA NA NA NA NA NA NA NA NA NA NA NA NA NA NA NA NA NA NA NA NA NA NA NA NA NA NA 0.04661017 0.04661017 NA NA NA NA NA NA 0.04661017 0.04661017 NA NA NA NA NA NA 0.04661017 0.04661017 NA NA NA NA NA NA 0.04661017 0.04661017 NA NA NA NA NA NA 0.04661017 0.04661017 NA NA NA NA NA NA 0.04661017 0.04661017 NA NA NA NA NA NA NA NA NA NA NA NA NA NA NA NA NA NA NA NA NA NA NA NA NA NA NA NA NA NA NA NA NA NA NA NA NA NA NA NA NA NA NA NA NA NA NA NA NA NA NA NA NA NA NA NA NA NA NA NA NA NA NA NA NA NA
138745 0.01 5538 2 1 163 99 129 2.953282 2.549719 0.9447294 0.02962744 0.01331223 3.627855 6.728851 6.384473 3.710786 1 0.9833216 6.00931 0 0 0.01351351 0.0125 0.01234568 0.01234568 0.01234568 0.01234568 0.01234568 0.0125 0.01234568 0.0125 0 0.01234568 0.01234568 0.01234568 0.01234568 0.0125 0.01234568 0.0125 0.0125 0.0125 0.01234568 0.0125 0.0125 NA NA 0.0125 0.0125 0.0125 0.0125 0.0125 0.0125 NA NA 0.0125 0.0125 0.0125 0.0125 0.01282051 0.01265823 NA NA 0.0125 0.0125 0.0125 0.0125 0.01282051 0.01265823 NA NA NA NA NA NA 0.375 NA NA NA NA NA NA NA 0.375 NA NA NA NA NA NA NA 0.01282051 NA NA NA NA NA NA NA 0.01282051 NA NA NA NA NA NA NA NA NA 0.01265823 NA NA NA NA NA NA NA 0 NA NA NA NA NA NA NA 0.01219512 NA NA NA NA NA NA NA 0.01219512 NA NA NA NA NA 0 0 NA NA NA NA NA NA 0 0 NA NA NA NA NA NA 0 0 NA NA NA NA NA NA 0 0 NA NA NA NA NA NA 0 0 NA NA NA NA NA NA 0 0 NA NA NA NA NA NA NA NA NA NA NA NA NA NA NA NA NA NA NA NA NA NA NA NA NA NA NA NA NA NA NA NA NA NA NA NA NA NA NA NA NA NA NA NA NA NA NA NA NA NA NA NA NA NA NA NA NA NA NA NA NA NA NA NA NA NA NA NA NA NA 0.04 0.04 NA NA NA NA NA NA 0.04 0.04 NA NA NA NA NA NA 0.04166667 0.04 NA NA NA NA NA NA 0.04166667 0.04 NA NA NA NA NA NA 0.04166667 0.04166667 NA NA NA NA NA NA 0.04166667 0.04166667 NA NA NA NA NA NA NA NA NA NA NA NA NA NA NA NA NA NA NA NA NA NA NA NA NA NA NA NA NA NA NA NA NA NA NA NA NA NA NA NA NA NA NA NA NA NA NA NA NA NA NA NA NA NA NA NA NA NA NA NA NA NA NA NA NA NA NA NA NA NA 0 0 NA NA NA NA NA NA 0 0 NA NA NA NA NA NA 0 0 NA NA NA NA NA NA 0 0 NA NA NA NA NA NA 0 0 NA NA NA NA NA NA 0 0 NA NA NA NA NA NA NA NA NA NA NA NA NA NA NA NA NA NA NA NA NA NA NA NA NA NA NA NA NA NA NA NA NA NA NA NA NA NA NA NA NA NA NA NA NA NA NA NA NA NA NA NA NA NA NA NA NA NA NA NA NA NA NA NA NA NA 0.25 0.2705479 0.2739726 0.2739726 0.2739726 0.2739726 0.2739726 0.2705479 0.2739726 0.2705479 0.2705479 0.2739726 0.2739726 0.2739726 0.2739726 0.2705479 0.2739726 0.2705479 0.2705479 0.2705479 0.2739726 0.2705479 0.2705479 NA NA 0.2705479 0.2705479 0.2705479 0.2705479 0.2705479 0.2705479 NA NA 0.2705479 0.2705479 0.2705479 0.2705479 0.2636986 0.2671233 NA NA 0.2705479 0.2705479 0.2705479 0.2705479 0.2636986 0.2671233 NA NA NA NA NA NA 0.01712329 NA NA NA NA NA NA NA 0.01712329 NA NA NA NA NA NA NA 0.2636986 NA NA NA NA NA NA NA 0.2636986 NA NA NA NA NA NA NA NA NA 0.2671233 NA NA NA NA NA NA NA 0.2636986 NA NA NA NA NA NA NA 0.2773973 NA NA NA NA NA NA NA 0.2773973 NA NA NA NA NA 0.109589 0.109589 NA NA NA NA NA NA 0.109589 0.109589 NA NA NA NA NA NA 0.1061644 0.1061644 NA NA NA NA NA NA 0.1061644 0.1061644 NA NA NA NA NA NA 0.109589 0.109589 NA NA NA NA NA NA 0.109589 0.109589 NA NA NA NA NA NA NA NA NA NA NA NA NA NA NA NA NA NA NA NA NA NA NA NA NA NA NA NA NA NA NA NA NA NA NA NA NA NA NA NA NA NA NA NA NA NA NA NA NA NA NA NA NA NA NA NA NA NA NA NA NA NA NA NA NA NA NA NA NA NA 0.08219178 0.08219178 NA NA NA NA NA NA 0.08219178 0.08219178 NA NA NA NA NA NA 0.07876712 0.08219178 NA NA NA NA NA NA 0.07876712 0.08219178 NA NA NA NA NA NA 0.07876712 0.07876712 NA NA NA NA NA NA 0.07876712 0.07876712 NA NA NA NA NA NA NA NA NA NA NA NA NA NA NA NA NA NA NA NA NA NA NA NA NA NA NA NA NA NA NA NA NA NA NA NA NA NA NA NA NA NA NA NA NA NA NA NA NA NA NA NA NA NA NA NA NA NA NA NA NA NA NA NA NA NA NA NA NA NA 0.08219178 0.08219178 NA NA NA NA NA NA 0.08219178 0.08219178 NA NA NA NA NA NA 0.08219178 0.08219178 NA NA NA NA NA NA 0.08219178 0.08219178 NA NA NA NA NA NA 0.08219178 0.08219178 NA NA NA NA NA NA 0.08219178 0.08219178 NA NA NA NA NA NA NA NA NA NA NA NA NA NA NA NA NA NA NA NA NA NA NA NA NA NA NA NA NA NA NA NA NA NA NA NA NA NA NA NA NA NA NA NA NA NA NA NA NA NA NA NA NA NA NA NA NA NA NA NA NA NA NA NA NA NA
139004 0.01 3716 1 1 170 104 125 1.5155 1.887977 0.7590504 0.09442431 0.09066772 1.28624 1.42548 1.024674 2.070752 1 0.9618912 1.959726 0 0 0 0 0 0 0 0 0 0 0 0 0 0 0 0 0 0 0 0 0 0 0 0 0 NA NA 0 0 0 0 0 0 NA NA 0 0 0 0 0 0 NA NA 0 0 0 0 0 0 NA NA NA NA NA NA 0.4 NA NA NA NA NA NA NA 0.4 NA NA NA NA NA NA NA 0 NA NA NA NA NA NA NA 0 NA NA NA NA NA NA NA NA NA 0 NA NA NA NA NA NA NA 0 NA NA NA NA NA NA NA 0 NA NA NA NA NA NA NA 0 NA NA NA NA NA 0 0 NA NA NA NA NA NA 0 0 NA NA NA NA NA NA 0 0 NA NA NA NA NA NA 0 0 NA NA NA NA NA NA 0 0 NA NA NA NA NA NA 0 0 NA NA NA NA NA NA NA NA NA NA NA NA NA NA NA NA NA NA NA NA NA NA NA NA NA NA NA NA NA NA NA NA NA NA NA NA NA NA NA NA NA NA NA NA NA NA NA NA NA NA NA NA NA NA NA NA NA NA NA NA NA NA NA NA NA NA NA NA NA NA 0 0 NA NA NA NA NA NA 0 0 NA NA NA NA NA NA 0 0 NA NA NA NA NA NA 0 0 NA NA NA NA NA NA 0 0 NA NA NA NA NA NA 0 0 NA NA NA NA NA NA NA NA NA NA NA NA NA NA NA NA NA NA NA NA NA NA NA NA NA NA NA NA NA NA NA NA NA NA NA NA NA NA NA NA NA NA NA NA NA NA NA NA NA NA NA NA NA NA NA NA NA NA NA NA NA NA NA NA NA NA NA NA NA NA 0 0 NA NA NA NA NA NA 0 0 NA NA NA NA NA NA 0 0 NA NA NA NA NA NA 0 0 NA NA NA NA NA NA 0 0 NA NA NA NA NA NA 0 0 NA NA NA NA NA NA NA NA NA NA NA NA NA NA NA NA NA NA NA NA NA NA NA NA NA NA NA NA NA NA NA NA NA NA NA NA NA NA NA NA NA NA NA NA NA NA NA NA NA NA NA NA NA NA NA NA NA NA NA NA NA NA NA NA NA NA 0 0.003389831 0.003389831 0.006779661 0.006779661 0.003389831 0.006779661 0.003389831 0.003389831 0.003389831 0.003389831 0.006779661 0.006779661 0.003389831 0.003389831 0.003389831 0.003389831 0.003389831 0.003389831 0.006779661 0.006779661 0 0.006779661 NA NA 0.003389831 0.003389831 0.006779661 0.006779661 0 0 NA NA 0 0 0 0.006779661 0 0.006779661 NA NA 0 0 0 0.006779661 0 0.006779661 NA NA NA NA NA NA 0.02033898 NA NA NA NA NA NA NA 0.02033898 NA NA NA NA NA NA NA 0 NA NA NA NA NA NA NA 0 NA NA NA NA NA NA NA NA NA 0.006779661 NA NA NA NA NA NA NA 0.006779661 NA NA NA NA NA NA NA 0 NA NA NA NA NA NA NA 0 NA NA NA NA NA 0.003389831 0.003389831 NA NA NA NA NA NA 0.003389831 0.003389831 NA NA NA NA NA NA 0 0 NA NA NA NA NA NA 0 0 NA NA NA NA NA NA 0 0.003389831 NA NA NA NA NA NA 0 0.003389831 NA NA NA NA NA NA NA NA NA NA NA NA NA NA NA NA NA NA NA NA NA NA NA NA NA NA NA NA NA NA NA NA NA NA NA NA NA NA NA NA NA NA NA NA NA NA NA NA NA NA NA NA NA NA NA NA NA NA NA NA NA NA NA NA NA NA NA NA NA NA 0 0 NA NA NA NA NA NA 0 0 NA NA NA NA NA NA 0 0 NA NA NA NA NA NA 0 0 NA NA NA NA NA NA 0 0 NA NA NA NA NA NA 0 0 NA NA NA NA NA NA NA NA NA NA NA NA NA NA NA NA NA NA NA NA NA NA NA NA NA NA NA NA NA NA NA NA NA NA NA NA NA NA NA NA NA NA NA NA NA NA NA NA NA NA NA NA NA NA NA NA NA NA NA NA NA NA NA NA NA NA NA NA NA NA 0.003389831 0.003389831 NA NA NA NA NA NA 0.003389831 0.003389831 NA NA NA NA NA NA 0.003389831 0.006779661 NA NA NA NA NA NA 0.003389831 0 NA NA NA NA NA NA 0.003389831 0.003389831 NA NA NA NA NA NA 0.003389831 0.003389831 NA NA NA NA NA NA NA NA NA NA NA NA NA NA NA NA NA NA NA NA NA NA NA NA NA NA NA NA NA NA NA NA NA NA NA NA NA NA NA NA NA NA NA NA NA NA NA NA NA NA NA NA NA NA NA NA NA NA NA NA NA NA NA NA NA NA
139106 0.01 1166 3 1 87 175 9 1.83763 2.490377 0.8357021 0.03498049 0.03427647 15.49647 1.353429 17.68678 3.306412 1 0.9309805 12.55705 0 0 0 0 0 0 0 0 0 0 0 0 0 0 0 0 0 0 0 0 0 0 0 0 0 NA NA 0 0 0 0 0 0 NA NA 0 0 0 0 0 0 NA NA 0 0 0 0 0 0 NA NA NA NA NA NA 0.3846154 NA NA NA NA NA NA NA 0.3846154 NA NA NA NA NA NA NA 0 NA NA NA NA NA NA NA 0 NA NA NA NA NA NA NA NA NA 0 NA NA NA NA NA NA NA 0 NA NA NA NA NA NA NA 0 NA NA NA NA NA NA NA 0 NA NA NA NA NA 0 0 NA NA NA NA NA NA 0 0 NA NA NA NA NA NA 0 0 NA NA NA NA NA NA 0 0 NA NA NA NA NA NA 0 0 NA NA NA NA NA NA 0 0 NA NA NA NA NA NA NA NA NA NA NA NA NA NA NA NA NA NA NA NA NA NA NA NA NA NA NA NA NA NA NA NA NA NA NA NA NA NA NA NA NA NA NA NA NA NA NA NA NA NA NA NA NA NA NA NA NA NA NA NA NA NA NA NA NA NA NA NA NA NA 0 0 NA NA NA NA NA NA 0 0 NA NA NA NA NA NA 0 0 NA NA NA NA NA NA 0 0 NA NA NA NA NA NA 0 0 NA NA NA NA NA NA 0 0 NA NA NA NA NA NA NA NA NA NA NA NA NA NA NA NA NA NA NA NA NA NA NA NA NA NA NA NA NA NA NA NA NA NA NA NA NA NA NA NA NA NA NA NA NA NA NA NA NA NA NA NA NA NA NA NA NA NA NA NA NA NA NA NA NA NA NA NA NA NA 0 0 NA NA NA NA NA NA 0 0 NA NA NA NA NA NA 0 0 NA NA NA NA NA NA 0 0 NA NA NA NA NA NA 0 0 NA NA NA NA NA NA 0 0 NA NA NA NA NA NA NA NA NA NA NA NA NA NA NA NA NA NA NA NA NA NA NA NA NA NA NA NA NA NA NA NA NA NA NA NA NA NA NA NA NA NA NA NA NA NA NA NA NA NA NA NA NA NA NA NA NA NA NA NA NA NA NA NA NA NA 0.3333333 0.3229167 0.3229167 0.3229167 0.3229167 0.3229167 0.3229167 0.3229167 0.3229167 0.3229167 0.3229167 0.3229167 0.3229167 0.3229167 0.3229167 0.3229167 0.3229167 0.3229167 0.3229167 0.3333333 0.3333333 0.3333333 0.3333333 NA NA 0.3229167 0.3229167 0.3333333 0.3333333 0.3333333 0.3333333 NA NA 0.3229167 0.3229167 0.3333333 0.3333333 0.3333333 0.3333333 NA NA 0.3229167 0.3229167 0.3333333 0.3333333 0.3333333 0.3333333 NA NA NA NA NA NA 0.08333333 NA NA NA NA NA NA NA 0.08333333 NA NA NA NA NA NA NA 0.2916667 NA NA NA NA NA NA NA 0.2916667 NA NA NA NA NA NA NA NA NA 0.3333333 NA NA NA NA NA NA NA 0.3333333 NA NA NA NA NA NA NA 0.3333333 NA NA NA NA NA NA NA 0.3333333 NA NA NA NA NA 0.08333333 0.08333333 NA NA NA NA NA NA 0.08333333 0.08333333 NA NA NA NA NA NA 0.08333333 0.08333333 NA NA NA NA NA NA 0.08333333 0.08333333 NA NA NA NA NA NA 0.08333333 0.08333333 NA NA NA NA NA NA 0.08333333 0.08333333 NA NA NA NA NA NA NA NA NA NA NA NA NA NA NA NA NA NA NA NA NA NA NA NA NA NA NA NA NA NA NA NA NA NA NA NA NA NA NA NA NA NA NA NA NA NA NA NA NA NA NA NA NA NA NA NA NA NA NA NA NA NA NA NA NA NA NA NA NA NA 0.1458333 0.1458333 NA NA NA NA NA NA 0.1458333 0.1458333 NA NA NA NA NA NA 0.1458333 0.1458333 NA NA NA NA NA NA 0.1458333 0.1458333 NA NA NA NA NA NA 0.1458333 0.1458333 NA NA NA NA NA NA 0.1458333 0.1458333 NA NA NA NA NA NA NA NA NA NA NA NA NA NA NA NA NA NA NA NA NA NA NA NA NA NA NA NA NA NA NA NA NA NA NA NA NA NA NA NA NA NA NA NA NA NA NA NA NA NA NA NA NA NA NA NA NA NA NA NA NA NA NA NA NA NA NA NA NA NA 0.09375 0.09375 NA NA NA NA NA NA 0.09375 0.09375 NA NA NA NA NA NA 0.1041667 0.1041667 NA NA NA NA NA NA 0.1041667 0.1041667 NA NA NA NA NA NA 0.1041667 0.1041667 NA NA NA NA NA NA 0.1041667 0.1041667 NA NA NA NA NA NA NA NA NA NA NA NA NA NA NA NA NA NA NA NA NA NA NA NA NA NA NA NA NA NA NA NA NA NA NA NA NA NA NA NA NA NA NA NA NA NA NA NA NA NA NA NA NA NA NA NA NA NA NA NA NA NA NA NA NA NA
139181 0.01 2057 3 1 159 175 163 2.762833 2.597483 0.8630922 0.04756236 0.0566412 15.76631 12.50705 16.06773 13.77597 1 0.9515655 16.73622 0 0 0.007874016 0 0 0.007633588 0 0 0 0.007633588 0 0.007633588 0 0.007633588 0 0 0 0.007633588 0 0.007633588 0 0.007633588 0 0 0.007633588 NA NA 0.007633588 0 0.007633588 0 0 0 NA NA 0.007633588 0 0 0 0 0 NA NA 0.007633588 0 0.007633588 0 0 0 NA NA NA NA NA NA 0.07142857 NA NA NA NA NA NA NA 0.07142857 NA NA NA NA NA NA NA 0 NA NA NA NA NA NA NA 0 NA NA NA NA NA NA NA NA NA 0 NA NA NA NA NA NA NA 0.007518797 NA NA NA NA NA NA NA 0 NA NA NA NA NA NA NA 0 NA NA NA NA NA 0 0.02083333 NA NA NA NA NA NA 0 0.02083333 NA NA NA NA NA NA 0 0.0212766 NA NA NA NA NA NA 0 0.0212766 NA NA NA NA NA NA 0 0 NA NA NA NA NA NA 0 0.0212766 NA NA NA NA NA NA NA NA NA NA NA NA NA NA NA NA NA NA NA NA NA NA NA NA NA NA NA NA NA NA NA NA NA NA NA NA NA NA NA NA NA NA NA NA NA NA NA NA NA NA NA NA NA NA NA NA NA NA NA NA NA NA NA NA NA NA NA NA NA NA 0 0 NA NA NA NA NA NA 0 0 NA NA NA NA NA NA 0 0 NA NA NA NA NA NA 0 0 NA NA NA NA NA NA 0 0 NA NA NA NA NA NA 0 0 NA NA NA NA NA NA NA NA NA NA NA NA NA NA NA NA NA NA NA NA NA NA NA NA NA NA NA NA NA NA NA NA NA NA NA NA NA NA NA NA NA NA NA NA NA NA NA NA NA NA NA NA NA NA NA NA NA NA NA NA NA NA NA NA NA NA NA NA NA NA 0 0 NA NA NA NA NA NA 0 0 NA NA NA NA NA NA 0 0 NA NA NA NA NA NA 0 0 NA NA NA NA NA NA 0 0 NA NA NA NA NA NA 0 0 NA NA NA NA NA NA NA NA NA NA NA NA NA NA NA NA NA NA NA NA NA NA NA NA NA NA NA NA NA NA NA NA NA NA NA NA NA NA NA NA NA NA NA NA NA NA NA NA NA NA NA NA NA NA NA NA NA NA NA NA NA NA NA NA NA NA 0.3913043 0.4037267 0.4037267 0.4037267 0.4037267 0.4037267 0.4037267 0.4037267 0.4037267 0.4037267 0.4037267 0.4037267 0.4037267 0.4037267 0.4037267 0.4037267 0.4037267 0.4037267 0.4037267 0.4037267 0.4037267 0.4037267 0.4037267 NA NA 0.4037267 0.4037267 0.4037267 0.4037267 0.4037267 0.4068323 NA NA 0.4037267 0.4037267 0.4037267 0.4037267 0.4006211 0.4006211 NA NA 0.4037267 0.4037267 0.4037267 0.4037267 0.4006211 0.4037267 NA NA NA NA NA NA 0.08074534 NA NA NA NA NA NA NA 0.08074534 NA NA NA NA NA NA NA 0.4068323 NA NA NA NA NA NA NA 0.4068323 NA NA NA NA NA NA NA NA NA 0.4099379 NA NA NA NA NA NA NA 0.4099379 NA NA NA NA NA NA NA 0.4006211 NA NA NA NA NA NA NA 0.4006211 NA NA NA NA NA 0.1397516 0.1459627 NA NA NA NA NA NA 0.1397516 0.1459627 NA NA NA NA NA NA 0.1397516 0.1428571 NA NA NA NA NA NA 0.1397516 0.1428571 NA NA NA NA NA NA 0.1397516 0.1428571 NA NA NA NA NA NA 0.1397516 0.1428571 NA NA NA NA NA NA NA NA NA NA NA NA NA NA NA NA NA NA NA NA NA NA NA NA NA NA NA NA NA NA NA NA NA NA NA NA NA NA NA NA NA NA NA NA NA NA NA NA NA NA NA NA NA NA NA NA NA NA NA NA NA NA NA NA NA NA NA NA NA NA 0.1304348 0.1304348 NA NA NA NA NA NA 0.1304348 0.1335404 NA NA NA NA NA NA 0.1304348 0.1304348 NA NA NA NA NA NA 0.1304348 0.1304348 NA NA NA NA NA NA 0.1304348 0.1304348 NA NA NA NA NA NA 0.1304348 0.1304348 NA NA NA NA NA NA NA NA NA NA NA NA NA NA NA NA NA NA NA NA NA NA NA NA NA NA NA NA NA NA NA NA NA NA NA NA NA NA NA NA NA NA NA NA NA NA NA NA NA NA NA NA NA NA NA NA NA NA NA NA NA NA NA NA NA NA NA NA NA NA 0.1335404 0.1304348 NA NA NA NA NA NA 0.1335404 0.1304348 NA NA NA NA NA NA 0.1335404 0.1304348 NA NA NA NA NA NA 0.1335404 0.1304348 NA NA NA NA NA NA 0.1273292 0.1273292 NA NA NA NA NA NA 0.1304348 0.1304348 NA NA NA NA NA NA NA NA NA NA NA NA NA NA NA NA NA NA NA NA NA NA NA NA NA NA NA NA NA NA NA NA NA NA NA NA NA NA NA NA NA NA NA NA NA NA NA NA NA NA NA NA NA NA NA NA NA NA NA NA NA NA NA NA NA NA
139205 0.01 1065 3 1 4 46 99 2.339786 2.507202 0.9003875 0.02386261 0.05063475 5.930054 17.79294 9.723564 11.162 1 0.946986 9.570138 0 0 0 0 0 0 0 0 0 0 0 0 0 0 0 0 0 0 0 0 0 0 0 0 0 NA NA 0 0 0 0 0 0 NA NA 0 0 0 0 0 0 NA NA 0 0 0 0 0 0 NA NA NA NA NA NA 0.1153846 NA NA NA NA NA NA NA 0.1153846 NA NA NA NA NA NA NA 0 NA NA NA NA NA NA NA 0 NA NA NA NA NA NA NA NA NA 0 NA NA NA NA NA NA NA 0 NA NA NA NA NA NA NA 0 NA NA NA NA NA NA NA 0 NA NA NA NA NA 0 0 NA NA NA NA NA NA 0 0 NA NA NA NA NA NA 0 0 NA NA NA NA NA NA 0 0 NA NA NA NA NA NA 0 0 NA NA NA NA NA NA 0 0 NA NA NA NA NA NA NA NA NA NA NA NA NA NA NA NA NA NA NA NA NA NA NA NA NA NA NA NA NA NA NA NA NA NA NA NA NA NA NA NA NA NA NA NA NA NA NA NA NA NA NA NA NA NA NA NA NA NA NA NA NA NA NA NA NA NA NA NA NA NA 0 0 NA NA NA NA NA NA 0 0 NA NA NA NA NA NA 0 0 NA NA NA NA NA NA 0 0 NA NA NA NA NA NA 0 0 NA NA NA NA NA NA 0 0 NA NA NA NA NA NA NA NA NA NA NA NA NA NA NA NA NA NA NA NA NA NA NA NA NA NA NA NA NA NA NA NA NA NA NA NA NA NA NA NA NA NA NA NA NA NA NA NA NA NA NA NA NA NA NA NA NA NA NA NA NA NA NA NA NA NA NA NA NA NA 0 0 NA NA NA NA NA NA 0 0 NA NA NA NA NA NA 0 0 NA NA NA NA NA NA 0 0 NA NA NA NA NA NA 0 0 NA NA NA NA NA NA 0 0 NA NA NA NA NA NA NA NA NA NA NA NA NA NA NA NA NA NA NA NA NA NA NA NA NA NA NA NA NA NA NA NA NA NA NA NA NA NA NA NA NA NA NA NA NA NA NA NA NA NA NA NA NA NA NA NA NA NA NA NA NA NA NA NA NA NA 0.3592233 0.3495146 0.3398058 0.3495146 0.3398058 0.3495146 0.3495146 0.3495146 0.3398058 0.3495146 0.3398058 0.3495146 0.3398058 0.3495146 0.3495146 0.3495146 0.3398058 0.3495146 0.3495146 0.3495146 0.3398058 0.3495146 0.3398058 NA NA 0.3495146 0.3495146 0.3495146 0.3398058 0.3495146 0.3495146 NA NA 0.3495146 0.3495146 0.3495146 0.3495146 0.3495146 0.3495146 NA NA 0.3495146 0.3495146 0.3495146 0.3495146 0.3495146 0.3495146 NA NA NA NA NA NA 0.223301 NA NA NA NA NA NA NA 0.223301 NA NA NA NA NA NA NA 0.3495146 NA NA NA NA NA NA NA 0.3495146 NA NA NA NA NA NA NA NA NA 0.3495146 NA NA NA NA NA NA NA 0.3495146 NA NA NA NA NA NA NA 0.3495146 NA NA NA NA NA NA NA 0.3495146 NA NA NA NA NA 0.1067961 0.1067961 NA NA NA NA NA NA 0.1067961 0.1067961 NA NA NA NA NA NA 0.1067961 0.09708738 NA NA NA NA NA NA 0.1067961 0.09708738 NA NA NA NA NA NA 0.1067961 0.1067961 NA NA NA NA NA NA 0.1067961 0.09708738 NA NA NA NA NA NA NA NA NA NA NA NA NA NA NA NA NA NA NA NA NA NA NA NA NA NA NA NA NA NA NA NA NA NA NA NA NA NA NA NA NA NA NA NA NA NA NA NA NA NA NA NA NA NA NA NA NA NA NA NA NA NA NA NA NA NA NA NA NA NA 0.1067961 0.1067961 NA NA NA NA NA NA 0.1067961 0.1067961 NA NA NA NA NA NA 0.1067961 0.1067961 NA NA NA NA NA NA 0.1067961 0.1067961 NA NA NA NA NA NA 0.1067961 0.1067961 NA NA NA NA NA NA 0.1067961 0.1067961 NA NA NA NA NA NA NA NA NA NA NA NA NA NA NA NA NA NA NA NA NA NA NA NA NA NA NA NA NA NA NA NA NA NA NA NA NA NA NA NA NA NA NA NA NA NA NA NA NA NA NA NA NA NA NA NA NA NA NA NA NA NA NA NA NA NA NA NA NA NA 0.1359223 0.1359223 NA NA NA NA NA NA 0.1359223 0.1359223 NA NA NA NA NA NA 0.1359223 0.1359223 NA NA NA NA NA NA 0.1359223 0.1359223 NA NA NA NA NA NA 0.1359223 0.1359223 NA NA NA NA NA NA 0.1359223 0.1359223 NA NA NA NA NA NA NA NA NA NA NA NA NA NA NA NA NA NA NA NA NA NA NA NA NA NA NA NA NA NA NA NA NA NA NA NA NA NA NA NA NA NA NA NA NA NA NA NA NA NA NA NA NA NA NA NA NA NA NA NA NA NA NA NA NA NA
140062 0.01 3345 2 1 133 153 190 2.454748 2.66099 0.8853594 0.05220045 0.0262223 2.795073 6.659661 7.123402 3.027592 1 0.9694391 6.904522 0 0 0.01075269 0.01020408 0.01030928 0.01020408 0.01010101 0.01030928 0.01010101 0.01020408 0.01020408 0.01020408 0.01030928 0.01020408 0.01010101 0.01030928 0.01010101 0.01020408 0.01020408 0.01030928 0.01052632 0.01020408 0.01020408 0.01030928 0.01030928 NA NA 0.01020408 0.01030928 0.01020408 0.01020408 0.01030928 0.01030928 NA NA 0.01020408 0.01041667 0.01030928 0.01020408 0.01030928 0.01020408 NA NA 0.01020408 0.01041667 0.01020408 0.01020408 0.01030928 0.01020408 NA NA NA NA NA NA 0.5 NA NA NA NA NA NA NA 0.5 NA NA NA NA NA NA NA 0.03 NA NA NA NA NA NA NA 0.03 NA NA NA NA NA NA NA NA NA 0.02912621 NA NA NA NA NA NA NA 0.02941176 NA NA NA NA NA NA NA 0.01 NA NA NA NA NA NA NA 0.01 NA NA NA NA NA 0 0 NA NA NA NA NA NA 0 0 NA NA NA NA NA NA 0 0 NA NA NA NA NA NA 0 0 NA NA NA NA NA NA 0 0 NA NA NA NA NA NA 0 0 NA NA NA NA NA NA NA NA NA NA NA NA NA NA NA NA NA NA NA NA NA NA NA NA NA NA NA NA NA NA NA NA NA NA NA NA NA NA NA NA NA NA NA NA NA NA NA NA NA NA NA NA NA NA NA NA NA NA NA NA NA NA NA NA NA NA NA NA NA NA 0.03846154 0.03703704 NA NA NA NA NA NA 0.03846154 0.03703704 NA NA NA NA NA NA 0.04 0.03703704 NA NA NA NA NA NA 0.04 0.03703704 NA NA NA NA NA NA 0 0.03846154 NA NA NA NA NA NA 0.03846154 0.03703704 NA NA NA NA NA NA NA NA NA NA NA NA NA NA NA NA NA NA NA NA NA NA NA NA NA NA NA NA NA NA NA NA NA NA NA NA NA NA NA NA NA NA NA NA NA NA NA NA NA NA NA NA NA NA NA NA NA NA NA NA NA NA NA NA NA NA NA NA NA NA 0 0 NA NA NA NA NA NA 0 0 NA NA NA NA NA NA 0 0 NA NA NA NA NA NA 0 0 NA NA NA NA NA NA 0 0 NA NA NA NA NA NA 0 0 NA NA NA NA NA NA NA NA NA NA NA NA NA NA NA NA NA NA NA NA NA NA NA NA NA NA NA NA NA NA NA NA NA NA NA NA NA NA NA NA NA NA NA NA NA NA NA NA NA NA NA NA NA NA NA NA NA NA NA NA NA NA NA NA NA NA 0.2848297 0.3003096 0.2972136 0.3003096 0.3034056 0.2972136 0.3034056 0.3003096 0.3003096 0.3003096 0.2972136 0.3003096 0.3034056 0.2972136 0.3034056 0.3003096 0.3003096 0.2972136 0.2910217 0.3003096 0.3003096 0.2972136 0.2972136 NA NA 0.3003096 0.2972136 0.3003096 0.3003096 0.2972136 0.2972136 NA NA 0.3003096 0.2941176 0.2972136 0.3003096 0.2972136 0.3003096 NA NA 0.3003096 0.2941176 0.3003096 0.3003096 0.2972136 0.3003096 NA NA NA NA NA NA 0.0123839 NA NA NA NA NA NA NA 0.0123839 NA NA NA NA NA NA NA 0.3003096 NA NA NA NA NA NA NA 0.3003096 NA NA NA NA NA NA NA NA NA 0.3095975 NA NA NA NA NA NA NA 0.3065015 NA NA NA NA NA NA NA 0.3065015 NA NA NA NA NA NA NA 0.3065015 NA NA NA NA NA 0.120743 0.120743 NA NA NA NA NA NA 0.120743 0.120743 NA NA NA NA NA NA 0.1145511 0.1145511 NA NA NA NA NA NA 0.1145511 0.1145511 NA NA NA NA NA NA 0.1145511 0.1145511 NA NA NA NA NA NA 0.1145511 0.1145511 NA NA NA NA NA NA NA NA NA NA NA NA NA NA NA NA NA NA NA NA NA NA NA NA NA NA NA NA NA NA NA NA NA NA NA NA NA NA NA NA NA NA NA NA NA NA NA NA NA NA NA NA NA NA NA NA NA NA NA NA NA NA NA NA NA NA NA NA NA NA 0.07739938 0.08049536 NA NA NA NA NA NA 0.07739938 0.08049536 NA NA NA NA NA NA 0.07430341 0.08049536 NA NA NA NA NA NA 0.07430341 0.08049536 NA NA NA NA NA NA 0.07739938 0.07739938 NA NA NA NA NA NA 0.07739938 0.08049536 NA NA NA NA NA NA NA NA NA NA NA NA NA NA NA NA NA NA NA NA NA NA NA NA NA NA NA NA NA NA NA NA NA NA NA NA NA NA NA NA NA NA NA NA NA NA NA NA NA NA NA NA NA NA NA NA NA NA NA NA NA NA NA NA NA NA NA NA NA NA 0.1021672 0.1021672 NA NA NA NA NA NA 0.1021672 0.1021672 NA NA NA NA NA NA 0.1021672 0.1021672 NA NA NA NA NA NA 0.1021672 0.1021672 NA NA NA NA NA NA 0.1052632 0.1052632 NA NA NA NA NA NA 0.1052632 0.1052632 NA NA NA NA NA NA NA NA NA NA NA NA NA NA NA NA NA NA NA NA NA NA NA NA NA NA NA NA NA NA NA NA NA NA NA NA NA NA NA NA NA NA NA NA NA NA NA NA NA NA NA NA NA NA NA NA NA NA NA NA NA NA NA NA NA NA
140305 0.01 2033 1 1 22 27 178 2.669593 1.73714 0.7433984 0.04124594 0.1480565 2.669703 2.896635 1.023729 1.912766 1 0.9790557 2.043401 0 0 0.0625 0.04255319 0.04347826 0.04 0.05882353 0.04081633 0.05882353 0.04081633 0.05882353 0.04255319 0.04545455 0.04 0.05882353 0.04081633 0.06122449 0.04081633 0.06122449 0.04081633 0.04255319 0.04081633 0.04166667 0.04081633 0.06 NA NA 0.04081633 0.04255319 0.04081633 0.04166667 0.04081633 0.06 NA NA 0.04255319 0.04347826 0.04081633 0.06122449 0.04081633 0.06122449 NA NA 0.04255319 0.04651163 0.04081633 0.06122449 0.04081633 0.06122449 NA NA NA NA NA NA 0.02325581 NA NA NA NA NA NA NA 0.02325581 NA NA NA NA NA NA NA 0.02439024 NA NA NA NA NA NA NA 0.02439024 NA NA NA NA NA NA NA NA NA 0.06 NA NA NA NA NA NA NA 0.06 NA NA NA NA NA NA NA 0.06 NA NA NA NA NA NA NA 0.06 NA NA NA NA NA 0.07692308 0.1428571 NA NA NA NA NA NA 0.07692308 0.08333333 NA NA NA NA NA NA 0.07692308 0.1428571 NA NA NA NA NA NA 0.07692308 0.08333333 NA NA NA NA NA NA 0.07692308 0.08333333 NA NA NA NA NA NA 0.07692308 0.08333333 NA NA NA NA NA NA NA NA NA NA NA NA NA NA NA NA NA NA NA NA NA NA NA NA NA NA NA NA NA NA NA NA NA NA NA NA NA NA NA NA NA NA NA NA NA NA NA NA NA NA NA NA NA NA NA NA NA NA NA NA NA NA NA NA NA NA NA NA NA NA 0.06666667 0.06666667 NA NA NA NA NA NA 0.06666667 0.06666667 NA NA NA NA NA NA 0.06666667 0.06666667 NA NA NA NA NA NA 0.06666667 0.06666667 NA NA NA NA NA NA 0.06666667 0.06666667 NA NA NA NA NA NA 0.06666667 0.06666667 NA NA NA NA NA NA NA NA NA NA NA NA NA NA NA NA NA NA NA NA NA NA NA NA NA NA NA NA NA NA NA NA NA NA NA NA NA NA NA NA NA NA NA NA NA NA NA NA NA NA NA NA NA NA NA NA NA NA NA NA NA NA NA NA NA NA NA NA NA NA 0 0 NA NA NA NA NA NA 0 0 NA NA NA NA NA NA 0 0 NA NA NA NA NA NA 0 0 NA NA NA NA NA NA 0 0 NA NA NA NA NA NA 0 0 NA NA NA NA NA NA NA NA NA NA NA NA NA NA NA NA NA NA NA NA NA NA NA NA NA NA NA NA NA NA NA NA NA NA NA NA NA NA NA NA NA NA NA NA NA NA NA NA NA NA NA NA NA NA NA NA NA NA NA NA NA NA NA NA NA NA 0.225 0.225 0.22 0.24 0.24 0.235 0.24 0.235 0.24 0.225 0.21 0.24 0.24 0.235 0.23 0.235 0.23 0.235 0.225 0.235 0.23 0.235 0.235 NA NA 0.235 0.225 0.235 0.23 0.235 0.235 NA NA 0.225 0.22 0.235 0.23 0.235 0.23 NA NA 0.225 0.205 0.235 0.23 0.235 0.23 NA NA NA NA NA NA 0.21 NA NA NA NA NA NA NA 0.21 NA NA NA NA NA NA NA 0.2 NA NA NA NA NA NA NA 0.2 NA NA NA NA NA NA NA NA NA 0.235 NA NA NA NA NA NA NA 0.235 NA NA NA NA NA NA NA 0.235 NA NA NA NA NA NA NA 0.235 NA NA NA NA NA 0.06 0.06 NA NA NA NA NA NA 0.06 0.055 NA NA NA NA NA NA 0.06 0.06 NA NA NA NA NA NA 0.06 0.055 NA NA NA NA NA NA 0.06 0.055 NA NA NA NA NA NA 0.06 0.055 NA NA NA NA NA NA NA NA NA NA NA NA NA NA NA NA NA NA NA NA NA NA NA NA NA NA NA NA NA NA NA NA NA NA NA NA NA NA NA NA NA NA NA NA NA NA NA NA NA NA NA NA NA NA NA NA NA NA NA NA NA NA NA NA NA NA NA NA NA NA 0.07 0.07 NA NA NA NA NA NA 0.07 0.07 NA NA NA NA NA NA 0.07 0.07 NA NA NA NA NA NA 0.07 0.07 NA NA NA NA NA NA 0.07 0.07 NA NA NA NA NA NA 0.07 0.07 NA NA NA NA NA NA NA NA NA NA NA NA NA NA NA NA NA NA NA NA NA NA NA NA NA NA NA NA NA NA NA NA NA NA NA NA NA NA NA NA NA NA NA NA NA NA NA NA NA NA NA NA NA NA NA NA NA NA NA NA NA NA NA NA NA NA NA NA NA NA 0.115 0.11 NA NA NA NA NA NA 0.105 0.11 NA NA NA NA NA NA 0.115 0.105 NA NA NA NA NA NA 0.115 0.105 NA NA NA NA NA NA 0.11 0.115 NA NA NA NA NA NA 0.11 0.115 NA NA NA NA NA NA NA NA NA NA NA NA NA NA NA NA NA NA NA NA NA NA NA NA NA NA NA NA NA NA NA NA NA NA NA NA NA NA NA NA NA NA NA NA NA NA NA NA NA NA NA NA NA NA NA NA NA NA NA NA NA NA NA NA NA NA
141197 0.01 1542 3 1 181 80 56 2.82291 1.669624 0.887499 0.04790607 0.01274143 17.62269 3.925792 22.04969 3.546103 1 0.9782985 16.33611 0 0 0.01123596 0.01098901 0.01098901 0.01098901 0.01098901 0.01098901 0.01098901 0.01098901 0.01098901 0.01098901 0.01098901 0.01098901 0.01098901 0.01098901 0.01098901 0.01098901 0.01098901 0.01098901 0.01098901 0.01098901 0.01098901 0.01111111 0.01123596 NA NA 0.01098901 0.01098901 0.01098901 0.01098901 0.01111111 0.01111111 NA NA 0.01149425 0.01149425 0.01149425 0.01149425 0.01136364 0.01136364 NA NA 0.01136364 0.01149425 0.01149425 0.01149425 0.01123596 0.01123596 NA NA NA NA NA NA 0.4285714 NA NA NA NA NA NA NA 0.4285714 NA NA NA NA NA NA NA 0 NA NA NA NA NA NA NA 0 NA NA NA NA NA NA NA NA NA 0.01098901 NA NA NA NA NA NA NA 0.01098901 NA NA NA NA NA NA NA 0.01098901 NA NA NA NA NA NA NA 0.01098901 NA NA NA NA NA 0 0 NA NA NA NA NA NA 0 0 NA NA NA NA NA NA 0 0 NA NA NA NA NA NA 0 0 NA NA NA NA NA NA 0 0 NA NA NA NA NA NA 0 0 NA NA NA NA NA NA NA NA NA NA NA NA NA NA NA NA NA NA NA NA NA NA NA NA NA NA NA NA NA NA NA NA NA NA NA NA NA NA NA NA NA NA NA NA NA NA NA NA NA NA NA NA NA NA NA NA NA NA NA NA NA NA NA NA NA NA NA NA NA NA 0 0 NA NA NA NA NA NA 0 0 NA NA NA NA NA NA 0 0 NA NA NA NA NA NA 0 0 NA NA NA NA NA NA 0 0 NA NA NA NA NA NA 0 0 NA NA NA NA NA NA NA NA NA NA NA NA NA NA NA NA NA NA NA NA NA NA NA NA NA NA NA NA NA NA NA NA NA NA NA NA NA NA NA NA NA NA NA NA NA NA NA NA NA NA NA NA NA NA NA NA NA NA NA NA NA NA NA NA NA NA NA NA NA NA 0.02702703 0.02702703 NA NA NA NA NA NA 0.02702703 0.02702703 NA NA NA NA NA NA 0.02777778 0.02777778 NA NA NA NA NA NA 0.02777778 0.02777778 NA NA NA NA NA NA 0.02777778 0.02777778 NA NA NA NA NA NA 0.02777778 0.02777778 NA NA NA NA NA NA NA NA NA NA NA NA NA NA NA NA NA NA NA NA NA NA NA NA NA NA NA NA NA NA NA NA NA NA NA NA NA NA NA NA NA NA NA NA NA NA NA NA NA NA NA NA NA NA NA NA NA NA NA NA NA NA NA NA NA NA 0.371308 0.3797468 0.3797468 0.3797468 0.3797468 0.3797468 0.3797468 0.3797468 0.3797468 0.3797468 0.3797468 0.3797468 0.3797468 0.3797468 0.3797468 0.3797468 0.3797468 0.3797468 0.3797468 0.3797468 0.3797468 0.3755274 0.371308 NA NA 0.3797468 0.3797468 0.3797468 0.3797468 0.3755274 0.3755274 NA NA 0.3628692 0.3628692 0.3628692 0.3628692 0.3670886 0.3670886 NA NA 0.3670886 0.3628692 0.3628692 0.3628692 0.371308 0.371308 NA NA NA NA NA NA 0.01687764 NA NA NA NA NA NA NA 0.01687764 NA NA NA NA NA NA NA 0.3248945 NA NA NA NA NA NA NA 0.3248945 NA NA NA NA NA NA NA NA NA 0.3797468 NA NA NA NA NA NA NA 0.3797468 NA NA NA NA NA NA NA 0.3797468 NA NA NA NA NA NA NA 0.3797468 NA NA NA NA NA 0.1097046 0.1054852 NA NA NA NA NA NA 0.1097046 0.1054852 NA NA NA NA NA NA 0.1054852 0.1054852 NA NA NA NA NA NA 0.1054852 0.1054852 NA NA NA NA NA NA 0.1012658 0.1054852 NA NA NA NA NA NA 0.1012658 0.1054852 NA NA NA NA NA NA NA NA NA NA NA NA NA NA NA NA NA NA NA NA NA NA NA NA NA NA NA NA NA NA NA NA NA NA NA NA NA NA NA NA NA NA NA NA NA NA NA NA NA NA NA NA NA NA NA NA NA NA NA NA NA NA NA NA NA NA NA NA NA NA 0.1181435 0.1181435 NA NA NA NA NA NA 0.1181435 0.1181435 NA NA NA NA NA NA 0.1181435 0.1181435 NA NA NA NA NA NA 0.1181435 0.1181435 NA NA NA NA NA NA 0.1139241 0.1139241 NA NA NA NA NA NA 0.1139241 0.1139241 NA NA NA NA NA NA NA NA NA NA NA NA NA NA NA NA NA NA NA NA NA NA NA NA NA NA NA NA NA NA NA NA NA NA NA NA NA NA NA NA NA NA NA NA NA NA NA NA NA NA NA NA NA NA NA NA NA NA NA NA NA NA NA NA NA NA NA NA NA NA 0.1518987 0.1518987 NA NA NA NA NA NA 0.1518987 0.1518987 NA NA NA NA NA NA 0.1476793 0.1476793 NA NA NA NA NA NA 0.1476793 0.1476793 NA NA NA NA NA NA 0.1476793 0.1476793 NA NA NA NA NA NA 0.1476793 0.1476793 NA NA NA NA NA NA NA NA NA NA NA NA NA NA NA NA NA NA NA NA NA NA NA NA NA NA NA NA NA NA NA NA NA NA NA NA NA NA NA NA NA NA NA NA NA NA NA NA NA NA NA NA NA NA NA NA NA NA NA NA NA NA NA NA NA NA
14144 0.01 7726 3 1 34 100 186 2.601393 2.771863 0.95999 0.009324377 0.01699396 3.219069 13.46052 4.79851 17.9856 1 0.9896232 15.99611 0 0 0 0.0106383 0 0.02083333 0.02083333 0.02083333 0.02083333 0.02083333 0.02083333 0.0106383 0 0.01052632 0.01075269 0.02083333 0.01075269 0.01052632 0.01075269 0.0106383 0 0.02083333 0.01052632 0.02105263 0.02061856 NA NA 0.0106383 0 0.01052632 0.01075269 0.02105263 0.0106383 NA NA 0.02061856 0.0212766 0.01052632 0.02105263 0.02083333 0.02105263 NA NA 0.01052632 0 0.01052632 0.01075269 0.02083333 0.01075269 NA NA NA NA NA NA 0.02857143 NA NA NA NA NA NA NA 0.02857143 NA NA NA NA NA NA NA 0 NA NA NA NA NA NA NA 0 NA NA NA NA NA NA NA NA NA 0.01052632 NA NA NA NA NA NA NA 0.0106383 NA NA NA NA NA NA NA 0.02061856 NA NA NA NA NA NA NA 0.01041667 NA NA NA NA NA 0 0 NA NA NA NA NA NA 0 0 NA NA NA NA NA NA 0 0 NA NA NA NA NA NA 0 0 NA NA NA NA NA NA 0 0 NA NA NA NA NA NA 0 0 NA NA NA NA NA NA NA NA NA NA NA NA NA NA NA NA NA NA NA NA NA NA NA NA NA NA NA NA NA NA NA NA NA NA NA NA NA NA NA NA NA NA NA NA NA NA NA NA NA NA NA NA NA NA NA NA NA NA NA NA NA NA NA NA NA NA NA NA NA NA 0.04761905 0.04651163 NA NA NA NA NA NA 0.04761905 0.04651163 NA NA NA NA NA NA 0.04761905 0.04651163 NA NA NA NA NA NA 0.04761905 0.04761905 NA NA NA NA NA NA 0.04761905 0.04651163 NA NA NA NA NA NA 0.04761905 0.04761905 NA NA NA NA NA NA NA NA NA NA NA NA NA NA NA NA NA NA NA NA NA NA NA NA NA NA NA NA NA NA NA NA NA NA NA NA NA NA NA NA NA NA NA NA NA NA NA NA NA NA NA NA NA NA NA NA NA NA NA NA NA NA NA NA NA NA NA NA NA NA 0 0 NA NA NA NA NA NA 0 0 NA NA NA NA NA NA 0 0 NA NA NA NA NA NA 0 0 NA NA NA NA NA NA 0 0 NA NA NA NA NA NA 0 0 NA NA NA NA NA NA NA NA NA NA NA NA NA NA NA NA NA NA NA NA NA NA NA NA NA NA NA NA NA NA NA NA NA NA NA NA NA NA NA NA NA NA NA NA NA NA NA NA NA NA NA NA NA NA NA NA NA NA NA NA NA NA NA NA NA NA 0.3818182 0.4227273 0.4181818 0.4272727 0.4272727 0.4272727 0.4272727 0.4272727 0.4272727 0.4227273 0.4181818 0.4272727 0.4181818 0.4272727 0.4181818 0.4272727 0.4181818 0.4227273 0.4181818 0.4272727 0.4272727 0.4227273 0.4318182 NA NA 0.4227273 0.4181818 0.4272727 0.4181818 0.4227273 0.4227273 NA NA 0.4318182 0.4181818 0.4272727 0.4227273 0.4272727 0.4227273 NA NA 0.4272727 0.4181818 0.4272727 0.4181818 0.4272727 0.4181818 NA NA NA NA NA NA 0.1545455 NA NA NA NA NA NA NA 0.1545455 NA NA NA NA NA NA NA 0.2318182 NA NA NA NA NA NA NA 0.2318182 NA NA NA NA NA NA NA NA NA 0.4272727 NA NA NA NA NA NA NA 0.4227273 NA NA NA NA NA NA NA 0.4318182 NA NA NA NA NA NA NA 0.4318182 NA NA NA NA NA 0.09545455 0.09545455 NA NA NA NA NA NA 0.09545455 0.09545455 NA NA NA NA NA NA 0.09090909 0.09545455 NA NA NA NA NA NA 0.09090909 0.09545455 NA NA NA NA NA NA 0.09545455 0.09545455 NA NA NA NA NA NA 0.09545455 0.09545455 NA NA NA NA NA NA NA NA NA NA NA NA NA NA NA NA NA NA NA NA NA NA NA NA NA NA NA NA NA NA NA NA NA NA NA NA NA NA NA NA NA NA NA NA NA NA NA NA NA NA NA NA NA NA NA NA NA NA NA NA NA NA NA NA NA NA NA NA NA NA 0.1818182 0.1863636 NA NA NA NA NA NA 0.1818182 0.1863636 NA NA NA NA NA NA 0.1818182 0.1863636 NA NA NA NA NA NA 0.1818182 0.1818182 NA NA NA NA NA NA 0.1818182 0.1863636 NA NA NA NA NA NA 0.1818182 0.1818182 NA NA NA NA NA NA NA NA NA NA NA NA NA NA NA NA NA NA NA NA NA NA NA NA NA NA NA NA NA NA NA NA NA NA NA NA NA NA NA NA NA NA NA NA NA NA NA NA NA NA NA NA NA NA NA NA NA NA NA NA NA NA NA NA NA NA NA NA NA NA 0.1545455 0.1545455 NA NA NA NA NA NA 0.1545455 0.15 NA NA NA NA NA NA 0.1545455 0.15 NA NA NA NA NA NA 0.1545455 0.15 NA NA NA NA NA NA 0.1545455 0.15 NA NA NA NA NA NA 0.1545455 0.15 NA NA NA NA NA NA NA NA NA NA NA NA NA NA NA NA NA NA NA NA NA NA NA NA NA NA NA NA NA NA NA NA NA NA NA NA NA NA NA NA NA NA NA NA NA NA NA NA NA NA NA NA NA NA NA NA NA NA NA NA NA NA NA NA NA NA
141524 0.01 3178 2 1 199 199 109 2.692401 1.505146 0.9017546 0.04165495 0.02817078 5.735022 3.349536 3.610837 1.90821 1 0.9642938 3.583805 0 0 0 NA NA NA NA NA NA NA NA NA NA NA NA NA NA NA NA NA NA NA NA NA NA NA NA NA NA NA NA NA NA NA NA 0 0 0 0 0 0 NA NA 0 0 0 0 0 0 NA NA NA NA NA NA NA NA NA NA NA NA NA NA NA NA NA NA NA NA NA NA 0 NA NA NA NA NA NA NA 0 NA NA NA NA NA NA NA NA NA NA NA NA NA NA NA NA NA NA NA NA NA NA NA NA NA NA NA NA NA NA NA NA NA NA NA NA NA NA NA NA NA NA NA NA NA NA NA NA NA NA NA NA NA NA NA NA NA NA NA NA NA NA NA NA NA NA NA NA NA NA NA 0 0 NA NA NA NA NA NA 0 0 NA NA NA NA NA NA NA NA NA NA NA NA NA NA NA NA NA NA NA NA NA NA NA NA NA NA NA NA NA NA NA NA NA NA NA NA NA NA NA NA NA NA NA NA NA NA NA NA NA NA NA NA NA NA NA NA NA NA NA NA NA NA NA NA NA NA NA NA NA NA NA NA NA NA NA NA NA NA NA NA NA NA NA NA NA NA NA NA NA NA NA NA NA NA NA NA NA NA NA NA NA NA 0 0 NA NA NA NA NA NA 0 0 NA NA NA NA NA NA NA NA NA NA NA NA NA NA NA NA NA NA NA NA NA NA NA NA NA NA NA NA NA NA NA NA NA NA NA NA NA NA NA NA NA NA NA NA NA NA NA NA NA NA NA NA NA NA NA NA NA NA NA NA NA NA NA NA NA NA NA NA NA NA NA NA NA NA NA NA NA NA NA NA NA NA NA NA NA NA NA NA NA NA NA NA NA NA NA NA NA NA NA NA NA NA 0 0 NA NA NA NA NA NA 0 0 NA NA NA NA NA NA NA NA NA NA NA NA NA NA NA NA NA NA NA NA NA NA NA NA NA NA NA NA NA NA NA NA NA NA NA NA NA NA NA NA NA NA NA NA NA NA NA NA NA NA NA NA NA NA NA NA NA NA NA NA NA NA NA NA NA NA 0.2987013 NA NA NA NA NA NA NA NA NA NA NA NA NA NA NA NA NA NA NA NA NA NA NA NA NA NA NA NA NA NA NA NA 0.2987013 0.2987013 0.2922078 0.2954545 0.2954545 0.2922078 NA NA 0.2987013 0.2987013 0.2922078 0.2954545 0.2922078 0.2922078 NA NA NA NA NA NA NA NA NA NA NA NA NA NA NA NA NA NA NA NA NA NA 0.2694805 NA NA NA NA NA NA NA 0.2694805 NA NA NA NA NA NA NA NA NA NA NA NA NA NA NA NA NA NA NA NA NA NA NA NA NA NA NA NA NA NA NA NA NA NA NA NA NA NA NA NA NA NA NA NA NA NA NA NA NA NA NA NA NA NA NA NA NA NA NA NA NA NA NA NA NA NA NA NA NA NA NA 0.1071429 0.1071429 NA NA NA NA NA NA 0.1071429 0.1071429 NA NA NA NA NA NA NA NA NA NA NA NA NA NA NA NA NA NA NA NA NA NA NA NA NA NA NA NA NA NA NA NA NA NA NA NA NA NA NA NA NA NA NA NA NA NA NA NA NA NA NA NA NA NA NA NA NA NA NA NA NA NA NA NA NA NA NA NA NA NA NA NA NA NA NA NA NA NA NA NA NA NA NA NA NA NA NA NA NA NA NA NA NA NA NA NA NA NA NA NA NA NA 0.1038961 0.1038961 NA NA NA NA NA NA 0.1038961 0.1038961 NA NA NA NA NA NA NA NA NA NA NA NA NA NA NA NA NA NA NA NA NA NA NA NA NA NA NA NA NA NA NA NA NA NA NA NA NA NA NA NA NA NA NA NA NA NA NA NA NA NA NA NA NA NA NA NA NA NA NA NA NA NA NA NA NA NA NA NA NA NA NA NA NA NA NA NA NA NA NA NA NA NA NA NA NA NA NA NA NA NA NA NA NA NA NA NA NA NA NA NA NA NA 0.08441558 0.08441558 NA NA NA NA NA NA 0.08441558 0.08441558 NA NA NA NA NA NA NA NA NA NA NA NA NA NA NA NA NA NA NA NA NA NA NA NA NA NA NA NA NA NA NA NA NA NA NA NA NA NA NA NA NA NA NA NA NA NA NA NA NA NA NA NA NA NA NA NA NA NA NA NA NA NA NA NA NA NA
14155 0.01 3805 3 1 36 180 86 2.833647 2.302797 0.9471685 0.01694834 0.02845157 5.184699 23.47302 15.10973 9.372389 1 0.9696843 18.12878 0 0 0.01886792 NA NA NA NA NA NA NA NA NA NA NA NA NA NA NA NA NA NA NA NA NA NA NA NA NA NA NA NA NA NA NA NA 0 0 0 0 0 0 NA NA 0 0 0 0 0 0 NA NA NA NA NA NA NA NA NA NA NA NA NA NA NA NA NA NA NA NA NA NA 0.01886792 NA NA NA NA NA NA NA 0.01886792 NA NA NA NA NA NA NA NA NA NA NA NA NA NA NA NA NA NA NA NA NA NA NA NA NA NA NA NA NA NA NA NA NA NA NA NA NA NA NA NA NA NA NA NA NA NA NA NA NA NA NA NA NA NA NA NA NA NA NA NA NA NA NA NA NA NA NA NA NA NA NA 0 0 NA NA NA NA NA NA 0 0 NA NA NA NA NA NA NA NA NA NA NA NA NA NA NA NA NA NA NA NA NA NA NA NA NA NA NA NA NA NA NA NA NA NA NA NA NA NA NA NA NA NA NA NA NA NA NA NA NA NA NA NA NA NA NA NA NA NA NA NA NA NA NA NA NA NA NA NA NA NA NA NA NA NA NA NA NA NA NA NA NA NA NA NA NA NA NA NA NA NA NA NA NA NA NA NA NA NA NA NA NA NA 0 0 NA NA NA NA NA NA 0 0 NA NA NA NA NA NA NA NA NA NA NA NA NA NA NA NA NA NA NA NA NA NA NA NA NA NA NA NA NA NA NA NA NA NA NA NA NA NA NA NA NA NA NA NA NA NA NA NA NA NA NA NA NA NA NA NA NA NA NA NA NA NA NA NA NA NA NA NA NA NA NA NA NA NA NA NA NA NA NA NA NA NA NA NA NA NA NA NA NA NA NA NA NA NA NA NA NA NA NA NA NA NA 0 0 NA NA NA NA NA NA 0 0 NA NA NA NA NA NA NA NA NA NA NA NA NA NA NA NA NA NA NA NA NA NA NA NA NA NA NA NA NA NA NA NA NA NA NA NA NA NA NA NA NA NA NA NA NA NA NA NA NA NA NA NA NA NA NA NA NA NA NA NA NA NA NA NA NA NA 0.4262295 NA NA NA NA NA NA NA NA NA NA NA NA NA NA NA NA NA NA NA NA NA NA NA NA NA NA NA NA NA NA NA NA 0.4262295 0.4262295 0.4262295 0.4262295 0.4098361 0.4180328 NA NA 0.4262295 0.4262295 0.4262295 0.4262295 0.4180328 0.4180328 NA NA NA NA NA NA NA NA NA NA NA NA NA NA NA NA NA NA NA NA NA NA 0.4262295 NA NA NA NA NA NA NA 0.4262295 NA NA NA NA NA NA NA NA NA NA NA NA NA NA NA NA NA NA NA NA NA NA NA NA NA NA NA NA NA NA NA NA NA NA NA NA NA NA NA NA NA NA NA NA NA NA NA NA NA NA NA NA NA NA NA NA NA NA NA NA NA NA NA NA NA NA NA NA NA NA NA 0.147541 0.147541 NA NA NA NA NA NA 0.147541 0.147541 NA NA NA NA NA NA NA NA NA NA NA NA NA NA NA NA NA NA NA NA NA NA NA NA NA NA NA NA NA NA NA NA NA NA NA NA NA NA NA NA NA NA NA NA NA NA NA NA NA NA NA NA NA NA NA NA NA NA NA NA NA NA NA NA NA NA NA NA NA NA NA NA NA NA NA NA NA NA NA NA NA NA NA NA NA NA NA NA NA NA NA NA NA NA NA NA NA NA NA NA NA NA 0.1639344 0.1639344 NA NA NA NA NA NA 0.1639344 0.1639344 NA NA NA NA NA NA NA NA NA NA NA NA NA NA NA NA NA NA NA NA NA NA NA NA NA NA NA NA NA NA NA NA NA NA NA NA NA NA NA NA NA NA NA NA NA NA NA NA NA NA NA NA NA NA NA NA NA NA NA NA NA NA NA NA NA NA NA NA NA NA NA NA NA NA NA NA NA NA NA NA NA NA NA NA NA NA NA NA NA NA NA NA NA NA NA NA NA NA NA NA NA NA 0.1065574 0.1065574 NA NA NA NA NA NA 0.1065574 0.1065574 NA NA NA NA NA NA NA NA NA NA NA NA NA NA NA NA NA NA NA NA NA NA NA NA NA NA NA NA NA NA NA NA NA NA NA NA NA NA NA NA NA NA NA NA NA NA NA NA NA NA NA NA NA NA NA NA NA NA NA NA NA NA NA NA NA NA
142065 0.01 3420 1 1 31 196 176 2.570372 1.640544 0.6252862 0.1762879 0.1577629 1.13294 3.023815 1.256798 1.685553 1 0.8599292 1.417915 0 0 0 0 0 0 0 0 0 0 0 0 0 0 0 0 0 0 0 0 0 0 0 0 0 NA NA 0 0 0 0 0 0 NA NA 0 0 0 0 0 0 NA NA 0 0 0 0 0 0 NA NA NA NA NA NA 0 NA NA NA NA NA NA NA 0 NA NA NA NA NA NA NA 0 NA NA NA NA NA NA NA 0 NA NA NA NA NA NA NA NA NA 0 NA NA NA NA NA NA NA 0 NA NA NA NA NA NA NA 0 NA NA NA NA NA NA NA 0 NA NA NA NA NA 0 0 NA NA NA NA NA NA 0 0 NA NA NA NA NA NA 0 0 NA NA NA NA NA NA 0 0 NA NA NA NA NA NA 0 0 NA NA NA NA NA NA 0 0 NA NA NA NA NA NA NA NA NA NA NA NA NA NA NA NA NA NA NA NA NA NA NA NA NA NA NA NA NA NA NA NA NA NA NA NA NA NA NA NA NA NA NA NA NA NA NA NA NA NA NA NA NA NA NA NA NA NA NA NA NA NA NA NA NA NA NA NA NA NA 0 0 NA NA NA NA NA NA 0 0 NA NA NA NA NA NA 0 0 NA NA NA NA NA NA 0 0 NA NA NA NA NA NA 0 0 NA NA NA NA NA NA 0 0 NA NA NA NA NA NA NA NA NA NA NA NA NA NA NA NA NA NA NA NA NA NA NA NA NA NA NA NA NA NA NA NA NA NA NA NA NA NA NA NA NA NA NA NA NA NA NA NA NA NA NA NA NA NA NA NA NA NA NA NA NA NA NA NA NA NA NA NA NA NA 0 0 NA NA NA NA NA NA 0 0 NA NA NA NA NA NA 0 0 NA NA NA NA NA NA 0 0 NA NA NA NA NA NA 0 0 NA NA NA NA NA NA 0 0 NA NA NA NA NA NA NA NA NA NA NA NA NA NA NA NA NA NA NA NA NA NA NA NA NA NA NA NA NA NA NA NA NA NA NA NA NA NA NA NA NA NA NA NA NA NA NA NA NA NA NA NA NA NA NA NA NA NA NA NA NA NA NA NA NA NA 0.1449275 0.1545894 0.1497585 0.1545894 0.1545894 0.1545894 0.1545894 0.1545894 0.1545894 0.1545894 0.1497585 0.1545894 0.1545894 0.1545894 0.1545894 0.1545894 0.1545894 0.1497585 0.1545894 0.1594203 0.1594203 0.1545894 0.1545894 NA NA 0.1497585 0.1545894 0.1545894 0.1545894 0.1497585 0.1497585 NA NA 0.1497585 0.1497585 0.1545894 0.1594203 0.1545894 0.1594203 NA NA 0.1497585 0.1497585 0.1545894 0.1594203 0.1545894 0.1545894 NA NA NA NA NA NA 0.04347826 NA NA NA NA NA NA NA 0.04347826 NA NA NA NA NA NA NA 0.1545894 NA NA NA NA NA NA NA 0.1545894 NA NA NA NA NA NA NA NA NA 0.1545894 NA NA NA NA NA NA NA 0.1545894 NA NA NA NA NA NA NA 0.1545894 NA NA NA NA NA NA NA 0.1545894 NA NA NA NA NA 0.06763285 0.06763285 NA NA NA NA NA NA 0.06763285 0.06763285 NA NA NA NA NA NA 0.06763285 0.06763285 NA NA NA NA NA NA 0.06763285 0.06763285 NA NA NA NA NA NA 0.06763285 0.06763285 NA NA NA NA NA NA 0.06763285 0.06763285 NA NA NA NA NA NA NA NA NA NA NA NA NA NA NA NA NA NA NA NA NA NA NA NA NA NA NA NA NA NA NA NA NA NA NA NA NA NA NA NA NA NA NA NA NA NA NA NA NA NA NA NA NA NA NA NA NA NA NA NA NA NA NA NA NA NA NA NA NA NA 0.04347826 0.04347826 NA NA NA NA NA NA 0.04347826 0.04347826 NA NA NA NA NA NA 0.03864734 0.03864734 NA NA NA NA NA NA 0.03864734 0.03864734 NA NA NA NA NA NA 0.03864734 0.03864734 NA NA NA NA NA NA 0.03864734 0.03864734 NA NA NA NA NA NA NA NA NA NA NA NA NA NA NA NA NA NA NA NA NA NA NA NA NA NA NA NA NA NA NA NA NA NA NA NA NA NA NA NA NA NA NA NA NA NA NA NA NA NA NA NA NA NA NA NA NA NA NA NA NA NA NA NA NA NA NA NA NA NA 0.04830918 0.04830918 NA NA NA NA NA NA 0.04830918 0.04830918 NA NA NA NA NA NA 0.04830918 0.04830918 NA NA NA NA NA NA 0.04830918 0.04830918 NA NA NA NA NA NA 0.04830918 0.04830918 NA NA NA NA NA NA 0.04830918 0.04830918 NA NA NA NA NA NA NA NA NA NA NA NA NA NA NA NA NA NA NA NA NA NA NA NA NA NA NA NA NA NA NA NA NA NA NA NA NA NA NA NA NA NA NA NA NA NA NA NA NA NA NA NA NA NA NA NA NA NA NA NA NA NA NA NA NA NA
[truncated: 35,927,741 more chars]
