# Supplementary material for: Accurate error control in high-dimensional association testing using conditional false discovery rates
Source: Biom J. Author manuscript; Available in PMC 2022 Feb 3. (PMC7612315; doi:10.1002/bimj.201900254)
Supplement: Supplementary material 2 [file EMS140914-supplement-Supplementary_material_2.zip › cfdr_pipeline-master/outputs/fixed_tab_supp4.txt]

Description & FDR(oracle) & TDR(oracle) \\
Reference & 0.0953 (0.0925,0.0982) & 0.212 (0.21,0.214) \\
No effects & 1 (1,1) & NaN (NaN,NA) \\
Weak effects & 0.0873 (0.0752,0.0994) & 0.00904 (0.00846,0.00962) \\
Large variance in effect sizes & 0.0945 (0.0927,0.0963) & 0.527 (0.524,0.529) \\
Larger n & 0.0997 (0.0966,0.103) & 0.193 (0.191,0.195) \\
Smaller n & 0.0787 (0.0765,0.0809) & 0.269 (0.266,0.271) \\
No non-null shared hypotheses & 0.0975 (0.094,0.101) & 0.187 (0.185,0.19) \\
All non-null hypotheses shared & 0.0805 (0.0783,0.0826) & 0.309 (0.307,0.312) \\
Negative information & 0.058 (0.0572,0.0588) & 0.319 (0.318,0.32) \\
Block correlation & 0.0933 (0.0901,0.0965) & 0.217 (0.211,0.223) \\
Equicorrelation & 0.0955 (0.0905,0.101) & 0.209 (0.2,0.218) \\
